# Supplementary material for: Identification of cuproptosis-associated IncRNAs signature and establishment of a novel nomogram for prognosis of stomach adenocarcinoma
Source: Front Genet. 2022 Sep 9;13:982888. doi: 10.3389/fgene.2022.982888 (PMC9504471; doi:10.3389/fgene.2022.982888)
Supplement: Supplementary file 1 [file DataSheet1.zip]

Archive with 15 entries (11 files):
- Raw Data1/biotype/
- Raw Data1/biotype/biotype.pl
- Raw Data1/biotype/lncRNA.txt
- Raw Data1/biotype/mRNA.txt
- Raw Data1/cuproptosisExp/
- Raw Data1/cuproptosisExp/cuproptosisExp.txt
- Raw Data1/cuproptosisExp/cuproptosisgene.txt
- Raw Data1/cuproptosisExp/Exp.R
- Raw Data1/cuproptosisLnc/
- Raw Data1/cuproptosisLnc/cor.R
- Raw Data1/cuproptosisLnc/corResult.txt
- Raw Data1/cuproptosisLnc/cuproptosisLncExp.txt
- Raw Data1/getClinical/
- Raw Data1/getClinical/clinical.xls
- Raw Data1/getClinical/getClinical.pl
