# Supplementary material for: Identification of cuproptosis-associated IncRNAs signature and establishment of a novel nomogram for prognosis of stomach adenocarcinoma
Source: Front Genet. 2022 Sep 9;13:982888. doi: 10.3389/fgene.2022.982888 (PMC9504471; doi:10.3389/fgene.2022.982888)
Supplement: Supplementary file 1 [file DataSheet1.zip › Raw Data1/biotype/lncRNA.txt]

id	TCGA-CG-5730-11A-01R-1602-13	TCGA-BR-6802-11A-01R-1884-13	TCGA-IN-8663-11A-01R-2402-13	TCGA-IN-AB1V-11A-11R-A414-31	TCGA-HU-8238-11A-01R-2343-13	TCGA-BR-7717-11A-01R-2055-13	TCGA-BR-6453-11A-01R-1802-13	TCGA-BR-7851-11A-01R-2203-13	TCGA-IN-7806-11A-01R-2055-13	TCGA-CG-5734-11A-01R-1602-13	TCGA-BR-8060-11A-01R-2343-13	TCGA-BR-6454-11A-01R-1802-13	TCGA-BR-6457-11A-01R-1802-13	TCGA-BR-7704-11A-01R-2055-13	TCGA-HU-A4GN-11A-12R-A251-31	TCGA-CG-5720-11A-01R-1602-13	TCGA-BR-7703-11A-01R-2055-13	TCGA-CG-5721-11A-01R-1602-13	TCGA-CG-5728-11A-01R-1602-13	TCGA-CG-5733-11A-01R-1602-13	TCGA-HU-A4GC-11A-11R-A251-31	TCGA-HU-A4GY-11A-11R-A36D-31	TCGA-BR-7715-11A-01R-2055-13	TCGA-CG-5722-11A-02R-1602-13	TCGA-FP-7735-11A-01R-2055-13	TCGA-HU-A4GP-11A-21R-A251-31	TCGA-BR-7716-11A-01R-2055-13	TCGA-HU-A4GH-11A-11R-A36D-31	TCGA-HU-A4HB-11A-11R-A251-31	TCGA-IN-AB1X-11A-21R-A39E-31	TCGA-BR-A4J4-01A-12R-A251-31	TCGA-RD-A7C1-01A-11R-A32D-31	TCGA-BR-6852-01A-11R-1884-13	TCGA-BR-7851-01A-11R-2203-13	TCGA-BR-8487-01A-11R-2402-13	TCGA-BR-6564-01A-12R-1884-13	TCGA-D7-6526-01A-11R-1802-13	TCGA-CD-8530-01A-11R-2343-13	TCGA-FP-7735-01A-11R-2055-13	TCGA-MX-A5UJ-01A-11R-A31P-31	TCGA-BR-4367-01A-01R-1157-13	TCGA-D7-5578-01A-01R-1602-13	TCGA-VQ-A8PX-01A-12R-A414-31	TCGA-BR-8295-01A-11R-2343-13	TCGA-D7-8579-01A-11R-2343-13	TCGA-HU-A4G8-01A-11R-A251-31	TCGA-3M-AB46-01A-11R-A414-31	TCGA-D7-8572-01A-11R-2343-13	TCGA-VQ-A923-01A-11R-A414-31
AC004080.1	0.0000	0.0000	0.0000	0.0000	0.0000	0.0000	0.0000	0.0755	0.0000	0.0000	0.0000	0.0000	0.0000	0.0000	0.0000	0.0000	0.0000	0.0000	0.0000	0.0000	0.0202	0.0734	0.0000	0.0000	0.0000	0.0160	0.0000	0.0000	0.0000	0.0000	0.0000	0.2114	0.0554	0.0000	0.0000	0.0000	1.3325	0.0422	0.0737	0.0000	0.0000	0.0000	0.0390	0.0000	0.0361	0.0000	0.0204	0.0628	0.0000
PTPRG-AS1	0.0376	0.0322	0.0035	0.0438	0.0088	0.0490	0.0298	0.0599	0.0149	0.0132	0.0312	0.0109	0.0205	0.0397	0.0203	0.0386	0.0269	0.0162	0.0000	0.0169	0.0747	0.0525	0.0164	0.0248	0.0219	0.0605	0.0643	0.0816	0.0713	0.0262	0.0298	0.3266	0.0380	0.0151	0.0024	0.0318	0.0261	0.0399	0.0142	0.0285	0.0294	0.0190	0.0452	0.1207	0.0604	0.0608	0.2104	0.0449	0.0487
AP000424.2	0.0000	0.0000	0.0000	0.0000	0.0000	0.4219	0.2605	0.0000	0.0000	0.0000	0.0000	0.0000	0.0000	0.0501	0.0000	0.0000	0.0000	0.0000	0.0000	0.4265	0.0000	0.0000	0.4138	0.0000	0.0000	0.0000	0.0785	0.0000	0.0000	0.0000	0.0565	0.9158	0.0900	0.0000	0.0000	0.0000	0.3711	0.5491	0.1198	0.0000	0.0000	0.0000	0.8239	0.0714	0.1173	0.0000	0.5308	0.0000	0.2634
AC087518.1	0.0000	0.0000	0.0000	0.0000	0.0000	0.0000	0.0000	0.0000	0.0000	0.0000	0.0000	0.0000	0.0000	0.0000	0.0000	0.0000	0.0792	0.0000	0.0000	0.0000	0.0000	0.0990	0.0000	0.0000	0.0000	0.0000	0.0000	0.0000	0.0000	0.0000	0.0000	0.8558	0.1121	0.0000	0.0000	0.0000	0.0000	0.0000	0.0746	0.0000	0.0000	0.0000	0.0000	0.0000	0.0000	0.0000	0.0000	0.0000	0.0000
STEAP3-AS1	0.0100	0.0000	0.0927	0.1039	0.0374	0.0000	0.0425	0.0472	0.0789	0.0000	0.0110	0.0289	0.0181	0.0526	0.0538	0.0372	0.0267	0.0717	0.0603	0.0149	0.0414	0.0556	0.0290	0.0132	0.0535	0.0948	0.0220	0.0564	0.1202	0.1823	0.0712	0.5769	0.0189	0.1154	0.0126	0.0383	0.0303	0.0576	0.0377	0.0963	0.0167	0.0566	0.1198	0.0550	0.0944	0.1669	0.0093	0.0761	0.0645
AL022341.1	0.1703	0.3648	0.7929	0.3762	0.6407	1.4658	1.5083	0.5507	0.1875	0.7462	0.6593	0.4941	0.7745	0.5402	0.1416	0.7963	0.8373	0.2456	0.3868	0.8302	0.4725	0.9997	0.8676	0.2252	0.2672	0.7175	0.5643	0.4828	0.3528	0.2496	0.3722	0.9599	0.7004	1.1391	0.2693	0.9829	0.2223	0.2055	1.0402	0.6451	0.2853	0.4847	0.5694	0.2138	0.9136	0.4591	0.7551	0.7738	0.3550
LINC02323	3.9885	0.3098	1.2315	0.3984	5.5488	0.3066	1.5777	3.7421	1.1554	3.5735	0.0457	0.8244	2.8755	0.2549	0.5153	3.8263	0.3510	0.0894	0.4068	0.5424	0.0191	0.2542	0.2707	0.3826	0.0278	0.0076	0.7760	0.3027	0.0143	1.1510	1.0755	1.4309	0.2746	0.4976	0.2745	0.1749	2.9576	0.4389	0.6093	0.6349	0.8886	2.0390	0.1198	1.2868	2.0635	0.1733	1.0416	1.6998	0.9858
KCNIP2-AS1	0.0268	0.0862	0.0500	0.0647	0.0631	0.0319	0.0164	0.1042	0.0827	0.0314	0.0297	0.0584	0.0244	0.0851	0.1227	0.1506	0.0360	0.0000	0.0406	0.0805	0.1738	0.1951	0.0781	0.0710	0.1564	0.1278	0.0296	0.0634	0.1575	0.0689	0.1600	0.4323	0.1019	0.2035	0.1358	0.0620	0.0934	0.1296	0.0678	0.2372	0.0000	0.0340	0.2034	0.0674	0.1994	0.1126	0.1629	0.2568	0.2860
AC007540.1	0.0000	0.0000	0.0000	0.0525	0.0000	0.0000	0.0000	0.0000	0.0575	0.0000	0.0000	0.0000	0.0000	0.0000	0.0000	0.0000	0.0000	0.0000	0.0000	0.0000	0.0000	0.0000	0.0000	0.0000	0.0000	0.0000	0.0000	0.0000	0.0000	0.1197	0.0000	0.1052	0.0000	0.0000	0.0826	0.0000	0.0000	0.0000	0.0000	0.0000	0.0000	0.0000	0.0000	0.0328	0.0539	0.0000	0.0000	0.0000	0.0000
AC126407.1	0.0000	0.0000	0.2180	0.3056	0.0000	0.0347	0.0000	0.0000	0.1031	0.0000	0.0000	0.0000	0.0000	0.0000	0.0730	0.0000	0.0000	0.0000	0.0000	0.0000	0.0000	0.0982	0.0000	0.0000	0.0000	0.0000	0.0000	0.1383	0.0000	0.2788	0.0000	0.6597	0.0000	0.1827	0.0740	0.0000	0.2291	0.3673	0.0000	0.1232	0.0000	0.1481	0.0000	0.2645	0.0000	0.3155	0.0000	0.4758	0.9758
TSPEAR-AS2	0.2737	0.0469	0.0000	0.0835	0.2162	0.0585	0.7555	0.7221	0.0000	0.5692	0.0787	0.0079	0.2091	0.8102	0.1228	0.2355	0.0245	0.1578	0.0497	0.0903	0.0962	0.3121	0.1593	0.1013	0.3582	0.6738	0.1814	0.1603	0.0831	0.0201	0.0348	1.6042	0.5264	1.0397	1.3432	0.2948	1.0477	1.1468	1.6508	1.3959	0.0183	0.8586	0.0537	2.6168	0.5691	0.4066	1.4918	2.2197	0.4766
AC108463.2	0.0804	0.0000	0.0000	0.0323	0.0000	0.0000	0.0000	0.0347	0.0000	0.0000	0.0445	0.0000	0.0000	0.0567	0.0000	0.0000	0.0719	0.1159	0.0000	0.2412	0.0000	0.0449	0.0000	0.0000	0.0000	0.0295	0.0000	0.0380	0.0000	0.0000	0.5111	0.1295	0.4070	0.2151	0.0000	0.2475	0.1399	0.4658	0.1693	0.3722	0.3143	0.2543	0.1434	0.1211	0.2986	0.2890	0.0000	0.7306	0.4841
AL451080.1	0.0663	0.0000	0.0000	0.0000	0.0312	0.0000	0.0000	0.0000	0.0000	0.0000	0.1099	0.0000	0.0000	0.0233	0.0000	0.0000	0.0888	0.0000	0.1003	0.0497	0.0919	0.2593	0.0482	0.0000	0.0891	0.1456	0.0732	0.0626	0.0229	0.0000	0.0263	0.3201	0.0000	0.0591	0.1676	0.0000	0.0576	0.0000	0.0000	0.1115	0.0000	0.0000	0.0886	0.0333	0.1367	0.0794	0.0309	0.0634	0.0000
AC004801.6	0.0339	0.0363	0.0631	0.2585	0.1911	0.3217	0.1448	0.3067	0.1342	0.4353	0.2060	0.3685	0.2464	0.2029	0.4082	0.3484	0.4390	0.4396	0.7180	0.6859	0.5481	0.4355	0.2711	0.1792	0.1822	0.3847	0.1496	0.4001	0.3508	0.3103	0.5114	0.8182	0.4072	0.5890	0.4285	0.1303	0.4126	0.5559	0.3567	0.5702	0.3405	0.4499	0.3624	0.5613	0.4053	0.4058	0.5058	0.5021	0.5961
LINC02555	0.0000	0.0000	0.0000	0.0273	0.0000	0.1512	0.0000	0.0073	0.0224	0.0000	0.0000	0.0493	0.0000	0.0120	0.0000	0.0000	0.0152	0.0000	0.1285	0.0000	0.0000	0.0759	0.1236	0.0225	0.0000	0.0373	0.0094	0.0160	0.0000	0.0373	0.0202	1.2031	0.1074	0.0454	0.0752	0.0000	0.0000	0.0492	0.0000	0.0071	0.0000	0.0107	0.0303	0.0938	0.0350	0.0509	0.0000	0.0568	0.0472
AL445645.1	0.0000	0.5222	0.7265	0.2220	0.1834	0.3280	0.2978	0.1682	0.1288	0.2469	0.1438	0.3537	0.2661	0.1948	0.0811	0.3648	0.3487	0.3281	0.1477	0.3413	0.1052	0.2908	0.5204	0.2150	0.2914	0.2858	0.3949	0.1843	0.2693	0.2263	0.4520	0.8376	0.3702	0.1739	0.2262	0.2001	0.6505	0.2511	0.5066	0.7935	0.3994	0.2056	0.4058	0.1796	0.3085	1.0321	0.2427	0.6374	1.8519
AC082651.4	0.0000	0.0000	0.0000	0.0000	0.0000	0.0072	0.0000	0.0000	0.0000	0.0000	0.0067	0.0000	0.0000	0.0000	0.0000	0.0000	0.0000	0.0000	0.0000	0.0092	0.0226	0.2046	0.0000	0.0000	0.0000	0.0045	0.0000	0.0749	0.0000	0.0045	0.0097	0.4323	0.0695	0.0054	0.0772	0.0188	0.0000	0.0059	0.0000	0.0000	0.0204	0.0000	0.0000	0.3431	0.0050	0.0073	0.0114	0.1167	0.0170
AP000844.1	0.0000	0.0000	0.0000	0.0000	0.0000	0.0000	0.0000	0.0000	0.0000	0.0000	0.0000	0.0000	0.0000	0.0000	0.0000	0.0000	0.0000	0.0000	0.0000	0.0000	0.0531	0.1605	0.0000	0.0000	0.0257	0.0000	0.0000	0.0271	0.0000	0.0000	0.0000	0.4623	0.0000	0.0000	0.0000	0.0442	0.0000	0.0000	0.0484	0.0000	0.0000	0.0000	0.0000	0.1442	0.0237	0.0000	0.0000	0.0824	0.0000
AC114928.1	0.0000	0.0000	0.0000	0.0000	0.0000	0.0000	0.0000	0.0000	0.0000	0.0000	0.0000	0.0000	0.0000	0.0000	0.0000	0.0000	0.0000	0.0000	0.0000	0.0000	0.0000	0.0446	0.0000	0.0000	0.0000	0.0000	0.0000	0.1886	0.0000	0.0000	0.0317	0.1285	0.0000	0.0000	0.0000	0.0000	0.0000	0.0385	0.0000	0.0336	0.0000	0.0000	0.0356	0.0401	0.0000	0.0000	0.0000	0.1145	0.0000
AL590729.1	0.2313	0.0000	0.0000	0.2322	0.1087	0.0000	0.0353	0.0499	0.0255	0.2364	0.0959	0.0000	0.1052	0.0611	0.0480	0.0000	0.0775	0.0000	0.1751	0.0867	0.0000	0.1293	0.0841	0.0000	0.0777	0.0424	0.0319	0.0819	0.1197	0.2330	0.3905	0.0931	0.1829	0.2836	0.2560	0.0000	0.2263	0.7535	0.0974	0.2190	0.0969	0.1463	0.5670	0.9581	0.4294	0.1039	0.1079	0.5806	0.4552
LINC00927	0.0000	0.0000	0.0000	0.0000	0.0000	0.0000	0.0000	0.0000	0.0000	0.0036	0.0000	0.0000	0.0056	0.0000	0.0000	0.0000	0.0000	0.0000	0.0000	0.0000	0.0000	0.0171	0.0000	0.0000	0.0000	0.0000	0.0000	0.0346	0.0000	0.0022	0.0000	0.2852	0.0116	0.0000	0.0348	0.0000	0.0000	0.0088	0.0000	0.0000	0.0000	0.0000	0.0054	0.0307	0.0000	0.0000	0.0028	0.0088	0.0000
SNHG4	0.2669	0.2302	0.9249	1.4618	0.3137	0.7567	0.7108	0.6488	0.6788	0.2555	0.1476	0.2742	0.2090	0.2769	0.1694	0.7278	0.4870	0.0748	0.2806	0.3169	0.3324	0.4434	0.8469	0.2647	0.1362	0.4101	0.3725	0.3607	0.3966	2.6509	1.2840	3.7839	1.1818	1.0378	1.5565	0.3536	1.6767	2.3831	0.6682	2.6297	0.5754	1.1393	4.8836	2.4792	1.4161	2.2779	1.4909	2.1907	2.1628
AL023495.1	0.0000	0.0000	0.0000	0.0000	0.0000	0.0000	0.0000	0.0000	0.0000	0.0201	0.0000	0.0000	0.0000	0.0000	0.0000	0.0000	0.0000	0.0000	0.0000	0.0000	0.0478	0.0867	0.0000	0.0228	0.0000	0.0000	0.0000	0.0570	0.0000	0.0126	0.0068	0.4161	0.0872	0.0000	0.0654	0.0000	0.0075	0.0333	0.0073	0.0000	0.0000	0.0000	0.0000	0.3028	0.0000	0.0206	0.0161	0.0989	0.0000
BX005040.3	0.0000	0.0000	0.0000	0.0000	0.0000	0.0000	0.0000	0.0000	0.0000	0.0000	0.0000	0.0000	0.0000	0.0000	0.0069	0.0000	0.0000	0.0000	0.0252	0.0000	0.0000	0.0000	0.0000	0.0000	0.0000	0.0000	0.0000	0.0079	0.0000	0.0000	0.0000	0.0000	0.0000	0.0000	0.0000	0.0000	0.0000	0.0000	0.0000	0.0000	0.0000	0.0000	0.0000	0.0000	0.0000	0.0000	0.0000	0.0000	0.0000
AC091685.1	0.0000	0.0000	0.0000	0.0000	0.0000	0.0000	0.0000	0.0000	0.0000	0.0000	0.0000	0.0000	0.0000	0.0000	0.0000	0.0000	0.0000	0.0000	0.0000	0.0000	0.0000	0.0000	0.0000	0.0000	0.0000	0.0000	0.0000	0.0000	0.0000	0.0000	0.0000	0.3572	0.0000	0.0000	0.0000	0.0000	0.0000	0.0000	0.0000	0.0000	0.0000	0.0000	0.0000	0.0000	0.0000	0.0000	0.0000	0.0000	0.0000
AC005606.2	0.0434	0.0155	0.0000	0.0290	0.1156	0.1287	0.0530	0.1870	0.0637	0.0169	0.0640	0.0524	0.0000	0.0662	0.0120	0.0676	0.0517	0.0625	0.0438	0.0759	0.0334	0.0566	0.1894	0.0574	0.0194	0.0424	0.0798	0.0956	0.0250	0.1060	0.0517	0.2328	0.2104	0.0580	0.1738	0.0111	0.1321	0.0419	0.0853	0.1278	0.0161	0.2103	0.1096	0.1307	0.0835	0.3465	0.0607	0.1660	0.2612
AL050344.1	0.0000	0.0000	0.0000	0.0000	0.0000	0.0000	0.0234	0.0000	0.0000	0.0000	0.0000	0.0000	0.0000	0.0000	0.0000	0.0000	0.0000	0.0000	0.0000	0.0000	0.0000	0.0215	0.0279	0.0000	0.0000	0.0000	0.0000	0.0181	0.0000	0.0000	0.0153	0.3709	0.0000	0.0000	0.0000	0.0000	0.0000	0.2224	0.0000	0.0000	0.0000	0.0000	0.0000	0.0771	0.0158	0.0000	0.0000	0.0734	0.0178
LINC01745	0.0000	0.0000	0.0000	0.0000	0.0000	0.0000	0.0000	0.0384	0.0000	0.0000	0.0000	0.0000	0.0000	0.0000	0.0000	0.0000	0.0000	0.0000	0.0000	0.0000	0.0000	0.3485	0.0000	0.0000	0.0000	0.0000	0.0000	0.1683	0.0000	0.0000	0.0000	0.1434	0.0563	0.0397	0.0000	0.0000	0.0000	0.0860	0.0000	0.0375	0.0000	0.0000	0.0000	0.3130	0.0000	0.0000	0.0000	0.0426	0.0000
AL137026.2	0.0000	0.0000	0.0000	0.0000	0.0000	0.0468	0.0000	0.0000	0.0000	0.0000	0.0000	0.0000	0.0000	0.0000	0.0000	0.0000	0.0000	0.0000	0.0000	0.0000	0.0000	0.0000	0.0000	0.0000	0.0000	0.0000	0.0000	0.0000	0.0000	0.0000	0.0626	0.1269	0.0000	0.0000	0.0000	0.0000	0.0343	0.0000	0.4480	0.0000	0.0220	0.1246	0.0000	0.0593	0.0000	0.0000	0.0184	0.0377	0.0182
AC007952.7	0.0000	0.0000	0.0000	0.0000	0.0000	0.0000	0.0000	0.0000	0.0000	0.0000	0.0000	0.0000	0.0000	0.0000	0.0000	0.0000	0.0000	0.0000	0.0000	0.0000	0.0000	0.0000	0.0000	0.0000	0.0000	0.0000	0.0000	0.0000	0.0000	0.0000	0.0000	0.0000	0.0000	0.0000	0.0000	0.0000	0.0000	0.0000	0.0000	0.0000	0.0000	0.0000	0.0000	0.0000	0.0181	0.0000	0.0204	0.0000	0.0000
AC036176.1	3.6292	2.5306	1.8861	1.9322	1.4486	3.9574	2.8867	2.1833	2.9911	2.4160	2.8702	2.3262	2.6481	4.8336	3.1040	2.4861	2.9422	1.4603	3.1949	3.5762	1.8535	2.1231	4.4220	2.9020	2.2887	3.1383	3.0062	3.1303	1.9812	1.6390	1.3245	2.2425	1.9223	2.2580	1.3345	2.4029	1.3217	1.8130	1.3864	1.9002	1.1547	3.6299	1.0534	2.0556	1.8283	1.7948	0.7287	1.8566	1.1140
EAF1-AS1	0.0153	0.0657	0.0428	0.0462	0.0216	0.0091	0.0094	0.0099	0.0068	0.0090	0.0170	0.0222	0.0000	0.0216	0.1115	0.0143	0.0171	0.0111	0.0232	0.0575	0.1134	0.1243	0.0167	0.0000	0.0069	0.0562	0.0042	0.1050	0.0185	0.0478	0.0122	0.2346	0.0388	0.0171	0.0533	0.0118	0.0200	0.0740	0.0161	0.1581	0.0000	0.0048	0.0513	0.1963	0.1044	0.0781	0.1216	0.1650	0.0639
AL627422.2	0.0493	0.0132	0.0000	0.0000	0.0522	0.1098	0.0904	0.0213	0.0054	0.1296	0.0273	0.0894	0.0000	0.0087	0.0051	0.0231	0.0826	0.0178	0.0747	0.0555	0.0228	0.2550	0.2063	0.1467	0.0000	0.0045	0.0477	0.0874	0.0085	0.0271	0.0049	0.2978	0.0624	0.0220	0.0546	0.0285	0.3003	0.0893	0.0156	0.0363	0.0275	0.0312	0.1429	0.4086	0.0610	0.0591	0.0921	0.1592	0.0742
AC022210.1	0.3376	0.0314	0.1093	0.2948	0.0759	0.1220	0.2689	0.2658	0.0905	0.0686	0.1299	0.0745	0.1201	0.1190	0.1586	0.2608	0.0590	0.0212	0.2445	0.2091	0.1221	0.2872	0.1709	0.1359	0.0789	0.1989	0.0729	0.1110	0.2128	0.3980	0.2916	0.4963	0.4364	0.3272	0.6034	0.0904	0.4342	0.5314	0.2287	0.1235	0.1967	0.2321	0.7131	0.9213	0.4663	0.5012	0.8562	0.4633	0.9720
HOXB-AS4	1.8817	0.0000	0.0000	0.0000	0.6054	0.0000	1.3609	2.3697	0.0000	0.6943	0.0000	0.0000	0.4954	0.0873	0.0412	0.4630	0.0221	0.0000	0.0000	0.0000	0.0000	0.0554	0.0000	0.0000	0.0000	0.0000	0.0273	0.1170	0.0000	0.0000	0.1574	1.9137	1.4724	0.1766	2.8812	0.3429	2.6710	1.2908	0.7091	1.1878	1.5484	5.0422	0.0441	0.5222	2.0840	1.0975	5.3149	3.6467	0.1376
AP001255.1	0.0000	0.0000	0.0000	0.0000	0.0000	0.0000	0.0000	0.0000	0.0000	0.0000	0.0000	0.0000	0.0000	0.0000	0.0000	0.0000	0.0000	0.0000	0.0000	0.0000	0.0000	0.0000	0.0000	0.0000	0.0000	0.0000	0.0000	0.0000	0.0000	0.0000	0.0000	0.5396	0.0000	0.0000	0.0000	0.0000	0.0000	0.0000	0.0000	0.0000	0.0000	0.0000	0.0000	0.0120	0.0000	0.0000	0.0000	0.0000	0.0000
LINC01416	0.0000	0.0000	0.0281	0.0097	0.0000	0.0000	0.0111	0.0026	0.0133	0.0000	0.0000	0.0088	0.0000	0.0000	0.0000	0.0000	0.0054	0.0000	0.0000	0.0136	0.0000	0.0135	0.0000	0.0319	0.0000	0.0000	0.0033	0.0086	0.0208	0.0000	0.0024	0.3402	0.0191	0.0027	0.0191	0.0000	0.0105	0.0321	0.0000	0.0000	0.0000	0.0038	0.0000	0.0970	0.0000	0.0036	0.0000	0.0924	0.0000
AP001025.1	0.0000	0.0000	0.0000	0.0000	0.0000	0.0167	0.0000	0.0121	0.0247	0.0000	0.0155	0.0204	0.0000	0.0099	0.0467	0.0000	0.0000	0.0000	0.0000	0.0000	0.0260	0.1412	0.0000	0.0000	0.0000	0.0103	0.0310	0.1061	0.0291	0.0000	0.0000	0.4521	0.0355	0.0000	0.1420	0.0432	0.1832	0.0000	0.0118	0.0354	0.0000	0.0178	0.0000	0.2538	0.0348	0.0000	0.0393	0.1477	0.0000
ZKSCAN2-DT	0.2978	0.0569	0.2872	0.3204	0.2350	0.1641	0.1819	0.3164	0.1405	0.2547	0.1235	0.1003	0.0967	0.1462	0.1635	0.3083	0.2234	0.1533	0.2576	0.1914	0.2606	0.2437	0.2941	0.2250	0.2860	0.2065	0.1057	0.1809	0.2166	0.4676	0.4943	0.5480	0.3028	0.4031	0.3834	0.3519	0.5829	0.7238	0.5689	0.3894	0.1188	0.1951	0.3935	0.5661	0.6582	0.6498	1.1812	0.5340	1.0047
AC024267.4	0.0333	0.0000	0.0310	0.0668	0.0156	0.0395	0.0000	0.0143	0.0293	0.0194	0.0920	0.0000	0.0000	0.0234	0.0000	0.1244	0.0297	0.0480	0.2014	0.0000	0.0615	0.0930	0.0242	0.1320	0.0000	0.0609	0.0184	0.0157	0.1722	0.1097	0.2114	0.2678	0.0842	0.0593	0.0210	0.0256	0.1447	0.3211	0.0420	0.0280	0.0000	0.0210	0.1334	0.0668	0.1784	0.1793	0.2794	0.0954	0.2619
LINC02690	0.0134	0.0000	0.0375	0.0000	0.0126	0.0080	0.0082	0.0058	0.0000	0.0078	0.0074	0.0097	0.0122	0.0095	0.0000	0.0000	0.0120	0.0000	0.0000	0.0000	0.0062	0.1350	0.0000	0.0177	0.0060	0.0000	0.0000	0.0380	0.0000	0.0000	0.1013	0.1080	0.0934	0.0000	0.0849	0.0206	0.0117	0.0259	0.0000	0.0056	0.0524	0.0000	0.3289	0.2089	0.0166	0.0161	0.0000	0.3914	0.4288
AC093151.2	0.0000	0.0000	0.0137	0.0059	0.0069	0.0087	0.1258	0.0000	0.0194	0.0086	0.0244	0.0107	0.0000	0.0156	0.1161	0.0000	0.0000	0.0212	0.0223	0.0000	0.0340	0.0905	0.0107	0.0389	0.0527	0.0970	0.0000	0.0347	0.0965	0.0108	0.1286	0.4974	0.0186	0.0197	0.0186	0.0113	0.0320	0.0781	0.0124	0.0371	0.0000	0.0093	0.0525	0.1108	0.1639	0.0000	0.0481	0.1266	0.0068
PRORY	0.0000	0.0000	0.0000	0.0000	0.0355	0.0000	0.0000	1.0085	0.0000	0.2645	0.0000	0.0000	0.0343	0.0000	0.0000	0.0000	0.0000	0.0000	0.0000	0.0000	0.0000	0.0000	0.0000	0.0000	0.0000	0.0000	0.0000	0.1783	0.0130	0.0000	0.0150	0.0000	0.0000	0.1009	0.0000	0.0000	0.0000	0.0000	0.0000	0.0159	0.0000	0.0000	0.0168	0.0000	0.0000	0.0000	0.0000	0.0541	0.0699
AC125494.2	0.5546	0.0000	0.0939	0.3240	0.0474	0.1796	0.1848	0.1739	0.2220	0.1178	0.2788	0.1097	0.1376	0.2310	0.4819	0.1415	0.2028	0.3635	0.3054	0.2269	0.5828	1.0429	0.4036	0.2667	0.3842	0.8682	0.1671	0.1668	0.3133	0.2587	0.2804	0.8931	0.3190	0.4496	0.6059	0.3492	0.0000	0.2921	0.4035	0.7427	0.2252	0.1595	0.5394	0.3798	0.2288	0.2718	0.2353	0.1206	0.3970
AL096803.3	0.0000	0.0000	0.0000	0.0000	0.0000	0.0000	0.0380	0.0000	0.0000	0.0364	0.0000	0.0000	0.0000	0.0439	0.0518	0.0582	0.0000	0.0000	0.0000	0.0000	0.0864	0.0348	0.0000	0.0000	0.0837	0.0228	0.0000	0.1765	0.1290	0.0000	0.0000	0.4011	0.0394	0.0555	0.0788	0.0000	0.0813	0.0601	0.0262	0.0786	0.0348	0.0000	0.0000	0.0625	0.0771	0.0000	0.0872	0.0893	0.0288
MGC4859	0.0000	0.0000	0.0000	0.0000	0.0000	0.0000	0.0000	0.0000	0.0094	0.0000	0.0117	0.0000	0.0000	0.0000	0.0000	0.0000	0.0000	0.0000	0.0000	0.0000	0.0000	0.0000	0.0000	0.0000	0.0000	0.0000	0.0000	0.0000	0.0000	0.0000	0.0000	0.1711	0.0067	0.0000	0.0202	0.0000	0.0000	0.0051	0.0000	0.0000	0.0000	0.0000	0.0000	0.9390	0.0000	0.0000	0.0000	0.0051	0.0000
LINC02403	0.0000	0.0000	0.0000	0.0000	0.0000	0.0000	0.0000	0.0000	0.0301	0.0400	0.0000	0.0000	0.0622	0.0000	0.0000	0.0000	0.0000	0.0000	0.0000	0.0000	0.0000	0.0000	0.0000	0.0000	0.0000	0.0000	0.0000	0.0000	0.0000	0.0000	0.0272	0.5511	0.0000	0.0000	0.0000	0.0000	0.0000	0.0000	0.0000	0.0000	0.0000	0.0000	0.0000	0.0687	0.0000	0.0000	0.0000	0.0655	0.0000
AC005498.3	0.1841	0.2629	0.1857	0.2342	0.0433	0.5282	0.1125	0.1191	0.1959	0.0986	0.2970	0.2003	0.1535	0.5570	0.3698	0.1435	0.1920	0.1770	0.2091	0.1726	0.3405	0.3088	0.4578	0.4058	0.5708	0.4441	0.3559	0.2610	0.2172	0.2024	0.0427	0.6177	0.0582	0.1916	0.0097	0.2479	0.0868	0.2148	0.4783	0.0904	0.0428	0.0582	0.0547	0.6318	0.2532	0.0368	0.0215	0.2275	0.0995
AL592494.2	0.1428	0.1529	0.0000	0.0574	0.3021	0.7627	0.0000	0.1539	0.0000	0.0834	0.0000	0.2589	0.1299	0.2013	0.0890	0.2003	0.0638	0.1029	0.6486	0.4819	0.2641	0.3991	0.9871	0.0000	0.0320	0.1569	0.1183	0.2024	0.0246	0.0523	0.6807	1.4946	0.1355	0.0955	0.0000	0.2747	0.0311	0.1723	0.7518	0.5708	0.1595	0.0000	0.3182	1.0756	0.1178	0.1283	3.5317	0.2731	0.5952
DLGAP1-AS1	1.6125	3.8222	0.4519	0.9935	0.7067	5.2499	2.2852	1.0934	0.5376	2.2042	1.6621	2.1348	0.8685	3.3325	4.1507	2.2399	1.0775	1.6253	2.3942	1.8785	2.3089	2.9230	4.6936	2.5052	4.0207	3.3953	1.7204	2.2042	3.4263	0.5392	5.0628	3.4034	2.3078	1.1239	0.8218	4.9271	3.5822	3.7409	2.2025	2.2466	2.4303	5.6340	3.6219	4.0960	3.3913	1.8006	1.3370	3.8332	4.2778
AL365295.1	0.0229	0.0368	0.0171	0.0340	0.0162	0.0381	0.0140	0.0415	0.0111	0.0321	0.0266	0.0316	0.0146	0.0484	0.0209	0.0171	0.0727	0.0264	0.0624	0.0515	0.0265	0.0640	0.0550	0.0151	0.0267	0.0311	0.0354	0.0563	0.0656	0.0285	0.0410	0.6087	0.0362	0.0143	0.0391	0.0247	0.0508	0.0785	0.0299	0.0366	0.0256	0.0348	0.0368	0.3141	0.0425	0.0453	0.0802	0.1380	0.0594
LINC01276	0.0000	0.0686	0.0000	0.0000	0.0151	0.0475	0.0000	0.0207	0.0000	0.0374	0.0443	0.0349	0.0000	0.0226	0.0133	0.0150	0.0143	0.1155	0.0970	0.0240	0.0000	0.0358	0.0233	0.0636	0.0000	0.0176	0.0000	0.0076	0.0000	0.0000	0.0127	0.2837	0.0304	0.0071	0.1317	0.0616	0.0906	0.1701	0.1484	0.0067	0.0000	0.0000	0.0357	0.0644	0.0595	0.0096	0.0972	0.0996	0.0668
AC127024.5	0.4302	0.0000	0.7344	0.5760	0.3372	0.1702	0.4817	0.7419	0.4419	0.0419	0.3172	0.3120	0.2608	0.3032	1.2813	0.3353	0.0961	0.8271	0.4343	0.3764	2.2874	1.1624	0.7827	0.1897	0.4178	1.3659	0.1980	1.3551	0.7673	0.7094	1.3674	1.3856	0.4990	1.3428	0.9070	0.4966	0.3431	1.6268	0.5738	1.0259	0.2803	0.1814	0.8310	1.5123	1.5976	1.3745	2.2754	1.0973	1.1291
AL606489.1	6.2028	0.8759	3.4907	2.4639	3.3014	1.4160	2.9141	5.7893	6.0917	3.5838	1.4700	5.7844	4.0293	2.2341	0.6798	7.0752	5.9708	3.1450	4.7476	4.9585	0.0315	0.1524	1.2400	8.2932	0.0306	0.1748	6.7753	0.6763	0.2353	4.1959	3.1954	3.0733	6.0375	3.7687	5.8199	2.8323	14.7662	5.6595	6.8331	3.9585	2.6644	7.9755	4.0714	1.3350	4.1062	11.1878	1.9086	7.7253	5.9032
AC096649.1	0.0000	0.0000	0.0000	0.0268	0.0940	0.0000	0.0000	0.0000	0.0000	0.1168	0.0369	0.0000	0.0000	0.0705	0.0000	0.0000	0.0298	0.0000	0.0000	0.0000	0.0000	0.1118	0.0000	0.0881	0.0000	0.1465	0.0000	0.0000	0.0000	0.0244	0.0794	0.0000	0.1265	0.0000	0.0000	0.0000	0.0000	0.1287	0.0000	0.0561	0.0000	0.0422	0.0000	0.0669	0.0275	0.0000	0.0311	0.0000	0.0309
AC009152.1	0.1787	0.0000	0.0000	0.1675	0.4483	0.0354	0.1819	0.5394	0.0525	0.2785	0.0329	0.1296	0.2167	0.0630	0.3714	0.1671	0.1065	0.2577	0.0902	0.2681	0.1653	0.1665	0.0434	0.2364	0.0534	0.5457	0.0658	0.4222	0.3702	0.1746	0.2367	0.8635	0.0000	0.1594	0.2261	0.0917	0.3369	0.4027	0.1255	0.1003	0.0000	0.1884	0.1328	0.0299	0.8850	0.2855	0.0834	0.2849	0.7174
AL358394.2	0.0000	0.0000	0.0254	0.0476	0.0043	0.0000	0.0000	0.0079	0.0040	0.0000	0.0000	0.0066	0.0000	0.0000	0.0000	0.0000	0.0000	0.0000	0.0000	0.0000	0.0126	0.0509	0.0000	0.0000	0.0041	0.0067	0.0000	0.0215	0.0189	0.0534	0.0036	0.2787	0.0231	0.0487	0.0058	0.0070	0.0000	0.0132	0.0038	0.0690	0.0000	0.0000	0.0000	0.0320	0.0075	0.0109	0.0000	0.0784	0.0084
AC105940.2	0.0000	0.0000	0.0000	0.0044	0.0000	0.0064	0.0000	0.0000	0.0000	0.0000	0.0000	0.0000	0.0000	0.0000	0.0000	0.0000	0.0000	0.0000	0.0000	0.0163	0.0000	0.0000	0.0000	0.0000	0.0000	0.0040	0.0000	0.0205	0.0000	0.0000	0.0086	0.3322	0.0137	0.0000	0.0206	0.0000	0.0000	0.0210	0.0046	0.0000	0.0000	0.0000	0.0048	0.0109	0.0090	0.0065	0.0101	0.0052	0.0000
AC073941.1	0.0000	0.0000	0.0000	0.0000	0.0000	0.0000	0.0000	0.0000	0.0000	0.0000	0.0000	0.0000	0.0000	0.0000	0.0000	0.0000	0.0000	0.0000	0.0000	0.0000	0.0852	0.0000	0.0000	0.0000	0.0000	0.0225	0.0000	0.0000	0.0000	0.0000	0.0000	2.0784	0.0389	0.0000	0.0000	0.0000	0.0000	0.0000	0.0000	0.0000	0.0000	0.0000	0.0000	0.0617	0.0000	0.0000	0.0000	0.1176	0.0000
AC103764.1	0.0000	0.0000	0.0147	0.0000	0.0000	0.0000	0.0000	0.0000	0.0000	0.0000	0.0000	0.0000	0.0000	0.0000	0.0000	0.0000	0.0071	0.0000	0.0000	0.0000	0.0000	0.1060	0.0000	0.0000	0.0000	0.0000	0.0000	0.0075	0.0218	0.0058	0.0126	0.6108	0.0000	0.0000	0.0000	0.0000	0.0000	0.0076	0.0000	0.0000	0.0000	0.0000	0.0000	0.1032	0.0000	0.0000	0.0000	0.0076	0.0000
AL161652.1	0.0000	0.0000	0.0000	0.0279	0.0163	0.0000	0.0212	0.0000	0.0000	0.0000	0.0000	0.0000	0.0000	0.0000	0.0144	0.0000	0.0155	0.0000	0.0000	0.0521	0.0000	0.1359	0.0000	0.0000	0.0000	0.0000	0.0000	0.0492	0.0719	0.0127	0.0000	0.5032	0.0439	0.0464	0.1977	0.0000	0.0604	0.0168	0.0000	0.0146	0.0000	0.0000	0.0000	0.1569	0.0143	0.0208	0.0162	0.0996	0.1447
AC124861.1	0.0000	0.0000	0.5033	0.0310	0.0000	0.0000	0.0000	0.0000	0.0340	0.0000	0.0000	0.0000	0.0000	0.0000	0.0000	0.0000	0.0000	0.0000	0.0000	0.0000	0.0714	0.0000	0.0000	0.0000	0.0000	0.0000	0.0000	0.0000	0.0000	0.0283	0.1227	0.7461	0.0489	0.0000	0.0000	0.0000	0.0000	0.0000	0.0976	0.0650	0.0000	0.0000	0.0000	0.1551	0.0000	0.0000	0.0000	0.0369	0.0358
AC099063.4	0.1861	0.5536	0.0385	0.0000	0.3014	0.2577	0.3663	0.4458	0.0182	0.2054	0.1143	0.1650	0.1881	0.1458	0.0945	0.1740	0.1941	0.1789	0.1566	0.2326	0.0669	0.1272	0.4665	0.3008	0.0093	0.0758	0.2741	0.0586	0.0214	0.0227	0.3697	0.5994	0.4186	0.0461	0.2093	0.0636	0.0090	0.1897	0.0435	0.2350	0.1963	0.2093	0.1475	0.0104	0.1280	0.8547	0.0869	0.0791	0.6895
LINC01589	0.9672	0.0000	0.2251	0.9955	0.5117	0.4305	0.4061	1.1467	0.3992	0.4238	1.6379	0.7892	0.3299	3.6005	2.2106	1.0741	0.1351	1.5689	0.6407	0.3173	3.2420	7.8737	0.7038	0.5596	1.7883	3.7205	0.4673	6.4547	3.0884	1.0853	1.2969	0.2920	0.5354	0.4043	0.5735	1.0233	0.5785	2.2178	0.2037	0.2798	1.2490	0.4206	0.0269	0.2125	3.5169	0.2173	0.4514	1.2720	0.4479
AL133367.1	0.1060	0.0873	0.1822	0.3406	0.0498	0.2807	0.1992	0.3164	0.2836	0.1000	0.1398	0.1952	0.1557	0.2213	0.1999	0.3583	0.1530	0.1293	0.1235	0.2140	0.2714	0.2051	0.3026	0.2911	0.2485	0.3077	0.1486	0.2042	0.1801	0.4810	0.4859	0.5252	0.4488	0.2290	0.3455	0.1631	0.7909	0.4644	0.2061	0.3397	0.1457	0.9849	0.2871	1.5067	0.4542	0.8108	0.1750	0.2807	1.2423
LINC01541	0.0000	0.0000	0.0000	0.0000	0.0000	0.0000	0.0000	0.0046	0.0047	0.0000	0.0000	0.0000	0.0000	0.0000	0.0000	0.0000	0.0000	0.0000	0.0000	0.0000	0.0000	0.0060	0.0000	0.0000	0.0000	0.0000	0.0000	0.0101	0.0000	0.0000	0.0000	0.5841	0.0000	0.0000	0.0202	0.0000	0.0000	0.0000	0.0000	0.0000	0.0000	0.0000	0.0000	0.0268	0.0000	0.0000	0.0000	0.0357	0.0000
AC104958.2	0.2323	0.4353	0.0811	0.1749	0.2048	0.4997	0.2305	0.1878	0.1662	0.4240	0.7224	0.2106	0.6073	0.4502	0.0241	1.2489	1.0640	1.1303	0.5275	0.7621	0.0403	0.0811	0.6972	0.4607	0.1041	0.0213	0.5291	0.0549	0.1102	0.1170	0.2076	0.3273	0.2388	0.1295	0.2387	0.2234	2.0586	1.7940	1.3330	0.2688	0.0162	0.4223	1.7083	0.4957	0.2276	0.4000	0.6368	0.7359	0.1479
AL392083.2	0.0000	0.0000	0.0000	0.0279	0.0000	0.0000	0.0000	0.0000	0.0000	0.0000	0.0000	0.0000	0.0000	0.0122	0.0000	0.0000	0.0000	0.0000	0.0000	0.0260	0.0000	0.0000	0.0000	0.0000	0.0155	0.0254	0.0000	0.0000	0.0000	0.0254	0.0000	0.2234	0.0000	0.0000	0.0000	0.0000	0.0000	0.0000	0.0000	0.0000	0.0000	0.0000	0.0000	0.2787	0.0143	0.0000	0.0000	0.0000	0.0000
AC106820.3	0.0834	0.0000	0.3108	0.2346	0.1177	0.0495	0.1019	0.5396	0.1469	0.0000	0.3230	0.4237	0.0759	0.2059	0.3468	0.3902	0.1865	0.0000	1.1371	0.0000	0.3472	0.0933	0.2429	0.4414	0.1496	0.3057	0.0922	0.3154	0.9794	0.2446	0.2652	0.6718	0.5807	0.4093	0.8444	0.1926	0.7986	0.2820	0.8435	0.8076	0.0000	0.4750	0.4091	0.6286	0.4476	0.9997	1.9860	0.7582	0.8888
AL442067.3	0.0771	0.0526	0.1567	0.1211	0.0297	0.0999	0.0857	0.0363	0.1389	0.0205	0.0504	0.0712	0.0255	0.0568	0.0117	0.0393	0.0627	0.0303	0.0212	0.0526	0.0357	0.1137	0.0765	0.1113	0.0817	0.0668	0.1084	0.1524	0.0290	0.1490	0.1811	0.2710	0.0399	0.1313	0.1153	0.0378	0.1922	0.0846	0.0354	0.1948	0.0901	0.0798	0.0531	0.2535	0.0839	0.2268	0.0916	0.2079	0.2306
AC021701.1	0.0259	0.0000	0.0121	0.0104	0.0000	0.0231	0.0396	0.0280	0.0171	0.0000	0.0000	0.0000	0.0000	0.0183	0.0270	0.0121	0.0116	0.0561	0.0196	0.0000	0.0420	0.1305	0.0378	0.0000	0.0000	0.0333	0.0287	0.0000	0.0313	0.0095	0.0155	0.3133	0.1231	0.0116	0.0082	0.0299	0.0282	0.0063	0.0055	0.0109	0.0145	0.0656	0.0000	0.1759	0.0642	0.0388	0.0363	0.0434	0.0300
LINC01975	0.0000	0.3231	0.0000	0.0000	0.1135	0.1074	0.0369	0.1821	0.0000	0.3525	0.2336	0.0875	0.2744	0.1489	0.1003	0.3386	0.5933	0.0000	0.4568	0.1810	0.0000	0.1687	0.0878	0.5586	0.0000	0.0000	0.6331	0.0285	0.0000	0.0000	0.0000	0.1943	0.1145	0.0000	0.1145	0.0464	0.0262	0.0583	0.0508	0.1016	0.0000	0.2290	0.3766	0.1515	0.0996	0.0723	0.0000	0.0577	0.0000
AL136018.1	0.0000	0.0000	0.0000	0.0000	0.0000	0.0000	0.0214	0.0000	0.0000	0.0000	0.0000	0.0000	0.0318	0.0000	0.0000	0.0000	0.0000	0.0000	0.0000	0.0000	0.0162	0.1173	0.0255	0.0000	0.0000	0.0000	0.0000	0.0331	0.0000	0.0256	0.1390	0.3943	0.0664	0.0156	0.1549	0.0000	0.0152	0.0338	0.0000	0.0000	0.0000	0.0000	0.0312	0.0527	0.0577	0.0000	0.0000	0.0669	0.0162
AL162427.1	0.0000	0.0000	0.0000	0.0000	0.0000	0.0000	0.0000	0.0000	0.0000	0.0000	0.0000	0.0000	0.0000	0.0000	0.0000	0.0000	0.0000	0.0000	0.0000	0.0000	0.0349	0.2953	0.0000	0.0000	0.0000	0.0000	0.0000	0.0000	0.0000	0.0000	0.0000	0.1215	0.0477	0.0000	0.0000	0.0000	0.0000	0.0729	0.0000	0.0000	0.0000	0.0477	0.0000	0.1516	0.0311	0.0000	0.0000	0.0361	0.0000
AC078828.1	0.0000	0.0000	0.0000	0.0581	0.0000	0.0000	0.0000	0.0000	0.0000	0.0000	0.0000	0.0000	0.0000	0.0000	0.0000	0.0000	0.0000	0.0000	0.0000	0.0000	0.0000	0.1213	0.0000	0.0000	0.0000	0.0000	0.0000	0.0342	0.0000	0.0265	0.0287	0.9318	0.0458	0.0000	0.0457	0.0557	0.0000	0.0000	0.0000	0.1218	0.0000	0.0000	0.0000	0.0726	0.0298	0.0000	0.0000	0.0692	0.0335
LINC01239	0.0186	0.0596	0.1469	0.2236	0.0305	0.0606	0.0397	0.0800	0.0327	0.0271	0.0770	0.0269	0.0000	0.1112	0.1195	0.0434	0.0456	0.0134	0.0562	0.0070	0.1888	0.6277	0.0945	0.0491	0.0915	0.3229	0.1281	0.7234	0.4356	0.5372	0.2581	0.3885	0.0294	0.0166	0.0293	0.0714	0.0323	0.5106	0.0078	0.0273	0.0000	0.0235	0.0124	0.2004	0.0191	0.0222	0.0130	0.1997	0.0215
AC074387.1	0.0000	0.0000	0.0000	0.0162	0.0000	0.1195	0.0000	0.0000	0.0000	0.0000	0.0000	0.0292	0.0000	0.0567	0.0669	0.0000	0.0000	0.0000	0.0000	0.0000	0.0000	0.0000	0.0000	0.0532	0.1082	0.0000	0.0000	0.0571	0.0000	0.0442	0.0160	0.1296	0.0000	0.0000	0.0000	0.0000	0.0000	0.0000	0.0000	0.0000	0.0000	0.0000	0.0000	0.0000	0.0000	0.0000	0.0000	0.0000	0.0000
LINC01754	0.0000	0.2042	0.0254	0.0109	0.0000	1.1480	0.2662	0.0705	0.0000	0.1114	0.1205	0.1778	0.2725	0.1536	0.0000	0.0255	0.1948	0.2357	0.5362	0.0000	0.0126	0.2589	1.1895	0.1441	0.0000	0.0200	0.1204	0.0644	0.0000	0.0000	0.0000	0.4826	0.0517	0.0364	0.1034	0.0000	0.0474	0.2499	0.3328	0.0000	0.0000	0.0689	0.0486	0.6019	0.0787	0.1142	0.0000	0.2475	0.1136
AC124319.2	0.0000	0.0000	0.1173	0.0000	0.0000	0.1121	0.1923	0.0272	0.0000	0.0000	0.0696	0.0914	0.0000	0.0888	0.0262	0.1178	0.0563	0.0000	0.2861	0.0945	0.0291	0.0352	0.1833	0.0000	0.3105	0.2307	0.0696	0.0298	0.1087	0.0692	0.0250	0.0000	0.0797	0.0000	0.0398	0.0485	0.0000	0.0608	0.1592	0.0000	0.0000	0.0398	0.1684	0.0633	0.1299	0.1132	0.1763	0.1205	0.2042
LINC02751	0.0763	0.0000	0.0237	0.0102	0.1077	0.0000	0.0000	0.0439	0.0000	0.0000	0.0000	0.0000	0.0000	0.0000	0.0423	0.0000	0.0000	0.0000	0.0000	0.0000	0.0353	0.1422	0.0000	0.0000	0.0000	0.0000	0.0000	0.0841	0.0527	0.0093	0.0101	0.3687	0.0483	0.0340	0.1448	0.0000	0.0111	0.0000	0.0000	0.0000	0.0000	0.0000	0.0000	0.2939	0.0000	0.0000	0.0000	0.0852	0.0118
AC015849.4	0.4721	0.5056	0.0733	0.2844	0.3700	0.0934	0.1922	0.3053	0.2078	0.8274	0.2611	0.0571	0.1431	0.0277	0.4905	0.0736	0.0352	0.2269	1.1914	0.5901	0.5821	0.3959	0.3436	0.4162	0.1411	0.3459	0.0000	0.0744	0.5161	0.5190	0.3751	2.1541	0.2489	0.2807	0.7963	0.2422	0.3081	0.9496	0.1326	0.1987	0.0439	0.0995	0.4209	0.5927	0.4221	1.0370	4.3698	0.6397	2.0407
AC005552.1	0.0000	0.0000	0.0000	0.0000	0.0000	0.0000	0.0000	0.0000	0.0220	0.0000	0.0000	0.0000	0.0000	0.0000	0.0208	0.0000	0.0224	0.0000	0.0758	0.0000	0.0000	0.2797	0.0000	0.0000	0.0449	0.0183	0.0000	0.1655	0.0000	0.0000	0.0000	0.0806	0.0317	0.0000	0.0000	0.0000	0.0218	0.0000	0.0000	0.0632	0.0559	0.0000	0.0000	0.2513	0.0206	0.0000	0.0467	0.0000	0.0000
AL133419.1	0.2070	0.0000	0.0000	0.0000	0.0000	0.0000	0.0000	0.0000	0.0000	0.0000	0.0000	0.0000	0.0000	0.0000	0.0000	0.0000	0.0000	0.0000	0.0000	0.0000	0.0000	0.0579	0.0000	0.0000	0.0000	0.0000	0.0000	0.0000	0.0000	0.0000	0.0000	0.7502	0.0000	0.0000	0.0982	0.0000	0.0000	0.0000	0.0000	0.0000	0.0000	0.0000	0.0231	0.2079	0.0000	0.0000	0.0000	0.0495	0.0000
LINC02025	0.0000	0.0000	0.0000	0.0000	0.0000	0.0000	0.0000	0.0000	0.0000	0.0000	0.0000	0.0000	0.0000	0.0000	0.0000	0.0000	0.0000	0.0993	0.0000	0.0000	0.0000	0.0000	0.0000	0.0000	0.0000	0.0000	0.0000	0.0000	0.0000	0.0000	0.0000	0.1109	0.0436	0.0000	0.0000	0.0000	0.0000	0.0000	0.0000	0.0000	0.0000	0.0000	0.0000	0.0346	0.0000	0.0000	0.0000	0.0329	0.0000
LINC02300	0.0000	0.0000	0.0000	0.1601	0.0000	1.0644	0.0304	0.0000	0.0000	0.0000	0.0000	0.0361	0.0906	0.0702	0.0000	0.2795	0.0000	0.5028	0.1509	0.0000	0.0000	0.0000	0.3262	0.2635	0.0000	0.0000	1.3754	0.0000	0.0000	0.0000	0.0000	0.5615	0.0000	0.0000	0.0000	0.0000	0.0433	0.0481	0.0000	0.0839	0.0000	0.0000	0.0000	0.1001	0.0000	0.0597	0.0000	0.0476	0.2307
TMEM18-DT	0.0000	0.0000	0.0000	0.0046	0.0000	0.0538	0.0692	0.0147	0.0100	0.0066	0.0000	0.0164	0.0412	0.0040	0.0000	0.1271	0.0354	0.0163	0.0343	0.0765	0.0105	0.1647	0.0660	0.0150	0.0305	0.0000	0.0125	0.0214	0.0039	0.0000	0.0045	0.3466	0.0072	0.0000	0.0000	0.0349	0.0099	0.0055	0.0573	0.0095	0.0127	0.0573	0.0303	0.1991	0.0047	0.0136	0.0159	0.0596	0.0420
PTCHD1-AS	0.0000	0.0000	0.0000	0.0092	0.0000	0.0000	0.0000	0.0000	0.0101	0.0000	0.0127	0.0167	0.0000	0.0243	0.0477	0.0000	0.0000	0.0000	0.0000	0.0000	0.0000	0.1027	0.0000	0.0000	0.0309	0.0252	0.0000	0.0108	0.0792	0.0000	0.0000	0.6654	0.0290	0.0000	0.0436	0.0177	0.0000	0.0000	0.0000	0.0000	0.0000	0.0000	0.0205	0.0115	0.0000	0.0000	0.0000	0.0110	0.0000
AC093810.1	0.0000	0.0000	0.0000	0.0000	0.0000	0.0000	0.0000	0.0000	0.0000	0.0000	0.0000	0.0000	0.0000	0.0000	0.0000	0.0000	0.0000	0.0000	0.0000	0.0000	0.0000	0.1284	0.0000	0.0000	0.0000	0.0421	0.0000	0.0000	0.0000	0.0000	0.0000	1.2943	0.0000	0.0000	0.0000	0.0000	0.0000	0.0000	0.0000	0.0000	0.0000	0.0000	0.0000	0.0288	0.0237	0.0000	0.0000	0.0824	0.0266
LINC00244	0.0000	0.0000	0.0503	0.0000	0.0000	0.0000	0.0000	0.0699	0.0000	0.1263	0.0896	0.0000	0.0000	0.0381	0.0000	0.0000	0.0242	0.0000	0.0000	0.0811	0.0000	0.2417	0.0000	0.0715	0.0000	0.0000	0.0597	0.0766	0.0000	0.0396	0.0644	0.5221	0.1368	0.0000	0.0684	0.0832	0.0235	0.0000	0.1366	0.0000	0.0000	0.0342	0.0964	0.2714	0.0000	0.0324	0.1765	0.0000	0.3754
AC025174.1	0.0000	0.0000	0.0000	0.0000	0.0000	0.0000	0.0000	0.0000	0.0000	0.0000	0.0000	0.0000	0.0000	0.0000	0.0000	0.0000	0.0000	0.0000	0.0000	0.0000	0.0000	0.1883	0.0817	0.0000	0.0000	0.0000	0.0000	0.0000	0.0388	0.0411	0.0000	0.7233	0.2131	0.0501	0.1420	0.0000	0.0000	0.0000	0.0000	0.0945	0.0000	0.0000	0.0000	0.1692	0.0000	0.0000	0.0524	0.0537	0.0520
AC061708.1	0.0731	0.0000	0.1362	0.0587	0.0344	0.0868	0.0447	0.0315	0.0000	0.0000	0.0404	0.0530	0.0000	0.2577	0.2735	0.0000	0.0654	0.0000	0.1107	0.0000	0.2705	0.2453	0.4257	0.0000	0.0656	0.6430	0.0404	0.3801	0.1010	0.0000	0.0291	0.5888	0.0463	0.0000	0.0000	0.0000	0.2227	0.0000	0.3080	0.0000	0.0408	0.1850	0.0652	0.1836	0.0603	0.0000	0.1365	0.0350	0.6774
AC146944.2	0.0923	0.0000	0.0430	0.0741	0.1085	0.0000	0.0282	0.0000	0.1016	0.0000	0.0000	0.1004	0.0000	0.0000	0.0192	0.0000	0.0000	0.0665	0.0000	0.0000	0.0427	0.1547	0.0000	0.1220	0.0414	0.2366	0.0764	0.0654	0.0159	0.1014	0.0916	0.0000	0.1168	0.0206	0.0292	0.0355	0.0000	0.0445	0.0000	0.0582	0.0000	0.0584	0.2468	0.2317	0.1142	0.0000	0.0000	0.0000	0.2564
AC119396.1	0.5434	0.0000	0.1312	0.3153	0.1987	3.8224	0.9588	0.5293	0.0886	0.2469	1.8808	2.4816	0.5491	2.5180	1.3298	1.8067	0.3238	0.4353	3.7482	0.9962	2.9682	6.8853	4.2618	2.9011	6.1340	7.6531	1.5670	7.0269	7.9618	0.1327	0.5837	0.7130	0.2801	1.2204	0.2164	3.9645	0.3414	0.6704	0.5256	1.2111	0.0450	0.3564	0.3230	0.3537	3.5791	1.1091	0.2348	0.9239	1.3049
AC009065.6	0.0000	0.0000	0.0000	0.0292	0.0000	0.0000	0.0000	0.0000	0.0640	0.0000	0.0000	0.0000	0.0000	0.0768	0.0302	0.0000	0.0000	0.0000	0.0000	0.0000	0.0000	0.0000	0.0000	0.0000	0.0000	0.0266	0.0000	0.1030	0.1755	0.0266	0.0289	0.0000	0.0000	0.0324	0.0000	0.0000	0.0316	0.0000	0.0000	0.0000	0.0000	0.0000	0.0324	0.0730	0.1499	0.0000	0.0339	0.0347	0.0336
AC079768.2	0.0000	0.0000	0.0000	0.0000	0.0000	0.0000	0.0000	0.0000	0.0000	0.0000	0.0000	0.0000	0.0000	0.0000	0.0000	0.0000	0.0000	0.0000	0.0000	0.0000	0.0000	0.0000	0.0000	0.0000	0.0000	0.0000	0.0000	0.0000	0.0000	0.0000	0.0000	0.4492	0.0000	0.0000	0.0221	0.0000	0.0000	0.0000	0.0000	0.0000	0.0000	0.0000	0.0000	0.0175	0.0000	0.0000	0.0000	0.0000	0.0000
AP000813.1	0.0615	0.1317	0.0818	0.2506	0.0413	0.0678	0.1234	0.1326	0.0658	0.0462	0.1215	0.1338	0.0160	0.0991	0.3432	0.1150	0.0746	0.0127	0.0798	0.0527	0.5200	0.4028	0.1726	0.0581	0.1457	0.4281	0.0388	0.2615	0.3852	0.2705	0.0628	0.6509	0.0834	0.0666	0.0611	0.1690	0.4052	0.2757	0.0703	0.3180	0.1815	0.0667	0.2428	0.5075	0.2248	0.2211	0.3158	0.1471	0.2686
LINC01360	0.0000	0.0000	0.0000	0.0000	0.0000	0.0000	0.0037	0.0000	0.0000	0.0000	0.0000	0.0000	0.0054	0.0000	0.0000	0.0000	0.0000	0.0000	0.0000	0.0000	0.0000	0.0402	0.0000	0.0000	0.0000	0.0000	0.0000	0.0000	0.0000	0.0000	0.0000	0.6169	0.0151	0.0000	0.0038	0.0000	0.0000	0.0000	0.0025	0.0000	0.0000	0.0000	0.0027	0.0361	0.0000	0.0000	0.0028	0.0029	0.0000
LINC02544	0.0000	0.0000	0.0000	0.0198	0.0000	0.0000	0.0602	0.0213	0.0000	0.0000	0.0000	0.0358	0.0448	0.0174	0.0000	0.0000	0.0000	0.0000	0.0000	0.0000	0.0000	0.0000	0.1435	0.1956	0.0884	0.0903	0.0272	0.0466	0.0340	0.0000	1.8997	0.3969	1.2787	0.4396	1.3095	0.4173	0.2144	0.3332	0.0623	0.4356	0.2477	0.1871	0.0220	0.3961	0.8339	0.0591	0.3911	0.1179	0.0913
AL136984.1	0.0000	0.0000	0.0815	0.0562	0.0082	0.0208	0.0321	0.1207	0.0077	0.0000	0.0000	0.1269	0.0159	0.0678	0.0654	0.0327	0.0078	0.0000	0.0000	0.0262	0.1537	0.3228	0.0637	0.0231	0.0784	0.2628	0.0000	0.2563	0.2537	0.0641	0.0417	0.8172	0.0996	0.0858	0.1107	0.0269	0.0304	0.2619	0.0516	0.0221	0.0000	0.0221	0.1170	0.3515	0.1589	0.1153	0.0735	0.0921	0.2026
Z99289.2	0.0000	0.0000	0.0000	0.0000	0.0000	0.0000	0.0000	0.0000	0.0000	0.0000	0.0095	0.0124	0.0000	0.0302	0.0570	0.0000	0.0000	0.0000	0.0000	0.0000	0.0635	0.0288	0.0000	0.0000	0.0154	0.1760	0.0000	0.1297	0.1717	0.0000	0.0273	0.6354	0.0217	0.0688	0.0326	0.0000	0.0299	0.0331	0.0072	0.0578	0.0575	0.0217	0.0229	0.0172	0.0991	0.0411	0.0480	0.0492	0.0715
L3MBTL4-AS1	0.0000	0.1388	0.1056	0.2929	0.1829	0.0481	0.0594	0.2446	0.0642	0.1326	0.2420	0.0940	0.0737	0.0571	0.1078	0.1061	0.0797	0.5608	0.2209	0.1215	0.1948	0.3624	0.0826	0.0214	0.1380	0.3206	0.0537	0.2833	0.2965	0.2969	0.5473	1.3832	0.2358	0.1518	0.4715	0.2245	0.0353	0.9545	0.0410	0.2114	0.3349	0.1230	0.0867	0.5697	0.1471	0.3883	0.0908	0.3720	0.5104
AC112236.1	0.0000	0.0323	2.3598	1.7328	0.0000	0.0716	0.0184	0.0130	2.3510	0.0529	0.0167	0.2188	0.0000	0.0000	0.0000	0.0000	0.0405	0.0435	0.0000	0.0226	0.0000	0.0337	0.0220	0.3192	0.0000	0.0000	0.1666	0.0713	0.0000	0.4975	0.0120	0.2429	0.0573	0.0000	0.0000	0.0000	0.0525	0.0146	0.0000	0.0127	0.1685	0.0191	0.0134	0.1212	0.0000	0.0904	0.0000	0.0289	0.0559
TANK-AS1	0.0000	0.0000	0.0613	0.0000	0.0000	0.0000	0.0000	0.1704	0.0000	0.0000	0.0000	0.0000	0.0599	0.0000	0.0000	0.0000	0.0000	0.0000	0.0000	0.0000	0.0000	0.2209	0.0000	0.0000	0.0000	0.0965	0.0000	0.1245	0.0000	0.0000	0.0785	0.8484	0.0417	0.0000	0.0000	0.0000	0.0000	0.0954	0.0000	0.0000	0.0000	0.0000	0.0294	0.2646	0.0815	0.0000	0.0000	0.1575	0.0610
AC009804.2	0.0000	0.0000	0.0000	0.0000	0.0000	0.0000	0.0000	0.0000	0.0000	0.0000	0.0000	0.0000	0.0000	0.0000	0.0000	0.0000	0.0000	0.0000	0.0000	0.0000	0.0051	0.0244	0.0000	0.0000	0.0000	0.0000	0.0000	0.0000	0.0000	0.0000	0.0000	0.5102	0.0069	0.0000	0.0346	0.0000	0.0048	0.0000	0.0046	0.0000	0.0000	0.0000	0.0000	0.2524	0.0045	0.0000	0.0000	0.0366	0.0051
AC023509.3	0.5984	0.6408	0.4776	0.4292	0.3015	1.7759	0.3916	0.2580	0.4140	0.4245	0.4254	0.9611	0.6220	0.9641	0.7105	0.5996	0.6495	0.3698	0.5825	0.8335	1.1462	0.4540	0.7776	0.7349	1.3219	0.6577	0.6373	0.8886	0.3984	0.6578	1.0698	1.1013	0.8113	0.1906	0.6218	1.0854	1.3574	0.8047	0.7382	0.9893	0.2387	0.3785	0.5144	1.7172	0.4762	0.9474	0.5984	0.5110	0.6929
STARD7-AS1	0.4654	0.2894	0.6920	1.0884	0.5789	0.7173	0.5593	0.6376	0.6147	0.3771	0.4898	0.4628	0.4642	0.7275	0.9296	0.7160	0.7112	0.2598	0.4546	0.5179	0.8607	0.9400	0.8139	0.5361	0.9320	1.3970	0.8083	0.9647	1.0469	1.6723	1.0408	0.8099	0.5462	0.9807	0.7691	0.7856	0.4865	0.9422	0.6450	1.2162	0.4234	0.6932	1.3083	1.4325	1.2668	1.3220	0.5640	1.1595	1.3141
AC116666.1	0.0000	0.0000	0.0000	0.0483	0.0000	0.0000	0.0000	0.0000	0.0000	0.0000	0.0000	0.0000	0.0000	0.0000	0.0000	0.0000	0.0000	0.0000	0.0000	0.0000	0.0000	0.0000	0.0000	0.0000	0.0000	0.0000	0.0000	0.0284	0.0000	0.0441	0.0000	0.0000	0.0000	0.0000	0.0380	0.0000	0.1308	0.0290	0.0000	0.0506	0.0000	0.0380	0.0000	0.2113	0.0000	0.0000	0.0000	0.5750	0.0000
AL121981.1	0.0000	0.0000	0.0197	0.0085	0.0000	0.0000	0.0000	0.0000	0.0000	0.0247	0.0117	0.0153	0.0192	0.0000	0.0000	0.0000	0.0095	0.0000	0.0000	0.0000	0.0000	0.1064	0.0000	0.0000	0.0000	0.0542	0.0000	0.0600	0.0073	0.0000	0.0000	0.2725	0.0937	0.0189	0.0401	0.0000	0.0000	0.0306	0.0089	0.0000	0.0000	0.0000	0.0094	0.2443	0.0000	0.0000	0.0000	0.1113	0.0000
AC117834.1	0.0000	0.0000	0.0000	0.0562	0.0164	0.0000	0.0427	0.0302	0.0462	0.0000	0.0000	0.0000	0.0000	0.0123	0.0727	0.0000	0.0156	0.0000	0.0000	0.0525	0.0323	0.1564	0.0000	0.0000	0.0000	0.1538	0.0580	0.0661	0.1449	0.0513	0.0556	0.6196	0.0664	0.0312	0.0000	0.0000	0.0609	0.2533	0.1179	0.1178	0.0781	0.0221	0.2495	0.1405	0.0722	0.0838	0.0816	0.0669	0.1134
BICRA-AS1	0.3028	0.0000	0.0564	0.3892	0.0854	0.0359	0.0370	0.0261	0.0000	0.0708	0.0670	0.0879	0.0551	0.0213	0.4530	0.1699	0.0271	0.1746	0.3668	0.0908	0.1400	0.6432	0.0881	0.0000	0.1629	0.1775	0.0669	0.5436	0.8990	0.4216	0.5053	0.0000	0.3065	0.3781	0.7661	0.4194	0.2108	2.0757	0.1020	0.1274	0.0338	0.1915	0.6749	0.4258	0.9246	0.0363	0.0283	0.4634	0.2244
ATP1B3-AS1	0.1762	0.0943	0.7383	1.9462	0.3314	1.3596	0.8071	0.9496	0.5818	0.1029	5.0667	0.2556	0.0801	7.4521	4.9426	0.1648	0.0394	0.0000	0.0000	0.3304	1.7108	1.5268	0.7693	0.3495	6.6737	4.9705	0.2919	4.1210	1.6423	1.8078	1.6801	1.4187	0.1672	0.7464	2.0060	0.5424	0.3833	0.8506	0.0742	0.6674	0.0000	0.1672	1.1389	0.6637	1.0179	1.5305	0.6990	0.4635	1.0201
AC092868.2	1.3331	0.2855	0.1241	0.6157	0.8149	0.2374	0.8142	0.6035	0.0000	0.4283	0.1106	0.7252	0.1212	0.1644	0.5540	0.4363	0.0596	0.5766	0.7065	0.5499	0.0616	0.1118	0.2910	0.5289	0.1793	0.4395	0.0736	0.1260	1.0584	0.3419	1.2711	0.5367	0.2952	0.4458	0.8853	0.4103	0.3479	1.9306	0.1685	0.4488	0.2605	0.3373	1.0102	0.3682	1.6226	1.7967	0.5599	0.7969	0.5865
AC107952.2	0.6816	0.7299	0.2539	0.4380	0.2564	0.6068	0.7910	0.2057	0.1200	0.1991	0.4146	0.1978	0.0000	0.3603	0.9914	0.3824	0.1219	0.1966	0.4128	0.0000	1.1030	1.1050	1.0416	0.0901	0.5194	0.6243	0.1882	0.9661	0.7765	0.3497	0.5687	0.8781	0.2587	0.4559	1.3795	0.2622	0.0000	0.4278	0.2584	2.2374	0.5329	0.1724	0.7596	0.2738	0.1406	0.6125	0.3817	0.4238	0.6629
AL136038.2	0.0000	0.0000	0.0000	0.0000	0.0000	0.0000	0.0000	0.0000	0.0000	0.0000	0.0000	0.0000	0.0000	0.0000	0.0000	0.0000	0.0000	0.0000	0.0000	0.0000	0.0000	0.0000	0.0000	0.0000	0.0000	0.0000	0.0000	0.0000	0.0000	0.0000	0.0000	0.0000	0.0000	0.0000	0.0000	0.0000	0.0000	0.0000	0.0000	0.0000	0.0000	0.0000	0.0000	0.0000	0.0000	0.0000	0.0000	0.0000	0.0000
CACNA1C-IT3	0.0000	0.0000	0.0000	0.0856	0.0250	0.0000	0.0000	0.0230	0.0000	0.0311	0.0589	0.1931	0.0000	0.0000	0.0443	0.0000	0.0000	0.0000	0.0000	0.0000	0.0739	0.0595	0.0000	0.0000	0.1432	0.0780	0.0000	0.0503	0.3677	0.0000	0.0212	0.9434	0.0337	0.0237	0.0000	0.1639	0.0000	0.0771	0.0000	0.0224	0.0000	0.0000	0.0475	0.0535	0.1978	0.0000	0.0497	0.0255	0.0247
AC021134.2	0.0000	0.0000	0.0000	0.0000	0.0000	0.0000	0.0000	0.0000	0.0000	0.0000	0.0000	0.0000	0.0000	0.0000	0.0000	0.0000	0.0092	0.0000	0.0000	0.0000	0.0000	0.0808	0.0000	0.0000	0.0000	0.0151	0.0000	0.0976	0.0071	0.0000	0.0164	0.7982	0.1045	0.0000	0.0522	0.0000	0.0090	0.0100	0.0000	0.0000	0.0000	0.0000	0.0000	0.1037	0.0000	0.0000	0.0096	0.0691	0.0000
RMDN2-AS1	0.0101	0.0000	0.0000	0.0122	0.0285	0.0060	0.0000	0.0000	0.0000	0.0000	0.0112	0.0220	0.0092	0.0213	0.0126	0.0000	0.0000	0.0437	0.0000	0.0000	0.0047	0.1016	0.0073	0.0000	0.0226	0.1331	0.0000	0.1431	0.0279	0.0185	0.0120	0.3901	0.0255	0.0135	0.0638	0.0311	0.1800	0.0536	0.1446	0.0255	0.0000	0.0064	0.0135	0.2585	0.0250	0.0121	0.0283	0.1545	0.0374
NUTM2A-AS1	0.5917	0.8137	0.7364	1.0448	0.6154	0.4834	0.7759	0.8021	0.6476	0.5775	0.6666	0.6860	0.2818	0.7134	0.9136	0.5505	0.5948	0.4702	0.6501	0.8587	1.0416	1.1555	0.9148	0.5854	0.4755	1.2032	0.6974	1.0889	1.2988	0.7304	1.5399	1.1642	0.3529	0.9835	0.8688	0.9344	1.1527	1.3675	0.5345	0.9357	1.0225	0.9602	1.1937	0.5824	1.0690	0.9298	0.5185	1.5840	1.2484
LINC02518	0.0000	0.0000	0.0000	0.0359	0.0000	0.0000	0.0000	0.0193	0.0590	0.0000	0.0000	0.0000	0.0000	0.0315	0.0000	0.0000	0.0000	0.0000	0.0000	0.0000	0.0000	0.2249	0.0325	0.0591	0.0200	0.0164	0.0247	0.0422	0.0000	0.0655	0.0178	1.0798	0.0283	0.0000	0.0000	0.0000	0.0000	0.0000	0.0000	0.0000	0.0749	0.0000	0.0399	0.0674	0.0553	0.0000	0.1043	0.0641	0.0414
AC007432.1	0.0000	0.0000	0.0000	0.0000	0.0000	0.0000	0.0000	0.0065	0.0000	0.0000	0.0000	0.0000	0.0000	0.0000	0.0000	0.0000	0.0000	0.0000	0.0000	0.0000	0.0000	0.0000	0.0000	0.0000	0.0000	0.0000	0.0000	0.0000	0.0000	0.0000	0.0060	0.4388	0.0000	0.0000	0.0000	0.0000	0.0000	0.0000	0.0000	0.0000	0.0000	0.0000	0.0000	0.0076	0.0000	0.0000	0.0000	0.0000	0.0070
AC019209.1	0.0000	0.0000	0.0000	0.0000	0.0000	0.0000	0.0000	0.0000	0.0000	0.0000	0.0000	0.0494	0.0000	0.0000	0.0000	0.0000	0.0000	0.0000	0.0000	0.0000	0.0000	0.0762	0.0000	0.0000	0.0000	0.0000	0.0000	0.0000	0.0000	0.0000	0.0000	0.9879	0.0000	0.0000	0.0000	0.0000	0.0000	0.0329	0.0000	0.0000	0.0000	0.0000	0.0000	0.1711	0.0000	0.0000	0.0000	0.0000	0.0000
AL450306.1	0.0657	0.0000	0.0611	0.1394	0.0441	0.0501	0.0286	0.0809	0.0248	0.0274	0.0052	0.0680	0.0597	0.1190	0.0585	0.0088	0.0084	0.0000	0.0142	0.0211	0.0954	0.1625	0.0205	0.0248	0.3237	0.1203	0.0052	0.0931	0.0615	0.1375	0.1267	0.2265	0.0415	0.0795	0.0475	0.0722	0.0530	0.1041	0.0474	0.1263	0.0314	0.0475	0.2968	0.1272	0.0851	0.1124	0.0438	0.1615	0.2128
AC131009.2	0.0430	0.0000	0.0401	0.0000	0.0809	0.0000	0.0263	0.0000	0.0000	0.0000	0.0952	0.0000	0.0000	0.0000	0.0000	0.0000	0.0000	0.0000	0.0000	0.0000	0.0000	0.4810	0.0313	0.0000	0.0386	0.0315	0.0000	0.2846	0.0000	0.0000	0.0171	0.0000	0.1361	0.0000	0.0272	0.0000	0.0000	0.1246	0.0362	0.0362	0.0000	0.0544	0.0192	0.5185	0.0000	0.0000	0.0000	0.2469	0.0398
AC016245.1	0.0620	0.0000	0.0289	0.0789	0.0389	0.0245	0.0631	0.0312	0.0000	0.0423	0.0400	0.0075	0.0470	0.0146	0.0258	0.0387	0.0185	0.0745	0.0470	0.0233	0.0430	0.0116	0.0150	0.0547	0.0000	0.0417	0.0114	0.0684	0.0999	0.0341	0.0986	0.3996	0.0392	0.0277	0.0915	0.1352	0.0180	0.1996	0.0261	0.0174	0.0000	0.0262	0.0783	0.0883	0.1152	0.0991	0.3329	0.0396	0.1006
LINC01412	0.0000	0.0593	0.1547	0.0000	0.0260	0.0000	0.0000	0.0000	0.0000	0.0647	0.2144	0.0000	0.0000	0.1367	0.1151	0.0000	0.0248	0.0000	0.0000	0.0000	0.3842	0.4645	0.1612	0.0000	0.0497	0.1015	0.0918	0.4973	0.2295	0.0203	0.0000	0.6244	0.0000	0.0247	0.0000	0.0000	0.0000	0.0267	0.0000	0.0000	0.0928	0.0350	0.0000	0.0278	0.1371	0.0000	0.0000	0.0530	0.0000
LINC02420	0.0000	0.0000	0.0000	0.0000	0.0000	0.0000	0.0000	0.0000	0.0000	0.1306	0.0000	0.0000	0.0000	0.0000	0.0000	0.0000	0.0000	0.0000	0.0000	0.0000	0.0000	0.0250	0.0000	0.0000	0.0000	0.0000	0.0000	0.0211	0.0000	0.0000	0.0000	0.0720	0.0000	0.0000	0.0000	0.0000	0.0000	0.0432	0.0000	0.0000	0.0000	0.0000	0.0199	0.1123	0.0000	0.0000	0.0000	0.0214	0.0000
AC110800.1	0.0000	0.0000	0.0000	0.0000	0.0000	0.0000	0.0000	0.0000	0.0331	0.0000	0.0000	0.0000	0.0000	0.0000	0.0000	0.0000	0.0000	0.0000	0.0000	0.0000	0.0347	0.0000	0.0000	0.0000	0.0000	0.0000	0.0000	0.0000	0.0000	0.0000	0.0000	0.8467	0.0000	0.0000	0.0000	0.0000	0.0000	0.0000	0.0000	0.0000	0.0000	0.0000	0.0000	0.0000	0.0000	0.0000	0.0000	0.0718	0.0000
AL132822.1	0.0000	0.0000	0.0000	0.0000	0.0000	0.0000	0.0000	0.0835	0.0000	0.0000	0.1071	0.0937	0.0000	0.0000	0.1610	0.0000	0.0000	0.0000	0.0000	0.0000	0.0299	0.1083	0.1880	0.0854	0.5210	0.0000	0.0000	0.0000	0.0446	0.0710	0.0000	1.0399	0.0000	0.0576	0.0000	0.0000	0.0000	0.0312	0.1088	0.1087	0.0000	0.0000	0.0000	0.0649	0.0000	0.0000	0.0301	0.0309	0.0000
AC004510.2	0.0553	0.0000	0.0000	0.0000	0.0000	0.0000	0.0000	0.0000	0.0000	0.0000	0.0000	0.0000	0.0000	0.0000	0.0000	0.0000	0.0000	0.0000	0.0000	0.0000	0.0000	0.0000	0.0000	0.0000	0.0000	0.0000	0.0000	0.0000	0.0000	0.0000	0.0330	0.0000	0.0000	0.0000	0.0000	0.0000	0.0000	0.0000	0.0000	0.0000	0.0000	0.0000	0.0000	0.0000	0.0000	0.0000	0.0516	0.0132	0.0000
AC008040.1	0.0208	0.0133	0.0039	0.0050	0.0117	0.0518	0.0025	0.0072	0.0000	0.0146	0.0276	0.0120	0.0227	0.0190	0.0138	0.0350	0.0093	0.0060	0.0880	0.0280	0.0403	0.0766	0.0423	0.0110	0.0354	0.0274	0.0298	0.0235	0.0129	0.0030	0.0066	0.2942	0.0079	0.0204	0.0368	0.0064	0.0054	0.0361	0.0140	0.0017	0.0023	0.0105	0.0148	0.1064	0.0154	0.0075	0.0388	0.0278	0.0019
AL953883.1	0.0000	0.0000	0.0000	0.0000	0.0000	0.0000	0.0199	0.0000	0.0000	0.0000	0.0000	0.0000	0.0000	0.0000	0.0000	0.0305	0.0000	0.0000	0.0000	0.0000	0.0000	0.0547	0.0237	0.0000	0.0000	0.0000	0.0180	0.0154	0.0000	0.0000	0.0000	0.4204	0.0000	0.0000	0.0206	0.0000	0.0142	0.0000	1.4160	0.0000	0.0000	0.0413	0.0000	0.2131	0.0135	0.0000	0.0000	0.1561	0.0000
LINC00330	0.1302	0.0871	3.6057	2.7578	7.3143	0.0193	0.1292	0.2455	2.2635	0.2852	0.0000	0.0000	0.1628	0.0516	0.0406	0.2434	0.0800	0.0000	0.0000	0.0244	0.0150	0.3092	0.0000	0.0000	0.0000	0.0000	0.0270	0.0538	0.0000	1.4070	0.0129	0.2620	0.0309	0.1524	0.0926	0.0125	0.2690	0.4634	0.0343	0.0479	0.0545	0.0103	0.0218	0.2451	0.0806	0.0000	0.0835	0.1712	0.0000
AC009292.1	0.0334	0.0000	0.0000	0.0000	0.0000	0.0000	0.0509	0.0072	0.0000	0.0292	0.0000	0.0242	0.0000	0.0059	0.0000	0.0000	0.0000	0.0000	0.0000	0.0375	0.0000	0.0093	0.0121	0.0000	0.0000	0.0000	0.0000	0.0079	0.0000	0.0000	0.0133	0.1880	0.0633	0.0000	0.0000	0.0128	0.0145	0.0081	0.0000	0.0070	0.0093	0.0211	0.0074	0.0921	0.0069	0.0000	0.0701	0.0399	0.0232
AC092652.1	0.0485	0.8434	0.0000	0.0535	0.0171	0.0935	0.1036	0.0575	0.0000	0.0071	0.0938	0.0439	0.0882	0.1495	0.0201	0.1133	0.0325	0.0699	0.0550	0.1272	0.0000	0.0813	0.1852	0.0641	0.0054	0.0222	0.1740	0.0401	0.0251	0.0133	0.0289	0.8000	0.0307	0.0108	0.0307	0.1212	0.0105	0.1521	0.0153	0.0204	0.0135	0.0460	0.0378	0.0852	0.1150	0.0798	0.0113	0.0464	0.1796
AL591721.1	0.0000	0.0000	0.1232	0.1595	0.0000	0.0000	0.0808	0.0761	0.0000	0.0000	0.0488	0.0320	0.0401	0.0622	0.1283	0.0000	0.0000	0.0000	0.0000	0.0000	0.2039	0.3452	0.1284	0.0583	0.0395	0.3555	0.0000	0.2709	0.3655	0.1131	0.0000	0.3552	0.0279	0.1180	0.1395	0.0000	0.0000	0.2768	0.0186	0.5569	0.0000	0.0279	0.0393	0.3987	0.1638	0.1057	0.0823	0.2320	0.2451
FAM230B	0.0000	0.0000	0.0000	0.0000	0.0000	0.0000	0.0000	0.0022	0.0000	0.0000	0.0000	0.0000	0.0000	0.0000	0.0000	0.0048	0.0023	0.0000	0.0000	0.0000	0.0024	0.0058	0.0000	0.0000	0.0000	0.0000	0.0029	0.0000	0.0000	0.0000	0.0000	0.1335	0.0000	0.0000	0.0000	0.0000	0.0000	0.0025	0.0000	0.0000	0.0000	0.0000	0.0000	0.0078	0.0000	0.0031	0.0000	0.0025	0.0000
AL606834.1	0.1488	0.1062	0.6465	0.5776	0.1632	0.6770	0.2423	0.4490	0.1747	0.4056	0.5759	0.4316	0.3157	0.7690	1.3601	0.2782	0.4211	0.2860	0.3004	0.5951	1.0317	0.4436	0.8661	0.1967	0.7557	0.6540	0.1369	1.0778	1.5236	0.7268	1.7535	1.4374	0.4079	1.4373	2.0701	0.5724	0.2804	0.9336	0.5222	1.4609	0.5538	0.1255	1.2600	1.1954	0.5320	0.9506	3.1937	1.0435	1.2173
AC004542.1	0.0000	0.0000	0.0000	0.0000	0.0000	0.0000	0.0000	0.0000	0.0000	0.0000	0.0000	0.0000	0.0000	0.0000	0.0000	0.0000	0.0000	0.0000	0.0000	0.0000	0.0000	0.0000	0.0000	0.0000	0.0000	0.0000	0.0000	0.0000	0.0000	0.0000	0.0000	0.0000	0.0000	0.0000	0.0000	0.0000	0.0000	0.0000	0.0000	0.0000	0.0000	0.0000	0.0000	0.0000	0.0000	0.0000	0.0000	0.0000	0.0000
AL121892.1	0.0000	0.0000	0.0000	0.0000	0.0000	0.0000	0.0000	0.0000	0.0000	0.0000	0.0000	0.0000	0.0000	0.0000	0.0000	0.0000	0.0178	0.0000	0.0000	0.0000	0.0000	0.0222	0.0000	0.0000	0.0178	0.0000	0.0000	0.0000	0.0000	0.0000	0.0158	0.5764	0.1006	0.0000	0.1006	0.0000	0.0173	0.0192	0.0000	0.0000	0.0000	0.0000	0.0000	0.2596	0.0000	0.0000	0.0000	0.0190	0.0184
AL157786.1	1.5363	0.0000	0.0379	0.1839	2.1625	0.2295	0.9010	5.3427	0.0672	0.6597	0.1069	0.1033	0.3701	0.1865	0.5708	0.4472	0.0909	0.2200	0.2465	0.1602	0.2587	0.2218	0.1703	0.0404	0.1414	0.2162	0.0955	0.6345	0.3688	0.1007	0.4487	0.6717	0.1995	0.2314	0.4247	0.2192	0.3895	0.2259	0.3857	0.3939	0.1364	0.3346	1.0023	0.1533	0.5877	0.7862	0.1662	0.3260	1.8706
LINC01899	0.0000	0.0000	0.0000	0.0000	0.0000	0.0000	0.0000	0.0000	0.0000	0.0000	0.0000	0.0000	0.0000	0.0000	0.0000	0.0000	0.0000	0.0000	0.0000	0.1128	0.0000	0.0000	0.0000	0.0000	0.0000	0.0000	0.0000	0.0142	0.0104	0.0000	0.0120	0.6299	0.0571	0.0000	0.0000	0.0000	0.0000	0.0436	0.0000	0.0000	0.0000	0.0000	0.0000	0.0604	0.0000	0.0000	0.0000	0.0144	0.0000
LINC02483	0.0000	0.0000	0.0000	0.0000	0.0000	0.0000	0.0000	0.0000	0.0000	0.0000	0.0000	0.0000	0.0000	0.0000	0.0000	0.0000	0.0000	0.0000	0.0000	0.0000	0.0000	0.0000	0.0000	0.0000	0.0000	0.0000	0.0000	0.0000	0.0300	0.0000	0.0000	0.7467	0.0183	0.0000	0.0550	0.0000	0.0000	0.0000	0.0000	0.0000	0.0000	0.0000	0.0258	0.0728	0.0000	0.0000	0.0000	0.0000	0.0000
AC007100.2	0.0000	0.0000	0.0000	0.0000	0.0000	0.0000	0.0000	0.0000	0.0000	0.0000	0.0000	0.0000	0.0000	0.0000	0.0000	0.0000	0.0000	0.0000	0.0000	0.0000	0.0000	0.0477	0.0000	0.0000	0.0000	0.0000	0.0000	0.0000	0.0000	0.0000	0.0000	1.6498	0.0540	0.0000	0.0540	0.0000	0.0000	0.1236	0.0000	0.0000	0.0000	0.0000	0.0000	0.2573	0.0000	0.0000	0.0000	0.0000	0.0000
LINC00458	0.0000	0.0000	0.0000	0.0000	0.0000	0.0000	0.0000	0.0000	0.0000	0.0000	0.0000	0.0000	0.0000	0.0000	0.0000	0.0000	0.0000	0.0000	0.0000	0.0000	0.0000	0.0255	0.0000	0.0000	0.0000	0.0042	0.0000	0.0054	0.0000	0.0000	0.0000	0.2933	0.0000	0.0051	0.0432	0.0000	0.0000	0.0110	0.0000	0.0048	0.0000	0.0000	0.0000	0.0229	0.0047	0.0000	0.0000	0.0054	0.0000
AC130650.2	0.0138	0.0886	0.2182	0.3045	0.1232	0.0409	0.2526	0.2080	0.0607	0.1369	0.0915	0.0500	0.1003	0.1360	0.1489	0.1418	0.0986	0.0000	0.1044	0.0517	0.3824	0.3005	0.1304	0.0547	0.1668	0.2525	0.0609	0.2475	0.3617	0.2223	0.3012	0.5772	0.1221	0.2274	1.6217	0.0530	0.1559	0.1863	0.1626	0.0928	0.0539	0.0698	0.1782	0.4015	0.2617	0.3303	0.8621	0.0725	0.4916
AC092819.1	0.0000	0.0000	0.0000	0.0000	0.0000	0.0000	0.0000	0.0050	0.0000	0.0000	0.0000	0.0000	0.0000	0.0000	0.0000	0.0000	0.0000	0.0000	0.0000	0.0000	0.0000	0.0000	0.0000	0.0000	0.0000	0.0000	0.0000	0.0109	0.0000	0.0000	0.0000	0.2981	0.0073	0.0000	0.0146	0.0000	0.0000	0.0559	0.0000	0.0000	0.0000	0.0000	0.0000	0.1104	0.0000	0.0000	0.0000	0.0277	0.0000
AC109441.1	0.0000	0.0000	0.0000	0.0000	0.0000	0.0299	0.0154	0.0000	0.0000	0.0147	0.0139	0.0000	0.0000	0.0000	0.0000	0.0000	0.0000	0.0000	0.0000	0.0000	0.0000	0.0000	0.0000	0.0000	0.0000	0.0000	0.0000	0.0000	0.0000	0.0000	0.0000	0.5671	0.0477	0.0112	0.0000	0.0000	0.0000	0.0000	0.0000	0.0000	0.0000	0.0000	0.0000	0.0632	0.0208	0.0000	0.0352	0.0120	0.0000
AC073210.3	0.0000	0.0000	5.2113	2.5787	0.0158	0.1097	0.0000	0.0072	1.8276	0.0000	0.0000	0.0731	0.0611	0.0770	0.0489	0.0943	0.0901	0.1696	0.0254	0.0630	0.0622	0.0376	0.1468	0.0222	0.0226	0.2217	0.0278	0.1826	0.0696	3.1531	0.0134	0.8661	0.0213	0.0300	0.0106	0.0000	1.7547	0.7708	0.1133	0.0849	0.0000	0.0213	0.3072	1.0719	0.0485	0.0805	0.0235	0.1768	0.0467
LINC00269	0.0000	0.0000	0.0000	0.0000	0.0000	0.0000	0.0085	0.0000	0.0000	0.0081	0.0000	0.0000	0.0000	0.0000	0.0000	0.0000	0.0000	0.0000	0.0000	0.0000	0.0000	0.1398	0.0000	0.0000	0.0000	0.0000	0.0000	0.0262	0.0000	0.0000	0.0055	0.1789	0.0176	0.0000	0.0088	0.0000	0.0060	0.0000	0.0176	0.0000	0.0000	0.0000	0.0124	0.0488	0.0000	0.0000	0.0130	0.0266	0.0257
AC010307.2	0.0000	0.3043	0.0378	0.1304	0.0000	0.0241	0.0248	0.0000	0.0179	0.0474	0.0000	0.1767	0.1477	0.1002	0.0000	0.0759	0.3447	0.2341	0.0615	0.0913	0.0000	0.0000	0.1182	0.2684	0.0000	0.0000	0.4932	0.0192	0.0000	0.1190	0.0806	0.5230	0.0257	0.0000	0.0000	0.0000	0.0000	0.0784	0.0000	0.0854	0.0680	0.0000	0.0000	0.1631	0.0000	0.0000	0.0000	0.2524	0.0000
LINC02569	0.0779	0.0834	0.0725	0.0782	0.2197	0.3235	0.0475	0.2350	0.0857	0.0227	0.3229	0.0565	0.2124	0.3018	0.1456	0.2184	0.1740	0.0000	0.2947	0.1168	0.1080	0.5005	0.3399	0.2059	0.0523	0.1283	0.0215	0.1839	0.0538	0.0998	0.2320	0.2507	0.1970	0.1562	0.1477	0.3594	0.1016	0.0752	0.1148	0.0655	0.3695	0.3939	0.2776	0.4692	0.2249	0.2332	0.2180	0.5212	0.3606
AC016747.3	0.1256	0.1345	0.4679	0.6392	0.2757	0.0994	0.3069	0.6681	0.1106	0.2202	0.4400	0.2126	0.2285	0.1919	0.5047	0.4308	0.0562	0.7850	1.0146	0.6596	0.6002	0.7023	0.2743	0.1108	0.5256	0.6597	0.0694	0.5936	0.6506	0.7519	1.1813	0.9441	0.1855	0.4855	0.8476	0.2900	0.3279	1.7386	0.4763	0.3525	0.1871	0.0530	0.8214	0.9674	1.1059	1.0537	1.7394	0.5608	1.7456
AL121899.4	0.0000	0.0000	1.1217	0.3908	0.0000	0.0000	0.0283	0.0200	0.4895	0.0000	0.0512	0.0000	0.0000	0.0000	0.0385	0.0000	0.0414	0.0000	0.0000	0.0000	0.0428	0.0518	0.0337	0.0000	0.0000	0.0000	0.0000	0.1313	0.0000	0.4244	0.0000	0.5969	0.0879	0.0620	0.0586	0.0000	0.0202	0.2237	0.2537	0.0780	0.2846	0.0586	0.0413	0.2559	0.0765	0.0278	0.0649	0.2659	0.0429
AC106706.1	0.0000	0.0000	0.0000	0.0000	0.0000	0.0000	0.0000	0.0000	0.0000	0.0071	0.0000	0.0000	0.0000	0.0000	0.0000	0.0000	0.0000	0.0000	0.0000	0.0000	0.0000	0.0474	0.0000	0.0000	0.0000	0.0000	0.0000	0.0401	0.0000	0.0000	0.0048	0.1366	0.0230	0.0000	0.0383	0.0000	0.0000	0.0059	0.0051	0.0000	0.0000	0.0000	0.0000	0.1887	0.0050	0.0000	0.0000	0.0174	0.0000
LINC01252	0.0074	0.0955	0.0415	0.0597	0.0350	0.1986	0.0182	0.0801	0.0393	0.0217	0.3124	0.1348	0.0473	0.0655	0.0247	0.1112	0.1495	0.3323	0.3827	0.2119	0.3196	0.3574	0.2543	0.0688	0.2799	0.4712	0.1026	0.4953	0.1668	0.2751	0.0354	0.6824	0.1176	0.0729	0.0564	0.1545	0.0679	0.1113	0.2442	0.0501	0.0789	0.0282	0.2121	0.4331	0.1656	0.0579	0.1943	0.2204	0.1928
LAMTOR5-AS1	0.0733	0.0420	0.0366	0.0768	0.0702	0.0637	0.0656	0.1072	0.0369	0.0734	0.0449	0.0323	0.0452	0.0304	0.0272	0.0661	0.0620	0.0340	0.0555	0.0589	0.0787	0.1112	0.0724	0.0346	0.0892	0.0815	0.0405	0.0643	0.0804	0.0911	0.1425	0.3963	0.0845	0.1086	0.1093	0.0504	0.0512	0.1554	0.0673	0.1113	0.0833	0.0778	0.1774	0.2274	0.1329	0.1553	0.1466	0.1227	0.1940
AC009107.1	0.0000	0.0000	0.0000	0.0000	0.0472	0.0000	0.0000	0.0000	0.0000	0.0000	0.0000	0.0000	0.0000	0.0354	0.0000	0.0939	0.0000	0.0000	0.0000	0.0000	0.0000	0.1683	0.0000	0.0000	0.0000	0.0000	0.0000	0.0474	0.0693	0.0000	0.0000	0.4849	0.0000	0.0448	0.1270	0.0000	0.0000	0.0000	0.0000	0.0000	0.0000	0.0000	0.0000	0.0504	0.0414	0.0000	0.0000	0.0960	0.0465
LINC01509	0.0000	0.0000	0.0000	0.0000	0.0418	0.0000	0.0000	0.0000	0.0131	0.0000	0.0000	0.0860	0.0000	0.0105	0.0000	0.0000	0.0000	0.0000	0.0000	0.0000	0.0000	0.3647	0.0216	0.0784	0.0000	0.0435	0.0000	0.0420	0.0410	0.0326	0.0118	0.5731	0.1126	0.0000	0.0938	0.0000	0.0516	0.1002	0.0500	0.0125	0.0000	0.0000	0.0397	0.6404	0.0367	0.0178	0.0000	0.2978	0.0137
AL079307.2	0.0000	0.0000	0.0000	0.0297	0.0000	0.0000	0.0000	0.0000	0.0000	0.0000	0.0000	0.0000	0.0000	0.0000	0.0000	0.0000	0.0000	0.0000	0.0000	0.0000	0.0000	0.0827	0.0000	0.0000	0.0000	0.0000	0.0000	0.0000	0.0000	0.0000	0.0000	0.8335	0.0000	0.0000	0.0468	0.0000	0.0000	0.0000	0.0000	0.0000	0.0000	0.0000	0.0000	0.0371	0.0000	0.0000	0.0000	0.0000	0.0000
AC005062.1	0.2770	0.3879	0.0397	0.2097	0.1553	0.2340	0.2148	0.2756	0.0422	0.2365	0.1355	0.2164	0.3973	0.0901	0.0310	0.1196	0.2476	0.1844	0.1775	0.2237	0.1527	0.1727	0.5117	0.1691	0.0955	1.0422	0.4236	0.2819	0.5186	0.1406	0.3471	0.4461	0.1281	0.1140	0.2156	0.0984	0.1761	0.4938	0.1975	0.1525	0.0297	0.1280	0.4275	0.2140	0.2374	0.2362	0.3033	0.1172	0.2714
AL158212.2	0.1440	0.0000	0.0000	0.0868	0.1693	0.0000	0.1759	0.2173	0.0000	0.0841	0.0796	0.0522	0.0655	0.1269	0.0599	0.2020	0.0644	0.7269	0.0000	0.0540	0.1665	0.1208	0.2096	0.1905	0.0323	0.5013	0.0000	0.2722	0.2486	0.0264	0.0286	0.2319	0.0911	0.3853	0.0911	0.3879	0.3133	0.2781	0.0910	0.1212	0.0000	0.0455	0.1284	0.1447	0.4160	0.2588	0.1680	0.1378	0.1668
AP001363.2	0.8472	0.4536	0.0789	0.2382	0.0797	0.6537	0.4140	0.1096	0.1119	0.3960	0.9370	1.1676	0.4623	0.8659	1.7252	0.6338	0.3029	0.2443	0.2566	0.3812	1.9585	1.7524	0.4316	0.3361	1.8607	1.7381	0.4679	0.9207	1.5208	0.0310	0.2693	0.8186	0.3216	0.1511	0.2143	1.1083	0.1474	0.3272	0.5353	0.2139	0.3312	0.0536	0.1133	0.2978	0.3146	0.2030	0.2768	0.2836	0.2354
AC113139.1	1.1089	0.0000	1.2906	0.5010	0.1304	0.3291	0.6772	0.4183	0.1220	0.4049	0.1533	0.0000	0.1261	0.4396	0.9792	0.2592	0.2478	0.0000	0.8395	0.3118	0.8972	0.8523	0.2017	0.3666	0.2485	0.4062	0.0000	0.1965	0.7656	0.7110	0.6057	0.8928	0.4385	0.3090	0.8766	0.7466	0.3015	2.3418	0.2335	1.4582	0.0000	0.2630	1.5446	1.3225	0.5147	1.2454	1.6171	0.7291	1.0913
LINC01227	0.0000	0.0114	0.0000	0.0000	0.0000	0.0000	0.0000	0.0046	0.0000	0.0062	0.0177	0.0000	0.0000	0.0000	0.0133	0.0100	0.0000	0.0000	0.0000	0.0000	0.0000	0.0299	0.0078	0.0000	0.0000	0.0000	0.0000	0.0253	0.0037	0.0000	0.0000	0.3443	0.0338	0.0143	0.0000	0.0000	0.0000	0.0206	0.0000	0.0315	0.0000	0.0000	0.0000	0.0966	0.0000	0.0064	0.0000	0.0562	0.0050
LINC02771	0.0000	0.0000	0.0000	0.0152	0.0000	0.0000	0.0000	0.0000	0.0000	0.0000	0.0000	0.0000	0.1035	0.0401	0.0000	0.0000	0.0000	0.0000	0.0000	0.0000	0.0000	0.0212	0.0000	0.0000	0.0170	0.0278	0.0000	0.0717	0.0000	0.0000	0.0000	1.0999	0.0000	0.0000	0.0000	0.0000	0.1486	0.0733	0.0000	0.0000	0.0000	0.0000	0.0000	0.1143	0.0000	0.0000	0.0000	0.0000	0.0527
AC073140.2	0.0000	0.0000	0.2560	0.0552	0.0000	0.1428	0.0210	0.0593	0.0151	0.0000	0.0000	0.0249	0.0000	0.0000	0.0000	0.0000	0.0307	0.0000	0.0000	0.0000	0.0000	0.0768	0.0750	0.0000	0.0000	0.0000	0.0000	0.0162	0.0000	0.0630	0.0956	0.3320	0.0652	0.0000	0.1304	0.0000	0.1495	0.3152	0.0289	0.0434	0.0576	0.1087	0.1379	0.4659	0.1701	0.2059	0.1123	0.2794	0.1751
AC016987.1	0.0000	0.0000	0.0000	0.0000	0.0000	0.0000	0.0000	0.0000	0.0000	0.0000	0.0000	0.0000	0.0000	0.0000	0.0000	0.0000	0.0000	0.0000	0.0000	0.0000	0.0000	0.1484	0.0000	0.0000	0.0000	0.0000	0.0000	0.1255	0.0000	0.0000	0.0000	0.5345	0.1260	0.0296	0.0000	0.0000	0.0000	0.0000	0.0000	0.0000	0.0000	0.0000	0.0000	0.2000	0.0000	0.0000	0.0000	0.2857	0.0000
FAM247B	0.0000	0.0000	0.0000	0.0000	0.0000	0.0000	0.0000	0.0000	0.0000	0.0000	0.0000	0.0000	0.0000	0.1631	0.0000	0.0000	0.0000	0.0000	0.0000	0.0000	0.0000	0.0517	0.0000	0.0000	0.0000	0.0000	0.0000	0.0000	0.0000	0.0000	0.0000	0.0000	0.0000	0.0000	0.0000	0.0000	0.0403	0.1340	0.0000	0.0000	0.0000	0.0000	0.0000	0.0000	0.0000	0.0000	0.0000	0.0443	0.0000
AC022001.2	0.0000	0.0000	0.0000	0.0229	0.0000	0.0339	0.0000	0.0492	0.0000	0.0000	0.0000	0.0000	0.0519	0.0000	0.0237	0.0000	0.0000	0.0000	0.4324	0.0000	0.0000	0.0319	0.0000	0.0000	0.0000	0.0628	0.0000	0.0000	0.0789	0.0209	0.0000	0.0920	0.0361	0.0509	0.2890	0.0879	0.0000	0.0827	0.0241	0.0000	0.0000	0.0000	0.1273	0.0287	0.1178	0.0342	0.0000	0.0000	0.0529
AC135178.6	0.5898	0.0000	0.2746	0.4146	0.0693	0.1167	0.3002	0.3390	0.0649	0.8614	0.1631	0.0713	0.1788	0.1213	0.3268	0.0460	0.1318	1.2048	0.5954	0.1843	0.2045	0.5770	0.1073	0.1300	0.1322	0.0540	0.0000	0.6270	0.5938	0.6303	0.7030	2.0578	0.2488	0.5698	0.5595	0.2647	0.2993	0.7118	0.3726	0.5171	0.2470	0.2176	0.3286	0.9626	0.5476	0.7066	0.5734	0.7051	0.8195
AC130456.5	0.0000	0.0000	0.0000	0.0000	0.0000	0.0000	0.0000	0.0560	0.0000	0.0000	0.0000	0.0000	0.0000	0.0000	0.0000	0.0000	0.0000	0.0000	0.0000	0.0000	0.0000	0.0000	0.0000	0.0000	0.0000	0.0000	0.0000	0.0000	0.0000	0.0000	0.0000	0.0000	0.0411	0.0000	0.0000	0.0000	0.0000	0.0000	0.0000	0.0000	0.0000	0.0000	0.0000	0.0000	0.0000	0.0000	0.0000	0.0000	0.0301
AL121956.6	0.0000	0.0000	0.0000	0.0000	0.0000	0.0000	0.0000	0.0000	0.0000	0.0000	0.0000	0.0000	0.0000	0.0000	0.0000	0.0000	0.0000	0.0000	0.0000	0.0000	0.0000	0.0000	0.0000	0.0000	0.0000	0.0000	0.0000	0.0000	0.0000	0.0000	0.0000	0.7241	0.0000	0.0000	0.0000	0.0000	0.0000	0.0000	0.0000	0.0000	0.0000	0.0000	0.0000	0.3011	0.0000	0.0000	0.0000	0.0000	0.0000
AL353651.2	0.0000	0.0000	0.0000	0.0000	0.0000	0.0000	0.0000	0.0000	0.0000	0.0000	0.0000	0.0000	0.0000	0.0000	0.0000	0.0000	0.0000	0.0000	0.0000	0.0000	0.0000	0.0000	0.0000	0.0000	0.0000	0.0000	0.0000	0.0000	0.0000	0.0000	0.0000	0.7634	0.0000	0.0000	0.0000	0.0000	0.0000	0.0000	0.0000	0.0000	0.0000	0.0000	0.0000	0.0000	0.0000	0.0000	0.0000	0.0000	0.0000
AL162734.1	0.0000	0.0000	0.0000	0.1695	0.1984	0.1252	0.0000	0.1819	0.1858	0.0000	0.0000	0.0000	0.1919	0.0000	0.0000	0.1973	0.1886	0.0000	0.0000	0.0000	0.2927	1.1795	0.0000	0.2790	0.0000	0.0000	0.0000	0.0997	0.2914	0.3093	0.3353	1.3591	0.6675	0.4704	1.4679	0.0000	0.2754	0.4074	0.2666	0.2664	0.0000	0.0000	0.4703	2.1192	0.3482	0.3792	0.9847	0.5045	0.2932
AC130324.3	0.0000	0.0000	0.0000	0.0000	0.0000	0.0000	0.0000	0.0000	0.0000	0.0000	0.0000	0.0000	0.0000	0.0000	0.0000	0.0000	0.0000	0.0000	0.0000	0.0000	0.0000	0.0000	0.0000	0.0000	0.0000	0.0000	0.0000	0.0000	0.0000	0.0000	0.0000	0.0000	0.0000	0.0000	0.0000	0.0000	0.0000	0.0000	0.0000	0.0000	0.0000	0.0000	0.0000	0.0000	0.0000	0.0000	0.0000	0.0000	0.0000
AL359962.3	0.1367	0.1464	0.0795	0.1235	0.0723	0.1420	0.0730	0.0958	0.0451	0.0200	0.1795	0.2107	0.0311	0.1565	0.1207	0.1438	0.0764	0.0246	0.2587	0.1281	0.2370	0.3820	0.0870	0.3163	0.2297	0.3067	0.0377	0.2502	0.3362	0.0751	0.0407	0.3026	0.1621	0.0609	0.0540	0.1972	0.0743	0.1979	0.1007	0.0216	0.0572	0.0324	0.1904	0.1630	0.2890	0.2968	0.0718	0.1226	0.5064
DKFZP434A062	0.0132	0.0283	0.0061	0.0053	0.0000	0.0235	0.0040	0.0142	0.0058	0.0039	0.0000	0.0239	0.0180	0.0256	0.0411	0.0062	0.0147	0.0000	0.0000	0.0049	0.0366	0.1549	0.0144	0.0175	0.0384	0.1160	0.0146	0.0468	0.0592	0.0121	0.0000	0.2444	0.0417	0.0059	0.0125	0.0508	0.0029	0.0223	0.0000	0.0111	0.0111	0.0376	0.0029	0.1524	0.0191	0.0040	0.0031	0.0252	0.0031
WWC2-AS2	0.1214	0.2112	0.2967	0.2133	0.0071	0.1441	0.0371	0.1047	0.3608	0.0798	0.1175	0.2421	0.1518	0.2407	0.1766	0.1135	0.1424	0.0875	0.2987	0.2048	0.3087	0.3648	0.1104	0.3612	0.2449	0.1890	0.3855	0.4804	0.2357	0.2224	0.0241	0.2688	0.2304	0.0609	0.0768	0.4320	0.0264	0.4835	0.1726	0.1022	0.1186	0.1248	0.0474	0.6782	0.3068	0.2545	0.0496	0.3628	0.0633
AL162586.2	0.1136	0.0000	0.0265	0.1540	0.0401	0.1096	0.1041	0.1409	0.0125	0.1079	0.0314	0.1133	0.1034	0.0601	0.1004	0.1063	0.0444	0.0819	0.1936	0.1385	0.0919	0.4209	0.0620	0.0564	0.1082	0.1145	0.0000	0.1678	0.0637	0.0521	0.1072	0.5719	0.1708	0.2027	0.0719	0.1858	0.0433	0.2537	0.1257	0.1435	0.0714	0.0270	0.1456	0.1926	0.4513	0.1702	0.0928	0.2038	0.3618
AL157823.2	0.0000	0.0000	0.0000	0.1392	0.0000	0.0882	0.0000	0.0854	0.0872	0.0868	0.0000	0.0359	0.0000	0.0698	0.0412	0.0926	0.0664	0.0000	0.0000	0.0000	0.0000	0.1107	0.0000	0.0655	0.1997	0.1633	0.0000	0.1170	0.0513	0.1996	0.0197	0.2392	0.0313	0.0442	0.0626	0.0000	0.0431	0.0717	0.0417	0.1042	0.0000	0.0000	0.0441	0.2984	0.0204	0.0000	0.0000	0.1894	0.1835
AC005329.3	0.0122	0.0000	0.1593	0.0834	0.0402	0.0435	0.1045	0.1633	0.0484	0.0214	0.0270	0.0266	0.0111	0.0474	0.1117	0.1028	0.0328	0.0352	0.0555	0.0000	0.0734	0.0820	0.0534	0.0970	0.0822	0.1432	0.0202	0.1212	0.1097	0.1030	0.0922	0.1574	0.0773	0.2397	0.1082	0.0376	0.0585	0.1121	0.0257	0.1028	0.0000	0.0155	0.1416	0.0920	0.1613	0.2855	0.0399	0.0643	0.1754
AC096543.1	0.0000	0.0000	0.0000	0.0000	0.0000	0.0000	0.0000	0.0000	0.0000	0.0000	0.0000	0.0000	0.0000	0.0000	0.0000	0.0000	0.0000	0.0580	0.0000	0.0000	0.0000	0.1350	0.0000	0.0000	0.0000	0.0000	0.0000	0.0571	0.0000	0.0000	0.0000	0.0000	0.0000	0.0000	0.0000	0.0000	0.0350	0.0389	0.0000	0.0000	0.0000	0.0000	0.0000	0.0809	0.0000	0.0000	0.0000	0.0770	0.0186
AC076966.2	0.0000	0.0000	0.0000	0.0000	0.0000	0.0000	0.0000	0.0000	0.0000	0.0000	0.0000	0.0000	0.0000	0.0000	0.0392	0.0000	0.0000	0.0000	0.0000	0.0000	0.0000	0.2110	0.0000	0.0000	0.0000	0.0000	0.0000	0.0000	0.0000	0.0000	0.0000	0.6079	0.0000	0.0000	0.0000	0.0000	0.0000	0.0456	0.0000	0.0397	0.0000	0.0000	0.0421	0.1896	0.0000	0.0000	0.0000	0.1805	0.0874
THRB-AS1	0.0000	0.0833	0.0081	0.0122	0.0224	0.0308	0.0106	0.0037	0.0171	0.0328	0.0383	0.0220	0.0157	0.0290	0.0467	0.0485	0.0367	0.0000	0.0458	0.0227	0.0560	0.0677	0.0315	0.0572	0.0407	0.0586	0.0310	0.0470	0.0418	0.0127	0.0017	0.3830	0.0082	0.0096	0.0383	0.0200	0.0169	0.0438	0.0164	0.0309	0.0507	0.0328	0.0655	0.3257	0.0303	0.0052	0.0141	0.0786	0.0340
LINC01774	0.0000	0.0000	0.0000	0.0000	0.0000	0.0000	0.0000	0.0000	0.0000	0.0000	0.0000	0.0000	0.0000	0.0000	0.0000	0.1041	0.0249	0.0000	0.0000	0.0000	0.0000	0.0000	0.0000	0.0000	0.0000	0.0000	0.0000	0.0000	0.0000	0.0000	0.0000	0.2690	0.0352	0.0000	0.0352	0.0000	0.0000	0.0000	0.0000	0.0000	0.0000	0.0000	0.0248	0.0559	0.0000	0.0000	0.0000	0.0799	0.0000
TOB1-AS1	0.2808	0.1904	0.1395	0.2481	0.2773	0.3000	0.1887	0.1776	0.1401	0.2078	0.2795	0.2648	0.1703	0.3035	0.5951	0.0963	0.1924	0.1485	0.2126	0.2527	0.5756	0.4605	0.3065	0.1733	0.4867	0.4184	0.2481	0.4732	0.7303	0.1818	0.4202	0.2864	0.1599	0.2254	0.1243	0.3097	0.1466	0.3253	0.1498	0.1339	0.1098	0.2427	0.1252	0.7380	0.2897	0.2299	0.3451	0.2507	0.2861
LINC01955	0.0000	0.0000	0.0000	0.0000	0.0393	0.0000	0.0000	0.0000	0.0000	0.0000	0.0000	0.0000	0.0000	0.0000	0.0000	0.0000	0.0000	0.0000	0.0000	0.0000	0.0000	0.0000	0.0000	0.0000	0.0000	0.0000	0.0000	0.0198	0.0000	0.0000	0.0000	0.1347	0.0000	0.0000	0.0000	0.0000	0.0000	0.0202	0.0000	0.0176	0.0000	0.0000	0.0000	0.0630	0.0000	0.0000	0.0000	0.0200	0.0194
AL162425.1	0.0000	0.0000	0.0000	0.0000	0.0000	0.0000	0.0000	0.0094	0.0000	0.0000	0.0240	0.0000	0.0000	0.0000	0.0000	0.0000	0.0000	0.0000	0.0000	0.0000	0.0000	0.0121	0.0000	0.0000	0.0000	0.0080	0.0000	0.0000	0.0075	0.0000	0.0000	0.3498	0.0000	0.0000	0.0000	0.0000	0.0000	0.0000	0.0000	0.0000	0.0000	0.0000	0.0000	0.0218	0.0000	0.0000	0.0000	0.0208	0.0000
AC025257.1	0.0000	0.0000	0.0000	0.0000	0.0000	0.0000	0.0000	0.0000	0.0000	0.0000	0.0000	0.0000	0.0000	0.0000	0.0000	0.0000	0.0000	0.0000	0.0000	0.0000	0.0000	0.0000	0.0000	0.0000	0.0000	0.0000	0.0000	0.0000	0.0000	0.0000	0.0000	0.0000	0.0000	0.0000	0.0000	0.0000	0.0000	0.0000	0.0000	0.0000	0.0000	0.0000	0.0000	0.0000	0.0000	0.0000	0.0000	0.0000	0.0000
SCOC-AS1	0.0465	0.0498	0.0793	0.0373	0.0127	0.0920	0.0284	0.0284	0.0290	0.0181	0.0557	0.0253	0.0211	0.0314	0.0998	0.0580	0.0260	0.0726	0.0821	0.0581	0.1039	0.1905	0.0789	0.0256	0.0486	0.0667	0.0257	0.0933	0.1016	0.0397	0.0154	0.4678	0.0637	0.0242	0.0367	0.0298	0.0236	0.0580	0.0881	0.0473	0.0108	0.0661	0.0656	0.1264	0.0336	0.0719	0.0560	0.0908	0.0628
AC005479.1	0.0000	0.0000	0.0000	0.2485	0.2380	0.1669	0.0687	0.1212	0.1733	0.0000	0.0311	0.1224	0.0511	0.2379	0.1636	0.0000	0.0754	0.0000	0.0852	0.0422	0.2340	0.0629	0.2865	0.2231	0.3277	0.2266	0.1553	0.1594	0.2718	0.1030	0.2011	0.0906	0.3558	0.0502	0.1423	0.2164	0.3425	0.2172	0.0948	0.0710	0.1570	0.4269	0.1003	0.1977	0.2785	0.3032	0.0525	0.6186	0.3126
AL132708.1	0.0000	0.0000	0.1629	0.0000	0.0000	0.1038	0.0000	0.0000	0.0000	0.0000	0.0000	0.0000	0.0000	0.0000	0.0000	0.0000	0.0000	0.0000	0.1766	0.0000	0.0000	0.0000	0.0000	0.0000	0.0000	0.0000	0.0000	0.0000	0.0000	0.0000	0.0000	0.2817	0.0000	0.0000	0.0000	0.0000	0.0254	0.0000	0.0000	0.0000	0.0000	0.0000	0.0000	0.0879	0.0000	0.0349	0.0000	0.1116	0.0270
LINC02091	0.0000	0.1796	0.0260	0.0561	0.0000	0.0664	0.0171	0.0482	0.0123	0.0490	0.0618	0.0406	0.0254	0.0493	0.0465	0.0261	0.0250	0.0403	0.0000	0.0000	0.0129	0.3282	0.0814	0.1479	0.0752	0.0922	0.0617	0.3434	0.0193	0.0512	0.0000	0.6752	0.1061	0.0125	0.0530	0.0860	0.0365	0.1619	0.0942	0.2000	0.0000	0.0530	0.7352	0.3088	0.1846	0.1340	0.0522	0.0535	0.2072
AL031121.3	0.0000	0.0000	0.0000	0.0000	0.0000	0.0000	0.0000	0.0000	0.0000	0.0000	0.0000	0.0216	0.0000	0.0000	0.0000	0.0000	0.0000	0.0000	0.0000	0.0112	0.0000	0.0166	0.0000	0.0000	0.0000	0.0000	0.0000	0.0070	0.0000	0.0055	0.0059	0.2874	0.0094	0.0000	0.0470	0.0000	0.0000	0.0000	0.0000	0.0000	0.0000	0.0000	0.0000	0.0523	0.0000	0.0000	0.0000	0.0071	0.0000
AC018557.3	0.0000	0.0000	0.1149	0.2973	0.1740	0.1098	0.1130	0.2394	0.2716	0.3243	0.0682	0.0895	0.0561	0.0870	0.1282	0.0577	0.0827	0.0000	0.5604	0.0925	0.0000	0.1379	0.1796	0.0000	0.0276	0.0226	0.1022	0.0874	0.1917	0.1356	0.3431	0.0000	0.1171	0.3026	0.2341	0.3323	0.0537	0.2382	0.1039	0.2077	0.0689	0.0390	0.3300	0.2478	0.4073	0.4804	0.0000	0.3245	0.4285
AL353803.4	0.0000	0.0000	0.0159	0.0000	0.0081	0.0102	0.0000	0.0148	0.0000	0.0100	0.0095	0.0870	0.0156	0.0241	0.0569	0.0160	0.0000	0.0000	0.0778	0.0000	0.0317	0.0479	0.0000	0.0227	0.0077	0.0126	0.0000	0.0081	0.0473	0.0000	0.0817	0.3862	0.0325	0.0764	0.0542	0.0527	0.0745	0.0744	0.0505	0.0144	0.0000	0.0108	0.0534	0.0774	0.0636	0.0616	0.0240	0.0573	0.1031
LINC01918	0.0000	0.0352	0.0306	0.0791	0.0000	0.0974	0.0201	0.0425	0.0289	0.0000	0.0000	0.0000	0.0000	0.0116	0.0000	0.0307	0.0000	0.0473	0.0000	0.0492	0.0152	0.0184	0.0717	0.0000	0.0147	0.0241	0.0544	0.0000	0.0113	0.0842	0.0261	0.5816	0.0000	0.0146	0.0000	0.0505	0.0428	0.0951	0.0000	0.0000	0.0000	0.0000	0.0000	0.0824	0.0000	0.0197	0.0306	0.0785	0.0152
AC126121.2	0.0000	0.4574	0.0000	0.0000	0.0000	0.0000	0.0000	0.0000	0.0000	0.0277	0.0262	0.0000	0.0000	0.0000	0.0592	0.0000	0.0424	0.0684	0.0000	0.0000	0.0000	0.1592	0.0345	0.0000	0.0000	0.0000	0.0000	0.2018	0.0000	0.0000	0.0000	0.3821	0.0300	0.0212	0.0900	0.0000	0.0000	0.0000	0.0000	0.0000	0.0000	0.0000	0.0000	0.0477	0.0000	0.0000	0.0221	0.1589	0.0220
AC125603.2	0.1134	0.0000	0.0000	0.0000	0.0533	0.0898	0.1617	0.3261	0.0000	0.0663	0.0627	0.0000	0.0000	0.0800	0.0000	0.0354	0.0169	0.0000	0.0000	0.0000	0.0000	0.0423	0.0826	0.1000	0.0000	0.0000	0.0418	0.0000	0.0000	0.0139	0.0601	0.7307	0.0957	0.0169	0.0239	0.0000	0.0494	0.0730	0.0319	0.0000	0.0000	0.2392	0.0337	0.3418	0.0468	0.0000	0.0176	0.0543	0.0175
LINC01256	0.0469	0.0000	0.0000	0.0000	0.0000	0.0000	0.0000	0.0000	0.0000	0.0274	0.0000	0.0000	0.0000	0.0000	0.0000	0.0000	0.0000	0.0000	0.0000	0.0000	0.0000	0.0000	0.0000	0.0000	0.0000	0.0000	0.0000	0.0000	0.0000	0.0000	0.0000	0.5289	0.0297	0.0000	0.0297	0.0000	0.0000	0.0000	0.0198	0.0000	0.0000	0.0000	0.0000	0.0943	0.0000	0.0000	0.0219	0.0000	0.0000
AC145207.8	0.4707	0.0000	0.0000	0.1891	0.3044	0.1048	0.0000	0.9386	0.0777	0.0000	0.3579	0.1707	0.0000	0.1037	0.1467	0.1100	0.0263	0.0000	0.0000	0.0883	0.0816	0.0329	0.1285	0.2334	0.2901	0.2156	0.0000	0.2224	0.2031	0.3881	0.2805	0.3790	0.1117	0.3673	0.8187	0.1358	0.1536	0.1988	0.0248	0.3467	0.0657	0.0372	0.4983	0.2955	0.1942	0.3525	0.3570	0.3658	0.4088
AL359094.2	0.0000	0.0000	0.0000	0.0000	0.0000	0.0000	0.0000	0.0000	0.0000	0.0000	0.0000	0.0000	0.0000	0.0000	0.0000	0.0000	0.0000	0.0000	0.0000	0.0000	0.0000	0.0000	0.0000	0.0000	0.0000	0.0000	0.0000	0.0000	0.0000	0.0000	0.0000	0.0000	0.0000	0.0000	0.0000	0.0000	0.0000	0.0000	0.0000	0.0000	0.0000	0.0000	0.0000	0.0000	0.0000	0.0000	0.0000	0.0000	0.0000
AP001471.1	0.0493	0.0528	0.0459	0.0198	0.0000	0.0878	0.0903	0.0000	0.0868	0.0000	0.0000	0.1073	0.0897	0.1042	0.0819	0.0000	0.0220	0.0000	0.0000	0.1109	0.1823	0.0827	0.0359	0.0000	0.1105	0.2528	0.0272	0.2562	0.5786	0.0000	0.0392	0.1588	0.0624	0.1978	0.0312	0.1517	0.0000	0.1190	0.0000	0.0415	0.0000	0.1247	0.0439	0.1980	0.0000	0.0295	0.0000	0.1650	0.0685
AC010904.2	0.0000	0.0000	0.0487	0.0630	0.0491	0.0310	0.0000	0.0225	0.0460	0.0000	0.0000	0.0000	0.0000	0.0368	0.1520	0.0000	0.0000	0.0000	0.0000	0.0000	0.0966	0.0000	0.1141	0.0000	0.0000	0.0766	0.0000	0.1234	0.0541	0.0191	0.0000	0.0000	0.0000	0.0000	0.0661	0.4423	0.0227	0.1009	0.0440	0.0660	0.0875	0.0991	0.0233	0.1837	0.0862	0.0939	0.0488	0.1499	0.0242
AC008060.4	0.0000	0.0000	0.0000	0.0000	0.0000	0.0000	0.0000	0.0000	0.0078	0.0000	0.0098	0.0000	0.0000	0.0000	0.0000	0.0000	0.0000	0.0000	0.0000	0.0000	0.0000	0.0000	0.0000	0.0000	0.0080	0.0000	0.0000	0.0084	0.0000	0.0065	0.0000	0.2866	0.0000	0.0000	0.0000	0.0000	0.0000	0.0000	0.0000	0.0000	0.0000	0.0000	0.0000	0.0179	0.0000	0.0000	0.0000	0.0255	0.0000
Z94721.2	0.0000	0.0468	0.0000	0.0401	0.0147	0.0111	0.0267	0.0215	0.0055	0.0000	0.0000	0.0181	0.0000	0.0000	0.0000	0.0175	0.0056	0.0000	0.0094	0.0094	0.0058	0.0035	0.0136	0.0083	0.0084	0.0091	0.0034	0.0029	0.0043	0.0366	0.0421	0.1909	0.0316	0.0250	0.0237	0.0000	0.0299	0.0181	0.0053	0.0184	0.0000	0.0079	0.0723	0.0689	0.0257	0.0785	0.0611	0.0597	0.0722
AC017006.1	0.0000	0.0000	0.0000	0.1462	0.0428	0.0000	0.0000	0.0000	0.0000	0.2127	0.0000	0.0000	0.1655	0.0321	0.0000	0.0851	0.0407	0.0000	0.0000	0.0000	0.0000	0.0000	0.0000	0.0000	0.0408	0.0000	0.0000	0.0430	0.1257	0.0667	0.0362	0.7328	0.0576	0.0000	0.0000	0.0700	0.1584	0.0879	0.0383	0.0000	0.0000	0.0576	0.0811	0.0000	0.1502	0.0000	0.0000	0.0435	0.0421
AC079382.2	0.0000	0.0000	0.0000	0.0113	0.0000	0.0000	0.0000	0.0121	0.0000	0.0000	0.0000	0.0000	0.0000	0.0298	0.0000	0.0000	0.0000	0.0000	0.0000	0.0000	0.0130	0.0945	0.0205	0.0000	0.0126	0.0000	0.0000	0.0133	0.0097	0.0000	0.0000	0.8619	0.0713	0.0000	0.0356	0.0000	0.0000	0.0272	0.0000	0.0000	0.0000	0.0000	0.0000	0.3254	0.0000	0.0000	0.0000	0.0539	0.0000
ZNF385D-AS1	0.0000	0.0000	0.1330	0.0000	0.0000	0.0212	0.0000	0.0616	0.0314	0.0000	0.0197	0.0000	0.0000	0.0377	0.0593	0.0668	0.0000	0.0000	0.0000	0.0000	0.0000	0.2195	0.0000	0.0000	0.0480	0.0785	0.0197	0.1349	0.4190	0.0262	0.0000	0.4599	0.0000	0.0478	0.0226	0.0000	0.0000	0.1723	0.0150	0.0000	0.0000	0.0226	0.0000	0.2151	0.0589	0.0214	0.0167	0.4951	0.0165
AC090971.5	0.3392	0.0000	0.0000	0.1362	0.1063	0.0000	0.1381	0.2437	0.0000	0.0000	0.0625	0.0000	0.0000	0.0000	0.0000	0.2115	0.0000	0.0000	0.0000	0.0000	0.0000	0.0000	0.0823	0.0000	0.0507	0.0828	0.0000	0.1603	0.0000	0.4971	0.1348	0.7283	0.2861	0.1512	0.2145	0.0870	0.0000	0.1092	0.0476	0.0952	0.0631	0.0000	0.0504	0.3407	0.0467	0.2032	0.1583	0.0541	0.2094
AC009053.3	0.2451	0.0328	0.2853	0.1641	0.1152	0.0485	0.0873	0.2157	0.0899	0.0835	0.1129	0.0815	0.1393	0.0648	0.1485	0.0668	0.0411	0.0736	0.1546	0.1532	0.1275	0.2112	0.1412	0.0945	0.0961	0.1683	0.0113	0.1206	0.1199	0.3405	0.2069	0.5098	0.1163	0.2322	0.3165	0.0864	0.1066	0.4141	0.2796	0.2106	0.0570	0.0904	0.1684	0.7949	0.1812	0.2325	0.0667	0.4004	0.2034
BNC2-AS1	0.0774	1.6576	0.2162	0.1865	0.1092	0.9647	0.3309	0.0667	0.1363	0.0904	0.1712	0.1684	0.2816	0.9002	0.8363	0.3619	0.2421	0.5580	0.1172	0.4644	2.0755	3.2883	1.0138	0.4094	1.9427	1.8431	0.5984	1.3530	2.0039	0.3687	0.1537	0.6232	0.3428	0.6902	0.2937	1.4889	0.2357	0.3736	0.2282	1.0423	0.0432	0.2448	0.0000	0.5830	0.8623	0.0464	0.1084	0.2221	0.0358
AC121338.2	0.4559	0.3661	0.2122	0.1221	1.4202	0.3382	0.8469	1.1056	0.0836	0.6325	0.3046	0.2893	0.9846	0.3615	0.2368	0.7993	0.7810	0.2465	0.6327	0.5983	0.0351	0.0425	0.4838	0.2763	0.0851	0.0209	0.3671	0.0538	0.0000	0.1601	0.5735	0.6423	0.9854	0.3303	0.8530	0.2192	1.8839	0.6419	0.5601	0.5436	0.7001	1.9102	0.8044	2.0795	1.1913	0.3186	0.6294	1.0809	0.1320
AC006063.3	0.0000	0.0000	0.0000	0.0000	0.0000	0.0000	0.0000	0.0000	0.0000	0.0000	0.0000	0.0000	0.0000	0.0082	0.0000	0.0000	0.0000	0.0000	0.0000	0.0000	0.0216	0.1044	0.0000	0.0000	0.0000	0.0599	0.0000	0.0662	0.0403	0.0000	0.0000	0.3383	0.0295	0.0000	0.0295	0.0000	0.0000	0.0000	0.0000	0.0000	0.0000	0.0000	0.0000	0.3283	0.0000	0.0000	0.0000	0.0335	0.0324
LINC00972	0.0407	0.8290	0.0000	0.0000	0.0000	0.0242	0.0000	0.0351	0.0000	0.0000	0.0451	0.0591	0.0000	0.0000	0.0000	0.0381	0.0182	0.0000	0.0000	0.0000	0.0000	0.0000	0.0297	0.1617	0.0000	0.0000	0.0450	0.0000	0.0000	0.0000	0.0000	0.5249	0.0516	0.0000	0.0258	0.0000	0.0000	0.0000	0.0000	0.0000	0.0000	0.0000	0.0000	0.0205	0.0000	0.0000	0.0000	0.0195	0.0000
AC026401.2	0.0000	0.2821	0.0000	0.2381	0.0310	0.0391	0.1609	0.0852	0.0000	0.2693	0.2185	0.0000	0.0000	0.0464	0.0274	0.0000	0.0294	0.0000	0.0000	0.0494	0.3045	0.5891	0.0000	0.0000	0.1181	0.2413	0.0727	0.2800	0.0909	0.3378	0.2616	1.5908	0.2083	0.2937	0.4165	0.4054	0.4011	0.3497	0.1110	0.1663	0.0000	0.0000	0.1761	0.6284	0.2717	0.3945	1.2909	0.2520	0.3660
AC008115.4	0.0000	0.0000	0.0000	0.0343	0.0402	0.1268	0.1566	0.0369	0.0565	0.0250	0.0945	0.3100	0.0777	0.3465	0.5684	0.1999	0.1910	0.3698	0.3883	0.3847	0.6324	0.5735	0.2488	0.0565	0.3449	0.4071	0.0708	0.5251	0.1328	0.1253	0.0849	0.9636	0.1082	0.3049	0.3785	0.3289	0.0744	0.5159	0.1980	0.0720	0.1432	0.2703	0.1905	0.2147	0.1587	0.0256	0.1596	0.1840	0.1386
LINC01094	0.0875	0.0562	0.8529	0.4499	0.0192	0.3497	0.0713	0.0629	0.3057	0.0239	0.0484	0.1100	0.1061	0.0555	0.0897	0.1364	0.1434	0.0925	0.1767	0.1094	0.0863	0.2674	0.3014	0.1157	0.0889	0.0834	0.0741	0.0910	0.1168	0.4126	0.5748	1.0522	0.7456	0.5593	0.7417	0.5208	0.2132	0.3408	0.1573	0.3560	2.1665	0.3469	0.1326	0.2813	0.3057	0.3809	0.2423	0.7812	0.4593
LINC00266-4P	0.0000	0.0000	0.0000	0.0000	0.0000	0.0000	0.0000	0.0000	0.0000	0.0000	0.0000	0.0000	0.0000	0.0000	0.0000	0.0000	0.0000	0.0000	0.0000	0.0000	0.0000	0.0000	0.0000	0.0000	0.0000	0.0000	0.0000	0.0000	0.0000	0.0000	0.0000	0.0000	0.0000	0.0000	0.0000	0.0000	0.0000	0.0000	0.0000	0.0000	0.0000	0.0000	0.0000	0.0000	0.0000	0.0166	0.0000	0.0000	0.0000
AC110285.2	0.1017	0.0218	0.3789	0.2942	0.1914	0.4469	0.2361	0.7194	0.1971	0.1902	0.0788	0.0886	0.1480	0.3729	0.2621	0.3615	0.2910	0.0880	0.2465	0.1984	0.5080	0.7052	0.8292	0.0807	0.2554	0.5069	0.2247	0.8076	0.3653	0.9916	0.6063	0.5243	0.5664	0.3357	0.8237	0.3288	0.0797	0.3143	0.8057	0.5652	0.0341	0.3732	0.1905	1.5225	0.1679	0.5607	1.6523	0.5157	0.9047
AC009630.3	0.0000	0.0000	0.0000	0.0000	0.0000	0.0000	0.0000	0.0000	0.0000	0.0000	0.0000	0.0000	0.0000	0.0000	0.0000	0.0000	0.0000	0.0000	0.0000	0.0000	0.0000	0.0000	0.0000	0.0000	0.0000	0.0000	0.0000	0.0000	0.0000	0.0000	0.0000	0.0000	0.0000	0.0000	0.0000	0.0000	0.0000	0.0000	0.0000	0.0000	0.0000	0.0000	0.0000	0.0000	0.0000	0.0000	0.0000	0.0000	0.0000
AP000866.5	0.3722	0.6377	0.4852	0.0897	0.7701	1.0162	0.2728	0.7382	0.3277	0.2174	0.3293	0.0000	0.2031	0.1574	0.3403	0.6961	0.1996	1.3954	1.3526	0.4466	0.1721	0.0832	1.0293	0.1969	0.0000	0.0000	0.1644	0.2110	0.0771	0.2182	0.4436	0.2398	0.0942	0.3319	0.6592	0.2291	0.4857	1.0421	0.4390	0.2193	0.7483	0.3296	0.7632	0.3365	1.4744	0.7581	1.0770	0.5696	1.3101
AC012451.1	0.0000	0.0000	0.0000	0.0000	0.0000	0.0000	0.0000	0.0000	0.0000	0.0000	0.0000	0.0000	0.0000	0.0000	0.0000	0.0000	0.0415	0.0000	0.0000	0.0000	0.0000	0.4668	0.0000	0.0000	0.0000	0.0000	0.0000	0.0000	0.0000	0.0000	0.0000	0.4483	0.1174	0.0000	0.1174	0.0000	0.0000	0.0000	0.0000	0.0390	0.0000	0.0000	0.0000	0.6524	0.0000	0.0000	0.0000	0.3994	0.0430
AC005833.2	0.0239	0.0000	0.0000	0.0000	0.0150	0.0379	0.0390	0.0206	0.0000	0.0419	0.0485	0.0116	0.0725	0.0365	0.0365	0.0373	0.0000	0.0000	0.0000	0.0060	0.0553	0.0936	0.0290	0.0105	0.0071	0.0438	0.0220	0.0942	0.0633	0.0000	0.0032	0.4109	0.0050	0.0356	0.0202	0.0123	0.0069	0.0077	0.0168	0.0168	0.0000	0.0050	0.0036	0.2042	0.0296	0.0239	0.0074	0.1487	0.0148
AC015818.2	0.0000	0.0000	0.0367	0.0158	0.0000	0.0000	0.0000	0.0000	0.0000	0.0000	0.0218	0.0000	0.0000	0.0278	0.0000	0.0000	0.0000	0.0000	0.0000	0.0000	0.0000	0.0661	0.0000	0.0000	0.0000	0.1445	0.0000	0.0373	0.0000	0.1012	0.0157	0.0635	0.0000	0.0000	0.0000	0.0000	0.0000	0.0381	0.0000	0.0166	0.0000	0.0000	0.0000	0.1980	0.0325	0.0000	0.0000	0.1509	0.0183
AC011825.3	0.0000	0.0000	0.0000	0.0000	0.0000	0.0000	0.0000	0.0000	0.0000	0.0000	0.0000	0.0000	0.0000	0.0000	0.0000	0.0000	0.0000	0.0000	0.0000	0.0000	0.0000	0.0000	0.0000	0.0000	0.0000	0.0000	0.0000	0.0000	0.0000	0.0000	0.0000	0.0000	0.0000	0.0000	0.0000	0.0000	0.0000	0.0000	0.0000	0.0000	0.0000	0.0000	0.0000	0.0000	0.0000	0.0000	0.0000	0.0000	0.0000
AC018638.6	0.0000	0.0000	0.1948	0.0420	0.0000	0.0931	0.0000	0.0225	0.1727	0.0153	0.0289	0.0190	0.0000	0.1014	0.2716	0.0733	0.0234	0.0377	0.0000	0.0588	0.2539	0.0438	0.0571	0.0346	0.0703	0.2682	0.0144	0.1482	0.0993	0.2108	0.2077	0.3368	0.0165	0.0000	0.1819	0.0604	0.1024	0.6437	0.1101	0.3521	0.0146	0.0165	0.6060	0.3282	0.1079	0.0626	0.0488	0.0750	0.1211
AC010941.1	0.0000	0.0000	0.0000	0.0055	0.0000	0.0000	0.0000	0.0000	0.0121	0.0000	0.0000	0.0000	0.0000	0.0000	0.0000	0.0000	0.0000	0.0000	0.0000	0.0000	0.0000	0.0460	0.0000	0.0000	0.0000	0.0000	0.0000	0.0130	0.0000	0.0000	0.0000	0.5297	0.0347	0.0000	0.1214	0.0000	0.0000	0.0132	0.0000	0.0000	0.0077	0.0000	0.0061	0.1101	0.0000	0.0000	0.0000	0.0262	0.0000
AL450384.1	0.0802	0.0000	0.1494	0.3544	0.0754	0.0476	0.3429	1.1412	0.1413	0.1406	0.2218	0.0000	0.0729	0.1131	0.2000	0.2250	0.1792	0.3470	0.0000	0.1805	0.1483	1.4348	0.1751	0.1061	0.1438	1.0872	0.0000	1.0232	0.6922	0.1470	0.1275	0.2583	0.1522	0.2504	0.0507	0.1234	0.2094	0.6970	0.1689	0.3038	0.2240	0.1015	0.2860	0.2820	0.5295	0.4324	0.2246	0.4603	0.4458
LINC00415	0.0000	0.0000	0.0000	0.0000	0.0000	0.0000	0.0000	0.0328	0.0000	0.0000	0.0000	0.0000	0.0000	0.0000	0.0000	0.0712	0.0000	0.0000	0.0000	0.0000	0.0352	0.2129	0.0554	0.0000	0.1365	0.0837	0.0000	0.0360	0.0000	0.0000	0.0000	0.6132	0.0482	0.0000	0.0000	0.0000	0.0000	0.0000	0.0000	0.0000	0.0000	0.0482	0.0000	0.0382	0.0000	0.0000	0.0711	0.1093	0.0000
GLIS2-AS1	0.3897	1.5650	0.5443	0.0000	0.0458	1.1566	0.0595	0.0000	0.1716	0.0000	0.3233	0.6360	0.0000	0.8928	0.6073	0.0911	0.6532	0.7024	0.2951	0.1461	0.5406	1.5250	0.6381	0.1289	1.3538	0.8923	0.2152	1.0588	0.5381	0.1785	0.0774	0.1569	0.1233	0.0000	0.0616	0.2249	0.4662	0.5644	1.1901	0.2870	0.0544	0.0616	0.2172	0.9786	0.4824	0.0584	0.2273	0.3262	0.3610
AC017002.3	0.0000	0.0000	0.0237	0.0102	0.0000	0.0000	0.0000	0.0000	0.0000	0.0148	0.0000	0.0000	0.0000	0.0090	0.0211	0.0000	0.0000	0.0000	0.0000	0.0000	0.0000	0.0852	0.0000	0.0000	0.0000	0.0372	0.0000	0.0120	0.0614	0.0093	0.0404	0.2045	0.0321	0.0000	0.0000	0.0000	0.0332	0.0000	0.0107	0.0107	0.0000	0.0161	0.0340	0.1021	0.0000	0.0152	0.0000	0.0121	0.0353
AC078820.1	0.0000	0.0000	0.6236	0.5559	0.0000	0.0265	0.0000	0.0192	0.5700	0.0000	0.0741	0.0000	0.0000	0.0000	0.0186	0.0417	0.0998	0.0000	0.0000	0.1674	0.0000	0.0000	0.1300	0.1771	0.0000	0.0000	0.0000	0.0000	0.0000	1.2105	0.7272	0.5032	0.0282	0.0000	0.0847	0.0000	0.5244	0.0431	0.0188	0.0564	0.0000	0.0000	0.0199	0.0673	0.0000	0.0267	0.0208	0.0427	0.0414
ISM1-AS1	0.0000	0.0000	0.0000	0.1020	0.0000	0.0000	0.0310	0.0219	0.0000	0.0000	0.0000	0.0000	0.0000	0.0000	0.0845	0.0000	0.0227	0.0000	0.0000	0.0000	0.0705	0.0852	0.0000	0.0672	0.0455	0.0372	0.0000	0.1200	0.0175	0.1303	0.2220	1.0636	0.0964	0.0227	0.0000	0.0000	0.1105	0.3434	0.1070	0.3635	0.0000	0.0000	0.1812	0.3827	0.2306	0.1826	0.0237	0.1701	0.0706
AL023574.1	0.0000	0.0377	0.0000	0.0000	0.0000	0.0000	0.0000	0.0000	0.0000	0.0000	0.0000	0.0000	0.0000	0.0000	0.0000	0.0000	0.0000	0.0000	0.0000	0.0000	0.0163	0.0984	0.0000	0.0000	0.0000	0.0000	0.0000	0.0000	0.0000	0.0129	0.0000	0.4535	0.0223	0.0000	0.0000	0.0000	0.0000	0.0510	0.0000	0.0000	0.0000	0.0000	0.0000	0.0707	0.0000	0.0000	0.0000	0.1010	0.0326
TMED2-DT	0.1400	0.1028	0.1677	0.1591	0.0978	0.1805	0.1246	0.1811	0.0722	0.0818	0.0708	0.0435	0.0364	0.0776	0.0948	0.1310	0.1341	0.1096	0.1878	0.1890	0.1461	0.6330	0.1572	0.0952	0.0951	0.1246	0.0751	0.3006	0.1588	0.2170	0.3243	0.6766	0.3088	0.2141	0.3239	0.1632	0.4177	0.7726	0.2595	0.3688	0.0983	0.1999	0.2301	1.5111	0.3467	0.3140	0.5807	0.5147	0.7264
AL353759.1	0.0210	0.0450	0.0586	0.0590	0.0296	0.0249	0.0256	0.0996	0.0647	0.0000	0.0348	0.0305	0.0573	0.0592	0.0436	0.0196	0.0281	0.0605	0.0000	0.0630	0.0000	0.1056	0.2139	0.0278	0.0470	0.0385	0.0696	0.0397	0.0652	0.0769	0.6255	0.2704	0.0664	0.1685	0.1992	0.0646	0.3196	0.5270	0.2122	0.0530	0.0234	0.0531	0.0187	0.8012	0.0433	0.0629	0.0784	0.1004	1.1667
AL157414.1	0.0000	0.0000	0.0000	0.0000	0.0000	0.0000	0.0000	0.0091	0.0000	0.0000	0.0000	0.0000	0.0000	0.0000	0.0000	0.0000	0.0000	0.0000	0.0000	0.0000	0.0000	0.0353	0.0000	0.0000	0.0094	0.0231	0.0000	0.0000	0.0000	0.0077	0.0084	0.5423	0.0000	0.0000	0.0000	0.0000	0.0183	0.0000	0.0000	0.0000	0.0000	0.0000	0.0000	0.1797	0.0000	0.0000	0.0000	0.0201	0.0000
LINC01944	0.0000	0.0000	0.0000	0.0000	0.0000	0.0000	0.0000	0.0000	0.0000	0.0000	0.0000	0.0000	0.0000	0.0000	0.0000	0.0000	0.0000	0.0000	0.0000	0.0000	0.0000	0.0083	0.0000	0.0000	0.0266	0.0054	0.0000	0.0070	0.0000	0.0054	0.0059	0.4298	0.0094	0.0000	0.0000	0.0000	0.0000	0.0143	0.0062	0.0000	0.0000	0.0000	0.0000	0.0223	0.0122	0.0000	0.0000	0.0000	0.0137
AC018716.1	0.0000	0.0000	0.0000	0.0000	0.0000	0.0000	0.0000	0.0000	0.0000	0.0000	0.0000	0.0000	0.0000	0.0000	0.0000	0.0000	0.0000	0.0000	0.0000	0.0000	0.0000	0.0000	0.0000	0.0000	0.0000	0.0000	0.0000	0.0000	0.0000	0.0000	0.0000	0.0000	0.0000	0.0000	0.0000	0.0000	0.0000	0.0000	0.0000	0.0000	0.0000	0.0000	0.0000	0.0000	0.0000	0.0000	0.0000	0.0000	0.0000
AC106875.2	0.0000	0.0000	0.0000	0.0000	0.0000	0.0000	0.0000	0.0000	0.0000	0.0000	0.0000	0.0000	0.0000	0.0000	0.0000	0.0000	0.0000	0.0000	0.0000	0.0000	0.0000	0.0311	0.0000	0.0000	0.0000	0.0000	0.0000	0.0263	0.0000	0.0000	0.0000	0.3580	0.0000	0.0000	0.0000	0.0000	0.0000	0.0268	0.0000	0.0000	0.0000	0.0000	0.0000	0.1116	0.0000	0.0000	0.0000	0.0532	0.0000
AC044893.1	0.0000	0.2959	0.0858	0.0432	0.0217	0.0000	0.0188	0.0000	0.0203	0.0000	0.0170	0.0000	0.0140	0.0000	0.0000	0.0000	0.0069	0.0000	0.0000	0.0115	0.0000	0.0687	0.0000	0.0203	0.0000	0.0169	0.0509	0.0000	0.0000	0.0169	3.0371	0.5933	0.0097	0.0000	0.0000	0.0000	0.0000	0.0000	0.0000	0.0258	0.0000	0.0000	0.0205	0.0771	0.0000	0.0000	0.0000	0.0073	0.0782
AC024592.2	1.0039	0.0299	18.6942	2.1839	0.8523	0.0166	0.3406	0.6853	11.2941	1.7756	0.0154	0.0809	0.3804	0.0491	0.0348	0.3390	0.0249	0.1206	0.0000	0.0000	0.0129	0.0000	0.0000	0.0369	0.0125	0.0409	0.0616	0.1186	0.0193	10.7180	0.8973	0.4041	0.1411	1.3055	0.0529	0.0429	0.7157	0.0673	3.0655	0.2112	0.0000	1.4285	0.4475	0.2381	0.4027	0.0334	2.9149	0.1200	0.0387
LINC02380	0.0000	0.0000	0.0000	0.0000	0.0000	0.0000	0.0000	0.0000	0.0000	0.0000	0.0000	0.0000	0.0000	0.0000	0.0000	0.0000	0.0051	0.0000	0.0000	0.0000	0.0000	0.0193	0.0000	0.0000	0.0000	0.0000	0.0000	0.0109	0.0000	0.0000	0.0046	0.4076	0.0146	0.0000	0.0000	0.0000	0.0000	0.0000	0.0000	0.0000	0.0000	0.0000	0.0000	0.0751	0.0000	0.0000	0.0000	0.0495	0.0000
AC005920.1	0.1129	0.1554	0.0150	0.0000	0.1820	0.1436	0.2167	0.1113	0.0071	0.0660	0.0892	0.0468	0.0733	0.0625	0.0536	0.1207	0.0577	0.0233	0.1954	0.1210	0.0075	0.0992	0.0939	0.1493	0.0145	0.0118	0.0534	0.0838	0.0390	0.0000	0.0256	0.1299	0.0204	0.0431	0.1224	0.0496	0.1614	0.0545	0.0543	0.0475	0.2342	0.2550	0.3451	0.1539	0.1863	0.0386	0.6398	0.0771	1.0382
ZRANB2-AS2	0.0445	0.0334	0.0207	0.0367	0.0115	0.0502	0.0258	0.0163	0.0176	0.0247	0.0566	0.0210	0.0122	0.0267	0.0675	0.0208	0.0408	0.0193	0.0034	0.0267	0.0937	0.1183	0.0405	0.0265	0.0569	0.0865	0.0307	0.0757	0.0945	0.0269	0.0584	0.5845	0.0338	0.0467	0.0803	0.0274	0.0136	0.0570	0.0535	0.0487	0.0348	0.0169	0.0208	0.0749	0.0459	0.0307	0.0353	0.0596	0.0526
MIR3976HG	0.0000	0.0000	0.0038	0.0008	0.0000	0.0000	0.0000	0.0000	0.0009	0.0000	0.0011	0.0000	0.0000	0.0000	0.0000	0.0000	0.0000	0.0000	0.0000	0.0000	0.0009	0.0160	0.0000	0.0000	0.0000	0.0015	0.0000	0.0106	0.0000	0.0007	0.0000	0.5100	0.0090	0.0009	0.0181	0.0000	0.0009	0.0010	0.0344	0.0000	0.0000	0.0000	0.0000	0.0318	0.0008	0.0000	0.0000	0.0088	0.0019
ARSD-AS1	0.0000	0.0000	0.0000	0.0000	0.0000	0.0000	0.0000	0.0000	0.0000	0.0000	0.0000	0.0000	0.0000	0.0000	0.0000	0.0000	0.0000	0.0000	0.0000	0.0000	0.0000	0.0000	0.0000	0.0000	0.0000	0.0000	0.0000	0.0000	0.0000	0.0000	0.0000	0.0000	0.0000	0.0000	0.0000	0.0000	0.0000	0.0000	0.0000	0.0000	0.0000	0.0000	0.0000	0.0000	0.0000	0.0000	0.0000	0.0000	0.0000
AC100803.2	0.0000	0.0000	0.0000	0.0193	0.0000	0.0997	0.0000	0.0000	0.0000	0.0140	0.0265	0.0000	0.0218	0.0338	0.0100	0.0449	0.0966	0.0692	0.1817	0.0000	0.0000	0.0000	0.0175	0.0317	0.0323	0.0176	0.0000	0.0227	0.0000	0.0176	0.0000	0.2319	0.0759	0.0535	0.0000	0.0000	0.0731	0.0927	0.2326	0.0404	0.0134	0.0152	0.0856	0.0723	0.0000	0.0575	0.0896	0.0459	0.0000
AL731577.2	0.7760	0.1278	1.0560	1.5583	0.4491	0.8148	1.1666	0.4117	1.8132	0.3487	1.5512	0.6061	1.1399	1.9984	1.4386	1.4512	1.5472	0.5164	1.4460	1.3429	1.2142	1.8352	0.9121	2.6049	1.7657	2.8645	1.9447	1.4946	2.4107	1.3560	0.6403	0.0961	1.2462	0.7718	0.1510	1.9749	1.3761	1.5271	0.5782	1.2057	0.0000	1.6611	0.8514	1.2589	1.2068	0.4291	0.1950	1.2274	0.7740
AL445647.1	0.0000	0.0000	0.0000	0.0000	0.0000	0.0000	0.0112	0.0000	0.0000	0.0000	0.0000	0.0000	0.0000	0.0000	0.0000	0.0000	0.0000	0.0000	0.0000	0.0207	0.0000	0.0000	0.0000	0.0122	0.0000	0.0000	0.0000	0.0130	0.0000	0.0000	0.0658	0.2223	0.0058	0.0000	0.0000	0.0000	0.0360	0.0089	0.0000	0.2324	0.0000	0.0000	0.0000	0.0508	0.0000	0.0000	0.0258	0.0132	0.0000
AC093766.1	0.0000	0.0000	0.0107	0.0000	0.0054	0.0000	0.0000	0.0000	0.0000	0.0000	0.0000	0.0083	0.0000	0.0000	0.0000	0.0000	0.0000	0.0000	0.0000	0.0000	0.0000	0.0064	0.0000	0.0000	0.0051	0.0084	0.0000	0.0108	0.0079	0.0042	0.0136	0.7189	0.0217	0.0000	0.0000	0.0000	0.0000	0.0055	0.0048	0.0000	0.0000	0.0000	0.0000	0.0057	0.0047	0.0000	0.0053	0.0109	0.0053
AL137779.2	0.6655	0.6334	0.1377	0.4158	0.3129	1.1411	0.8129	0.6695	0.2279	0.5184	0.4907	0.2682	0.6052	0.7036	0.2766	0.2766	0.6609	0.3199	0.5598	0.6654	0.3761	0.2480	0.9147	0.7823	0.2983	0.5418	0.5717	0.7337	0.4595	0.1897	0.4700	0.4763	0.8889	0.5275	0.5144	0.3983	0.4503	1.0709	0.4983	0.4668	0.1652	0.0468	0.2966	1.2997	0.9458	1.1517	0.4831	0.7779	0.7877
RCAN3AS	0.0869	0.2328	0.0000	0.1222	0.1022	0.1806	0.0000	0.1125	0.0383	0.2794	0.1683	0.0946	0.1977	0.1379	0.0542	0.2846	0.3303	0.6895	0.8557	0.1630	0.0402	0.0243	0.3164	0.1725	0.0000	0.0319	0.1440	0.0616	0.0000	0.0796	0.0173	0.4900	0.2200	0.0775	0.1925	0.0669	0.0756	0.2728	0.3479	0.1281	0.0728	0.2475	0.1357	0.9388	0.2511	0.1302	0.2029	0.1039	0.4631
AC079760.2	0.0250	0.2143	0.0000	0.0100	0.0000	0.0223	0.0382	0.0377	0.0055	0.0219	0.0207	0.0272	0.0114	0.0617	0.0052	0.0468	0.0335	0.0361	0.0000	0.0094	0.0116	0.1468	0.0091	0.0000	0.0336	0.0275	0.0276	0.0355	0.0000	0.0275	0.0099	1.0069	0.0633	0.0056	0.1107	0.0000	0.0163	0.1449	0.0053	0.0211	0.0209	0.0237	0.0334	0.1130	0.0413	0.0075	0.0117	0.2691	0.0869
AC010999.2	0.0000	0.0000	0.0000	0.0670	0.0000	0.0330	0.0679	0.0240	0.0000	0.0000	0.0000	0.0403	0.0000	0.0196	0.0000	0.0000	0.0000	0.0000	0.0000	0.0000	0.1542	0.0311	0.0000	0.0000	0.0249	0.1222	0.1228	0.0000	0.0767	0.0000	0.0662	0.0000	0.0000	0.0496	0.0352	0.0000	0.0725	0.0805	0.0234	0.0234	0.0310	0.0000	0.0000	0.1396	0.0459	0.0333	0.1038	0.0266	0.0257
AL353780.1	0.0000	0.0000	0.0000	0.0000	0.0000	0.0000	0.0000	0.0000	0.0000	0.0000	0.0000	0.0000	0.0000	0.0000	0.0000	0.0000	0.0000	0.0000	0.0000	0.0000	0.0000	0.0404	0.0000	0.0000	0.0000	0.0000	0.0000	0.0000	0.0000	0.0000	0.0000	0.9318	0.0000	0.0000	0.0000	0.0000	0.0000	0.0000	0.0000	0.0000	0.0000	0.0000	0.0000	0.0000	0.0000	0.0000	0.0000	0.0000	0.0000
AC004943.1	0.0195	0.0000	0.0727	0.0706	0.1010	0.0348	0.0596	0.0673	0.0344	0.0456	0.1187	0.0283	0.0355	0.0688	0.1298	0.1460	0.0349	0.0000	0.0000	0.0732	0.1354	0.1419	0.0426	0.1291	0.2275	0.2431	0.0108	0.2767	0.3706	0.1073	0.1008	0.4401	0.0988	0.1654	0.1235	0.1352	0.2038	0.3487	0.1480	0.0986	0.1308	0.0741	0.1392	0.3921	0.2577	0.1871	0.2824	0.2334	0.1989
LINC02575	2.8333	0.3501	0.0000	0.1021	0.8028	0.1509	2.2850	2.2081	0.0160	2.9496	0.2812	0.0790	0.2643	2.4067	0.1208	0.4416	0.0487	0.2095	0.0550	0.4358	0.1008	0.3655	0.3436	0.4323	0.9280	1.4904	1.2837	0.2403	0.2132	0.0133	0.0722	1.5208	0.1149	0.0162	1.2865	1.1739	2.4017	2.4022	6.3800	0.9477	0.5071	0.3216	0.0810	39.8380	1.4838	1.4361	1.4917	20.6012	1.6822
LINC00433	0.0000	0.0000	0.0000	0.0000	0.0000	0.0000	0.0000	0.0000	0.0000	0.0000	0.0089	0.0000	0.0000	0.0057	0.0000	0.0000	0.0000	0.0000	0.0244	0.0242	0.0149	0.0991	0.0000	0.0000	0.0000	0.0000	0.0000	0.0457	0.0000	0.0000	0.0064	0.8307	0.0204	0.0000	0.0102	0.0000	0.0000	0.0000	0.0000	0.0000	0.0000	0.0000	0.0072	0.0486	0.0000	0.0000	0.0075	0.0308	0.0224
LINC00939	0.0000	0.0000	0.0317	0.0900	0.0595	0.0000	0.0208	0.0819	0.0386	0.0171	0.0000	0.0000	0.0000	0.0000	0.0081	0.0000	0.0022	0.0000	0.0000	0.0000	0.0113	0.0572	0.0071	0.0000	0.0065	0.0054	0.0000	0.0414	0.0017	0.0232	0.0677	0.4705	0.0154	0.0022	0.1016	0.0075	0.8706	0.0118	0.1784	0.0143	0.0163	0.1078	0.0434	0.1638	0.1065	0.0204	0.1295	0.1630	0.0135
AC002094.2	0.0000	0.0000	0.0000	0.0000	0.0000	0.0000	0.0000	0.0000	0.0000	0.0000	0.0000	0.0000	0.0000	0.0000	0.0000	0.0000	0.0000	0.0000	0.0000	0.0000	0.0000	0.0000	0.0000	0.0000	0.0000	0.0000	0.0000	0.0000	0.0000	0.0000	0.0000	0.0000	0.0000	0.0000	0.0000	0.0000	0.0000	0.0000	0.0000	0.0000	0.0000	0.0000	0.0000	0.0000	0.0000	0.0000	0.0000	0.0000	0.0000
AL512347.1	0.0000	0.0000	0.0000	0.0000	0.0000	0.0000	0.0000	0.0000	0.0000	0.0000	0.0000	0.0000	0.0000	0.0000	0.0000	0.0000	0.0000	0.0000	0.0000	0.0000	0.0000	0.0000	0.0000	0.0000	0.0000	0.0000	0.0000	0.0000	0.0000	0.0483	0.9419	0.7424	0.0000	0.0000	0.0000	0.0000	0.0573	0.0000	0.4993	0.0000	0.0000	0.0000	0.0000	0.1984	0.0000	0.0789	0.0922	0.0000	0.0305
CHRM3-AS2	0.1305	0.0566	0.0263	0.0765	0.0431	0.3747	0.2046	0.1460	0.0186	0.0845	0.1112	0.1791	0.0545	0.0932	0.1011	0.1121	0.1434	0.1627	0.4005	0.2380	0.0750	0.0611	0.4081	0.0700	0.0348	0.0943	0.0584	0.1333	0.3165	0.0582	0.0588	0.4373	0.1093	0.1148	0.2454	0.0651	0.1120	0.3762	0.1382	0.1247	0.0453	0.0669	0.1918	0.0832	0.2066	0.1458	0.0510	0.1366	0.4606
AL596325.1	0.0000	0.0000	0.0000	0.0000	0.0000	0.0000	0.0000	0.0000	0.0000	0.0000	0.0000	0.0000	0.0000	0.0000	0.0000	0.0000	0.0000	0.0000	0.0000	0.0000	0.0000	0.0000	0.0000	0.0405	0.0000	0.0000	0.0000	0.0434	0.0211	0.0000	0.0000	0.6409	0.0194	0.0000	0.0194	0.0236	0.0400	0.0000	0.0000	0.0000	0.0000	0.0000	0.0136	0.1691	0.0505	0.0000	0.0000	0.0293	0.0000
AC093535.1	0.1611	0.1726	0.0214	0.2127	0.2436	0.0615	0.0633	0.4963	0.0456	0.0471	0.0764	0.0334	0.0523	0.0649	0.0191	0.1076	0.0154	0.1826	0.1220	0.1295	0.1171	0.0836	0.1508	0.0761	0.0361	0.0886	0.0318	0.1523	0.1589	0.1097	0.1418	0.4819	0.0655	0.0821	0.3494	0.0797	0.0951	0.2834	0.0582	0.1695	0.0964	0.0655	0.2719	0.0983	0.2850	0.3448	0.2149	0.0991	0.2932
LINC02174	0.0000	0.0169	0.0000	0.0000	0.0000	0.0000	0.0000	0.0000	0.0000	0.0000	0.0000	0.0114	0.0000	0.0000	0.0000	0.0000	0.0000	0.0000	0.0000	0.0000	0.0000	0.0704	0.0000	0.0000	0.0000	0.0000	0.0000	0.0000	0.0000	0.0000	0.0000	0.4310	0.0100	0.0000	0.0000	0.0000	0.0000	0.0000	0.0000	0.0000	0.0000	0.0000	0.0000	0.0949	0.0000	0.0000	0.0000	0.0301	0.0073
LINC02588	0.0000	0.0000	0.0181	0.0026	0.0030	0.0038	0.0079	0.0000	0.0000	0.0000	0.0107	0.0000	0.0000	0.0000	0.0134	0.0000	0.0000	0.0000	0.0000	0.0146	0.0060	0.1338	0.0000	0.0000	0.0029	0.0024	0.0071	0.0733	0.0156	0.0071	0.0000	0.4895	0.0205	0.0087	0.0286	0.0100	0.0197	0.0843	0.0000	0.0354	0.0000	0.5686	0.0000	0.2468	0.0080	0.0077	0.0060	0.0742	0.0090
AC006547.3	0.0000	0.0000	0.0000	0.0000	0.0000	0.0000	0.0000	0.0000	0.0000	0.0000	0.0000	0.0000	0.0000	0.0000	0.0000	0.0000	0.0000	0.0000	0.0000	0.0000	0.0000	0.0000	0.0000	0.0000	0.0000	0.0000	0.0000	0.0000	0.0000	0.0000	0.0000	0.0000	0.0000	0.0000	0.0000	0.0000	0.0000	0.0000	0.0000	0.0000	0.0000	0.0000	0.0000	0.0000	0.0000	0.0000	0.0000	0.0000	0.0000
AC104435.2	0.0000	0.0410	0.0000	0.0154	0.0180	0.0908	0.0000	0.0000	0.0000	0.0000	0.0000	0.0277	0.0000	0.0000	0.0477	0.0000	0.0342	0.1103	0.0000	0.1148	0.0000	0.1283	0.1113	0.0000	0.0000	0.0000	0.0000	0.0723	0.0396	0.0280	0.0760	0.9240	0.1936	0.0000	0.1452	0.0000	0.0166	0.0000	0.0806	0.0322	0.0000	0.0484	0.0512	0.4418	0.0000	0.0000	0.1250	0.1646	0.0177
AL513217.1	0.0000	0.0000	0.0919	0.6940	0.0232	0.4102	0.0302	0.0000	0.1087	0.0288	0.5187	0.2865	0.1347	1.3919	3.0979	0.1385	0.0221	0.0000	0.0000	0.1111	2.2140	1.8491	0.1796	0.3917	3.4077	1.9171	0.2999	2.2392	1.6872	0.1628	0.1177	0.0000	0.0000	0.0660	0.0312	1.1017	0.0215	0.0715	0.0000	0.2078	0.0000	0.0000	0.0220	0.0248	0.5704	0.0000	0.0000	0.0944	0.0915
LINC01482	0.0000	0.0192	0.0502	0.0541	0.0127	0.0053	0.0329	0.0077	0.0633	0.7088	0.3727	0.0782	0.0082	0.0222	0.0336	0.0420	0.0402	0.0648	0.1497	0.3303	0.0166	0.1256	0.0850	0.0357	0.0242	0.0428	0.0149	0.1571	0.0589	0.0198	0.0393	0.5355	0.0455	0.0321	0.0114	0.0346	0.0117	0.1475	0.0303	0.0265	0.0100	0.0057	0.0401	0.1444	0.0556	0.0431	0.0294	0.1289	0.0166
DELEC1	0.0000	0.0107	0.0093	0.0280	0.0258	0.0443	0.0091	0.0215	0.0154	0.0378	0.0083	0.0289	0.0091	0.0755	0.1532	0.0186	0.0468	0.0144	0.0377	0.0149	0.0184	0.0362	0.0362	0.0066	0.0000	0.0584	0.0083	0.0847	0.0963	0.0402	0.2830	0.3209	0.0315	0.0155	0.0788	0.0192	0.0780	0.0553	0.0168	0.0314	0.0111	0.0126	0.0289	0.1476	0.0267	0.0119	0.0070	0.1239	0.0369
AC004817.1	0.0000	0.1476	0.0000	0.0000	0.0216	0.0000	0.0000	0.0000	0.0000	0.0000	0.0000	0.0000	0.0000	0.0162	0.0000	0.0000	0.0000	0.1325	0.0696	0.0689	0.0000	0.1027	0.0000	0.0000	0.0000	0.0842	0.0000	0.0868	0.0000	0.0000	0.0548	1.7017	0.0872	0.0000	0.0000	0.0000	0.0999	0.0444	0.0581	0.0580	0.0000	0.0581	0.0205	0.0923	0.0379	0.0000	0.0000	0.0659	0.1490
AL512427.2	0.0000	0.0000	0.0000	0.0000	0.0000	0.0000	0.0000	0.0000	0.0000	0.0000	0.0000	0.0000	0.0000	0.0000	0.0000	0.0000	0.0000	0.0000	0.0000	0.0000	0.0000	0.0000	0.0000	0.0000	0.0000	0.0000	0.0000	0.0287	0.0000	0.0000	0.0242	0.2939	0.0192	0.0000	0.0000	0.0000	0.0000	0.0000	0.0000	0.0000	0.0000	0.0000	0.0000	0.0917	0.0000	0.0000	0.0000	0.0291	0.0000
AC008894.2	0.0506	0.0181	0.0314	0.1118	0.0516	0.0601	0.0206	0.0618	0.0260	0.0345	0.0047	0.0489	0.0384	0.0327	0.0456	0.1183	0.0226	0.0122	0.2171	0.0443	0.0234	0.0472	0.1289	0.0669	0.0076	0.0247	0.0233	0.0598	0.0116	0.1020	0.0469	0.1223	0.0694	0.0414	0.0640	0.0130	0.0550	0.0814	0.0284	0.0923	0.0283	0.0747	0.1278	0.0974	0.1079	0.1617	0.0630	0.0605	0.1055
AC068722.2	0.0000	0.1956	0.0000	0.0734	0.0573	0.0361	0.0372	0.0000	0.1877	0.0711	0.0000	0.1325	0.0000	0.0644	0.1771	0.2847	0.0816	0.0000	0.2766	0.0913	0.3942	0.3745	0.2216	0.0000	0.1638	0.1785	0.0336	0.4316	0.1261	0.4463	0.0484	1.8631	0.0771	0.0543	0.2696	0.1406	0.0000	0.0294	0.0769	0.0256	0.0340	0.0770	0.2986	0.0612	0.0503	0.0000	0.1989	0.0582	0.1692
AC109460.4	0.0000	0.0000	0.0000	0.0000	0.0000	0.0000	0.0000	0.0000	0.0000	0.0000	0.0000	0.0000	0.0000	0.0000	0.0000	0.0000	0.0000	0.0000	0.0000	0.0000	0.0000	0.0000	0.0000	0.0000	0.0000	0.0000	0.0000	0.0000	0.0000	0.0000	0.0000	0.0000	0.0000	0.0000	0.0000	0.0000	0.0000	0.0000	0.0000	0.0000	0.0000	0.0000	0.0000	0.0000	0.0000	0.0000	0.0000	0.0000	0.0000
AL031726.1	0.0583	0.0625	0.1086	0.0000	0.0823	0.0000	0.1425	0.0251	0.0000	0.0681	0.0322	0.0423	0.0000	0.0206	0.0000	0.0000	0.3910	0.2523	0.0000	0.0437	0.0000	0.0000	0.5942	0.0771	0.0000	0.0000	0.0966	0.0000	0.0201	0.0214	0.0232	0.7513	0.0000	0.6501	0.0369	0.0000	0.1015	0.0000	0.0000	0.0245	0.0000	0.1475	0.5199	0.1172	0.0241	0.2096	0.0272	0.0000	0.1080
AC040173.1	0.0186	0.0399	0.0174	0.0075	0.0175	0.0000	0.0455	0.0241	0.0164	0.0000	0.0103	0.0000	0.0000	0.0131	0.0387	0.0000	0.0083	0.0538	0.0000	0.0000	0.0431	0.4168	0.0000	0.0000	0.0000	0.0273	0.0000	0.1233	0.0064	0.0205	0.0518	0.3903	0.0826	0.0997	0.0590	0.0143	0.0405	0.0900	0.0236	0.1412	0.0104	0.0472	0.0332	0.4026	0.0615	0.1117	0.0174	0.2942	0.1554
CARD11-AS1	0.0684	0.0000	0.0955	0.0000	0.0161	0.1015	0.2088	0.0442	0.0000	0.0000	0.0378	0.0496	0.0000	0.0120	0.0142	0.0000	0.0000	0.0000	0.0000	0.0513	0.0000	0.1911	0.1493	0.0452	0.0000	0.0000	0.0000	0.0162	0.0354	0.0125	0.0136	0.1101	0.0865	0.0610	0.0432	0.0526	0.0446	0.0825	0.0288	0.0288	0.0000	0.0000	0.0457	0.4464	0.1128	0.0614	0.0000	0.2943	0.1742
Z85994.1	0.0000	0.0000	0.0000	0.0000	0.0257	0.0000	0.0000	0.0236	0.0000	0.1277	0.0000	0.0396	0.0497	0.0000	0.0227	0.0000	0.0000	0.0000	0.0000	0.0000	0.1264	0.2139	0.0000	0.0000	0.2205	0.1602	0.0000	0.0517	0.0000	0.0000	0.0000	0.7042	0.0000	0.0000	0.0000	0.0000	0.0000	0.0000	0.0230	0.0230	0.0000	0.0000	0.0244	0.0000	0.2030	0.0000	0.0255	0.0261	0.0253
AP003119.1	0.0536	0.0861	0.0000	0.0431	0.2269	0.0954	0.0327	0.1618	0.0118	0.0783	0.0296	0.0389	0.2437	0.0094	0.0223	0.2757	0.0120	0.1932	0.4464	0.1809	0.0000	0.0000	0.0195	0.1063	0.0000	0.0000	0.0740	0.0127	0.0000	0.0589	0.0532	0.3884	0.1017	0.0120	0.0170	0.0206	0.3847	0.0259	0.0677	0.0677	0.0000	0.2204	0.0836	0.0404	0.0995	0.0482	0.0000	0.0256	0.0248
AC010186.1	0.0000	0.0495	0.0000	0.0186	0.0000	0.0000	0.0848	0.0000	0.0000	0.0811	0.0000	0.0000	0.0000	0.0000	0.0000	0.0000	0.0207	0.0667	0.0000	0.0000	0.0000	0.0000	0.0337	0.0000	0.0000	0.0000	0.0255	0.0000	0.0000	0.0170	0.0368	0.8195	0.0293	0.0206	0.0000	0.0356	0.0000	0.0000	0.2533	0.0000	0.0000	0.0000	0.0206	0.1859	0.0191	0.1109	0.0000	0.0221	0.0643
LINC01908	0.0000	0.0000	0.0000	0.0000	0.0000	0.0000	0.0000	0.0000	0.0000	0.0000	0.0000	0.0000	0.0000	0.0000	0.0000	0.0000	0.0000	0.0000	0.0000	0.0000	0.0000	0.0667	0.0000	0.0000	0.0268	0.0875	0.0000	0.0846	0.0000	0.0000	0.0000	1.2495	0.0000	0.0000	0.0755	0.0000	0.0000	0.0288	0.0000	0.0000	0.0000	0.0000	0.0000	0.5096	0.0000	0.0000	0.0279	0.0000	0.0000
AL034548.2	0.4213	0.5640	0.6865	0.7192	1.0401	0.4689	0.4503	0.7947	0.1855	0.5846	1.4561	0.6876	0.0479	0.6125	1.6414	0.7880	0.6120	1.0631	0.1595	0.6714	2.5323	2.2964	0.3449	0.3482	1.5580	3.0677	0.4072	2.5629	1.7272	0.5982	1.8622	0.7633	0.5998	1.0098	1.9653	0.5268	1.3288	4.5000	1.3532	1.2855	0.2941	2.9979	3.2162	4.6284	1.1083	0.7887	5.2105	0.9067	1.1708
AL157402.1	0.0000	0.0000	0.0000	0.0000	0.0000	0.4333	0.0000	0.0000	0.0000	0.0000	0.0000	0.0000	0.0000	0.0000	0.0000	0.0000	0.0000	0.0000	0.0000	0.0000	0.0000	0.0000	0.3320	0.0000	0.0000	0.0000	0.0000	0.0000	0.0000	0.0000	0.0000	0.5878	0.0000	0.0000	0.0000	0.0000	0.0000	0.0000	0.0384	0.0000	0.0000	0.0000	0.0000	0.1833	0.0000	0.0000	0.0000	0.0000	0.0423
AL121988.1	0.0000	0.0000	0.0000	0.0000	0.0000	0.0000	0.0000	0.0255	0.0000	0.0000	0.0000	0.0000	0.0000	0.0000	0.0000	0.0000	0.0000	0.0000	0.0000	0.0000	0.0000	0.0000	0.0000	0.0000	0.0000	0.0000	0.0000	0.0000	0.0000	0.0000	0.0000	0.1905	0.0000	0.0264	0.0000	0.0000	0.0000	0.0000	0.0000	0.0000	0.0000	0.0000	0.0000	0.0891	0.0000	0.0000	0.0000	0.0000	0.0000
AL138960.1	0.0646	0.0000	0.0000	0.1556	0.0304	0.0383	0.0000	0.0557	0.0000	0.0000	0.0000	0.0468	0.0000	0.0000	0.1073	0.0000	0.1443	0.0000	0.0000	0.2906	0.5374	0.4332	0.0000	0.0000	0.2894	0.4968	0.0000	0.2136	0.2452	0.0710	0.0000	0.7279	0.0000	0.0000	0.0000	0.0000	0.0281	0.0623	0.1360	0.0000	0.0000	0.0408	0.0000	0.2919	0.0799	0.0000	0.0301	0.0000	0.0000
AC007375.3	0.0429	0.0000	0.0000	0.0057	0.0000	0.0000	0.0000	0.0000	0.0000	0.0000	0.0000	0.0000	0.0000	0.0000	0.0000	0.0000	0.0000	0.0000	0.0000	0.0000	0.0000	0.0080	0.0000	0.0000	0.0000	0.0157	0.0000	0.0000	0.0148	0.0000	0.0000	0.2075	0.0000	0.0000	0.0000	0.0000	0.0000	0.0000	0.0000	0.0000	0.0000	0.0000	0.0000	0.0431	0.0000	0.0000	0.0000	0.0000	0.0000
AC010280.1	0.0000	0.0000	0.1176	0.0169	0.0198	0.0500	0.0000	0.0181	0.0371	0.0000	0.0000	0.0000	0.0000	0.0000	0.0000	0.0394	0.0000	0.0607	0.0000	0.0000	0.0000	0.1882	0.0919	0.0000	0.0000	0.0000	0.0000	0.0597	0.0000	0.1388	0.0167	0.4067	0.0266	0.0000	0.0000	0.0000	0.0183	0.0000	0.0355	0.0000	0.0000	0.2928	0.0000	0.1268	0.0174	0.0000	0.3339	0.0604	0.0195
AC011998.2	0.0000	0.0000	0.0000	0.0000	0.0000	0.0000	0.0000	0.0562	0.0000	0.0000	0.0000	0.0000	0.0000	0.0000	0.0000	0.0000	0.0000	0.0000	0.0000	0.0000	0.0000	0.0000	0.0000	0.0000	0.0000	0.0000	0.0000	0.0000	0.0000	0.0000	0.0000	0.0000	0.0000	0.0000	0.0000	0.0000	0.0000	0.0630	0.0000	0.0000	0.0000	0.0000	0.0000	0.0000	0.0000	0.0000	0.0000	0.0000	0.0000
LINC02253	0.0000	0.0925	0.0000	0.0000	0.0081	0.0308	0.0106	0.0000	0.0000	0.0000	0.0382	0.0000	0.0000	0.0000	0.0646	0.0000	0.0077	0.0249	0.0000	0.0389	0.0160	0.0869	0.0754	0.0000	0.1007	0.0063	0.0000	0.0245	0.0000	0.0443	0.0000	0.6400	0.0437	0.0000	0.0000	0.0266	1.3305	0.1251	0.3567	0.0145	0.0000	0.6339	0.0000	0.5554	0.0071	0.0414	0.0081	1.1817	0.0000
CECR3	0.0000	0.0000	0.0000	0.0000	0.0081	0.0103	0.0000	0.0224	0.0000	0.0000	0.0000	0.0000	0.0000	0.0061	0.0000	0.0000	0.0077	0.0000	0.0000	0.0130	0.0320	0.0677	0.0252	0.0000	0.0000	0.0000	0.0000	0.0082	0.0119	0.0000	0.0206	0.5571	0.1094	0.0000	0.1751	0.0266	0.0000	0.0000	0.0000	0.0000	0.0097	0.0109	0.0077	0.2085	0.0071	0.0207	0.0000	0.1820	0.0000
AC091820.2	0.0000	0.0000	0.0000	0.0000	0.0000	0.0000	0.0000	0.0000	0.0000	0.0000	0.0000	0.0000	0.0000	0.0000	0.0000	0.0000	0.0000	0.0000	0.0000	0.0000	0.0000	0.1416	0.0000	0.0000	0.0000	0.0000	0.0000	0.1197	0.0000	0.0000	0.0000	0.9180	0.0000	0.0000	0.0000	0.0000	0.0000	0.0000	0.0000	0.0000	0.0000	0.0000	0.0000	0.0636	0.0523	0.0000	0.0000	0.1515	0.0000
LINC00649	0.3189	0.2821	0.1721	1.2928	0.2977	0.4690	0.3190	1.2503	0.3652	0.2430	0.3028	0.6117	0.5317	0.3494	0.4331	0.4581	0.5618	0.4531	0.4688	0.7868	0.1570	0.3023	0.5499	0.4462	0.2424	0.2362	0.3330	0.2162	0.3231	0.7739	0.8685	0.8223	1.5614	0.3905	0.6226	0.3965	0.6775	0.2432	1.0852	0.4240	0.9665	1.4863	0.7303	1.7928	0.9754	0.1204	0.9101	0.9304	1.4790
AL109614.1	0.6325	0.0000	0.2945	0.7621	0.3718	0.1877	0.3863	0.6476	0.3829	0.2771	0.0437	0.0000	0.2157	0.1115	0.0000	0.8872	0.1060	0.0000	0.3591	0.0593	0.1462	0.1326	0.1151	0.4182	0.2126	0.6951	0.1310	0.3735	0.6823	0.7242	2.0102	0.1273	0.2501	1.1633	0.7001	0.3650	0.7222	0.6488	0.4329	0.1996	0.7064	0.6501	0.4229	0.3970	1.9573	0.9472	0.2583	0.6806	1.0252
AL353597.1	0.0000	0.0000	0.0000	0.0000	0.0000	0.0686	0.0176	0.0872	0.0000	0.0000	0.0000	0.0209	0.0000	0.0102	0.0000	0.0000	0.0000	0.0000	0.0000	0.0000	0.0000	0.0000	0.0210	0.0000	0.0000	0.0000	0.0000	0.0000	0.0000	0.0000	0.0115	0.6511	0.0000	0.0258	0.0365	0.0000	0.0000	0.0139	0.0122	0.0000	0.0000	0.0183	0.0129	0.0145	0.0000	0.0000	0.0000	0.0552	0.1471
AC103874.1	0.0000	0.0000	0.0000	0.0000	0.0000	0.0000	0.0274	0.0000	0.0198	0.0000	0.0000	0.0000	0.0000	0.0000	0.0000	0.0000	0.0000	0.0000	0.0000	0.0000	0.0000	0.2007	0.0000	0.0000	0.0000	0.0000	0.0000	0.0000	0.0000	0.0164	0.0178	0.5783	0.0852	0.0000	0.0000	0.0000	0.0195	0.0217	0.0000	0.0000	0.0000	0.0000	0.0000	0.0902	0.0370	0.0000	0.0000	0.1717	0.0000
LINC02631	0.0000	0.0000	0.0000	0.0056	0.0131	0.0330	0.0424	0.0060	0.0061	0.0406	0.0384	0.0000	0.0253	0.0098	0.0288	0.0000	0.0062	0.0000	0.0420	0.0104	0.0257	0.0155	0.0202	0.0000	0.0000	0.0153	0.0153	0.0590	0.0000	0.0203	0.0221	0.5366	0.0000	0.0000	0.0263	0.0000	0.0060	0.0335	0.0468	0.0234	0.0000	0.0000	0.0681	0.0697	0.0115	0.0915	0.0130	0.0066	0.0579
AL445213.2	0.0000	0.0000	0.0000	0.0240	0.0000	0.2834	0.0000	0.0000	0.0000	0.0000	0.0330	0.0000	0.0000	0.0421	0.0496	0.0000	0.0800	0.0000	0.0000	0.0000	0.0552	0.1001	0.0434	0.0000	0.0803	0.1531	0.0000	0.3102	0.0824	0.0219	0.0000	0.8650	0.0378	0.0000	0.0000	0.0919	0.0000	0.0000	0.0251	0.0000	0.0000	0.0000	0.0000	0.0000	0.1724	0.0358	0.0000	0.0285	0.1106
AL512310.9	0.0000	0.0000	0.0000	0.0000	0.0000	0.0000	0.0000	0.0000	0.0000	0.0000	0.0000	0.0000	0.0000	0.0000	0.0000	0.0000	0.0000	0.0000	0.0000	0.0000	0.0000	0.0000	0.0000	0.0000	0.0000	0.0000	0.0000	0.0000	0.0000	0.0000	0.0000	0.0000	0.0000	0.0000	0.0000	0.0000	0.0000	0.0000	0.0000	0.0000	0.0000	0.0000	0.0000	0.1773	0.0000	0.0000	0.0000	0.0000	0.0000
AC004837.2	0.0000	0.0000	0.2954	0.4550	0.1492	0.0538	0.0277	0.4494	0.1796	0.1059	0.0501	0.0986	0.0412	0.0319	0.0377	0.0848	0.0608	0.0000	0.2059	0.0340	0.0210	0.0760	0.0660	0.0000	0.0203	0.0166	0.0250	0.1927	0.0000	0.9797	0.2881	0.8757	0.1720	0.3031	0.4013	0.0000	0.0591	0.3281	0.0954	0.1144	0.1012	0.0573	0.7474	0.7738	0.4488	0.7601	0.4441	0.2601	1.0704
CR936218.2	0.0000	0.0000	0.0000	0.0351	0.0205	0.0000	0.0000	0.0000	0.0000	0.0000	0.0000	0.0000	0.0000	0.0000	0.0181	0.0000	0.0000	0.0000	0.0000	0.0000	0.0404	0.0488	0.0000	0.0000	0.0000	0.0480	0.0000	0.0619	0.0603	0.1439	0.0173	0.4920	0.0276	0.0000	0.0000	0.0336	0.0000	0.1264	0.0000	0.0184	0.0000	0.0000	0.0000	0.0877	0.0000	0.0000	0.0407	0.0209	0.0000
AC079610.2	0.0000	0.0000	0.0000	0.0905	0.0000	0.1338	0.0000	0.0972	0.0000	0.0000	0.2492	0.3269	0.0000	0.1588	0.1873	0.0000	0.0000	0.0000	0.0000	0.0000	0.2084	0.0000	0.3280	0.0000	0.2020	0.0000	0.0000	0.1065	0.0778	0.0000	0.0000	1.0887	0.0000	0.0000	0.0000	0.0000	0.0000	0.0000	0.0949	0.0000	0.0000	0.2851	0.0000	0.0000	0.0000	0.0000	0.0000	0.0000	0.3131
AC092159.2	0.0000	0.0000	0.0000	0.0000	0.0000	0.0344	0.0000	0.0000	0.0000	0.0000	0.0000	0.0000	0.0000	0.0000	0.0000	0.0000	0.0000	0.0000	0.0000	0.0000	0.0000	0.0000	0.0000	0.0000	0.0000	0.0000	0.0000	0.0000	0.0200	0.0000	0.0000	0.0934	0.0000	0.0000	0.0000	0.0000	0.0000	0.0000	0.0244	0.0000	0.0000	0.0000	0.0000	0.0000	0.0000	0.0000	0.0000	0.0000	0.0269
FAM87A	0.0130	0.0070	0.0182	0.0105	0.0153	0.0116	0.0238	0.0084	0.0086	0.0076	0.0180	0.0000	0.0118	0.0367	0.0162	0.0000	0.0204	0.0094	0.0000	0.0195	0.0271	0.0218	0.0189	0.0258	0.0175	0.0334	0.0144	0.0307	0.0247	0.0119	0.2275	0.1886	0.0124	0.0203	0.0165	0.0701	0.0085	0.0251	0.0274	0.0164	0.0145	0.0123	0.0725	0.0327	0.0618	0.0156	0.0213	0.0342	0.0121
AC092910.3	0.1436	0.1538	0.2770	0.2843	0.1544	0.1949	0.1316	0.2875	0.2123	0.2038	0.2099	0.1116	0.0840	0.1555	0.0938	0.2302	0.1055	0.2071	0.2019	0.3001	0.2087	0.2466	0.2016	0.2306	0.1885	0.2293	0.1926	0.2811	0.1417	0.3346	0.9048	1.0243	0.1947	0.2470	0.4153	0.1579	0.4597	0.9212	0.5790	0.2634	0.1833	0.3050	0.6265	2.2772	0.5630	0.2397	1.0677	0.6182	0.8457
AC020763.1	0.1202	0.0000	0.0000	0.0483	0.0283	0.0714	0.1102	0.0000	0.0000	0.1405	0.0000	0.0872	0.0000	0.0212	0.0000	0.0562	0.0537	0.0000	0.5462	0.2705	0.0000	0.2689	0.0875	0.0000	0.0808	0.0000	0.0000	0.0000	0.0000	0.0441	0.0239	0.0968	0.1141	0.1340	0.0000	0.0000	0.1831	0.0580	0.4811	0.1265	0.0000	0.0000	0.2144	0.0906	0.1736	0.1441	0.0000	0.0863	0.0835
AC013472.1	0.0000	0.0000	0.0000	0.0435	0.0000	0.0000	0.0000	0.0000	0.0000	0.0000	0.0000	0.0000	0.0000	0.0382	0.0450	0.0000	0.0000	0.0000	0.0000	0.0000	0.0000	0.0605	0.0000	0.0000	0.0000	0.0000	0.0000	0.1023	0.0374	0.0000	0.0430	0.0000	0.0685	0.0000	0.0000	0.0000	0.0000	0.0000	0.0000	0.0000	0.0000	0.0000	0.0000	0.4893	0.0447	0.0000	0.0000	0.1035	0.1003
LINC01634	0.0557	0.0447	0.0130	0.0168	0.0327	0.1240	0.0425	0.0180	0.0000	0.0325	0.0154	0.1010	0.6079	0.0147	0.0752	0.0260	0.1431	0.0402	0.0843	0.2611	0.0773	0.1713	0.2533	0.4235	0.0687	0.1836	0.0538	0.1711	0.0144	0.0204	0.0111	0.4709	0.1057	0.0373	0.0264	0.0000	0.0061	0.0134	0.0000	0.0176	0.0000	0.0264	0.0062	0.1608	0.0287	0.0000	0.0260	0.0599	0.0193
AC099850.3	0.0000	0.0000	0.0000	0.0000	0.0000	0.0000	0.0000	0.0000	0.0000	0.0000	0.0000	0.0000	0.0000	0.0000	0.0000	0.0000	0.0000	0.0000	0.0000	0.0000	0.0000	0.0000	0.0000	0.0000	0.0000	0.0000	0.0000	0.0000	0.0000	0.0000	0.0000	0.0000	0.0000	0.0000	0.0000	0.0000	0.0000	0.0000	0.0000	0.0000	0.0000	0.0000	0.0000	0.0000	0.0000	0.0000	0.0000	0.0000	0.0000
AC108676.1	0.0112	0.0000	0.0000	0.0090	0.0367	0.0199	0.0341	0.0625	0.0000	0.0065	0.0370	0.0000	0.0000	0.0118	0.0139	0.0313	0.0199	0.0000	0.0507	0.0669	0.0155	0.0811	0.0406	0.0443	0.0050	0.0204	0.0062	0.0211	0.0270	0.0204	0.2039	0.0359	0.0565	0.0000	0.0565	0.0086	0.3786	0.3501	0.3337	0.0235	0.0374	0.0353	0.3929	0.2802	0.4420	0.5080	0.1093	0.0960	0.1344
RALY-AS1	0.4209	0.4473	0.2370	0.1835	0.6491	0.5500	0.3308	0.4432	0.0977	0.3832	0.2021	0.2816	0.3472	0.2231	0.1980	0.5676	0.3660	0.4846	0.5633	0.4870	0.0950	0.2718	0.4963	0.2460	0.1126	0.1016	0.3586	0.1696	0.1025	0.1805	0.4187	1.2191	0.6193	0.1993	0.6563	0.2712	0.5493	0.5718	0.8425	0.3666	0.2351	0.3261	1.0516	0.9750	0.8617	0.5102	1.2259	0.4510	0.8629
AC138028.4	0.0359	0.0000	0.0000	0.1442	0.0000	0.0107	0.0110	0.0464	0.0632	0.0000	0.0099	0.0521	0.0000	0.0823	0.0149	0.1007	0.0883	0.0000	0.2175	0.0269	0.1909	0.0201	0.0784	0.0712	0.1207	0.1842	0.0297	0.0763	0.0372	0.1645	0.0856	0.1157	0.2158	0.0801	0.0681	0.0553	0.1172	0.0867	0.0756	0.1738	0.0000	0.0568	0.1201	0.0541	0.0667	0.1828	0.0168	0.0944	0.4324
AL359924.1	0.0000	0.0000	0.0000	0.0043	0.0000	0.0000	0.0000	0.0000	0.0000	0.0000	0.0117	0.0000	0.0000	0.0000	0.0000	0.0000	0.0000	0.0000	0.0000	0.0000	0.0098	0.0296	0.0000	0.0000	0.0000	0.0000	0.0000	0.0050	0.0000	0.0039	0.0084	0.4435	0.0067	0.0000	0.0067	0.0000	0.0000	0.0102	0.0268	0.0045	0.0000	0.0067	0.0000	0.0319	0.0000	0.0000	0.0049	0.0152	0.0000
AC011603.1	0.0000	0.0000	0.0735	0.0000	0.0000	0.0000	0.0000	0.0000	0.0000	0.0000	0.0000	0.0000	0.0000	0.0139	0.0492	0.0000	0.0000	0.1139	0.0000	0.0000	0.0365	0.0000	0.0000	0.0000	0.0177	0.0000	0.0000	0.0187	0.0818	0.0000	0.0000	0.3179	0.0000	0.0000	0.0000	0.0000	0.0000	0.0762	0.0000	0.0831	0.0000	0.0000	0.0176	0.1190	0.0163	0.0237	0.0921	0.0189	0.0000
AC011676.2	0.0000	0.0000	0.0000	0.0228	0.0000	0.0000	0.0000	0.0000	0.0000	0.0000	0.0941	0.0000	0.1032	0.0200	0.0471	0.0000	0.0000	0.0000	0.0000	0.0425	0.0000	0.0317	0.0000	0.0000	0.0000	0.0000	0.0000	0.0268	0.0000	0.0000	0.0451	1.8269	0.0718	0.0506	0.1435	0.0436	0.0987	0.1917	0.0000	0.1432	0.2534	0.0000	0.1011	0.2849	0.1638	0.1019	0.0794	0.0543	0.1314
AC023796.1	0.0000	0.0562	0.0000	0.0000	0.0000	0.0156	0.0481	0.0000	0.0000	0.0000	0.0000	0.0095	0.0000	0.0000	0.0000	0.0123	0.0117	0.0000	0.0000	0.0000	0.0000	0.0073	0.0573	0.0174	0.0000	0.0048	0.0000	0.0186	0.0136	0.0000	0.0052	0.4859	0.0332	0.0058	0.0000	0.0000	0.0000	0.3420	0.0000	0.0000	0.0000	0.0498	0.0000	0.0725	0.0054	0.0000	0.0000	0.0251	0.0000
AC116361.1	0.0000	0.0000	0.0000	0.0000	0.0000	0.0000	0.0000	0.0000	0.0000	0.0000	0.0000	0.0000	0.0000	0.0000	0.0000	0.0000	0.0000	0.0000	0.0000	0.0000	0.0000	0.0000	0.0000	0.0000	0.0000	0.0000	0.0000	0.0000	0.0000	0.0000	0.0000	0.7251	0.0610	0.0000	0.0000	0.0000	0.0000	0.0000	0.0000	0.0000	0.0000	0.0000	0.0000	0.0000	0.0000	0.0000	0.0300	0.0000	0.0149
AC012629.1	0.0000	0.0000	0.0000	0.0000	0.0000	0.0000	0.0000	0.0000	0.0000	0.0000	0.0000	0.0000	0.0000	0.0000	0.0000	0.0000	0.0000	0.0000	0.0000	0.0000	0.0448	0.0000	0.0000	0.0000	0.0000	0.0000	0.0000	0.0000	0.0000	0.0000	0.0000	0.9359	0.0000	0.0000	0.1225	0.0000	0.0843	0.0000	0.3264	0.0000	0.0000	0.1225	0.0432	0.0486	0.0000	0.0000	0.0904	0.0000	0.0000
AC097709.1	0.0000	0.0000	0.0000	0.0073	0.0171	0.0971	0.1888	0.0941	0.0000	0.0212	0.0101	0.1055	0.0000	0.0577	0.0076	0.1530	0.0813	0.0000	0.0826	0.2318	0.0000	0.0203	0.3969	0.0721	0.0000	0.0000	0.0402	0.0430	0.0000	0.0000	0.0000	1.1418	0.0115	0.0081	0.1840	0.0000	0.7830	0.0351	0.1378	0.0153	0.1726	0.0805	0.0973	0.1187	0.1575	0.1743	1.0606	0.0609	1.5073
AC005301.2	0.0000	0.0000	0.0000	0.0000	0.0155	0.0196	0.0000	0.0142	0.0000	0.0000	0.0000	0.0478	0.0000	0.0000	0.0137	0.0308	0.0295	0.0000	0.0000	0.0000	0.0000	0.0000	0.0000	0.0436	0.0000	0.0000	0.0182	0.0000	0.0000	0.0000	0.0000	0.0531	0.0000	0.0000	0.0000	0.0000	0.0000	0.0000	0.0000	0.0000	0.0000	0.0000	0.0000	0.0000	0.0000	0.0000	0.0000	0.0315	0.0000
AC097468.2	0.0599	0.0000	0.0000	0.0000	0.0563	0.0000	0.0000	0.0000	0.0000	0.0000	0.0000	0.0000	0.0000	0.0000	0.0000	0.0000	0.0000	0.0000	0.0000	0.0000	0.0831	0.2009	0.0000	0.0000	0.1074	0.0439	0.0000	0.1132	0.0000	0.0000	0.0476	0.5788	0.0379	0.0000	0.0000	0.0000	0.0000	0.0868	0.0000	0.0000	0.0000	0.0000	0.0000	0.3309	0.0000	0.0000	0.0000	0.2578	0.1942
AC134978.1	0.0000	0.0000	0.0000	0.0000	0.0000	0.0000	0.0000	0.0000	0.0000	0.0000	0.0000	0.0000	0.0000	0.0000	0.0000	0.0000	0.0000	0.0000	0.0000	0.0000	0.0000	0.0000	0.0000	0.0000	0.0000	0.0000	0.0000	0.0000	0.0000	0.0000	0.0000	0.2031	0.0000	0.0000	0.0532	0.0000	0.0000	0.0000	0.0000	0.0000	0.0000	0.0000	0.0000	0.0422	0.0000	0.0000	0.0000	1.0253	0.0000
AC092567.1	0.0000	0.0000	0.0000	0.0000	0.0000	0.0000	0.0000	0.0000	0.0000	0.0000	0.0000	0.0000	0.0000	0.0000	0.0000	0.0000	0.0000	0.0000	0.0000	0.0000	0.0000	0.0000	0.0000	0.0000	0.0000	0.0000	0.0000	0.0000	0.0000	0.0967	0.0000	0.0000	0.0000	0.0000	0.0000	0.0000	0.0000	0.0000	0.0000	0.0000	0.0000	0.0000	0.0000	0.0000	0.0000	0.0000	0.0000	0.0000	0.0000
AC242988.1	0.0464	0.0000	0.0000	0.0000	0.0000	0.0000	0.0000	0.0000	0.0000	0.0000	0.0513	0.0337	0.0000	0.0000	0.0193	0.0000	0.0000	0.0000	0.0000	0.0000	0.0429	0.0519	0.0000	0.0000	0.0208	0.0340	0.0000	0.0438	0.0000	0.0000	0.0553	0.3736	0.1174	0.0207	0.0293	0.0000	0.0000	0.1344	0.0000	0.0000	0.0000	0.0000	0.0620	0.3262	0.0191	0.0000	0.1083	0.1109	0.0215
AL589986.1	0.0000	0.0000	0.0000	0.0000	0.0000	0.0000	0.0000	0.0000	0.0000	0.0000	0.0000	0.0000	0.0000	0.0000	0.0000	0.0000	0.0188	0.0000	0.0000	0.0000	0.0000	0.0000	0.0000	0.0000	0.0000	0.0000	0.0000	0.0397	0.0000	0.0000	0.0000	0.0000	0.0000	0.0000	0.0000	0.0000	0.0000	0.0000	0.0000	0.0000	0.0000	0.0000	0.0000	0.0000	0.0173	0.0000	0.0000	0.0000	0.0000
ARNTL2-AS1	0.0824	0.0000	0.4220	0.1820	0.0000	0.1223	0.0755	0.0178	0.1633	0.0481	0.0000	0.0897	0.0000	0.0290	0.0342	0.0771	0.0368	0.0000	0.0000	0.0000	0.0190	0.0000	0.0600	0.0545	0.0000	0.0000	0.0000	0.0389	0.0427	0.3019	0.0327	0.6635	0.1564	0.0735	0.1824	0.0634	0.0179	0.4972	0.0521	0.0347	0.1380	0.0000	0.2020	0.0414	0.0850	0.1234	0.0385	0.1182	0.0382
LINC01377	0.0000	0.0000	0.0000	0.0000	0.0000	0.0000	0.0000	0.0000	0.0000	0.0000	0.0000	0.0000	0.0000	0.0000	0.0000	0.0000	0.0000	0.0000	0.0000	0.0220	0.0000	0.0328	0.0000	0.0000	0.0000	0.0000	0.0000	0.0000	0.0000	0.0000	0.0000	0.0944	0.0000	0.0000	0.0185	0.0000	0.0000	0.0000	0.0000	0.0000	0.0000	0.0000	0.0131	0.0442	0.0000	0.0000	0.0000	0.0000	0.0000
AC100810.1	2.5314	5.0922	6.4034	2.6916	2.2637	7.1560	2.3146	1.8988	3.7813	1.6669	4.2720	2.8018	1.4238	2.2123	4.6151	3.2565	3.6555	2.9748	4.5418	4.6197	5.5066	4.5969	6.6548	2.7284	4.9515	7.2204	3.8946	5.8070	4.5762	3.2168	2.3717	1.5787	3.7492	3.4905	4.4883	5.2130	1.9859	8.7091	4.2033	3.7869	2.5002	1.9249	2.3415	2.7187	3.4051	3.2694	2.2124	3.7295	2.2091
AC079296.1	0.0065	0.0000	0.0121	0.0314	0.0031	0.0465	0.0040	0.0028	0.0115	0.0038	0.0685	0.0142	0.0059	0.1218	0.1355	0.0000	0.0000	0.0188	0.0000	0.0049	0.1176	0.2662	0.0380	0.0431	0.3537	0.1816	0.0216	0.1787	0.1036	0.0239	0.0026	0.2941	0.0330	0.0000	0.0371	0.0452	0.0085	0.0189	0.0220	0.0165	0.0000	0.0083	0.0058	0.3898	0.0188	0.0039	0.0030	0.1154	0.0030
AC104779.1	0.0000	0.0804	0.0000	0.0302	0.0000	0.0000	0.0000	0.0000	0.0992	0.0000	0.0415	0.0545	0.1366	0.1853	0.1873	0.0702	0.1007	0.1083	0.0000	0.0000	0.0347	0.6299	0.0000	0.3974	0.0337	0.2752	0.2074	0.3194	0.1297	0.0550	0.5969	0.7258	0.0475	0.0335	0.0000	0.0578	0.0327	0.0000	0.0000	0.0316	0.4195	0.0950	0.1674	0.0000	0.2789	0.0450	0.0000	0.0359	0.2435
AC138649.1	0.0186	0.0200	0.0116	0.0649	0.0205	0.0885	0.0456	0.0107	0.0301	0.0109	0.0619	0.0496	0.0678	0.1862	0.4831	0.0174	0.0139	0.0448	0.0376	0.0140	0.4742	0.0869	0.0362	0.1069	0.1978	0.4805	0.0240	0.3231	0.5536	0.0137	0.0543	0.3403	0.0551	0.0194	0.0354	0.0670	0.0514	0.0720	0.1021	0.0366	0.0069	0.0079	0.0416	0.3122	0.0744	0.0037	1.2619	0.1100	0.0345
LINC01519	0.0000	0.0000	0.0000	0.0066	0.0000	0.0000	0.0000	0.0070	0.0000	0.0000	0.0000	0.0000	0.0000	0.0000	0.0000	0.0000	0.0000	0.0000	0.0000	0.0000	0.0000	0.0000	0.0000	0.0000	0.0000	0.0000	0.0000	0.0000	0.0000	0.0000	0.0000	0.3155	0.0000	0.0000	0.0207	0.0000	0.0000	0.0000	0.0000	0.0000	0.0000	0.0000	0.0000	0.0000	0.0000	0.0000	0.0000	0.0000	0.0000
AL445984.2	0.0000	0.0000	0.0000	0.0000	0.0000	0.0000	0.0000	0.0000	0.0000	0.0000	0.0000	0.0000	0.0000	0.0000	0.0000	0.0000	0.0000	0.0000	0.0000	0.0000	0.0000	0.0560	0.0000	0.0000	0.0000	0.0000	0.0000	0.0473	0.0000	0.0000	0.0000	0.3629	0.0000	0.0000	0.0317	0.0000	0.0000	0.0000	0.0000	0.0000	0.0000	0.0000	0.0000	0.0503	0.0000	0.0000	0.0000	0.0359	0.0000
AC092447.4	0.0107	0.0000	0.0000	0.0000	0.0000	0.0000	0.0000	0.0046	0.0000	0.0063	0.0000	0.0000	0.0000	0.0000	0.0000	0.0000	0.0000	0.0000	0.0000	0.0000	0.0000	0.0060	0.0000	0.0000	0.0000	0.0000	0.0000	0.0000	0.0000	0.0000	0.0000	0.3284	0.0747	0.0000	0.0272	0.0000	0.0000	0.0155	0.0000	0.0000	0.0000	0.0000	0.0000	0.1132	0.0000	0.0000	0.0000	0.0359	0.0000
AP002748.2	0.0000	0.0000	0.0000	0.0000	0.0000	0.0000	0.0000	0.0000	0.0000	0.0000	0.0000	0.0000	0.0000	0.0000	0.0000	0.0000	0.0000	0.0000	0.0000	0.0000	0.0000	0.0000	0.0000	0.0000	0.0000	0.0000	0.0000	0.0000	0.0986	0.0000	0.0000	0.1839	0.1445	0.0000	0.0000	0.0000	0.0000	0.0000	0.0000	0.0000	0.0000	0.0000	0.0000	0.2008	0.0000	0.0000	0.0000	0.0000	0.0000
HDAC2-AS2	0.0123	0.0528	0.0230	0.0281	0.0444	0.0536	0.0452	0.0248	0.0163	0.0144	0.0204	0.0775	0.0448	0.0420	0.0478	0.0307	0.0257	0.0178	0.0871	0.0308	0.0418	0.1079	0.0718	0.0489	0.0239	0.0316	0.0250	0.0718	0.0184	0.0256	0.0930	0.4962	0.0858	0.0824	0.1039	0.0537	0.0429	0.1448	0.1644	0.1003	0.0298	0.0546	0.0513	0.1486	0.0542	0.0443	0.1055	0.1336	0.1027
AC126177.3	0.0000	0.0000	0.0000	0.0169	0.0000	0.0813	0.0129	0.0273	0.0000	0.0123	0.0408	0.0153	0.0000	0.0186	0.0088	0.0197	0.0188	0.1064	0.0479	0.0237	0.0292	0.0943	0.0920	0.0139	0.0142	0.0463	0.0233	0.1345	0.0655	0.0000	0.0084	0.6959	0.0400	0.0235	0.0467	0.0081	0.0138	0.0051	0.0000	0.0089	0.0000	0.0267	0.0376	0.2488	0.0348	0.0000	0.0000	0.0806	0.0342
AC008635.1	0.0000	0.0000	0.0549	0.0237	0.0277	0.0000	0.0000	0.0508	0.0519	0.0000	0.0326	0.0000	0.0536	0.0831	0.0000	0.0000	0.0527	0.0000	0.1785	0.0000	0.0273	0.1318	0.0000	0.1559	0.0793	0.0648	0.0000	0.0835	0.0610	0.1080	0.1405	0.0949	0.1492	0.0788	0.0746	0.0454	0.1282	0.0854	0.0248	0.1240	0.0000	0.0000	0.1314	0.2960	0.2432	0.5650	0.0550	0.2537	0.2457
LINC01486	0.0000	0.0000	0.0000	0.0000	0.0218	0.0000	0.0000	0.0000	0.0000	0.0000	0.0000	0.0000	0.0000	0.0000	0.0000	0.0000	0.0000	0.0000	0.0000	0.0694	0.0000	0.2845	0.0000	0.0000	0.0000	0.0339	0.0000	0.1312	0.0000	0.0000	0.0000	1.0430	0.0000	0.0000	0.2048	0.0000	0.0000	0.0000	0.0000	0.0000	0.0000	0.0293	0.0000	0.6041	0.0000	0.0000	0.0000	0.2434	0.0000
AC022916.2	0.0000	0.0000	0.0000	0.0000	0.0000	0.0000	0.0000	0.0000	0.0000	0.0000	0.0328	0.0000	0.0000	0.0000	0.0000	0.0000	0.0000	0.0000	0.0000	0.0000	0.0274	0.0000	0.0000	0.0000	0.0531	0.0000	0.0000	0.0560	0.0205	0.0000	0.0000	0.0000	0.0375	0.0000	0.0000	0.0000	0.0000	0.0000	0.0000	0.0000	0.0000	0.0000	0.0000	0.0298	0.0000	0.0000	0.0000	0.0000	0.0000
AC096555.1	0.0000	0.0000	0.0000	0.0123	0.0000	0.0000	0.0000	0.0000	0.0000	0.0000	0.0000	0.0000	0.0000	0.0000	0.0000	0.0000	0.0000	0.0000	0.0000	0.0000	0.0425	0.1370	0.0000	0.0000	0.0000	0.0000	0.0000	0.0290	0.0000	0.0000	0.0243	0.4935	0.0194	0.0000	0.0969	0.0000	0.0000	0.0592	0.0000	0.0000	0.0000	0.0000	0.0000	0.2001	0.0000	0.0000	0.0000	0.0879	0.0284
PRC1-AS1	0.1329	0.0142	0.0062	0.0480	0.0219	0.0276	0.0325	0.1203	0.0176	0.0155	0.0661	0.0386	0.0060	0.0515	0.1629	0.0311	0.0238	0.0000	0.0704	0.0299	0.0707	0.1263	0.0242	0.0176	0.0655	0.0730	0.0147	0.1664	0.0298	0.1217	0.0607	0.4708	0.0757	0.1096	0.1513	0.0102	0.0954	0.1411	0.0868	0.1314	0.0371	0.0378	0.2429	0.3804	0.0631	0.3185	0.1613	0.1875	0.2093
AC099565.1	0.0000	0.0000	0.0216	0.0000	0.0000	0.0000	0.0000	0.0300	0.0000	0.0000	0.0000	0.0337	0.0000	0.0000	0.0000	0.0000	0.0000	0.0000	0.0000	0.0000	0.0000	0.0779	0.0000	0.0000	0.0000	0.0000	0.0000	0.0000	0.0000	0.0085	0.0000	0.4115	0.0147	0.0000	0.0000	0.0000	0.2931	0.0224	0.0685	0.0000	0.0000	0.3820	0.0000	0.0467	0.1054	0.0000	0.0650	0.3333	0.0000
LINC00681	0.0000	0.0000	0.0000	0.0264	0.0000	0.0000	0.0000	0.0000	0.0000	0.0000	0.1090	0.0000	0.0000	0.0695	0.0000	0.0000	0.0000	0.0000	0.0000	0.0000	0.0304	0.0367	0.0000	0.0000	0.0589	0.0000	0.0000	0.0621	0.1134	0.0241	0.0000	1.1643	0.0000	0.0000	0.0000	0.0000	0.0000	0.0635	0.0000	0.0000	0.0000	0.0000	0.0000	0.0330	0.0000	0.0000	0.0307	0.0000	0.0000
NAV2-AS5	0.0000	0.0101	0.0000	0.0038	0.0000	0.0168	0.0000	0.0000	0.0000	0.0000	0.0000	0.0000	0.0000	0.0000	0.0000	0.0177	0.0000	0.0000	0.0143	0.0000	0.0044	0.0369	0.0069	0.0000	0.0042	0.0000	0.0052	0.0045	0.0130	0.0000	0.0000	0.5471	0.0000	0.0000	0.0000	0.0000	0.0082	0.0000	0.0000	0.0000	0.0000	0.0000	0.0000	0.0142	0.0000	0.0000	0.0044	0.0000	0.0087
AL138756.1	0.6885	0.3836	0.2296	0.2728	0.7809	0.5467	1.0484	0.8985	0.1823	0.7555	0.6662	0.7727	0.9731	0.3607	0.1798	0.9483	0.9855	0.8183	0.7748	1.3467	0.1893	0.1404	1.0596	0.7506	0.1439	0.2965	0.8426	0.2703	0.1606	0.2744	2.7760	1.2960	0.7593	0.7509	1.2652	0.4940	0.8560	1.5113	2.9255	0.7948	1.2781	0.9356	1.6672	1.4484	0.9022	0.4236	0.9748	1.8643	1.5685
FOXC2-AS1	0.0000	0.0000	0.0967	0.0000	0.0000	0.0000	0.0000	0.0000	0.0000	0.0000	0.0000	0.0000	0.0000	0.0000	0.0000	0.0000	0.0000	0.0000	0.0000	0.0000	0.0000	0.0581	0.0000	0.0000	0.0000	0.0000	0.0000	0.0491	0.0000	0.0000	0.2063	0.5017	0.0000	0.0463	0.0000	0.0000	0.0000	0.0000	0.5686	0.0000	0.0000	0.0000	0.0000	0.0521	0.0000	0.0622	0.0000	0.0000	0.0481
AL360091.2	0.3058	0.0546	0.0000	0.1228	0.0000	0.0000	0.0000	0.0000	0.0000	0.1786	0.0000	0.0370	0.0000	0.0000	0.0000	0.0953	0.0228	0.0000	0.0000	0.1147	0.0000	0.1709	0.0000	0.2022	0.0228	0.0187	0.0000	0.0722	0.0352	0.0373	0.0202	0.1641	0.1290	0.0909	0.4835	0.0000	0.0665	0.0984	0.0000	0.0000	0.0000	0.0000	0.1590	0.4863	0.1262	0.1221	0.0714	0.2193	0.0944
WDR86-AS1	0.0734	0.3930	0.0683	0.0786	0.0805	0.2904	0.2540	0.0949	0.0539	0.0858	0.2841	0.0710	0.2448	0.2156	0.1017	0.0458	0.3718	0.2117	0.3334	0.0917	0.3280	0.6428	0.6409	0.0324	0.0987	0.1524	0.2702	0.3352	0.3463	0.0359	0.1361	0.6304	0.2477	0.2836	0.1702	0.1318	0.2022	0.4370	0.1134	0.1236	0.0273	0.0619	0.1745	0.1720	0.1615	0.0440	0.1142	3.7908	0.1246
AL121652.1	0.0000	0.0792	0.3443	0.2376	0.0695	0.1317	0.0452	0.0000	0.1302	0.0000	0.0000	0.0000	0.2017	0.0261	0.2766	0.0000	0.0991	0.2132	0.3359	0.0000	0.1026	0.0000	0.2152	0.0000	0.0663	0.5689	0.0000	0.4542	0.1276	0.1897	0.1175	0.0000	0.0000	0.0659	0.3274	0.0569	0.0965	0.1428	0.0623	0.0622	0.2065	0.0468	0.2307	0.2971	0.5797	0.1329	0.9662	0.1768	0.4452
AL590385.1	0.0000	0.0000	0.0000	0.0000	0.0000	0.0000	0.0000	0.0000	0.0000	0.0000	0.1189	0.0000	0.0000	0.0000	0.0000	0.0000	0.0320	0.0000	0.0000	0.0000	0.0000	0.0401	0.0522	0.0000	0.0000	0.0000	0.0000	0.0000	0.0000	0.0000	0.0000	1.2701	0.0454	0.0000	0.0000	0.0000	0.0000	0.0000	0.0000	0.0000	0.0000	0.0000	0.0000	0.0000	0.0000	0.0430	0.0000	0.0000	0.0000
AL354694.1	0.0000	0.0000	0.1585	0.1139	0.0267	0.2357	0.0000	0.0489	0.0749	0.0000	0.0000	0.0823	0.1032	0.0800	0.0471	0.1061	0.0507	0.0000	0.0000	0.0000	0.0000	0.0000	0.0000	0.0000	0.0508	0.0416	0.0000	0.1608	0.0000	0.1663	0.0000	0.0913	0.0718	0.0506	0.1435	0.0000	0.0247	0.1095	0.4301	0.4297	0.0000	0.0000	0.0506	0.5697	0.0000	0.1359	0.0794	0.0543	0.0788
AC011611.2	0.0000	0.0000	0.4308	0.1487	0.0000	0.0000	0.0565	0.0000	0.3666	0.0000	0.0000	0.0000	0.0000	0.0000	0.0000	0.0000	0.0000	0.0000	0.0000	0.0694	0.0000	0.0000	0.0000	0.0000	0.0000	0.0000	0.1022	0.0000	0.0000	0.3051	0.2573	1.3411	0.0000	0.0000	0.1170	0.0000	0.9661	0.0000	0.0390	0.0000	0.1550	0.0585	0.0412	0.1859	0.0000	0.0554	0.0864	0.0000	0.0429
AL121972.1	0.0000	0.0000	0.0000	0.0165	0.0387	0.0734	0.0503	0.0000	0.0000	0.0000	0.0000	0.0598	0.0749	0.0000	0.0000	0.0000	0.0184	0.0000	0.0000	0.0000	0.0000	0.0921	0.0000	0.1090	0.0000	0.0000	0.0228	0.0000	0.0142	0.0604	0.0164	0.0663	0.0000	0.0184	0.1303	0.0317	0.0000	0.0199	0.0521	0.0000	0.0000	0.0000	0.0551	0.2690	0.0680	0.0494	0.0577	0.0394	0.1145
AL359979.2	0.0000	0.1736	0.2013	0.0217	0.0000	0.1924	0.0000	0.0466	0.0000	0.0000	0.0000	0.1568	0.0000	0.0190	0.0225	0.0000	0.0483	0.0000	0.0000	0.0811	0.0250	0.0000	0.1573	0.0000	0.0484	0.0000	0.0298	0.0000	0.0000	0.0396	0.0000	0.5221	0.0684	0.0000	0.0000	0.0000	0.0235	0.0000	1.0015	0.2047	0.0604	0.4102	0.0000	0.3528	0.0892	0.0000	0.1765	0.0000	0.0250
AC073288.1	0.0000	0.0000	0.0000	0.0000	0.0000	0.0419	0.0863	0.0000	0.0000	0.0000	0.0000	0.0000	0.0000	0.0000	0.0000	0.0661	0.0000	0.0000	0.0000	0.1059	0.0000	0.1579	0.1542	0.0000	0.0000	0.0000	0.0000	0.0667	0.0000	0.0000	0.7577	0.3412	0.0447	0.0000	0.0447	0.0000	0.0615	0.0341	0.0000	0.0594	0.0000	0.0000	0.0315	0.3547	0.0000	0.0000	0.0000	0.1689	0.0981
AC234031.1	0.0000	0.0191	0.0000	0.0000	0.0084	0.1271	0.0327	0.0385	0.0157	0.0208	0.0099	0.0518	0.0811	0.0440	0.0222	0.1501	0.2472	0.0514	0.0000	0.1338	0.0165	0.1197	0.1428	0.0708	0.0240	0.1111	0.0887	0.0590	0.0801	0.0261	0.0780	0.1436	0.0451	0.0557	0.0564	0.0000	0.0233	0.0086	0.0150	0.0525	0.0199	0.0451	0.0477	0.0717	0.0442	0.0427	0.0166	0.1791	0.2065
AC026904.1	0.2020	0.0000	0.0000	0.0000	0.0190	4.4359	0.0987	0.0174	0.0178	0.0000	0.0000	0.2051	0.0000	0.0000	0.0000	0.1889	0.0181	0.0582	0.8564	0.3030	0.0000	0.0000	0.6468	0.0000	0.0000	0.0000	0.0446	0.0000	0.0000	0.0148	0.1284	0.3253	0.0000	0.0360	0.0511	0.0000	0.1054	0.0195	0.0510	0.0340	0.0000	0.0511	0.0000	0.0406	0.0167	0.1210	0.0189	0.0000	0.0374
AC009065.8	0.2522	0.3601	0.4697	0.5403	0.4349	0.5739	0.4878	0.7431	0.2591	0.6140	0.1627	0.3659	0.1529	0.3408	0.1922	0.2752	0.3194	0.1212	0.8275	0.3468	0.2721	0.5875	0.3977	0.2224	0.4334	0.4004	0.2089	0.4568	0.4644	0.6470	0.5846	1.4893	0.7713	0.6936	0.9040	0.5823	0.5852	0.9132	0.6020	0.9907	0.1643	0.4520	1.1056	1.1189	0.6765	1.7124	1.4125	0.7237	0.7788
AL391069.2	0.0000	0.0000	0.0000	0.1106	0.0000	0.0409	0.0000	0.0000	0.0000	0.0402	0.0000	0.0000	0.0000	0.0243	0.0000	0.0000	0.0616	0.0000	0.0000	0.0000	0.0000	0.1155	0.1504	0.0000	0.0000	0.0505	0.0000	0.0651	0.0475	0.0000	0.0274	1.1090	0.0000	0.0000	0.0000	0.0000	0.0000	0.0997	0.0000	0.0869	0.0000	0.0436	0.0307	0.6571	0.0284	0.0000	0.0321	0.2305	0.0319
AL353689.2	0.0000	0.0000	0.0000	0.0000	0.0000	0.0000	0.0000	0.0000	0.0000	0.0000	0.0000	0.0000	0.0000	0.0000	0.0000	0.0000	0.0000	0.0000	0.0000	0.0000	0.0000	0.0000	0.0000	0.0000	0.0000	0.0000	0.0000	0.0000	0.0000	0.0000	0.0000	0.0000	0.0000	0.0000	0.0000	0.0000	0.0000	0.0000	0.0000	0.0000	0.0000	0.0000	0.0000	0.0000	0.0000	0.0000	0.0000	0.0000	0.0000
AC021491.4	0.1931	0.0965	0.0000	0.0569	0.3330	0.0688	0.0865	0.3997	0.0397	0.2407	0.0712	0.0654	0.1288	0.1089	0.0375	0.0963	0.1381	0.1114	0.1560	0.1352	0.0119	0.0360	0.0750	0.2384	0.0289	0.0094	0.1991	0.0182	0.0356	0.0472	0.2557	0.2903	0.0244	0.0172	0.0651	0.0099	0.0448	0.0684	0.0705	0.0759	0.0288	0.0733	0.0746	0.0388	0.0531	0.0154	0.1682	0.0616	0.1848
AL354733.2	0.0080	0.0170	0.0445	0.0991	0.0599	0.0236	0.0632	0.1887	0.0315	0.0046	0.0660	0.0115	0.0145	0.0337	0.0893	0.0000	0.0071	0.0000	0.0121	0.0298	0.0221	0.0845	0.0463	0.0000	0.0357	0.0554	0.0088	0.0903	0.0797	0.1283	0.1613	0.2820	0.0604	0.0710	0.1158	0.0061	0.0727	0.1998	0.0738	0.0670	0.0000	0.0201	0.1135	0.3717	0.0952	0.0620	0.1226	0.1599	0.2470
AC024560.1	0.0901	0.0000	0.0210	0.0271	0.0318	0.0134	0.0000	0.1068	0.0297	0.0263	0.0249	0.0000	0.0000	0.0476	0.0374	0.1474	0.0000	0.0000	0.0000	0.0000	0.0625	0.0126	0.0164	0.0000	0.0101	0.0413	0.0000	0.0638	0.0311	0.0660	3.3998	0.5077	0.0712	0.0703	0.0000	0.0000	0.0686	0.1413	0.0569	0.0190	0.0000	0.1282	0.1205	0.1583	0.0279	0.0270	1.1981	0.0431	0.0104
AL121839.2	0.2433	0.3474	0.3199	0.5423	0.2692	0.3370	0.5712	0.6891	0.2206	0.4516	0.3166	0.4360	0.2734	0.2455	0.0872	0.5265	0.4073	0.3096	0.7008	0.7622	0.1809	0.4001	0.6215	0.4291	0.1647	0.1905	0.3320	0.2908	0.0840	0.5402	1.3989	1.6826	0.9026	0.4851	1.4666	0.2900	1.1229	1.3773	0.2532	1.1124	0.4876	0.2233	2.0205	0.4792	0.7717	4.2015	2.1353	0.5499	2.7135
NBR2	2.5106	1.0823	1.1031	1.6151	2.2027	1.5482	2.9738	2.5022	1.4259	1.3714	1.5025	0.7725	1.3640	1.6700	2.4208	2.4392	1.5398	2.4133	2.7811	2.5838	1.7486	2.2783	3.0845	1.6098	1.4468	2.5721	2.0466	1.1554	0.9530	1.4934	4.0156	2.0477	1.5609	2.5830	3.9112	1.6559	2.7847	2.1301	4.9487	3.1513	1.6022	1.1273	1.7295	1.8830	2.3140	3.1055	3.1396	2.7390	3.8154
AL606753.2	0.0000	0.0000	0.0000	0.0000	0.0000	0.0000	0.0065	0.0000	0.0000	0.0000	0.0059	0.0000	0.0000	0.0000	0.0044	0.0100	0.0000	0.0000	0.0000	0.0000	0.0000	0.0655	0.0078	0.0000	0.0000	0.0195	0.0118	0.0352	0.0110	0.0000	0.0000	0.5489	0.0067	0.0095	0.0135	0.0082	0.0000	0.0103	0.0179	0.0000	0.0119	0.0000	0.0000	0.1177	0.0000	0.0064	0.0000	0.0255	0.0000
AC005344.1	0.0722	0.0000	0.0000	0.0000	0.0339	0.0428	0.0000	0.0000	0.0000	0.0000	0.0000	0.0000	0.0000	0.0000	0.6298	0.0000	0.0000	0.0000	0.0000	0.0000	0.0000	0.0807	0.0000	0.0000	0.2264	0.1586	0.0000	0.0682	0.4983	0.0264	0.0000	0.1162	0.0000	0.0000	0.0000	0.1666	0.0314	0.1394	0.0000	0.0000	0.0000	0.0000	0.0000	0.0725	0.0893	0.0000	0.0337	0.0000	0.0000
AC100830.2	0.1380	0.0000	0.1285	0.7761	0.3245	0.2458	0.0843	0.2975	0.3646	0.0000	0.2290	0.5006	0.2511	0.4378	2.0076	0.1291	0.1234	0.7961	0.6270	0.1035	1.0210	1.6204	0.2009	0.1825	0.8661	3.3879	0.0000	2.4781	1.7630	0.7586	0.6580	0.6668	0.3493	0.8001	1.1349	1.2745	0.1201	1.5325	0.1744	0.9875	0.0000	0.2619	0.9229	0.7625	0.7973	0.3307	1.1595	0.6601	1.0867
AL450468.1	0.0000	0.0000	0.0000	0.0000	0.0000	0.0000	0.0000	0.0000	0.0000	0.0000	0.0000	0.0000	0.0000	0.0000	0.0000	0.0000	0.0000	0.1061	0.0000	0.0552	0.0000	0.0000	0.2143	0.0974	0.0000	0.0000	0.0000	0.0000	0.0000	0.0000	0.0292	0.7113	0.2794	0.0000	0.0000	0.2266	0.0000	0.1777	0.0620	0.0000	0.0000	0.0000	0.5578	0.0000	0.1215	0.0882	0.1374	0.0000	0.0682
AP001496.4	0.0000	0.0000	0.0000	0.0084	0.0000	0.0124	0.1018	0.0000	0.0000	0.0000	0.0000	0.0000	0.0000	0.0000	0.0433	0.0000	0.0000	0.0000	0.0000	0.0000	0.0000	0.0932	0.0000	0.0000	0.0000	0.0153	0.0000	0.0492	0.0000	0.0000	0.0000	0.5703	0.0264	0.0000	0.0527	0.0000	0.0000	0.2011	0.0000	0.0175	0.0000	0.0000	0.0093	0.4185	0.0000	0.0000	0.0097	0.2690	0.0289
AL137139.3	0.1722	0.0000	0.0535	0.0461	0.0000	0.0000	0.0000	0.2970	0.0000	0.0000	0.0317	0.0416	0.0000	0.0000	0.0716	0.0000	0.0257	0.0000	0.0000	0.0000	0.0000	0.2568	0.0000	0.0000	0.0000	0.0000	0.0317	0.2170	0.0198	0.0000	0.0000	0.2774	0.0363	0.0256	0.0726	0.0000	0.0250	0.1386	0.0000	0.0000	0.0000	0.0363	0.0768	0.3171	0.0948	0.1376	0.0804	0.0824	0.0798
AC254633.1	1.2483	1.3367	4.4704	1.4269	0.5870	1.3108	1.0556	1.2833	2.5786	1.0658	1.2743	1.0447	0.6113	1.9289	1.7956	0.1796	0.4291	0.2769	0.8723	0.5761	2.4860	1.2346	0.5590	0.6349	0.9899	0.2462	1.2196	3.3117	1.5910	4.7849	1.4496	0.6185	0.4860	1.8410	0.3644	1.9210	0.6683	3.0129	0.7280	1.0506	0.8043	0.3644	0.3424	4.7255	1.3470	0.2876	0.2241	1.4235	1.8233
AC010401.1	0.0000	0.0000	0.0000	0.0188	0.0031	0.0000	0.0041	0.0058	0.0000	0.0000	0.0074	0.0000	0.0061	0.0047	0.0028	0.0000	0.0030	0.0000	0.0000	0.0100	0.0185	0.0224	0.0097	0.0000	0.0060	0.0024	0.0000	0.0189	0.0069	0.0147	0.0080	0.2259	0.0211	0.0149	0.0253	0.0103	0.0145	0.0226	0.0056	0.0028	0.0000	0.0042	0.0089	0.0470	0.0303	0.0160	0.0156	0.0383	0.0186
AL157931.1	0.0000	0.0000	0.0527	0.0455	0.0266	0.0672	0.0000	0.0000	0.0000	0.0000	0.0313	0.0000	0.0000	0.0000	0.0000	0.0000	0.0000	0.0000	0.0000	0.0849	0.0000	0.0950	0.0000	0.0000	0.0000	0.1037	0.0000	0.0000	0.0782	0.0622	0.0000	0.1824	0.0000	0.0000	0.0358	0.0000	0.7883	0.0000	0.0000	0.0000	0.0000	0.0000	0.0000	0.5403	0.0234	0.0000	0.0000	0.2979	0.0262
LINC02238	0.0000	0.0000	0.0000	0.0000	0.0190	0.0000	0.0000	0.0000	0.0000	0.0000	0.0000	0.0000	0.0000	0.0000	0.0000	0.0000	0.0000	0.0000	0.0000	0.0000	0.0000	0.0000	0.0000	0.0000	0.0000	0.0000	0.0000	0.0000	0.0000	0.0000	0.0000	0.1954	0.0000	0.0000	0.0000	0.0000	0.0000	0.0000	0.0000	0.0000	0.0000	0.0000	0.0000	0.0000	0.0000	0.0000	0.0000	0.0193	0.0000
AC104123.1	0.1781	0.0000	0.3317	0.3130	0.0733	0.1586	0.0680	0.0288	0.2058	0.0520	0.1847	0.0969	0.1012	0.2825	0.2960	0.1457	0.1094	0.1284	0.0337	0.0501	0.1029	0.2613	0.0324	0.2355	0.0998	0.2202	0.1475	0.2209	0.3228	0.1550	0.0884	0.5377	0.0704	0.0496	0.0563	0.2398	0.0097	0.2794	0.0281	0.0281	0.1989	0.0986	0.0397	0.1565	0.1837	0.0000	0.0104	0.1490	0.0000
AC074011.1	0.0000	0.3053	0.5840	0.2519	0.1341	0.2030	0.2438	0.0737	0.1004	0.1665	0.0631	0.0827	0.0000	0.0804	0.0474	0.1600	0.2293	0.0822	0.0000	0.0428	0.1582	0.0956	0.1660	0.4524	0.0256	0.0836	0.0945	0.5926	0.0197	0.6059	0.4077	0.1836	0.2886	0.0508	0.0361	0.1755	0.1984	0.3028	0.1681	0.1920	0.0955	0.2164	0.0762	0.9735	0.2588	0.0683	0.1064	0.1909	0.3697
LINC00538	0.0000	0.0000	0.0162	0.0000	0.0000	0.0000	0.0000	0.0000	0.0077	0.0102	0.0096	0.0000	0.0000	0.0000	0.0000	0.0000	0.0000	0.0000	0.0000	0.0000	0.0000	0.0291	0.0000	0.0000	0.0000	0.0000	0.0000	0.0000	0.0000	0.0000	0.0000	0.5598	0.0110	0.0077	0.0110	0.0000	0.0076	0.0084	0.0000	0.0000	0.0000	0.0000	0.0000	0.0698	0.0000	0.0000	0.0000	0.0083	0.0000
AC109347.2	0.0000	0.1016	0.5303	0.8006	0.0000	0.3944	0.1739	0.0409	0.3761	0.0000	0.2624	0.2065	0.1726	0.0000	0.1972	0.0000	0.1273	0.0000	0.0000	0.6407	0.0878	0.0000	0.4144	0.0000	0.0425	0.1043	0.2621	0.2691	0.0000	0.6956	0.1886	1.3756	0.2402	0.3809	0.6003	0.3652	0.0826	0.2291	0.3198	0.7590	0.0000	0.1201	0.0423	0.1907	0.0783	0.1706	0.2658	0.3631	0.3956
AL731563.2	0.1138	0.0000	0.0000	0.0457	0.0535	0.0000	0.0000	0.0491	0.0000	0.0000	0.0000	0.0000	0.2071	0.1204	0.3785	0.1065	0.0000	0.1641	0.0000	0.0000	0.2105	0.4455	0.0000	0.0000	0.0000	0.1668	0.0000	0.0538	0.1965	0.0417	0.1357	0.3666	0.1440	0.0000	0.2880	0.2628	0.1981	0.0550	0.0000	0.1916	0.0000	0.0000	0.2537	0.2287	0.0470	0.1364	0.0000	0.2178	0.0527
AC025423.4	0.0000	0.0000	0.0000	0.0000	0.0000	0.0000	0.0000	0.0000	0.0000	0.0000	0.0000	0.0000	0.0000	0.0000	0.0000	0.0000	0.0000	0.0000	0.0000	0.0000	0.0000	0.0000	0.0000	0.0000	0.0000	0.0000	0.0000	0.0000	0.0000	0.0000	0.0000	0.0000	0.0000	0.0000	0.0000	0.0000	0.0000	0.0000	0.0000	0.0000	0.0000	0.0000	0.0000	0.0000	0.0000	0.0000	0.0000	0.0000	0.0000
AL139081.2	0.0000	0.0000	0.0000	0.0000	0.0000	0.0000	0.0000	0.0000	0.0000	0.0000	0.0000	0.0000	0.0000	0.0000	0.0000	0.0000	0.0196	0.0000	0.0000	0.0000	0.0000	0.0000	0.0000	0.0000	0.0000	0.0000	0.0000	0.0000	0.0000	0.0000	0.0000	0.0707	0.0278	0.0000	0.0000	0.0000	0.0000	0.0000	0.0000	0.0370	0.0000	0.0000	0.0000	0.0000	0.0000	0.0000	0.0000	0.0000	0.0000
AL031005.1	0.2291	0.0000	0.0427	0.2208	0.0646	0.1360	0.1959	0.1778	0.0403	0.0000	0.0760	0.1329	0.1250	0.1615	0.3998	0.0000	0.0000	0.0000	0.1388	0.0000	0.1907	0.2817	0.0000	0.1212	0.1232	0.3861	0.0506	0.4979	0.4112	0.1343	0.0182	0.5165	0.0870	0.1430	0.1159	0.6346	0.0997	0.3318	0.4246	0.0964	0.0512	0.3188	0.2042	1.0124	0.8318	0.0000	0.0214	0.2848	0.1061
AC025040.1	0.0000	0.0000	0.0210	0.0181	0.0635	0.0000	0.0000	0.0097	0.0000	0.0000	0.0374	0.0000	0.0000	0.0000	0.0562	0.0211	0.0000	0.0000	0.0341	0.0000	0.0208	0.0378	0.0656	0.0000	0.0101	0.0083	0.0000	0.0319	0.0000	0.0083	0.0089	0.5440	0.0427	0.0402	0.0142	0.0520	0.0000	0.1522	0.0000	0.0569	0.0000	0.0142	0.0100	0.0792	0.1580	0.0270	0.0000	0.0754	0.0104
AC022182.1	0.0729	0.0260	0.0453	0.0195	0.0229	0.3462	0.1930	0.1572	0.0107	0.0852	0.0672	0.0881	0.0221	0.0171	0.0101	0.1818	0.0760	0.0701	0.3680	0.2005	0.0225	0.1359	0.3537	0.0643	0.0109	0.0267	0.0134	0.1148	0.0168	0.0534	0.0097	0.8219	0.0461	0.0759	0.1537	0.0187	0.0529	0.2347	0.2457	0.1023	0.0136	0.0461	0.0433	0.3295	0.1404	0.0728	0.1248	0.2789	0.0675
PLCH1-AS1	0.1013	0.0000	0.0000	0.0000	0.0595	0.0000	0.0309	0.0764	0.0000	0.0000	0.0000	0.0000	0.0461	0.0625	0.0000	0.0000	0.0000	0.0000	0.0000	0.0760	0.0234	0.2265	0.0000	0.0000	0.0000	0.0000	0.0140	0.0479	0.0000	0.0093	0.0503	0.2039	0.0481	0.0339	0.1281	0.0390	0.0220	0.0367	0.0107	0.0000	0.0566	0.0000	0.1355	0.3180	0.1672	0.0759	0.0118	0.1211	0.1642
AC011477.1	0.9712	1.3480	1.6746	1.6902	2.5709	1.7505	0.9666	1.7058	0.8076	1.0927	1.8497	0.6000	0.9486	1.0521	1.5844	0.3364	1.6879	0.6223	1.4160	1.2408	2.3447	3.4383	2.8791	0.9038	1.6605	3.0570	1.1123	2.7360	2.2722	1.5420	3.0437	2.3747	1.0923	3.6727	1.1829	1.3562	0.4225	2.7955	1.2120	1.0293	0.9641	1.4559	2.8699	2.0230	2.5972	2.5855	2.6857	1.8749	1.5659
NEXN-AS1	0.0578	0.0310	0.1077	0.1393	0.0544	0.1544	0.0971	0.1122	0.0382	0.1013	0.1119	0.0734	0.0394	0.3056	0.3243	0.0405	0.0129	0.0417	0.2845	0.0976	0.6348	0.6140	0.0421	0.1147	0.2203	0.5718	0.0639	0.6829	0.8881	0.1112	0.1493	0.5353	0.1372	0.1160	0.0731	0.2892	0.0566	0.5023	0.1157	0.2129	0.1130	0.1188	0.1546	0.3702	0.4532	0.1818	0.2496	0.3456	0.2677
LINC02310	0.0000	0.0000	2.3188	0.2791	0.0000	0.0000	0.0000	0.0000	1.0709	0.0000	0.0000	0.0000	0.0000	0.0408	0.0000	0.0000	0.0000	0.0000	0.0000	0.0000	0.0000	0.0000	0.0421	0.0000	0.0000	0.0000	0.0000	0.0547	0.0000	1.2520	0.5522	0.6528	0.0000	0.0000	0.0000	0.0000	0.0000	0.0000	0.0000	0.0000	0.0000	0.0000	0.0000	0.1454	0.0000	0.0000	0.0000	0.0000	0.0000
LINC00391	0.0000	0.0000	0.0406	0.0263	0.0000	0.0000	0.0067	0.0000	0.0240	0.0000	0.0121	0.0316	0.0000	0.0038	0.0000	0.0102	0.0097	0.0629	0.0000	0.0164	0.0050	0.0061	0.0079	0.0000	0.0000	0.0080	0.0000	0.0000	0.0000	0.0440	0.0000	0.3162	0.0138	0.0000	0.0138	0.0000	0.0000	0.0263	0.0000	0.0000	0.0000	0.0069	0.0097	0.0274	0.0045	0.0131	0.0000	0.0104	0.0152
AC108477.2	0.0000	0.0000	0.0000	0.1106	0.0324	0.0000	0.0000	0.0000	0.0303	0.0000	0.0000	0.0000	0.0000	0.0243	0.0286	0.0000	0.0616	0.0000	0.0000	0.0000	0.0000	0.0385	0.0000	0.0000	0.0000	0.0000	0.0380	0.0000	0.0000	0.0757	0.0547	0.2218	0.0871	1.2591	0.6098	0.2650	0.0300	0.0665	0.4932	0.4058	0.1154	0.1742	0.0307	0.4496	0.0568	0.2063	0.0643	0.2305	0.3509
LINC01322	0.0196	0.0000	0.2226	0.5926	0.0225	0.0129	0.0040	0.0159	0.0526	0.0013	0.0372	0.0016	0.0020	0.0314	0.0262	0.0000	0.0019	0.0000	0.0000	0.0000	0.0713	0.0607	0.0032	0.0057	0.0088	0.1576	0.0024	0.0616	0.0705	0.2134	3.8060	0.5563	0.0289	0.0029	0.0082	0.0000	0.0000	0.2391	0.0476	0.0512	0.0413	0.0069	0.0010	0.1408	0.0081	0.0156	0.0091	0.0395	0.0010
AC009133.5	0.0000	0.0000	0.0000	0.0000	0.0000	0.0000	0.0000	0.0000	0.0000	0.0000	0.0000	0.0000	0.0000	0.0000	0.0000	0.0000	0.0000	0.0000	0.0000	0.0000	0.0000	0.0000	0.0000	0.0000	0.0000	0.0000	0.0000	0.0000	0.0000	0.0000	0.0000	0.0000	0.0000	0.0000	0.0000	0.0000	0.0000	0.0000	0.0000	0.0000	0.0000	0.0000	0.0000	0.0000	0.0000	0.0000	0.0000	0.0000	0.0000
AC079340.3	0.0000	0.0000	0.0000	0.0000	0.0000	0.0235	0.0000	0.0000	0.0000	0.0000	0.0000	0.0000	0.0000	0.0070	0.0000	0.0000	0.0000	0.0000	0.0000	0.0000	0.0000	0.0221	0.0144	0.0000	0.0000	0.0000	0.0000	0.0093	0.0205	0.0000	0.0000	0.3501	0.0000	0.0000	0.0000	0.0000	0.0086	0.0000	0.0000	0.0000	0.0000	0.0000	0.0088	0.0000	0.0000	0.0000	0.0000	0.0189	0.0275
AL352979.2	0.0000	0.0000	0.0000	0.0000	0.0000	0.0000	0.0000	0.0000	0.0000	0.0000	0.0000	0.0000	0.0000	0.0000	0.0000	0.0000	0.0000	0.0000	0.0000	0.0000	0.0000	0.0000	0.0000	0.0000	0.0000	0.0000	0.0000	0.0000	0.0000	0.0000	0.0000	0.0000	0.0000	0.0000	0.0000	0.0000	0.0000	0.0000	0.0000	0.0000	0.0000	0.0000	0.0000	0.0000	0.0000	0.0000	0.0000	0.0000	0.0000
AP003037.1	0.0000	0.0000	0.0000	0.0000	0.0000	0.0000	0.0000	0.0000	0.0000	0.0000	0.0000	0.0000	0.0000	0.0000	0.0000	0.0000	0.0000	0.0000	0.0000	0.0000	0.0000	0.0000	0.0000	0.0000	0.0000	0.0000	0.0000	0.0000	0.0000	0.0000	0.0000	0.0000	0.0000	0.0000	0.0000	0.0000	0.0000	0.0000	0.0000	0.0000	0.0000	0.0000	0.0000	0.0000	0.0000	0.0000	0.0000	0.0000	0.0000
AC103726.1	0.0000	0.0000	0.0000	0.0000	0.0000	0.0000	0.0000	0.0000	0.0000	0.0000	0.0000	0.0000	0.0000	0.0000	0.0000	0.0000	0.0000	0.0000	0.0000	0.0000	0.0000	0.0000	0.0000	0.0000	0.0000	0.0000	0.0000	0.0000	0.0000	0.0000	0.0000	0.7878	0.0000	0.0000	0.0000	0.0000	0.0000	0.0000	0.0000	0.0000	0.0000	0.0000	0.0000	0.0351	0.0000	0.0000	0.0000	0.0000	0.0000
AL035458.2	0.0000	0.0742	0.1291	0.0278	0.0326	0.0000	0.0000	0.0299	0.0305	0.0000	0.0000	0.0503	0.0000	0.0733	0.0000	0.1944	0.0000	0.0000	0.0000	0.0000	0.0000	0.0775	0.0000	0.0000	0.0311	0.0254	0.0000	0.0655	0.0239	0.1778	0.1927	0.1116	0.3069	0.0927	1.0520	0.1600	0.5728	0.1004	0.1460	0.0875	0.2322	0.0438	0.1545	0.4524	0.0858	0.3321	0.6145	0.1657	0.2247
MRPL23-AS1	0.0177	0.0000	0.0329	0.0284	0.0000	0.0524	0.0324	0.0228	0.0078	0.0103	0.0195	0.0000	0.0000	0.0000	0.0514	0.0000	0.0000	0.0000	0.0000	0.0000	0.0082	0.0790	0.0257	0.0234	0.0554	0.1811	0.0000	0.1001	0.0792	0.0388	0.0000	0.0569	0.0112	0.0079	0.0000	0.0000	0.0000	0.0000	0.0000	0.0074	0.0000	0.0112	0.0157	0.0532	0.0437	0.0529	0.0824	1.0556	0.0572
AC068787.3	0.0000	0.0217	0.0000	0.0081	0.0000	0.0000	0.0000	0.0174	0.0000	0.0354	0.0000	0.0147	0.0000	0.0000	0.0000	0.0189	0.0452	0.0000	0.0000	0.0000	0.0000	0.0113	0.0000	0.0802	0.0000	0.0000	0.1899	0.0000	0.0000	0.0000	0.0161	0.3908	0.0000	0.0000	0.0128	0.0000	0.0528	0.0098	0.0256	0.0085	0.0000	0.0256	0.0000	0.0406	0.0000	0.0121	0.0000	0.0193	0.0000
AC120498.9	0.0343	0.0000	0.0160	0.0413	0.0040	0.0153	0.0052	0.0406	0.0264	0.0000	0.0095	0.0124	0.0078	0.0060	0.0142	0.0801	0.0000	0.0000	0.0778	0.0514	0.0119	0.0144	0.0187	0.0113	0.0000	0.0502	0.0047	0.0445	0.0177	0.0596	0.0817	0.1793	0.0379	0.0611	0.0271	0.0198	0.1081	0.0538	0.0361	0.0433	0.0335	0.0325	0.0153	0.1420	0.0247	0.0770	0.0640	0.0614	0.0714
FAM27C	0.0744	0.0469	0.0306	0.0563	0.1029	0.0208	0.0481	0.0406	0.0116	0.0396	0.0375	0.0191	0.0677	0.0216	0.0437	0.0860	0.0499	0.0789	0.0829	0.0197	0.0364	0.0551	0.0143	0.0376	0.0235	0.0329	0.0290	0.0496	0.0612	0.0890	0.1165	0.1198	0.0208	0.0459	0.1246	0.0387	0.0267	0.0845	0.0396	0.1299	0.0330	0.0277	0.0673	0.1165	0.0822	0.1468	0.0623	0.0272	0.0791
AC114808.2	0.0000	0.0000	0.1726	0.0745	0.0000	0.0000	0.0755	0.1066	0.0544	0.0000	0.0000	0.0448	0.0000	0.0218	0.1798	0.0000	0.0000	0.0000	0.0000	0.0000	0.0000	0.2073	0.0000	0.0000	0.1108	0.1585	0.1024	0.0584	0.2987	0.1359	0.0000	0.4976	0.0391	0.0000	0.0000	0.0000	0.0000	0.0298	0.0260	0.0780	0.0000	0.0000	0.0275	0.0621	0.0000	0.0000	0.0865	0.1182	0.0572
AL133492.1	0.0000	0.0000	0.0000	0.0000	0.0000	0.0000	0.0051	0.0072	0.0000	0.0000	0.0000	0.0182	0.0000	0.0118	0.0209	0.0157	0.0000	0.0242	0.0254	0.0063	0.0465	0.1311	0.0061	0.0111	0.0000	0.0460	0.0000	0.1385	0.0694	0.0123	0.0100	0.3102	0.0689	0.0000	0.0265	0.0516	0.0219	0.1051	0.0035	0.0247	0.0000	0.0106	0.0336	0.4585	0.0311	0.0000	0.1368	0.1722	0.0233
AC020922.3	0.0000	0.0000	0.0000	0.0000	0.0000	0.0000	0.0000	0.0261	0.0000	0.0000	0.0000	0.0000	0.0000	0.0000	0.0000	0.0000	0.0000	0.0000	0.0917	0.0000	0.0000	0.0000	0.0000	0.0000	0.0000	0.0000	0.0000	0.0000	0.0000	0.0000	0.0000	0.0000	0.0000	0.0000	0.0000	0.0000	0.0000	0.0000	0.0255	0.0000	0.0000	0.0000	0.0000	0.0000	0.0000	0.0000	0.0000	0.0000	0.0280
AL031963.1	0.0000	0.0000	0.0000	0.0000	0.0000	0.0000	0.0000	0.0000	0.0000	0.0000	0.0000	0.0000	0.0000	0.0000	0.0000	0.0000	0.0000	0.0000	0.0000	0.0000	0.0000	0.0000	0.0000	0.0000	0.0000	0.0000	0.0000	0.0000	0.0000	0.0000	0.0000	0.0000	0.0000	0.0000	0.0000	0.0000	0.0000	0.0000	0.0000	0.0000	0.0000	0.0000	0.0000	0.0000	0.0000	0.0000	0.0000	0.0000	0.0000
LINC00485	0.0000	0.0000	0.0000	0.0000	0.0000	0.0000	0.0000	0.0077	0.0000	0.0000	0.0000	0.0065	0.0000	0.0000	0.0000	0.0166	0.0000	0.0128	0.0135	0.0000	0.0082	0.0050	0.0130	0.0000	0.0000	0.0000	0.0000	0.0000	0.0000	0.0000	0.0035	0.2580	0.0225	0.0079	0.0113	0.0000	0.0000	0.0172	0.0037	0.0000	0.0000	0.0000	0.0000	0.1162	0.0073	0.0000	0.0042	0.0638	0.0000
AL078590.1	0.0000	0.0000	0.0000	0.0000	0.0000	0.0000	0.0000	0.0000	0.0000	0.0000	0.0000	0.0000	0.0000	0.0000	0.0000	0.0000	0.0000	0.0000	0.0000	0.0000	0.0000	0.0000	0.0000	0.0000	0.0000	0.0000	0.0000	0.0000	0.0239	0.0000	0.0000	0.4455	0.0000	0.0000	0.0000	0.0000	0.0000	0.0000	0.0000	0.0000	0.0000	0.0000	0.0000	0.0000	0.0000	0.0000	0.0000	0.0000	0.0000
AL512328.1	0.1231	0.5539	0.0000	0.0000	0.1274	0.1316	0.2106	0.2336	0.0000	0.2158	0.6401	0.7682	0.3136	0.3385	0.2866	0.8061	1.1558	0.4972	1.3426	0.3140	0.0342	0.0551	0.3226	1.2052	0.0000	0.0451	1.0609	0.0698	0.0255	0.0090	0.0098	0.3966	0.0779	0.0110	0.1714	0.1706	0.1821	0.0594	0.1037	0.0518	0.3576	0.0623	0.4282	0.2226	0.0915	0.3541	0.0115	0.0589	0.0114
HDAC4-AS1	0.7025	0.7523	1.1070	0.3039	0.6099	0.4490	0.4951	0.5126	0.1903	0.5051	0.4781	0.4704	0.2949	0.3428	1.4597	0.4043	0.3864	0.1558	0.9819	0.6079	0.6496	1.0271	0.9438	0.2144	1.1869	1.2076	0.1791	0.9192	1.0633	0.3762	0.2791	0.7832	0.7522	0.5301	0.2393	0.5822	0.2821	0.4696	0.5691	0.4548	0.1811	0.3760	0.5540	0.3799	0.3345	1.9100	0.3531	0.2067	0.6257
AC080078.1	0.0000	0.0865	0.0000	0.0000	0.0000	0.0000	0.0000	0.0348	0.0000	0.0000	0.0894	0.0000	0.0000	0.0854	0.0000	0.0000	0.0361	0.0000	0.0000	0.0000	0.0000	0.0000	0.1176	0.0000	0.0362	0.0000	0.0446	0.0000	0.0000	0.0888	0.0000	0.5204	0.0000	0.0360	0.0000	0.0000	0.0000	0.0000	0.0340	0.0340	0.0000	0.1022	0.0000	0.0811	0.0667	0.0000	0.0000	0.1932	0.0000
AL158055.1	0.0339	0.0040	0.0105	0.0394	0.0035	0.0917	0.0046	0.0211	0.0066	0.0066	0.0729	0.0328	0.0171	0.1089	0.1738	0.0247	0.0118	0.0054	0.0114	0.0141	0.2161	0.2633	0.0850	0.0100	0.2078	0.2168	0.0250	0.1567	0.1756	0.0207	0.0015	0.1214	0.0143	0.0101	0.0072	0.0754	0.0131	0.0437	0.0063	0.0333	0.0105	0.0119	0.0101	0.1211	0.0451	0.0158	0.0018	0.1496	0.0209
AC018946.1	0.0000	0.0000	0.0673	0.0581	0.1360	0.1288	0.0884	0.1559	0.0318	0.2958	0.1600	0.1049	0.0000	0.2039	0.2705	0.0000	0.2586	0.5215	0.1095	0.3255	0.1672	0.6874	0.2105	0.0957	0.0973	0.3710	0.3994	0.5126	0.0999	0.1325	0.3448	0.8153	0.2288	0.2903	0.3202	0.0557	0.0000	0.2793	0.3351	0.0609	0.0000	0.0000	0.2902	0.5085	0.1791	0.3033	0.4051	0.6572	0.6700
AC079336.1	0.1577	0.0000	0.0000	0.2218	0.2225	0.2341	0.0963	0.1360	0.0347	0.0000	0.0436	0.0000	0.0717	0.0000	0.0656	0.1475	0.0000	0.0000	0.0000	0.1183	0.0000	0.3086	0.0000	0.0000	0.0000	0.0000	0.0871	0.1863	0.2178	0.2023	0.4387	1.0161	0.0000	0.1055	0.0998	0.3642	0.0343	0.2284	0.1329	0.1660	0.2202	0.0000	0.1406	0.0792	0.4556	0.2362	0.0368	0.1509	0.2557
AC091078.1	0.0133	0.0237	0.0660	0.0960	0.0000	0.0841	0.0189	0.0038	0.0292	0.0000	0.0343	0.0578	0.0081	0.0296	0.1012	0.0041	0.0040	0.0128	0.0536	0.0133	0.0696	0.2228	0.0258	0.0234	0.0318	0.0876	0.0269	0.1945	0.1116	0.1022	0.0035	0.4919	0.0588	0.0099	0.0476	0.0136	0.0058	0.0299	0.0131	0.0335	0.0000	0.0112	0.0020	0.2290	0.0256	0.0080	0.0269	0.1313	0.0246
LINC02462	0.0000	0.0000	0.0000	0.0000	0.0000	0.0000	0.0000	0.0000	0.0000	0.0000	0.0000	0.0000	0.0000	0.0000	0.0000	0.0000	0.0000	0.0000	0.0000	0.0000	0.0000	0.0000	0.0000	0.0000	0.0000	0.0000	0.0000	0.0000	0.0215	0.0000	0.0000	0.5355	0.0526	0.0000	0.0000	0.0000	0.0000	0.0502	0.0000	0.0000	0.0000	0.0000	0.0000	0.0626	0.0000	0.0000	0.0000	0.0000	0.0000
LINC00208	0.0000	0.0000	0.0000	0.0000	0.0000	0.0000	0.0000	0.0000	0.0000	0.0000	0.0000	0.0000	0.0000	0.0000	0.0097	0.0000	0.0000	0.0000	0.0000	0.0000	0.0000	0.0650	0.0000	0.0000	0.0000	0.0000	0.0000	0.0110	0.0000	0.0000	0.0000	0.5430	0.0368	0.0000	0.0074	0.0000	0.0000	0.0449	0.0000	0.0000	0.0000	0.0000	0.0000	0.0759	0.0000	0.0000	0.0054	0.0167	0.0000
HAND2-AS1	0.1343	0.0870	0.0204	0.0784	0.0375	2.1337	0.5380	0.0768	0.0241	0.0730	2.4620	1.4567	0.2315	4.3674	5.6176	0.0628	0.0202	0.0338	0.0615	0.0269	11.8232	14.9992	0.1341	2.0426	10.1392	16.1481	1.3324	12.4904	12.9990	0.0332	0.1179	0.4049	0.0721	0.3809	0.0415	3.0704	0.1318	0.3769	0.0118	1.0949	0.0541	0.0533	0.0042	0.0369	2.5318	0.0262	0.0634	0.5190	0.0716
AC012060.1	0.0000	0.0000	0.0000	0.0000	0.0000	0.0000	0.0000	0.0000	0.0000	0.0000	0.0000	0.0000	0.0000	0.0000	0.0000	0.0000	0.0000	0.0000	0.0000	0.0000	0.0000	0.0000	0.0000	0.0000	0.0000	0.0000	0.0000	0.0000	0.0000	0.0000	0.0000	0.6568	0.0717	0.0000	0.0000	0.0000	0.0000	0.0000	0.0000	0.0000	0.0000	0.0000	0.0000	0.1024	0.0000	0.0000	0.0000	0.0217	0.0000
LINC02508	0.0000	0.0000	0.0000	0.0000	0.0000	0.0000	0.0000	0.0000	0.0000	0.0000	0.0430	0.0000	0.0000	0.0000	0.0000	0.0000	0.0000	0.0000	0.0000	0.0000	0.0000	0.0000	0.0000	0.0000	0.0000	0.0000	0.0000	0.1102	0.0000	0.0000	0.0000	0.3757	0.0492	0.0000	0.3935	0.0000	0.0000	0.0000	0.0000	0.0000	0.0000	0.0000	0.0000	0.1172	0.0321	0.0000	0.0000	0.1487	0.0000
LINC02145	0.0227	0.0000	0.0422	0.0228	0.0480	0.0135	0.0138	0.0537	0.0150	0.0000	0.0000	0.0247	0.0618	0.0559	0.0706	0.0848	0.0355	0.0000	0.0515	0.0340	0.0052	0.1837	0.0495	0.0150	0.0254	0.1246	0.0000	0.1339	0.0430	0.0166	0.0450	0.2372	0.0072	0.0556	0.0502	0.0262	0.0000	0.0328	0.0668	0.4149	0.0000	0.0072	0.0758	0.0455	0.0281	0.0136	0.0423	0.0271	0.2677
AP004147.1	0.0000	0.0000	0.0244	0.0274	0.0049	0.0000	0.0032	0.0000	0.0208	0.0000	0.0058	0.0000	0.0000	0.0000	0.0000	0.0000	0.0023	0.0000	0.0000	0.0039	0.0024	0.0176	0.0000	0.0069	0.0000	0.0077	0.0029	0.0273	0.0018	0.0519	0.0042	0.4731	0.0199	0.0023	0.0166	0.0040	0.0091	0.0101	0.0066	0.0044	0.0000	0.0000	0.0047	0.0474	0.0065	0.0063	0.0000	0.0201	0.0024
AF015262.1	0.0000	0.0000	0.0000	0.0000	0.0000	0.0000	0.0000	0.0000	0.0000	0.0000	0.0000	0.0000	0.0000	0.0000	0.0000	0.0000	0.0000	0.0000	0.0000	0.0000	0.0000	0.1061	0.0000	0.0000	0.0000	0.0000	0.0000	0.0448	0.0000	0.0000	0.0189	0.1528	0.0300	0.0000	0.0600	0.0000	0.0413	0.0458	0.0200	0.0000	0.0000	0.0300	0.0000	0.4052	0.1175	0.0000	0.0443	0.0454	0.0220
LINC01402	0.0000	0.0000	0.1106	0.5246	0.0000	0.2819	0.2176	0.1024	0.2091	0.0000	0.0000	0.0000	0.0000	0.1255	0.0000	0.0000	0.0531	0.0000	0.0000	0.3562	0.0549	0.0000	0.0000	0.1570	0.4257	0.5655	0.1311	0.0000	0.7378	0.4351	0.0943	0.1912	0.1502	0.1588	0.0751	0.0000	0.1033	0.1146	0.1000	0.0000	0.0000	0.0000	0.5293	0.0596	0.1960	0.4979	0.0000	0.1703	0.3849
AL118511.2	0.1065	0.1141	0.0000	0.0000	0.0501	0.0000	0.0000	0.0459	0.0000	0.0000	0.0000	0.0000	0.0000	0.0375	0.0000	0.0000	0.0476	0.0000	0.0000	0.0000	0.0492	0.0595	0.0000	0.0000	0.0000	0.0000	0.0000	0.1007	0.0000	0.0000	0.0423	0.1715	0.0674	0.0475	0.2695	0.2459	0.6024	0.0514	0.2692	0.0000	0.0000	0.3368	0.0475	0.2675	0.0440	0.0000	0.0994	0.0509	0.0000
AC008875.2	0.0717	0.0512	0.0890	0.1536	0.0899	0.3688	0.1022	0.2370	0.0526	0.0279	0.0529	0.0693	0.0869	0.0590	0.0298	0.0447	0.0855	0.0345	0.2171	0.1613	0.1547	0.3875	0.9044	0.0948	0.1178	0.1226	0.0660	0.2823	0.0413	0.0701	0.1139	0.2309	0.3024	0.1385	0.0453	0.0920	0.1352	0.0923	0.0705	0.1710	0.2002	0.2268	0.2131	0.1680	0.3550	0.4868	0.7139	0.1714	0.6531
AL391244.1	0.0610	0.1307	0.5113	0.2940	0.0000	0.8690	0.0373	0.0263	0.2149	0.3920	0.5735	0.8850	0.4439	0.9030	0.7352	0.1141	0.6816	0.7037	0.5542	0.5490	0.2821	0.5798	0.7547	0.5648	0.6563	1.5421	0.5053	0.7206	0.8845	0.3577	0.1454	0.5894	0.3860	0.0816	0.1158	0.6572	0.3715	0.3829	0.3341	0.4108	0.2044	0.1543	0.1904	0.3370	0.1510	0.1462	0.1424	0.0292	0.0848
GNAS-AS1	0.0000	0.0194	0.0169	0.0364	0.0085	0.0108	0.0000	0.0078	0.0120	0.0000	0.0200	0.0131	0.0082	0.0000	0.0038	0.0169	0.0040	0.0131	0.0549	0.0204	0.0168	0.1165	0.0066	0.0359	0.0081	0.0631	0.0100	0.0856	0.0344	0.0398	0.0216	0.2626	0.0344	0.0040	0.0000	0.0279	0.0000	0.0437	0.0038	0.0229	0.0253	0.0057	0.0081	0.8552	0.0224	0.0109	0.3424	0.3336	0.1888
LINC01568	0.0000	0.0000	0.0000	0.0000	0.0019	0.0000	0.0025	0.0000	0.0000	0.0048	0.0046	0.0000	0.0000	0.0029	0.0034	0.0000	0.0000	0.0119	0.0000	0.0000	0.0153	0.1158	0.0030	0.0000	0.0019	0.0046	0.0000	0.0509	0.0029	0.0015	0.0016	0.3602	0.0393	0.0055	0.0262	0.0064	0.0018	0.0140	0.0000	0.0070	0.0000	0.0000	0.0074	0.1768	0.0103	0.0000	0.0116	0.0812	0.0038
AC022276.1	0.0000	0.0000	0.0000	0.0000	0.0000	0.0000	0.0287	0.0810	0.0207	0.0000	0.0000	0.0000	0.0000	0.0000	0.0065	0.0146	0.0000	0.0000	0.0000	0.0000	0.0217	0.0700	0.0000	0.0000	0.0000	0.0057	0.0000	0.0444	0.0054	0.0115	0.0124	0.3782	0.0297	0.9354	0.0000	0.0000	0.0272	0.0151	0.0000	0.0066	0.0000	0.0099	0.0140	0.1022	0.0129	0.0281	0.0000	0.0075	0.0073
AC022898.2	0.0000	0.0000	0.0000	0.0608	0.0000	0.0300	0.0000	0.0218	0.0111	0.0000	0.0558	0.0549	0.0230	0.0000	0.1469	0.0000	0.0000	0.1456	0.0000	0.0000	0.1518	0.0282	0.0367	0.0668	0.0340	0.0555	0.0000	0.1670	0.2092	0.0555	0.0000	0.4066	0.0639	0.0000	0.0160	0.0971	0.0000	0.0975	0.0000	0.0000	0.0000	0.0000	0.0113	0.1902	0.1459	0.0000	0.0000	0.0362	0.0702
AC006296.2	0.0000	0.0000	0.0000	0.0000	0.0000	0.0000	0.0000	0.0000	0.0000	0.0000	0.0000	0.0000	0.0000	0.0000	0.0000	0.0000	0.0000	0.0000	0.0000	0.0000	0.0000	0.0000	0.0000	0.0000	0.0000	0.0000	0.0000	0.0615	0.0000	0.0000	0.0000	0.4189	0.0549	0.0000	0.0000	0.0000	0.0000	0.0000	0.0000	0.0000	0.0000	0.0000	0.0000	0.0653	0.0000	0.0000	0.0000	0.0415	0.0000
AC099567.1	0.0000	0.0000	0.0000	0.0000	0.0000	0.0000	0.0000	0.0000	0.0000	0.0000	0.0000	0.0000	0.0324	0.0000	0.0000	0.0000	0.0000	0.0000	0.0000	0.0000	0.0165	0.0597	0.0000	0.0000	0.0000	0.0130	0.0000	0.1177	0.0000	0.0000	0.0000	1.0887	0.0225	0.0000	0.0000	0.0000	0.0000	0.0172	0.0000	0.0000	0.0000	0.0000	0.0000	0.0536	0.0000	0.0000	0.0000	0.0510	0.0000
AC010731.2	0.0000	0.0000	0.0000	0.0000	0.0000	0.0000	0.0000	0.0000	0.0000	0.0000	0.0000	0.0000	0.0000	0.0000	0.0000	0.0000	0.0000	0.0000	0.0000	0.0000	0.0000	0.0327	0.0000	0.0000	0.0000	0.0000	0.0000	0.0000	0.0000	0.0643	0.0000	0.5655	0.0741	0.0000	0.0000	0.0000	0.0000	0.0000	0.0000	0.0000	0.0000	0.0000	0.0261	0.1763	0.0000	0.0000	0.0000	0.0000	0.0000
KRT73-AS1	0.0000	0.0000	0.0000	0.0000	0.0114	0.0192	0.0000	0.0140	0.0071	0.0000	0.0045	0.0000	0.0000	0.0000	0.0000	0.0000	0.0000	0.0000	0.0000	0.0000	0.0000	0.0000	0.0059	0.0000	0.0000	0.0000	0.0000	0.0000	0.0000	0.0030	0.0000	0.1303	0.0051	0.0000	0.0102	0.0000	0.0000	0.0039	0.0000	0.0034	0.0000	0.0000	0.0000	0.0447	0.0033	0.0000	0.0038	0.0039	0.0112
PITPNA-AS1	0.5501	1.9634	0.3984	0.4910	0.2587	1.3059	1.2319	0.4743	0.8880	0.4285	0.5745	0.7980	1.1117	0.4954	0.8636	1.1431	0.5463	1.9388	1.9434	2.2918	0.7347	0.5125	1.6456	1.6166	0.3287	0.6269	0.7088	0.1733	0.3376	0.5823	0.5585	0.3937	1.1987	0.2453	0.1546	1.5050	1.0901	0.6196	0.4891	0.4373	0.0341	1.3530	0.5994	0.9822	0.3278	0.8055	0.5419	0.6138	0.7926
RFPL1S	0.0044	0.0047	0.0041	0.0177	0.0041	0.0366	0.0296	0.0171	0.0019	0.0026	0.0268	0.0320	0.0120	0.0388	0.0916	0.0082	0.0118	0.0127	0.0334	0.0198	0.1447	0.2168	0.0289	0.0175	0.0553	0.1001	0.0243	0.1166	0.0898	0.0097	0.0490	0.2342	0.0474	0.0275	0.0307	0.0441	0.0115	0.0936	0.0111	0.0130	0.0098	0.0112	0.0295	0.5334	0.0618	0.0158	0.0185	0.0970	0.0306
AC124067.3	0.1548	0.0000	0.0085	0.0000	0.0385	0.0000	0.0612	0.0706	0.0000	0.0957	0.0000	0.0000	0.0000	0.0032	0.0000	0.0170	0.0000	0.0000	0.0138	0.0000	0.0000	0.0763	0.0000	0.0000	0.0041	0.0000	0.0000	0.0043	0.0031	0.0000	0.0217	0.2639	0.0288	0.0041	0.0115	0.0000	0.0990	0.0000	0.0230	0.0000	0.0000	0.0230	0.0162	0.2331	0.1014	0.0055	0.0595	0.1437	0.0000
AC104803.1	0.0000	0.0000	0.0000	0.0000	0.0000	0.0000	0.0000	0.0000	0.0000	0.0000	0.0346	0.0000	0.0000	0.0000	0.0000	0.0000	0.0000	0.0000	0.0000	0.0000	0.0000	0.0000	0.0000	0.0000	0.0000	0.0000	0.0000	0.0592	0.0000	0.0000	0.0000	0.8067	0.0396	0.0000	0.0000	0.0000	0.0000	0.0302	0.0000	0.0000	0.0000	0.0000	0.0000	0.0000	0.0000	0.0000	0.0000	0.0000	0.0000
SH3RF3-AS1	0.4337	0.0442	0.3461	0.7300	0.3205	0.7722	0.6433	0.3651	0.4637	0.3499	0.9250	0.6591	0.9955	1.1209	1.1844	0.2704	0.7753	0.1191	0.1876	0.6660	0.6588	1.4662	0.6162	0.9833	1.3608	0.9684	0.8668	1.6295	1.1906	0.3935	0.4020	0.7649	0.5096	1.0682	0.2221	5.7529	0.5031	4.0178	0.5393	0.9560	0.4267	1.4107	0.3590	0.5186	2.1645	0.3093	0.5783	2.7358	0.6217
AC113346.2	0.0000	0.0000	0.0000	0.0000	0.0341	0.0000	0.0000	0.0000	0.0000	0.0000	0.0000	0.0000	0.1978	0.0000	0.0000	0.2034	0.0000	0.0000	0.0000	0.0000	0.0000	0.2431	0.0527	0.0000	0.0000	0.0000	0.0000	0.0000	0.0000	0.0000	0.0288	1.2840	0.0917	0.0000	0.0917	0.0000	0.0000	0.0700	0.0000	0.0000	0.0000	0.0000	0.0323	0.1456	0.0000	0.0000	0.0000	0.0693	0.0000
LINC01988	0.0975	0.0000	0.0000	0.0261	0.0306	0.0000	0.0794	0.1402	0.0000	0.0000	0.0180	0.0707	0.0296	0.0458	0.0946	0.1216	0.0726	0.1406	0.0000	0.0244	0.0752	0.2726	0.0710	0.0000	0.1020	0.1310	0.0180	0.2611	0.2244	0.0357	0.0129	0.8376	0.0206	0.0000	0.0206	0.0250	0.0141	0.3766	0.0137	0.0410	0.0000	0.0000	0.1884	0.1633	0.2280	0.0000	0.1062	0.0777	0.0903
AP001048.1	0.0000	0.0000	0.0000	0.0000	0.0000	0.0000	0.0000	0.0000	0.0000	0.0000	0.0000	0.0000	0.0000	0.0000	0.0000	0.0000	0.0000	0.0000	0.0000	0.0000	0.0000	0.0661	0.0000	0.0000	0.0000	0.0000	0.0000	0.0000	0.0000	0.0000	0.0000	0.0000	0.0000	0.0000	0.0000	0.0000	0.0000	0.0000	0.0000	0.0000	0.0000	0.0000	0.0000	0.0000	0.0000	0.0000	0.0000	0.0000	0.0000
AC009268.2	0.0725	0.0776	0.2025	0.1456	0.0341	0.0000	0.0000	0.0938	0.0638	0.0000	0.0000	0.0526	0.0000	0.0255	0.0000	0.0000	0.0000	0.0000	0.0000	0.0000	0.0335	0.1216	0.2637	0.0959	0.0000	0.1328	0.0400	0.1027	0.1501	0.0266	0.1440	0.8171	0.0000	0.0323	0.8711	0.1673	0.1577	0.3149	0.0000	0.1525	0.3643	0.0000	0.0646	1.4197	0.0299	0.0868	0.2030	0.3813	0.0671
AC011509.1	0.0000	0.0000	0.0000	0.0000	0.0000	0.0000	0.0000	0.0871	0.0000	0.0000	0.0000	0.0000	0.0000	0.0712	0.1679	0.1889	0.0000	0.0000	0.0000	0.0000	0.0934	1.8067	0.2940	0.0000	0.0905	0.3700	0.0000	0.6680	0.3486	0.1480	0.0000	1.6264	1.1502	0.0000	0.2555	0.0000	0.5272	0.0975	0.0851	0.0000	0.0000	0.0000	0.0000	1.9273	0.0833	0.0000	0.0000	0.6762	0.0000
AC072028.1	0.1698	0.0727	0.0079	0.0170	0.1996	0.0000	0.0415	0.3147	0.0037	0.0397	0.0141	0.0062	0.0232	0.0239	0.0635	0.0873	0.0303	0.0000	0.0000	0.0127	0.0078	0.0142	0.0185	0.0000	0.0038	0.0031	0.0047	0.0521	0.0088	0.0342	0.1484	0.3964	0.0698	0.0568	0.1342	0.0131	0.1366	0.0369	0.0143	0.0357	0.0474	0.0483	0.2346	0.0341	0.1436	0.2898	0.0555	0.0325	0.2005
KDM7A-DT	5.3527	3.9703	2.2974	1.9928	5.9406	2.4567	4.3644	6.0047	2.9263	7.0180	1.4165	4.8993	6.4864	1.8769	1.5128	5.2449	5.3930	4.0436	4.3075	5.0051	0.7854	0.8969	3.0807	5.6701	0.4593	0.7014	5.0926	0.9491	0.6888	2.8209	1.0552	2.3014	3.8045	3.6131	2.0466	1.4006	3.0615	1.6076	1.4481	1.6624	3.6515	7.8111	5.5172	1.6791	2.5479	0.6784	4.7442	1.9085	2.4914
TFAP2E-AS1	0.1930	0.2755	0.1497	0.0775	0.1361	1.4126	0.2554	0.2635	0.0566	0.1879	0.0534	0.2566	0.4095	0.1814	0.0936	0.3910	0.4887	0.0927	1.4609	1.2060	0.1338	0.1798	1.0766	0.2127	0.1297	0.1885	0.1954	0.3799	0.0777	0.1886	0.0639	0.9322	0.5087	0.2295	0.1627	0.3217	0.1539	0.1708	0.3251	0.3248	0.1078	0.3458	0.2867	0.3553	0.2654	0.3853	0.2702	0.4153	0.6554
LINC01357	0.5007	0.0000	0.1165	0.0000	0.0785	0.0991	0.1019	0.1799	0.0000	0.2194	0.0000	0.0908	0.0379	0.0588	0.0000	0.2341	0.0186	0.0602	0.0000	0.0000	0.0000	0.1399	0.0607	0.0000	0.0187	0.0153	0.0000	0.0394	0.0144	0.0000	0.0332	1.2093	0.5279	0.1860	0.3166	0.1605	0.2904	0.6445	0.0527	0.3687	0.5126	0.4222	1.1159	0.6076	0.1721	0.0250	0.1168	0.2195	0.3092
LINC02030	0.0000	0.0000	0.0000	0.0000	0.0000	0.0000	0.0000	0.0062	0.0000	0.0000	0.0000	0.0000	0.0131	0.0000	0.0000	0.0000	0.0000	0.0000	0.0000	0.0000	0.0000	0.0482	0.0000	0.0000	0.0000	0.0053	0.0000	0.0000	0.0000	0.0000	0.0000	0.3931	0.0545	0.0000	0.0182	0.0000	0.0187	0.0069	0.0000	0.0000	0.0000	0.0182	0.0000	0.1442	0.0355	0.0172	0.0067	0.0618	0.0000
AC007527.1	0.0000	0.0000	0.0000	0.0000	0.0000	0.0000	0.0000	0.0741	0.0000	0.0000	0.0000	0.0000	0.1042	0.0000	0.0000	0.0000	0.0000	0.0000	0.0000	0.0000	0.0000	0.0000	0.0000	0.0000	0.0000	0.0000	0.0000	0.0271	0.0000	0.0000	0.0000	0.2769	0.0363	0.5111	0.0362	0.0000	0.0499	0.0000	0.0000	0.0000	0.0000	0.0362	0.0255	0.0863	0.0000	0.0000	0.0000	0.0548	0.0265
AP005059.2	0.0000	0.0000	0.0000	0.0000	0.0270	0.0000	0.0000	0.0741	0.0000	0.0000	0.0317	0.0000	0.0000	0.0000	0.0000	0.0000	0.0000	0.0000	0.0000	0.0000	0.0000	0.0320	0.0000	0.0000	0.0000	0.0000	0.0000	0.0271	0.0000	0.0000	0.0000	0.0923	0.1088	0.0256	0.0000	0.0000	0.0499	0.0277	0.0000	0.0000	0.0000	0.0000	0.0000	0.1727	0.0473	0.0000	0.0000	0.0274	0.0000
AC007036.2	0.0000	0.0812	0.2118	0.6394	0.0356	0.0450	0.0000	0.0327	0.0000	0.2657	0.7126	0.0000	0.0000	0.0267	0.3780	0.0000	0.0000	0.2186	0.0000	0.2274	0.7710	1.4832	0.0552	0.0000	0.1699	0.4166	0.0419	0.8954	0.3140	0.4444	0.1506	1.8310	0.0000	0.1014	0.9109	0.1750	0.1319	1.2076	0.0958	0.3828	0.1270	0.0959	1.0475	0.9517	0.8132	0.5903	1.8396	0.3625	0.7724
AC002428.2	0.0000	0.0000	0.0000	0.0000	0.0000	0.0000	0.0000	0.0000	0.0000	0.0000	0.0000	0.0000	0.0000	0.0000	0.0000	0.0000	0.0000	0.0000	0.0000	0.0000	0.0000	0.0000	0.0000	0.0000	0.0000	0.0000	0.0000	0.0378	0.0000	0.1173	0.0000	1.2885	0.0000	0.0000	0.0000	0.0000	0.0000	0.0000	0.0000	0.0000	0.0000	0.0000	0.0357	0.0000	0.0000	0.0000	0.0000	0.1531	0.0000
AL021937.3	0.0482	0.0000	0.0000	0.0581	0.0453	0.0000	0.0000	0.0000	0.0425	0.0000	0.0533	0.0350	0.0439	0.0000	0.0000	0.0451	0.0000	0.0000	0.0000	0.0000	0.0669	0.1887	0.0000	0.0000	0.0865	0.0530	0.0000	0.0228	0.0499	0.0353	0.0575	0.9318	0.0305	0.0000	0.2135	0.1855	0.0000	0.1164	0.0203	0.1218	0.0000	0.0000	0.0645	0.1211	0.4377	0.0000	0.0000	0.2075	0.0223
AP005229.2	0.0000	0.0000	0.0000	0.0000	0.0000	0.0000	0.0000	0.0000	0.0000	0.0000	0.0000	0.0000	0.0000	0.0000	0.0000	0.0000	0.0000	0.0000	0.0000	0.0000	0.0000	0.0000	0.0000	0.0000	0.0000	0.0000	0.0000	0.0000	0.0000	0.0000	0.0000	0.6888	0.0000	0.0000	0.0000	0.0000	0.0000	0.0000	0.0000	0.0000	0.0000	0.0000	0.0000	0.0477	0.0000	0.0000	0.0000	0.0000	0.0000
AL096869.3	0.0000	0.0000	0.0000	0.0000	0.0000	0.0000	0.0000	0.0000	0.0000	0.0000	0.0070	0.0000	0.0000	0.0000	0.0000	0.0000	0.0000	0.0000	0.0000	0.0000	0.0000	0.0282	0.0000	0.0000	0.0000	0.0000	0.0000	0.0596	0.0000	0.0000	0.0000	0.1218	0.0239	0.0000	0.0399	0.0000	0.0000	0.0061	0.0000	0.0000	0.0000	0.0000	0.0000	0.0696	0.0000	0.0000	0.0000	0.0060	0.0000
TGFB3-AS1	0.0000	0.0000	0.0000	0.0229	0.0000	0.0339	0.1744	0.0739	0.0251	0.0000	0.0000	0.0000	0.0000	0.0403	0.0000	0.0534	0.0000	0.0000	0.0000	0.0000	0.0264	0.0639	0.0416	0.0000	0.0256	0.0628	0.0000	0.1619	0.0000	0.0209	0.0227	0.2759	0.1445	0.0000	0.0000	0.0879	0.0497	0.0276	0.0000	0.0721	0.0638	0.0000	0.0255	0.0574	0.0707	0.0000	0.0000	0.0273	0.1058
AL358334.4	0.0000	0.0000	0.0000	0.0000	0.0000	0.0000	0.0000	0.0000	0.0000	0.0000	0.0000	0.0000	0.0224	0.0087	0.0000	0.0345	0.0000	0.0000	0.0000	0.0000	0.0000	0.1790	0.0000	0.0000	0.0000	0.0000	0.0000	0.0116	0.0043	0.0000	0.0000	0.5751	0.3974	0.0000	0.0312	0.0000	0.0000	0.0238	0.0000	0.0000	0.0000	0.0000	0.0055	0.1546	0.0000	0.0000	0.0172	0.0589	0.0057
AC023421.2	0.0906	0.0000	0.0000	0.0000	0.0213	0.0000	0.0554	0.0586	0.0000	0.0000	0.0501	0.0329	0.0000	0.0000	0.0000	0.0424	0.0000	0.0000	0.0000	0.0340	0.0000	0.1267	0.0000	0.0000	0.0000	0.0000	0.0250	0.1927	0.0000	0.0000	0.0180	0.3649	0.0573	0.0000	0.1146	0.0000	0.0394	0.0219	0.0000	0.0191	0.1012	0.0000	0.0606	0.4779	0.1309	0.0814	0.1057	0.1084	0.1469
AC007599.2	0.0000	0.0000	0.0000	0.0810	0.0316	0.0000	0.0000	0.0579	0.0000	0.0000	0.0000	0.0487	0.0000	0.0000	0.0838	0.0000	0.0000	0.0000	0.0000	0.0504	0.1553	0.6386	0.0000	0.0000	0.0904	0.0985	0.0000	0.2857	0.1160	0.0246	0.0000	0.3246	0.2551	0.1198	0.2550	0.0517	0.0000	0.4217	0.0283	0.0000	0.0000	0.0000	0.0599	0.6074	0.1386	0.1610	0.0000	0.3856	0.1867
AC009063.2	0.0000	0.0000	0.0052	0.0200	0.0000	0.0164	0.0000	0.0072	0.0049	0.0000	0.0061	0.0000	0.0050	0.0020	0.0000	0.0000	0.0000	0.0000	0.0000	0.0000	0.0051	0.0403	0.0000	0.0000	0.0050	0.0122	0.0092	0.0236	0.0038	0.0223	0.0022	0.5265	0.0035	0.0025	0.0035	0.0128	0.0000	0.0268	0.0023	0.0023	0.0000	0.0000	0.0025	0.0696	0.0114	0.0000	0.0052	0.0239	0.0180
AC010619.2	0.0233	0.0000	0.0217	0.0187	0.0329	0.0138	0.0427	0.0704	0.0103	0.0272	0.0645	0.0338	0.0000	0.0246	0.0000	0.0218	0.0208	0.0000	0.1059	0.0000	0.0647	0.1303	0.0509	0.0308	0.0313	0.0598	0.0386	0.0661	0.0322	0.0171	0.0278	0.0375	0.0295	0.0208	0.0590	0.0538	0.0304	0.0900	0.0000	0.0098	0.0130	0.0295	0.0624	0.1171	0.0673	0.0000	0.0109	0.1784	0.0540
AC004522.5	0.1010	0.2704	0.0470	0.0608	0.0237	0.2098	0.1851	0.0435	0.0445	0.3245	0.1117	0.1465	0.2756	0.2848	0.2518	0.1417	0.0677	0.0000	0.0765	0.1894	0.4436	0.5646	0.1837	0.0000	0.2716	0.4070	0.1115	0.1670	0.4881	0.0370	0.0000	0.4879	0.2236	0.0000	0.2555	0.6217	0.3075	0.2681	1.1699	0.2763	0.3102	0.1597	0.0675	1.5723	0.3542	0.1513	0.3064	0.3381	0.1169
AC124248.2	0.0000	0.0000	0.0172	0.0222	0.0000	0.0658	0.0113	0.0557	0.0000	0.0000	0.0102	0.0000	0.0000	0.0000	0.0077	0.0173	0.0083	0.0000	0.0839	0.0415	0.0000	0.0103	0.0537	0.0244	0.0000	0.0135	0.0204	0.0000	0.0000	0.0203	0.0514	0.3568	0.0234	0.0906	0.0000	0.0000	0.0241	0.0267	0.0078	0.0233	0.0000	0.0000	0.1482	0.0742	0.0152	0.2323	0.0345	0.0706	0.1454
AC012558.1	0.0000	0.0000	0.1984	0.0214	0.0000	0.0000	0.0651	0.0459	0.0000	0.0000	0.0883	0.0000	0.0000	0.0938	0.2435	0.0000	0.0000	0.0000	0.0000	0.0000	0.3447	0.2084	0.0388	0.0000	0.0239	0.6244	0.0000	0.2013	0.5148	0.0000	0.0000	1.5437	0.0000	0.0237	0.0337	0.0000	0.0000	0.0514	0.0000	0.0000	0.0000	0.0000	0.0000	0.0535	0.0440	0.0000	0.0249	0.1528	0.0000
AC022211.1	1.4785	0.0000	0.2581	0.7423	0.2607	0.1645	0.8748	0.4581	0.3051	0.4588	0.0766	0.3351	0.0840	0.1628	0.1728	0.7345	0.2065	0.1332	0.7695	0.2425	0.0427	0.6199	0.3698	0.2444	0.0621	0.2539	0.1276	0.3711	0.1116	1.0496	1.7805	1.3392	0.6723	0.6592	0.9935	0.2489	1.0049	1.2267	0.3698	0.4861	0.3354	0.3507	1.3799	1.0441	0.6672	1.0240	1.4446	0.5966	3.4236
AC079949.1	0.1140	0.1133	0.0152	0.0163	0.0268	0.0483	0.0497	0.0947	0.0107	0.0285	0.0585	0.0413	0.0962	0.0775	0.0338	0.0228	0.0255	0.0117	0.0863	0.0855	0.0715	0.3594	0.0415	0.0861	0.0547	0.1133	0.0539	0.2192	0.1208	0.0447	0.0388	0.4325	0.1133	0.4573	0.3449	2.5741	0.5205	0.5736	0.0206	0.1747	0.0364	1.0914	0.0653	1.3243	0.1243	0.5217	0.0722	1.5414	0.0829
AP004606.1	0.0000	0.0000	0.0000	0.0000	0.0000	0.0000	0.0000	0.0000	0.0000	0.0440	0.0000	0.0000	0.0000	0.0000	0.0000	0.0705	0.2358	0.0000	0.1712	0.1413	0.0000	0.0000	0.0548	0.1495	0.0000	0.0138	0.1041	0.0000	0.0650	0.0000	0.0000	0.1821	0.0000	0.0000	0.0000	0.0000	0.0000	0.0000	0.0000	0.0000	0.0000	0.0000	0.0000	0.0189	0.0000	0.0000	0.0000	0.0000	0.0000
AL353595.1	0.0000	0.0000	0.0703	0.0000	0.0000	0.0000	0.0000	0.0163	0.0000	0.0000	0.0000	0.0000	0.0000	0.0000	0.0000	0.0000	0.0000	0.0000	0.0000	0.0000	0.0000	0.0211	0.0000	0.0000	0.0000	0.0138	0.0000	0.0357	0.0000	0.0000	0.0000	0.4258	0.0239	0.0000	0.0239	0.0000	0.0000	0.0000	0.0000	0.0000	0.0000	0.0000	0.0000	0.0948	0.0000	0.0000	0.0176	0.0181	0.0175
FAM83C-AS1	0.1882	0.0000	0.4381	0.4158	0.0885	0.1676	0.1150	0.1217	0.2486	0.3849	0.0000	0.0000	0.0000	0.0663	0.0000	0.2640	0.0000	0.0000	0.2850	0.0000	0.0435	0.2630	0.0685	0.0000	0.0000	0.0690	0.0000	0.2668	0.0000	0.3448	0.2991	0.3031	0.0000	0.0000	0.0000	0.0000	0.2866	0.1817	0.1982	0.4753	0.1051	0.3571	0.1678	0.9925	0.1165	0.0564	0.2196	0.1800	0.1308
AC034102.4	0.0000	0.0000	0.0000	0.0000	0.0000	0.0000	0.0000	0.0000	0.0000	0.0000	0.0000	0.0000	0.0000	0.0000	0.0000	0.0000	0.0000	0.0000	0.0000	0.0000	0.0000	0.0000	0.0000	0.0000	0.0000	0.0000	0.0000	0.0000	0.0000	0.0000	0.0000	0.0000	0.0000	0.0000	0.0000	0.0000	0.0000	0.0000	0.0000	0.0000	0.0000	0.0000	0.0000	0.0000	0.0000	0.0000	0.0000	0.0000	0.0000
AC090994.1	0.0000	0.0000	0.3072	0.0482	0.0000	0.0000	0.0000	0.0065	0.0594	0.0000	0.0000	0.0000	0.0000	0.0000	0.0000	0.0140	0.0067	0.0000	0.0227	0.0000	0.0139	0.0419	0.0000	0.0000	0.0000	0.0000	0.0000	0.0283	0.0104	0.0604	0.1072	0.3381	0.0380	0.0067	0.0095	0.0000	0.0130	0.0362	0.0000	0.0000	0.0000	0.0000	0.0000	0.0904	0.0000	0.0000	0.0070	0.0143	0.0069
AC125618.1	0.0000	0.0000	0.0000	0.0709	0.0277	0.1048	0.0000	0.0000	0.0259	0.0000	0.0000	0.0000	0.0535	0.0207	0.0000	0.0000	0.0000	0.0000	0.0000	0.0000	0.0000	0.2302	0.0428	0.0000	0.0000	0.0216	0.0000	0.1390	0.0000	0.0216	0.0000	0.1895	0.0372	0.0525	0.0372	0.0000	0.0000	0.1136	0.0496	0.0248	0.1314	0.0000	0.0000	0.2068	0.0000	0.0000	0.0824	0.0844	0.0000
AC092691.3	0.0000	0.0000	0.0000	0.0000	0.0000	0.0000	0.0308	0.0000	0.0000	0.0000	0.0000	0.0000	0.0000	0.0000	0.0000	0.0000	0.0000	0.0000	0.0000	0.0000	0.0000	0.0000	0.0000	0.0222	0.0000	0.0000	0.0000	0.0000	0.0000	0.0000	0.0000	0.7586	0.0106	0.0000	0.0000	0.0000	0.0000	0.0000	0.0000	0.0000	0.0000	0.0000	0.0000	0.0591	0.0000	0.0000	0.0000	0.0080	0.0000
LARS2-AS1	0.0576	0.0000	0.0536	0.1157	0.0000	0.0000	0.0000	0.1242	0.1268	0.0000	0.0000	0.0000	0.0524	0.0609	0.0000	0.0000	0.0000	0.0000	0.0000	0.0432	0.0000	0.0966	0.0000	0.0000	0.0000	0.0633	0.0636	0.0000	0.1591	0.0211	0.1373	1.2060	0.0729	0.0771	0.1822	0.0000	0.1002	0.2503	0.0243	0.1212	0.0643	0.0000	0.0257	0.2315	0.3566	0.1035	0.0269	0.1653	0.2401
AC007541.1	0.0226	0.3139	0.1260	0.4529	0.1272	0.3212	0.3856	0.2236	0.1688	0.1449	0.3866	0.4253	0.0615	0.4769	0.5342	0.1265	0.1613	0.2276	0.1707	0.3551	1.0426	1.0715	0.5579	0.5368	1.3039	1.3301	0.4359	1.0122	1.1988	0.2314	0.1702	0.9078	0.1141	0.0804	0.1997	0.6247	0.1177	0.6314	0.1045	0.1044	0.1511	0.1426	0.1608	1.5515	0.3350	0.0946	0.1684	0.2049	0.1358
AC011840.3	0.0000	0.0000	0.0000	0.0000	0.0000	0.0000	0.0000	0.0000	0.0521	0.0000	0.0000	0.0000	0.0000	0.1251	0.0492	0.0000	0.0000	0.0000	0.0000	0.0000	0.0000	0.0000	0.0000	0.0000	0.0530	0.0000	0.1307	0.1118	0.0000	0.0000	0.0000	0.0000	0.0000	0.0000	0.0000	0.0910	0.0000	0.0000	0.0000	0.0000	0.0000	0.0000	0.0000	0.0000	0.0000	0.0000	0.0000	0.0000	0.0000
ARHGAP27P1-BPTFP1-KPNA2P3	0.1636	0.1168	0.6295	0.5562	0.1590	0.1747	0.2597	0.3667	0.2880	0.1465	0.1206	0.2135	0.0198	0.1921	0.1223	0.2447	0.1511	0.0629	0.0660	0.1308	0.1613	0.2499	0.2698	0.0721	0.0733	0.1997	0.0903	0.3864	0.1882	1.3425	0.5502	0.8604	0.2622	0.1848	0.6552	0.0671	0.3463	0.4000	0.3766	0.7755	0.1096	0.1724	0.2528	0.2683	0.3239	0.2613	1.8268	0.3702	1.1312
FAM242E	0.0000	0.0000	0.0000	0.0000	0.0000	0.0000	0.0000	0.0000	0.0000	0.0000	0.0000	0.0000	0.0000	0.0000	0.0000	0.0000	0.0000	0.0000	0.0000	0.0000	0.0000	0.0000	0.0000	0.0000	0.0000	0.0312	0.0000	0.0000	0.0147	0.0312	0.0000	0.1371	0.0000	0.0000	0.0000	0.0000	0.0000	0.0000	0.0000	0.0000	0.0000	0.0000	0.0380	0.0000	0.0176	0.0000	0.0000	0.0000	0.0000
AC078845.1	0.0000	0.1192	0.0377	0.0366	0.0000	0.1021	0.0495	0.0087	0.0045	0.0414	0.0280	0.0661	0.0184	0.0250	0.0084	0.0000	0.0271	0.0000	0.0460	0.0228	0.0562	0.0905	0.1252	0.0803	0.0136	0.0074	0.0447	0.0287	0.0454	0.0185	0.0965	0.6356	0.0640	0.0181	0.0512	0.0000	0.0000	0.0391	0.0085	0.0128	0.0283	0.0064	0.0090	0.1271	0.0167	0.0667	0.0000	0.0436	0.0609
LINC01326	0.0000	0.0000	0.0000	0.0000	0.0000	0.0000	0.0000	0.0000	0.0000	0.0000	0.0000	0.0000	0.0000	0.0000	0.0000	0.0000	0.0000	0.0000	0.0000	0.0000	0.0000	0.0000	0.0000	0.0000	0.0000	0.0000	0.0000	0.0415	0.0000	0.0000	0.0000	0.2120	0.0278	0.0000	0.0000	0.0000	0.0000	0.0212	0.0000	0.0000	0.0000	0.0000	0.0000	0.0220	0.0000	0.0000	0.0000	0.0000	0.0000
AL445588.1	0.0000	0.0000	0.0000	0.0000	0.0000	0.0000	0.0000	0.0000	0.0000	0.0000	0.0000	0.0000	0.0000	0.0000	0.0000	0.0000	0.0000	0.0000	0.0000	0.0000	0.0000	0.0816	0.0000	0.0000	0.0109	0.0089	0.0000	0.0000	0.0000	0.0000	0.0000	0.6658	0.0308	0.0000	0.0615	0.0000	0.0106	0.0235	0.0000	0.0000	0.0000	0.0000	0.0000	0.0733	0.0000	0.0000	0.0000	0.1163	0.0000
AL451081.1	0.0000	0.0000	0.0000	0.0000	0.0000	0.0000	0.0000	0.0000	0.0000	0.0000	0.0000	0.0000	0.0000	0.0000	0.0000	0.0000	0.0000	0.0000	0.0000	0.0000	0.0625	0.0000	0.0000	0.0000	0.0000	0.0000	0.0000	0.0000	0.0000	0.0000	0.0000	2.6128	0.0000	0.0000	0.0000	0.0000	0.0000	0.0000	0.0000	0.0000	0.0000	0.0000	0.0000	0.0000	0.0000	0.0000	0.0000	0.0000	0.0000
AC025048.1	0.0000	0.0000	0.0000	0.0000	0.0287	0.0363	0.0000	0.0000	0.0000	0.0000	0.0000	0.0000	0.0000	0.0000	0.0000	0.0000	0.0000	0.0000	0.0000	0.0000	0.0000	0.0683	0.0445	0.0000	0.0000	0.0000	0.0000	0.0000	0.0000	0.0000	0.0486	0.0000	0.0000	0.0000	0.0000	0.0000	0.0000	0.0295	0.0257	0.0000	0.0000	0.0000	0.0000	0.0921	0.0000	0.0000	0.0000	0.0292	0.0000
AC106872.9	0.0000	0.0000	0.0000	0.0000	0.0000	0.0000	0.0000	0.0000	0.0000	0.0000	0.0000	0.0000	0.0000	0.0000	0.0000	0.0000	0.0000	0.0000	0.0000	0.0000	0.0000	0.0248	0.0000	0.0000	0.0000	0.0000	0.0000	0.0629	0.0153	0.0000	0.0000	0.2142	0.0561	0.0000	0.0000	0.0000	0.0000	0.0000	0.0187	0.0000	0.0000	0.0000	0.0000	0.1336	0.0000	0.0000	0.0000	0.1697	0.0000
SCP2D1-AS1	0.0000	0.0000	0.0000	0.0000	0.0000	0.0000	0.0000	0.0000	0.0000	0.0000	0.0000	0.0326	0.0408	0.0000	0.0000	0.0000	0.0201	0.0000	0.0000	0.0000	0.0000	0.1004	0.0000	0.0000	0.0000	0.0822	0.0248	0.0000	0.0000	0.0000	0.0000	0.6505	0.0568	0.0200	0.0284	0.0000	0.0000	0.0650	0.0000	0.0000	0.0000	0.1136	0.0000	0.2254	0.0185	0.0000	0.0000	0.1503	0.0208
AL021368.5	0.0000	0.0000	0.0000	0.0656	0.0000	0.0000	0.0000	0.0528	0.0180	0.0000	0.0000	0.0000	0.0000	0.0144	0.0000	0.0000	0.0365	0.0000	0.0000	0.0000	0.0000	0.0000	0.0000	0.0000	0.0000	0.0299	0.0000	0.0386	0.0564	0.0299	0.0000	0.1316	0.0000	0.0000	0.0000	0.0000	0.0000	0.0197	0.0000	0.0000	0.0000	0.0000	0.0546	0.0410	0.0169	0.0489	0.0000	0.0000	0.0568
AC034222.2	0.0000	0.0000	0.0000	0.0000	0.0000	0.0000	0.0000	0.0000	0.0000	0.0000	0.0000	0.0340	0.0000	0.0000	0.0000	0.0000	0.0000	0.0000	0.0000	0.0000	0.0000	0.0000	0.0000	0.0000	0.0000	0.0343	0.0259	0.0443	0.0647	0.0000	0.0000	0.5282	0.0000	0.0000	0.0889	0.0000	0.0000	0.0679	0.0000	0.0000	0.0000	0.0000	0.0000	0.0235	0.0193	0.0000	0.0000	0.0448	0.0000
AL034347.1	0.0000	0.0000	0.0000	0.0159	0.0373	0.0471	0.0000	0.0171	0.0000	0.0000	0.1974	0.0576	0.1082	0.0280	0.0165	0.0371	0.1418	0.0000	0.0000	0.0000	0.0183	0.0222	0.0289	0.0000	0.0178	0.0000	0.1534	0.0562	0.0000	0.0145	0.0000	0.0639	0.0000	0.0531	0.0000	0.0000	0.0000	0.0000	0.0000	0.0835	0.0000	0.0000	0.1945	0.2192	0.0491	0.0951	0.0185	0.0190	0.1470
AP001767.2	0.3039	0.0000	0.0000	0.1221	0.0000	0.0902	0.0000	0.1965	0.1338	0.2219	0.1260	0.0000	0.0691	0.0536	0.1579	0.0000	0.0340	0.0000	0.1150	0.1140	0.4567	0.8495	0.3870	0.1005	0.5449	1.0299	0.0839	1.0410	0.8655	0.4733	0.1207	0.4894	0.0000	0.1694	0.3844	0.1169	0.3636	0.3301	0.3200	0.3197	0.0000	0.0000	0.6774	0.1145	0.1567	0.1821	0.4609	0.2543	0.2815
AC093752.2	0.0000	0.0000	0.0538	0.0929	0.0544	0.0686	0.3178	0.0249	0.0255	0.1351	0.0320	0.0000	0.0000	0.0000	0.0000	0.0000	0.0258	0.5002	0.0875	0.0867	0.0000	0.2585	0.0421	0.0000	0.0777	0.0635	0.0639	0.1639	0.5588	0.1059	0.2756	0.1862	0.0366	0.1031	0.2560	0.2224	0.0754	0.0558	0.0731	0.0730	0.1937	0.0731	0.0000	0.1452	0.1908	0.2771	0.1079	0.2488	0.3481
AC073912.2	0.0000	0.0000	0.0973	0.0839	0.0000	0.0000	0.0000	0.0000	0.0460	0.0000	0.0000	0.0000	0.0000	0.0737	0.0000	0.0000	0.0000	0.0000	0.0000	0.1567	0.2416	0.0584	0.0000	0.0000	0.4216	0.2297	0.0000	0.2962	0.5411	0.0000	0.0830	0.1683	0.0000	0.0000	0.2644	0.1608	0.1818	0.0000	0.1761	0.1319	0.0000	0.0000	0.0466	0.0525	0.0000	0.0626	0.0000	0.0999	0.0000
AP006565.1	0.0000	0.0000	0.0000	0.0000	0.1063	0.0000	0.1381	0.0244	0.0000	0.0000	0.0000	0.0000	0.0514	0.0000	0.0000	0.0000	0.0000	0.0000	0.0000	0.0000	0.0000	0.0000	0.0411	0.0000	0.0253	0.0000	0.0000	0.0000	0.0000	0.0000	0.0000	0.4552	0.0000	0.0000	0.0715	0.0000	0.0000	0.0000	0.0238	0.1427	0.0000	0.0000	0.0504	0.1419	0.0233	0.0677	0.0000	0.0000	0.0000
AC084036.1	1.1738	0.0000	0.7894	0.4191	0.7973	0.5806	0.8762	1.1527	0.4019	0.4191	0.7933	1.0406	1.0675	0.6665	2.9267	1.5855	0.6703	3.1969	2.4685	1.4671	2.4722	1.3852	0.8067	0.9486	2.0460	2.1978	0.2521	2.8345	1.5758	1.0035	0.8549	0.6301	0.3713	1.5992	0.5362	0.6021	0.0851	1.7628	0.7965	1.3447	1.2017	0.6599	3.7498	0.7532	1.0224	0.6250	2.9823	0.5613	0.9966
AL160262.1	0.0000	0.0000	0.0000	0.0000	0.0000	0.0000	0.0000	0.0000	0.0000	0.0000	0.0000	0.0946	0.0000	0.0460	0.0000	0.0000	0.0000	0.0000	0.0000	0.0000	0.0000	0.0000	0.0000	0.0000	0.0000	0.0000	0.0000	0.0616	0.0000	0.0000	0.0000	0.0000	0.0000	0.0000	0.0000	0.0000	0.0000	0.0000	0.0000	0.0000	0.0000	0.0000	0.0000	0.1310	0.0000	0.0000	0.0000	0.0624	0.0000
AC011816.2	0.0000	0.0000	0.1110	0.1197	0.1681	0.0354	0.2183	0.0257	0.0000	0.0348	0.0000	0.0000	0.0000	0.0420	0.1733	0.1671	0.0533	0.1718	0.0000	0.0447	0.0826	0.3331	0.2168	0.0000	0.0801	0.0873	0.0329	0.2252	0.0411	0.0437	0.0000	0.0959	0.0754	0.0266	0.0377	0.0458	0.0000	0.0863	0.0502	0.0501	0.0998	0.0000	0.1328	0.1496	0.1229	0.0357	0.0278	0.0855	0.0828
AC007952.5	0.0000	0.0000	0.0000	0.0000	0.0000	0.0000	0.0000	0.0096	0.0000	0.0000	0.0000	0.0000	0.0203	0.0000	0.0000	0.0000	0.0000	0.0000	0.0000	0.0000	0.0000	0.0000	0.0000	0.0000	0.0000	0.0000	0.0000	0.0000	0.0000	0.0000	0.0089	0.0000	0.0282	0.0099	0.0000	0.0172	0.0000	0.0000	0.0000	0.0000	0.0000	0.0000	0.0000	0.0000	0.0000	0.0000	0.0000	0.0000	0.0000
CERNA2	0.0000	0.0946	3.5553	2.2720	0.0000	0.9652	0.0108	0.0305	2.7083	0.0000	0.0000	0.0897	0.0161	0.0000	0.0000	0.0000	0.0553	0.0765	0.1874	0.1061	0.0082	0.0198	0.3602	0.0000	0.0000	0.0000	0.0390	0.0000	0.0000	3.4329	19.2988	0.3701	0.0336	0.0236	0.0783	0.0000	0.0077	0.0256	0.0447	0.0149	0.0000	0.0112	0.0158	0.0533	0.0000	0.1377	0.0000	0.0507	0.0491
AC148477.3	0.1275	0.0000	0.0000	0.0000	0.0000	0.0000	0.0000	0.0157	0.0000	0.0106	0.0101	0.0132	0.0000	0.0064	0.0000	0.0000	0.0000	0.0000	0.0000	0.0000	0.0084	0.0000	0.0000	0.0000	0.0000	0.0000	0.0402	0.0086	0.0000	0.0000	0.1375	0.1173	0.2074	0.2761	0.0000	0.0280	0.0000	0.0176	0.0077	0.0307	0.0000	0.0346	0.0000	0.0000	0.0827	0.0545	0.0000	0.0697	0.0253
LINC02435	0.0567	0.1215	0.0000	0.0228	0.0267	0.2693	0.0000	0.2690	0.0000	0.0994	0.1255	0.0823	0.0000	0.1399	0.0000	0.2122	0.1775	0.0000	0.9448	0.1702	0.0262	0.5074	0.4953	0.3751	0.0254	0.1662	0.1566	0.1072	0.0000	0.0624	0.0451	0.5481	0.1077	0.0000	0.1076	0.0000	0.1234	0.3560	0.3106	0.0000	0.0950	0.0000	0.1264	0.5412	0.0936	0.0680	0.0000	0.4069	1.1296
LINC02273	0.3971	0.0491	0.0142	0.0245	0.0646	0.7524	0.1306	0.0329	0.0269	0.0535	0.1182	0.1108	0.0139	0.1615	0.0508	0.1143	0.1706	0.0440	0.4625	0.1489	0.0847	0.1878	0.1667	0.0606	0.0548	0.1175	0.1434	0.0433	0.0791	0.0000	0.2184	0.3689	0.3092	0.1226	0.1352	0.0940	0.0399	0.1401	0.1994	0.0000	0.0597	0.1932	0.0953	0.1304	0.0441	0.0457	0.3065	0.1096	0.6437
AC002553.2	0.5004	0.0000	0.5591	0.8441	0.9412	0.1782	1.1614	1.2945	0.2203	0.1754	0.7194	0.4355	0.0000	0.3880	1.0813	0.2808	0.2684	0.1443	0.1515	0.3753	0.8791	0.8951	0.8011	0.0000	0.5832	0.8433	0.2211	1.4658	1.0710	1.5035	1.8290	3.0621	0.3799	0.8033	3.1649	0.4621	0.6966	1.0146	0.4216	1.6426	0.2794	0.3165	1.8291	0.5026	1.1563	2.4580	1.0742	0.6700	5.0522
LINC01151	0.0000	0.0000	0.0944	0.0878	0.0015	0.0000	0.0058	0.0014	0.0474	0.0000	0.0035	0.0023	0.0000	0.0000	0.0039	0.0030	0.0028	0.0046	0.0048	0.0000	0.0000	0.0195	0.0023	0.0000	0.0028	0.0035	0.0000	0.0090	0.0000	0.0754	0.1145	0.4539	0.0100	0.0014	0.0160	0.0000	0.0069	0.0076	0.0027	0.0000	0.0035	0.0381	0.0042	0.0604	0.0039	0.0209	0.0044	0.0227	0.0044
AC010776.1	0.0000	0.0000	0.0000	0.0000	0.0000	0.0000	0.0000	0.0000	0.0269	0.0000	0.0000	0.0000	0.0000	0.0215	0.0000	0.0000	0.0000	0.0000	0.0000	0.0000	0.0000	0.0000	0.0000	0.0000	0.0000	0.0000	0.0000	0.0000	0.0000	0.0224	0.0000	1.3779	0.0000	0.0000	0.0000	0.0000	0.0266	0.0000	0.0000	0.0000	0.0000	0.0000	0.0272	0.0307	0.0000	0.0000	0.0000	0.0292	0.0000
AC093298.2	0.0262	0.0000	0.0000	0.0000	0.0000	0.0000	0.0000	0.0000	0.0000	0.0000	0.0073	0.0000	0.0000	0.0000	0.0164	0.0000	0.0000	0.0000	0.0000	0.0000	0.0000	0.0220	0.0000	0.0000	0.0000	0.0096	0.0000	0.0000	0.0000	0.0048	0.0209	0.7609	0.0332	0.0000	0.0083	0.0000	0.0057	0.0127	0.0166	0.0221	0.0000	0.0000	0.0000	0.0198	0.0162	0.0079	0.0000	0.0188	0.0000
AC027449.1	0.0000	0.0872	0.0000	0.0000	0.1148	0.1932	0.0994	0.4913	0.0000	0.1902	0.3601	0.0590	0.1480	0.1147	0.0000	0.2283	0.0000	0.0000	0.0000	0.0000	0.0753	0.0000	0.3554	0.0000	0.0365	0.0000	0.0000	0.1154	0.0000	0.0298	0.0323	1.0485	0.1545	0.0363	0.0515	0.0626	0.2833	0.1572	0.0000	0.0343	0.9999	0.0515	0.0363	0.6540	0.1679	0.0000	0.8736	0.1946	0.3393
AL512353.1	0.0526	0.1785	0.0735	0.1515	0.1155	0.1927	0.1393	0.1324	0.0888	0.0974	0.1989	0.1336	0.1436	0.2102	0.1568	0.1641	0.1333	0.0885	0.2524	0.1250	0.3204	0.4463	0.2937	0.1392	0.2045	0.3471	0.1066	0.2570	0.1272	0.2218	0.1359	0.5933	0.1610	0.2112	0.1332	0.1283	0.1298	0.3430	0.1885	0.3729	0.1127	0.1887	0.2620	1.0662	0.3873	0.5098	0.1924	0.5999	0.2519
MIR122HG	0.0000	0.0000	0.0000	0.0000	0.0031	0.0000	0.0040	0.0000	0.0000	0.0000	0.0073	0.0096	0.0000	0.0023	0.0110	0.0124	0.0030	0.0000	0.0000	0.0000	0.0061	0.0998	0.0048	0.0000	0.0000	0.0073	0.0000	0.0188	0.0183	0.0000	0.0000	0.3302	0.0084	0.0000	0.0000	0.0000	0.0058	0.0032	0.0111	0.0000	0.0000	0.0000	0.2005	0.0764	0.0000	0.0040	0.0031	0.0032	0.0031
AC013480.1	0.0000	0.0000	0.0000	0.0000	0.0000	0.0000	0.0000	0.0000	0.0000	0.0000	0.0529	0.0000	0.0000	0.0000	0.1194	0.0000	0.0000	0.0000	0.0000	0.0000	0.0000	0.1070	0.0000	0.0000	0.0000	0.0000	0.0000	0.1809	0.0000	0.0000	0.0000	1.0792	0.1211	0.0854	0.0000	0.0000	0.0000	0.0000	0.0000	0.0000	0.0000	0.0000	0.0000	0.4327	0.2370	0.2868	0.0000	0.1831	0.0443
AC019068.1	0.0000	0.0000	0.0000	0.0000	0.0000	0.0000	0.0000	0.0000	0.0000	0.0000	0.0000	0.0215	0.0000	0.0000	0.0000	0.0000	0.0000	0.0000	0.0000	0.0000	0.0000	0.0664	0.0000	0.0000	0.0000	0.0000	0.0000	0.0000	0.0308	0.0000	0.0118	0.3827	0.0188	0.0000	0.0000	0.0000	0.0000	0.0000	0.0000	0.0000	0.0000	0.0000	0.0265	0.3133	0.0000	0.0000	0.0277	0.0568	0.0000
TRAF3IP2-AS1	0.1856	0.3828	0.3648	0.3092	0.2036	0.5345	0.2855	0.2727	0.1211	0.2530	0.3459	0.1994	0.1625	0.5160	0.6056	0.2378	0.2058	0.3073	0.3123	0.4846	0.7056	0.7455	0.5202	0.1818	0.5361	0.9469	0.2809	0.9094	0.7285	0.3703	0.4151	0.9520	0.2653	0.3402	0.4348	0.3332	0.2781	0.7732	0.2577	0.3645	0.3263	0.1652	0.3371	0.5627	0.7261	0.4077	0.7603	0.5391	0.6590
AC141930.1	0.0000	0.0000	0.0000	0.0000	0.0000	0.0000	0.0000	0.0000	0.0000	0.0000	0.0000	0.0000	0.0000	0.0000	0.0000	0.0000	0.0000	0.0000	0.0000	0.0000	0.0000	0.1414	0.0000	0.0000	0.0000	0.0000	0.0000	0.0000	0.0000	0.0000	0.0000	0.4751	0.0533	0.0188	0.0533	0.0000	0.0000	0.1017	0.0178	0.0532	0.0000	0.0267	0.0000	0.1693	0.0174	0.0000	0.0787	0.0000	0.0390
LACTB2-AS1	0.0547	0.0065	0.1132	0.0684	0.0715	0.0758	0.0371	0.1337	0.0107	0.0710	0.0235	0.0132	0.0276	0.0214	0.0101	0.0568	0.0462	0.0438	0.0092	0.0957	0.0169	0.1665	0.1637	0.0402	0.0191	0.0245	0.0134	0.1034	0.0168	0.0713	0.3671	0.4698	0.1115	0.1003	0.2268	0.0702	0.1005	0.3228	0.1024	0.0998	0.1256	0.1230	0.1842	0.2411	0.3712	0.2767	0.3262	0.1918	0.3716
LINC00664	0.0000	0.0060	0.0943	0.0158	0.0053	0.0100	0.0069	0.0146	0.0248	0.0164	0.0529	0.0082	0.0205	0.0079	0.0327	0.0053	0.0553	0.0000	0.0937	0.0253	0.0806	0.1195	0.0287	0.0298	0.0227	0.0392	0.0000	0.0664	0.0447	0.0598	0.0223	0.4076	0.0534	0.0401	0.0071	0.0000	0.0563	0.0516	0.0142	0.0047	0.0063	0.0107	0.0125	0.3390	0.0418	0.1247	0.0053	0.1318	0.0443
AP003168.2	0.0000	0.0000	0.0000	0.0000	0.0331	0.0000	0.0000	0.0000	0.0000	0.0822	0.0000	0.0000	0.0000	0.0000	0.0292	0.0000	0.0000	0.3042	0.0000	0.0000	0.0000	0.3145	0.0000	0.0000	0.0000	0.0773	0.0000	0.1329	0.2914	0.0258	0.0559	0.3398	0.0000	0.0000	0.1334	0.1082	0.0000	0.2377	0.0296	0.0296	0.0000	0.0890	0.1881	0.2119	0.2031	0.0000	0.1641	0.0336	0.0977
AC145207.6	0.0000	0.0000	0.0000	0.0000	0.0000	0.0000	0.0000	0.0000	0.0000	0.0000	0.0000	0.0000	0.0000	0.0000	0.0000	0.0000	0.0000	0.0000	0.0000	0.0000	0.0000	0.0000	0.0000	0.0000	0.0000	0.0000	0.0000	0.0000	0.0000	0.0000	0.0000	0.0000	0.0000	0.0000	0.0000	0.0000	0.0000	0.0000	0.0000	0.0000	0.0000	0.0000	0.0000	0.0000	0.0000	0.0000	0.0000	0.0000	0.0000
AC103808.3	0.0000	0.1186	0.0000	0.0222	0.0000	0.0000	0.0000	0.0478	0.0000	0.0000	0.0000	0.0000	0.0000	0.0000	0.0000	0.0000	0.0000	0.0000	0.0000	0.0415	0.0512	0.0310	0.0000	0.0733	0.0745	0.0203	0.0000	0.0000	0.0000	0.0000	0.0000	0.5352	0.0000	0.0000	0.0701	0.0000	0.0000	0.0535	0.0000	0.1865	0.0000	0.0000	0.0000	2.8653	0.0000	0.3982	0.0000	1.7219	0.0000
AC105999.1	0.0000	0.0000	0.0000	0.0000	0.0000	0.0000	0.0000	0.0000	0.0000	0.0132	0.0125	0.0000	0.0000	0.0000	0.0000	0.0000	0.0000	0.0000	0.0000	0.0000	0.0105	0.0379	0.0000	0.0000	0.0000	0.0000	0.0000	0.1604	0.0000	0.0000	0.0000	0.7652	0.0573	0.0101	0.0859	0.0000	0.0098	0.0328	0.0000	0.0000	0.0000	0.0000	0.0000	0.2273	0.0000	0.0000	0.0106	0.1190	0.0105
LINC02154	0.0000	0.0000	0.0000	0.0085	0.0500	0.0126	0.0000	0.0000	0.0000	0.0124	0.0000	0.0000	0.0000	0.0000	0.0000	0.0199	0.0190	0.0000	0.0000	0.0160	0.0098	0.0476	0.0774	0.0281	0.0095	0.0000	0.0235	0.0000	0.0000	0.0000	13.9808	0.6852	0.0538	0.1328	0.0269	0.0000	0.0648	0.0411	0.4033	0.0269	0.1901	0.0000	0.0095	0.0321	0.0176	0.0892	0.0298	0.4070	0.2956
AC104831.1	0.0000	0.0000	0.0000	0.0000	0.1403	0.0000	0.0000	0.5468	0.0000	0.0000	0.0000	0.0000	0.0000	0.0000	0.0310	0.0000	0.0000	0.0000	0.0000	0.0000	0.0000	0.0417	0.0000	0.0000	0.0000	0.0000	0.0000	0.0353	0.0000	0.0000	0.1778	1.2015	0.0000	0.0333	0.0000	0.0000	0.0325	0.0000	0.0000	0.0000	0.0000	0.0000	0.0000	0.1124	0.0000	0.0000	0.0000	0.1070	0.4838
GIHCG	0.4490	0.5420	0.2660	0.2754	0.0921	1.5698	0.5634	0.1901	0.1330	0.2289	0.6636	0.5270	0.4009	0.7883	1.5537	0.3054	0.2919	0.4826	0.7664	0.7285	1.9135	1.7980	1.1881	0.3563	1.6758	1.3876	0.4553	1.5968	1.5865	0.1944	0.1103	0.8019	0.2066	0.1784	0.1497	0.7224	0.1385	0.4217	0.2682	0.3676	0.2370	0.2065	0.0982	0.4632	0.4244	0.1418	0.5448	0.2889	0.2873
AC243830.2	0.0000	0.0000	0.2448	0.0634	0.0247	0.0312	0.1285	0.0680	0.0463	0.0000	0.0872	0.1907	0.0478	0.0000	0.0437	0.0492	0.0470	0.0000	0.0796	0.0789	0.0972	0.0588	0.1913	0.0695	0.0707	0.1348	0.0290	0.1739	0.0363	0.0000	0.0836	0.6774	0.0000	0.0000	0.0998	0.0000	0.0457	0.4315	0.1329	0.1549	0.0000	0.1663	0.0469	0.0528	0.0000	0.0000	0.1227	0.0503	0.1461
LINC00601	0.0000	0.0000	0.0000	0.0000	0.0000	0.0000	0.0000	0.0000	0.0000	0.0000	0.0000	0.0000	0.0000	0.0000	0.0000	0.0000	0.0000	0.0000	0.0000	0.0000	0.0000	0.0159	0.0000	0.0000	0.0000	0.0000	0.0000	0.0134	0.0000	0.0000	0.0000	0.5937	0.0718	0.0000	0.0000	0.0000	0.0000	0.0274	0.0000	0.0000	0.0000	0.0000	0.0000	0.0142	0.0234	0.0000	0.0000	0.0000	0.0000
AC003044.1	0.0000	0.0000	0.0000	0.0000	0.0000	0.0000	0.0692	0.0000	0.0000	0.0000	0.0000	0.0000	0.0000	0.0000	0.0000	0.0000	0.0000	0.0000	0.0000	0.0000	0.0105	0.2407	0.0000	0.0000	0.0000	0.0083	0.0000	0.0428	0.0078	0.0000	0.0180	0.3649	0.0000	0.0000	0.0000	0.0000	0.0000	0.1094	0.0000	0.0000	0.0000	0.0000	0.0000	0.2617	0.0000	0.0136	0.0106	0.1625	0.0420
AL022332.1	0.0000	0.0000	0.0000	0.0000	0.0000	0.2652	0.0341	0.0000	0.0000	0.0000	0.0000	0.0000	0.0000	0.0197	0.0232	0.0522	0.0000	0.0000	0.0000	0.0838	0.0000	0.0000	0.2033	0.0000	0.0000	0.0000	0.0000	0.0264	0.0000	0.0000	0.0000	0.3598	0.0353	0.0000	0.0000	0.0000	0.0000	0.0000	0.0235	0.0235	0.0000	0.0000	0.0000	0.3927	0.0000	0.0669	0.0000	0.3473	0.0000
LINC02413	0.0000	0.0000	0.0247	0.0213	0.0374	0.4715	0.0809	0.0571	0.0000	0.0155	0.0000	0.0000	0.0000	0.0373	0.0110	0.0248	0.0118	0.0382	0.0000	0.1787	0.0000	0.1776	0.4625	0.1051	0.0000	0.0000	0.0292	0.1376	0.0091	0.0485	0.0105	0.2558	0.0503	0.0472	0.1172	0.0204	0.1382	0.0383	0.0669	0.0000	0.0000	0.0502	0.0708	0.9973	0.0219	0.0793	0.0247	0.0760	0.0736
LINC02466	0.0327	0.0000	0.0076	0.0066	0.0000	0.0000	0.0000	0.0000	0.0000	0.0000	0.0000	0.0000	0.0000	0.0000	0.0000	0.0000	0.0000	0.0000	0.0000	0.0000	0.0000	0.0412	0.0000	0.0000	0.0000	0.0030	0.0000	0.0193	0.0000	0.0000	0.0000	0.5798	0.0155	0.0036	0.0207	0.0000	0.0000	0.0356	0.0138	0.0000	0.0000	0.1605	0.0000	0.0329	0.0000	0.0000	0.0000	0.0352	0.0000
AC004232.1	0.0000	0.0000	0.0000	0.0000	0.0000	0.0000	0.0000	0.0000	0.0000	0.0000	0.0000	0.0000	0.0000	0.0000	0.0000	0.0000	0.0000	0.0000	0.0000	0.0000	0.0000	0.0000	0.0000	0.0000	0.0000	0.0000	0.0000	0.0000	0.0000	0.0000	0.0000	0.0000	0.0000	0.0000	0.0000	0.0000	0.0000	0.0000	0.0000	0.0000	0.0000	0.0000	0.0000	0.0000	0.0000	0.0000	0.0000	0.0000	0.0000
AC013457.1	0.0000	0.0000	0.0305	0.0658	0.0000	0.0000	0.0400	0.0000	0.0144	0.0000	0.0000	0.0000	0.0000	0.0000	0.0000	0.0000	0.0000	0.0000	0.0000	0.0000	0.0000	0.0183	0.0000	0.0000	0.0000	0.0000	0.0000	0.0000	0.0000	0.0360	0.0130	0.5276	0.0415	0.7013	0.0000	0.0000	0.0285	0.0000	0.0276	0.0000	0.0366	0.0000	0.0000	0.1152	0.0135	0.0196	0.0000	5.6253	0.0000
AL592301.1	0.2684	0.0000	0.1428	0.2464	0.0000	0.0683	0.0703	0.0165	0.1013	0.0224	0.0424	0.0834	0.0349	0.0135	0.0797	0.4302	0.0343	0.0000	0.1742	0.0575	0.0000	0.2786	0.1395	0.1014	0.0859	0.0562	0.0212	0.3080	0.2382	0.1826	0.1980	0.5557	0.6064	0.4103	0.3880	0.3245	0.4170	0.0740	0.1292	0.4034	0.0856	0.4365	0.1025	0.2503	0.5695	1.4010	0.1074	0.3484	0.3196
AC069113.2	0.0000	0.0000	0.0000	0.0000	0.0434	0.0548	0.0000	0.0398	0.0000	0.0000	0.0510	0.0000	0.0000	0.0650	0.0000	0.0863	0.0000	0.0000	0.0000	0.0000	0.1280	0.3095	0.0000	0.0000	0.0000	0.0338	0.1019	0.0000	0.0000	0.0000	0.0000	0.2972	0.0000	0.0000	0.0000	0.0000	0.0000	0.0000	0.0000	0.0000	0.0000	0.0000	0.0000	0.1390	0.0000	0.2211	0.0000	0.0000	0.0000
AC016769.6	0.0000	0.0000	0.0000	0.0130	0.0000	0.0000	0.0000	0.0000	0.0000	0.0000	0.0000	0.0000	0.0000	0.0000	0.0000	0.0000	0.0000	0.0000	0.0000	0.0000	0.0000	0.1628	0.0000	0.0000	0.0000	0.0000	0.0000	0.0000	0.0000	0.0000	0.0000	0.4688	0.0819	0.0000	0.0000	0.0000	0.0141	0.0000	0.0000	0.0000	0.0000	0.0000	0.0144	0.0812	0.0267	0.0000	0.0302	0.0928	0.0000
AC112481.2	0.0000	0.0000	0.0000	0.0000	0.0000	0.0000	0.0000	0.0000	0.0000	0.0000	0.0000	0.0000	0.0000	0.0000	0.0000	0.0000	0.0000	0.0000	0.0000	0.0000	0.0000	0.0212	0.0000	0.0000	0.0000	0.0000	0.0000	0.0359	0.0000	0.0000	0.0000	0.3670	0.0481	0.0000	0.0000	0.0000	0.0000	0.0000	0.0000	0.0000	0.0000	0.0000	0.0000	0.1526	0.0000	0.0000	0.0000	0.0182	0.0176
AP000962.1	0.0000	0.0000	0.2116	0.3468	0.0000	0.0000	0.0000	0.0392	0.0200	0.0000	0.0754	0.0000	0.0000	0.0961	0.1700	0.0000	0.0000	0.0655	0.0000	0.0000	0.2941	0.2794	0.0000	0.0000	0.2851	0.2830	0.0000	0.6656	0.3765	0.3164	0.0903	0.1463	0.0000	0.0000	0.0575	0.2448	0.0198	0.3948	0.0000	0.0000	0.0000	0.0000	0.0000	0.2282	0.2250	0.0000	0.0212	0.0869	0.0000
AC010255.1	0.0000	0.0000	0.0000	0.0111	0.0000	0.0000	0.0000	0.0000	0.0000	0.0000	0.0153	0.0401	0.0252	0.0195	0.0000	0.0518	0.0000	0.0798	0.0838	0.0000	0.0128	0.0928	0.0000	0.0366	0.0000	0.0406	0.0153	0.1177	0.0669	0.0000	0.0440	0.4011	0.0700	0.0000	0.0000	0.0000	0.0000	0.0668	0.0117	0.0116	0.0773	0.0000	0.0000	0.1251	0.0228	0.0332	0.0775	0.1059	0.0641
AL034417.4	0.4105	0.0086	0.0749	0.1681	0.0984	0.1242	0.1229	0.1527	0.0531	0.1034	0.1157	0.1051	0.0512	0.1787	0.3980	0.0452	0.0216	0.0116	0.0731	0.0483	0.2121	0.5534	0.1171	0.0958	0.2309	0.2742	0.0800	0.2282	0.2389	0.1416	0.0703	0.4018	0.2597	0.1328	0.2647	0.1239	0.1891	0.2409	0.0949	0.3760	0.0315	0.0814	0.1614	0.4810	0.2225	0.1543	0.3568	0.1578	0.3541
AC099542.1	0.0000	0.0000	0.0245	0.0000	0.0124	0.0000	0.0000	0.0227	0.0116	0.0000	0.0000	0.0191	0.0000	0.0000	0.0000	0.0000	0.0000	0.0000	0.1591	0.0000	0.0000	0.0147	0.0000	0.0000	0.0353	0.0192	0.0145	0.0372	0.0091	0.0096	0.0000	0.3384	0.0166	0.0234	0.0831	0.0000	0.0000	0.0127	0.0000	0.0000	0.0000	0.0000	0.0000	0.0264	0.0000	0.0000	0.0123	0.1508	0.0365
ZNF775-AS1	0.2366	0.0000	0.0000	0.0317	0.0000	0.1873	0.2409	0.0680	0.0000	0.0461	0.1308	0.0000	0.0717	0.0000	0.0983	0.0738	0.0705	0.1137	0.0000	0.0592	0.0000	0.2205	0.2870	0.1043	0.1414	0.0000	0.0436	0.0000	0.1089	0.0867	0.0313	0.2540	0.0998	0.3165	0.1995	0.3642	0.1372	0.2284	0.2990	0.1992	0.0000	0.2993	0.0703	0.0396	0.1953	0.1890	0.0736	0.3017	0.3653
AL513327.1	0.3795	0.0442	0.1613	0.5335	0.0388	0.1910	0.2419	0.1921	0.1344	0.3326	0.2236	0.1915	0.1426	0.2908	0.4389	0.1775	0.1364	0.1903	0.0625	0.1794	0.2403	0.5212	0.1981	0.2728	0.3846	0.3869	0.0638	0.4951	0.3190	0.4686	0.3966	0.9300	0.3236	0.3348	0.5010	0.4952	0.3948	0.6731	0.3163	0.6771	0.1981	0.2035	0.6583	1.0773	0.6298	0.5387	0.4582	0.3748	0.6649
LINC02346	0.0000	0.0000	0.0037	0.0000	0.0000	0.0024	0.0000	0.0051	0.0000	0.0139	0.0066	0.0029	0.0000	0.0000	0.0132	0.0000	0.0000	0.0000	0.0000	0.0000	0.0018	0.0222	0.0000	0.0052	0.0000	0.0029	0.0000	0.0319	0.0123	0.0000	0.0000	0.2810	0.0251	0.0000	0.0151	0.0061	0.0017	0.0153	0.0050	0.0000	0.0022	0.0000	0.0035	0.1115	0.0000	0.0024	0.0019	0.0967	0.0018
AL445931.1	0.1098	0.0000	0.0292	0.2709	0.0221	0.0372	0.0862	0.1217	0.0345	0.0550	0.0434	0.0228	0.0713	0.1603	0.1630	0.2200	0.0421	0.0000	0.1187	0.0823	0.0725	0.0964	0.0685	0.0622	0.1336	0.0747	0.0520	0.1927	0.0650	0.1782	0.0623	0.4294	0.0298	0.0979	0.1389	0.2535	0.2115	0.1136	0.0727	0.1716	0.0526	0.1091	0.3566	0.1182	0.2330	0.4040	0.0512	0.1800	0.5957
AC007218.2	0.0000	0.0000	0.0000	0.0000	0.0000	0.0000	0.0000	0.0000	0.0000	0.0000	0.0000	0.0000	0.0000	0.0000	0.0000	0.0000	0.0000	0.0000	0.0000	0.0000	0.0000	0.1035	0.0000	0.0000	0.0000	0.0000	0.0000	0.0000	0.0639	0.0000	0.0000	0.0000	0.0000	0.1650	0.0000	0.0000	0.0000	0.0000	0.0000	0.0000	0.0000	0.0000	0.0825	0.0929	0.0000	0.0000	0.0000	0.0000	0.0000
AC114296.1	0.0831	0.0000	0.0553	0.1144	0.0167	0.0070	0.0145	0.0205	0.0418	0.0277	0.0066	0.0172	0.0216	0.0084	0.0000	0.0222	0.0212	0.0000	0.0180	0.0178	0.0000	0.0000	0.0345	0.0314	0.0053	0.0174	0.0524	0.0224	0.0082	0.1218	0.0472	0.5352	0.0075	0.0106	0.0000	0.0183	0.0000	0.0000	0.0100	0.0150	0.0000	0.0601	0.0741	0.0000	0.0000	0.0000	0.0166	0.1192	0.0110
AC016026.2	0.2006	0.0358	0.6848	0.6713	0.0943	0.1190	0.4900	0.9080	0.2060	0.5077	0.3882	0.2667	0.0912	0.2945	0.4306	0.4689	0.0149	0.0482	0.2025	0.5265	1.1127	0.8222	0.3892	0.1768	0.6742	1.3103	0.0554	0.9950	1.7655	0.5144	1.3148	1.6687	0.1269	0.3130	0.4651	3.0609	0.4944	0.6132	0.4646	0.6330	0.0373	0.1691	0.3427	0.7554	1.1310	1.0012	0.7020	0.5275	0.9444
AL008638.1	0.0000	0.0000	0.0000	0.0000	0.0000	0.0000	0.0000	0.0000	0.0000	0.0000	0.0000	0.0000	0.0000	0.0000	0.0000	0.0000	0.0000	0.0000	0.0000	0.0000	0.0000	0.0000	0.0000	0.0000	0.0000	0.0000	0.0000	0.2647	0.0000	0.0000	0.0000	0.6767	0.0000	0.0312	0.0000	0.0000	0.0000	0.0000	0.0000	0.0295	0.0000	0.0000	0.0000	0.2110	0.0000	0.0000	0.0327	0.0670	0.0000
AL133485.3	0.0000	0.0000	0.0000	0.0110	0.0064	0.0243	0.0083	0.0059	0.0240	0.0239	0.0075	0.0000	0.0000	0.0048	0.0397	0.0000	0.0122	0.0000	0.0000	0.0102	0.0378	0.1143	0.0000	0.0000	0.0244	0.0250	0.0075	0.0064	0.0282	0.0200	0.0108	0.3293	0.0000	0.0122	0.0086	0.0315	0.0000	0.0263	0.0057	0.0000	0.0076	0.0000	0.0061	0.1164	0.0169	0.0000	0.0445	0.0391	0.0442
AC116609.2	0.0000	0.0000	0.0000	0.0000	0.0000	0.0000	0.0000	0.0000	0.0000	0.0000	0.0000	0.0000	0.0000	0.0000	0.0000	0.0000	0.0000	0.0000	0.0000	0.0000	0.0598	0.0000	0.0000	0.0000	0.0000	0.0000	0.0000	0.0000	0.1340	0.0474	0.0000	0.6251	0.0000	0.0000	0.0000	0.0000	0.0000	0.0000	0.0000	0.0000	0.0000	0.0000	0.0000	0.0650	0.0000	0.0000	0.0000	0.0000	0.0000
AC025508.1	0.0000	0.0000	0.0000	0.0045	0.0000	0.0000	0.0000	0.0000	0.0000	0.0000	0.0000	0.0000	0.0000	0.0159	0.0470	0.0000	0.0000	0.0000	0.0000	0.0000	0.0104	0.1263	0.0082	0.0000	0.0000	0.0166	0.0000	0.0587	0.0117	0.0000	0.0000	0.5822	0.0214	0.0000	0.0143	0.0174	0.0000	0.0327	0.0000	0.0000	0.0063	0.0000	0.0050	0.1248	0.0000	0.0000	0.0105	0.0486	0.0105
LMO7DN	0.0568	0.0304	0.2115	0.0684	0.0133	0.3875	0.0000	0.0734	0.1500	0.0497	0.1099	0.1647	0.0000	0.1501	0.1651	0.0265	0.0254	0.0000	0.0000	0.0639	0.0656	0.3174	0.0620	0.0375	0.0891	0.1768	0.0470	0.4292	0.1078	0.3848	0.0113	0.1828	0.0359	0.0253	0.2334	0.2621	0.0000	0.1370	0.0120	0.0000	0.0000	0.0000	0.0633	0.1711	0.0117	0.4931	0.0132	0.2036	0.1052
AL021026.1	0.0000	0.2674	0.0000	0.0334	0.0587	1.1856	0.0508	0.0000	0.0000	0.0729	0.0920	0.2415	0.1135	0.0733	0.0346	0.4281	0.9300	0.0600	0.5671	0.8427	0.0000	0.0233	1.3325	0.7705	0.0000	0.0000	1.1950	0.0000	0.0000	0.0305	0.0000	0.2010	0.0000	0.0000	0.0000	0.0320	0.0000	0.0402	0.0526	0.0000	0.0000	0.0000	0.4452	0.0627	0.0687	0.0000	0.0000	0.0000	0.5204
MIATNB	0.3646	0.3087	0.5053	0.4819	0.5422	0.4403	0.4428	0.5099	0.4535	0.4631	0.3446	0.3598	0.3470	0.2899	0.3788	0.5114	0.4737	0.3790	0.4044	0.4992	0.3489	0.3863	0.6139	0.2523	0.2964	0.2594	0.4565	0.4046	0.4449	0.4738	0.9533	0.8670	0.3165	0.5576	0.3164	0.3686	0.4832	0.4543	0.2929	0.4050	0.1255	0.2145	0.3156	0.5173	0.8379	0.3174	0.5599	0.6771	0.9954
LINC02293	0.0079	0.0000	0.0000	0.0000	0.0000	0.0000	0.0048	0.0000	0.0000	0.0000	0.0000	0.0000	0.0000	0.0000	0.0000	0.0000	0.0035	0.0000	0.0000	0.0000	0.0000	0.0792	0.0000	0.0000	0.0000	0.0058	0.0000	0.0074	0.0000	0.0058	0.0063	0.5323	0.0149	0.0000	0.0149	0.0000	0.0068	0.0760	0.0000	0.0464	0.0000	0.1543	0.0000	0.1897	0.0000	0.0141	0.0037	0.0640	0.0000
AC105265.3	0.1083	0.0000	0.0000	0.0000	0.0000	0.1285	0.0000	0.1867	0.0000	0.0000	0.0000	0.0785	0.0000	0.0382	0.0000	0.0000	0.0000	0.0000	0.0000	0.0000	0.0000	0.0605	0.1576	0.0000	0.0000	0.0000	0.0598	0.3069	0.0000	0.0000	0.0430	0.8716	0.1370	0.0000	0.0000	0.0000	0.0000	0.0523	0.0000	0.0911	0.0000	0.1369	0.0000	0.0544	0.0000	0.0648	0.0000	0.0518	0.0000
AC016876.1	1.8724	1.5937	1.1846	1.5041	0.9143	3.0490	1.6714	0.9832	1.5218	1.3322	1.4468	2.3679	1.5500	2.2588	1.7657	1.3918	1.7702	1.0730	1.5629	2.3403	1.5427	1.5432	2.5154	2.3492	2.8943	2.3656	1.8293	1.9961	1.9722	1.0643	2.2602	1.1597	3.4931	5.0307	1.7308	1.7917	1.2009	1.7034	1.2639	2.8892	1.0053	4.1904	1.7977	8.1491	1.7829	4.4865	0.8402	2.6059	3.1351
AC074131.1	0.0000	0.0000	0.1219	0.3681	0.0616	0.3886	0.0800	0.1694	0.0000	0.0000	0.3620	0.1899	0.3572	0.1846	0.7618	0.0000	0.0585	0.3776	0.5948	0.1964	1.3318	0.6588	0.2858	0.0000	0.2347	0.0959	0.2169	0.3712	0.5876	0.0480	0.0000	0.8434	0.0000	0.0584	0.2484	0.0000	0.0000	0.0000	0.0552	0.0000	0.0000	0.2484	0.1751	0.1973	0.2161	0.0000	0.0000	0.1878	0.0000
AP003115.1	0.0000	0.0000	0.0000	0.0000	0.0000	0.0000	0.0000	0.0000	0.0000	0.0000	0.0000	0.0000	0.0000	0.0000	0.0000	0.0000	0.0000	0.0000	0.0000	0.0000	0.0000	0.2000	0.0000	0.0000	0.0000	0.0000	0.0000	0.1014	0.0494	0.0000	0.0000	0.2304	0.0000	0.0000	0.0000	0.0000	0.0000	0.1036	0.0000	0.0000	0.0000	0.0000	0.0000	0.2874	0.0295	0.0000	0.0000	0.1026	0.0000
AL589765.1	0.0000	0.0000	0.0000	0.0345	0.0000	0.0000	0.0524	0.0000	0.0000	0.0000	0.0000	0.0000	0.0000	0.0000	0.0000	0.0803	0.0000	0.0000	0.1299	0.0644	0.0000	0.0480	0.0000	0.0000	0.0769	0.0943	0.0000	0.0000	0.0000	0.0000	0.0682	0.0000	0.0000	0.0000	0.0000	0.0000	0.0000	0.0000	0.0723	0.0361	0.0000	0.0000	0.0383	0.0862	0.0354	0.0000	0.0000	0.0821	0.0397
AC090907.1	0.0675	0.0000	0.0000	0.1355	0.0317	0.0400	0.0000	0.0291	0.0000	0.0000	0.0000	0.3425	0.1227	0.1189	0.0841	0.1262	0.0905	0.0000	0.1022	0.0506	0.1248	0.4903	0.0982	0.0892	0.2419	0.1977	0.0000	0.1913	0.1863	0.1236	0.6433	0.5432	0.3842	0.1203	0.0000	0.0519	0.0880	0.3908	0.2558	0.1704	0.1884	0.0853	0.0301	1.5247	0.1392	0.0808	0.2834	0.6775	0.2187
AC007001.1	0.0000	0.0000	0.0000	0.0000	0.0930	0.1467	0.1510	0.1705	0.0000	0.0000	0.0273	0.0717	0.1349	0.0174	0.0000	0.0462	0.0000	0.0000	0.1497	0.0000	0.0000	0.1935	0.1079	0.0000	0.0000	0.0362	0.0819	0.0000	0.0000	0.0000	0.2357	0.7166	0.0626	0.0220	0.0313	0.0761	0.0645	0.4058	0.1041	0.0832	0.0000	0.0625	0.1322	0.0248	0.2244	0.0592	0.1615	0.0946	0.0687
AC010336.5	0.0928	0.0497	0.0000	0.0373	0.0218	0.0551	0.0000	0.0000	0.0409	0.0271	0.1026	0.1346	0.0000	0.1145	0.7519	0.0000	0.0000	0.0000	0.0000	0.0000	0.0858	0.3372	0.0338	0.0000	0.1872	0.1020	0.0256	0.1534	0.3844	0.0170	0.0184	0.1494	0.0587	0.0414	0.0000	0.2499	0.0202	0.0000	0.0000	0.0781	0.0000	0.0000	0.0000	0.0932	0.1340	0.0000	0.0000	0.0666	0.0000
AC097517.1	0.0000	0.0000	0.0000	0.0000	0.0000	0.0000	0.0000	0.0000	0.0000	0.0000	0.0000	0.0000	0.0000	0.0000	0.0000	0.0000	0.0000	0.0000	0.0000	0.0000	0.0000	0.0000	0.0000	0.0000	0.0000	0.0000	0.0000	0.0000	0.0000	0.0000	0.0000	0.0000	0.0000	0.0000	0.0000	0.0000	0.0000	0.0000	0.0000	0.0000	0.0000	0.0000	0.0000	0.0000	0.0000	0.0000	0.0000	0.0000	0.0000
CSPG4P2Y	0.0000	0.0000	0.0000	0.0000	0.0000	0.0000	0.0000	0.0000	0.0000	0.0000	0.0000	0.0000	0.0000	0.0000	0.0000	0.0000	0.0000	0.0000	0.0000	0.0000	0.0000	0.0000	0.0000	0.0000	0.0000	0.0000	0.0000	0.0000	0.0000	0.0000	0.0000	0.0000	0.0000	0.0000	0.0000	0.0000	0.0000	0.0000	0.0000	0.0000	0.0000	0.0000	0.0000	0.0000	0.0000	0.0000	0.0000	0.0000	0.0000
AC092418.2	0.0000	0.0000	0.3254	0.1965	0.0986	0.2489	0.0000	0.2712	0.2154	0.0408	0.0000	0.1014	0.0636	0.1232	0.1162	0.1961	0.0312	0.0000	0.0000	0.1572	0.0323	0.1563	0.0509	0.1849	0.1253	0.0256	0.0000	0.0000	0.3378	0.2817	0.1388	0.6752	0.0000	0.1870	0.0442	0.3227	0.1520	0.4723	0.0589	0.2647	0.0000	0.0442	0.1246	0.3159	0.2595	0.5442	0.0000	0.4011	0.3560
AC011407.1	0.0000	0.0273	0.0476	0.0616	0.0120	0.2425	0.0780	0.0551	0.0450	0.1492	0.0000	0.0185	0.0929	0.1440	0.0212	0.0478	0.0000	0.1473	0.0387	0.0383	0.1299	0.4141	0.2044	0.0000	0.1259	0.1497	0.0564	0.2293	0.2645	0.0562	0.0304	0.8637	0.2262	0.1367	0.0162	0.3931	0.0333	0.4192	0.1721	0.2042	0.2710	0.2908	0.0455	0.2180	0.3372	0.0612	0.0834	0.2687	0.0828
AC084781.1	0.0000	0.0000	0.0000	0.0203	0.0000	0.0300	0.0000	0.0000	0.0000	0.0000	0.0000	0.0000	0.0000	0.0000	0.0420	0.0000	0.0226	0.0000	0.0765	0.0000	0.0000	0.0565	0.0735	0.0000	0.0000	0.0185	0.0000	0.0239	0.0000	0.0740	0.0401	0.0813	0.0319	0.0450	0.0000	0.0777	0.0000	0.0000	0.0851	0.0000	0.0000	0.0319	0.0000	0.7354	0.1042	0.0303	0.0000	0.0483	0.0702
AC104964.1	0.0650	0.0696	0.0404	0.0087	0.0102	0.0129	0.0265	0.0280	0.0095	0.0000	0.0120	0.0000	0.0197	0.0153	0.0000	0.0000	0.0097	0.0000	0.0000	0.0000	0.0100	0.0000	0.0000	0.0573	0.0292	0.0318	0.0000	0.0615	0.0075	0.0238	0.0000	0.3491	0.0000	0.0000	0.0274	0.0000	0.0094	0.6489	0.0091	0.0456	0.0000	0.5622	0.1063	0.0327	0.0179	0.0649	0.0101	0.0518	0.0201
AC079921.1	0.0376	0.0000	0.0420	0.1297	0.0177	0.0401	0.0183	0.0291	0.0132	0.0351	0.0498	0.0599	0.0410	0.0609	0.1467	0.0070	0.0369	0.0433	0.0000	0.0620	0.1319	0.2183	0.0710	0.0199	0.0539	0.2641	0.0290	0.3122	0.3630	0.1128	0.1402	0.5563	0.0665	0.0971	0.0380	0.1329	0.0196	0.1813	0.0633	0.0316	0.0881	0.0427	0.1038	0.1659	0.2293	0.1170	0.0876	0.1257	0.2365
AC069133.1	0.0000	0.0000	0.0000	0.0000	0.0000	0.0000	0.0000	0.0000	0.0045	0.0000	0.0000	0.0000	0.0000	0.0000	0.0000	0.0000	0.0000	0.0000	0.0000	0.0000	0.0142	0.0172	0.0000	0.0135	0.0183	0.6186	0.0452	0.0435	0.0601	0.0000	0.0000	0.5603	0.0000	0.0000	0.0388	0.0000	0.0000	0.0000	0.0000	0.0000	0.0000	0.0129	0.0000	0.0103	0.0422	0.0000	0.0048	0.0049	0.0000
AC008948.1	0.0000	0.0000	0.0000	0.0000	0.0000	0.0000	0.0000	0.0000	0.0000	0.0000	0.0000	0.0000	0.0000	0.0000	0.0000	0.0000	0.0000	0.0000	0.0000	0.0000	0.0000	0.0000	0.0000	0.0000	0.0000	0.0000	0.0000	0.0000	0.0000	0.0000	0.0000	0.3092	0.0607	0.0000	0.0607	0.0369	0.0000	0.0232	0.0000	0.0000	0.0000	0.0000	0.0000	0.2170	0.0000	0.0000	0.0000	0.0918	0.0000
AC040896.1	0.0000	0.0000	0.0000	0.0278	0.0000	0.0821	0.0000	0.0000	0.0000	0.0000	0.0000	0.0000	0.1258	0.0244	0.0862	0.0000	0.0000	0.1994	0.0000	0.0000	0.0000	0.0000	0.0000	0.0000	0.0310	0.0000	0.0382	0.0000	0.0477	0.0507	0.0824	0.4455	0.0875	0.0000	0.0000	0.0000	0.0000	0.0334	0.0583	0.1164	0.0000	0.0000	0.0308	0.2084	0.0285	0.1243	0.0968	0.0661	0.0641
AC079313.1	0.0000	0.0650	0.1695	0.5605	0.0285	0.0720	0.1482	0.0785	0.4808	0.0709	0.1342	0.1320	0.0000	0.5773	0.6555	0.0000	0.0271	0.0000	0.2756	0.0910	0.3927	1.0514	0.0883	0.1605	0.4079	2.4894	0.0335	0.8026	2.5133	0.4446	0.2892	0.3908	0.1919	0.4058	0.0767	0.2801	0.0000	0.5272	0.0511	0.3575	0.2033	0.0000	0.1082	0.6398	0.6509	0.1817	0.0566	0.7834	0.2248
AC018410.1	0.0000	0.0000	0.3540	0.5889	0.0255	0.0322	0.0995	0.3746	0.1195	0.0317	0.1501	0.0788	0.0494	0.1148	0.0903	0.2539	0.0728	0.0000	0.1645	0.2036	0.3766	0.7286	0.0395	0.0000	0.2921	0.4377	0.1799	0.4875	0.5624	0.6567	1.1866	0.7870	0.3436	0.4843	0.4465	0.3761	0.0472	0.8913	0.1144	0.3885	0.0000	0.1030	1.0651	0.7363	0.9859	1.2362	0.5829	0.4415	1.0312
AL161430.1	0.2208	0.3547	0.2570	0.4879	0.2337	0.2294	0.3035	0.4761	0.0972	0.1935	0.2748	0.5606	0.1506	0.1557	0.0229	0.3098	0.0987	0.0796	0.1672	0.3312	0.3829	0.6790	0.2812	0.2190	0.1980	0.6877	0.0915	0.4174	0.4574	0.3641	0.3510	1.3336	0.0699	0.5170	0.8381	0.0850	0.3603	0.4264	0.1163	0.5576	0.5241	0.2444	0.5414	0.4713	0.6834	0.7607	0.5926	0.2904	1.4831
AL034349.1	0.0603	0.0000	0.0000	0.1212	0.2837	0.0000	0.0000	0.0000	0.0000	0.0000	0.0000	0.0000	0.0549	0.0000	0.0752	0.0000	0.0270	0.0870	0.0914	0.0000	0.0000	0.0000	0.0878	0.0000	0.0270	0.0000	0.0000	0.0000	0.0417	0.0884	0.2877	0.0000	0.0000	0.0538	0.4580	0.0464	0.1837	0.3495	0.0508	0.0000	0.0337	0.0000	0.2421	0.2424	0.6971	0.3615	0.3661	0.0866	0.3353
AC002456.1	0.0000	0.0240	0.0069	0.0030	0.0000	0.0575	0.0046	0.0000	0.0164	0.0131	0.0124	0.0054	0.0000	0.0263	0.0310	0.0070	0.0167	0.0000	0.0113	0.0336	0.0517	0.0250	0.0109	0.0099	0.0368	0.0437	0.0124	0.0493	0.0335	0.0137	0.0385	0.3363	0.0330	0.0266	0.0519	0.0115	0.0162	0.0504	0.0157	0.0063	0.0250	0.0047	0.0299	0.3108	0.0338	0.0089	0.0174	0.0606	0.0069
AC093519.2	0.0000	0.0000	0.0000	0.0035	0.0000	0.0000	0.0000	0.0000	0.0000	0.0000	0.0000	0.0000	0.0000	0.0061	0.0000	0.0000	0.0000	0.0000	0.0000	0.0000	0.0000	0.0048	0.0126	0.0000	0.0077	0.0000	0.0000	0.0041	0.0060	0.0000	0.0000	0.4453	0.0109	0.0000	0.0000	0.0000	0.0000	0.0125	0.0073	0.0000	0.0000	0.0000	0.0000	0.0217	0.0000	0.0052	0.0000	0.0041	0.0080
AC012485.1	0.0000	0.0091	0.0000	0.0752	0.0080	0.0303	0.0832	0.0441	0.0375	0.0348	0.0659	0.0679	0.0310	0.0450	0.0283	0.0000	0.0152	0.0123	0.0387	0.0255	0.0000	0.0190	0.0496	0.0338	0.0153	0.0593	0.0235	0.0483	0.0059	0.0530	0.0203	0.2743	0.0323	0.0532	0.0539	0.0459	0.0445	0.0329	0.0108	0.0860	0.0190	0.0162	0.0759	0.0898	0.0597	0.2551	0.0318	0.0081	0.0828
AC095350.1	0.0100	0.0000	0.0000	0.0040	0.0000	0.0000	0.0000	0.0000	0.0000	0.0000	0.0000	0.0000	0.0000	0.0035	0.0000	0.0000	0.0000	0.0000	0.0000	0.0000	0.0000	0.0000	0.0000	0.0000	0.0000	0.0000	0.0000	0.0095	0.0000	0.0037	0.0040	0.4844	0.0063	0.0000	0.0127	0.0154	0.0000	0.0000	0.0000	0.0000	0.0000	0.0000	0.0134	0.0705	0.0000	0.0000	0.0000	0.0096	0.0000
DSG1-AS1	0.0000	0.0000	4.1611	2.8950	0.0000	0.0000	0.0000	0.0000	2.8051	0.0000	0.0000	0.0000	0.0000	0.0000	0.0000	0.0000	0.0000	0.0000	0.0000	0.0000	0.0000	0.0645	0.0210	0.0000	0.0000	0.0000	0.0000	0.0272	0.0299	2.5143	0.0000	0.3250	0.0000	0.0257	0.0000	0.0000	0.2132	0.1809	0.0000	0.0485	0.0161	0.0912	0.0000	0.2172	0.0000	0.0518	0.2691	0.0138	0.0000
THCAT158	0.1858	0.2488	0.2596	0.3172	0.0655	0.2758	0.0568	0.3806	0.0205	0.2443	0.2312	0.2022	0.2113	0.2620	0.8109	0.0869	0.1661	0.0670	0.7035	0.3484	0.7733	0.2857	0.1352	0.0614	0.6456	0.3574	0.1026	0.7463	0.9623	0.2213	0.4061	0.8230	0.0882	0.3107	0.1763	0.4648	0.0404	1.1887	0.2153	0.1760	0.3892	0.1763	0.1450	0.3500	0.4409	0.3340	0.2385	0.2666	0.6455
AC018442.2	0.0511	0.0000	0.0000	0.1437	0.1202	0.0000	0.0000	0.0661	0.0225	0.2091	0.0000	0.0000	0.0000	0.0180	0.1700	0.0478	0.0000	0.0000	0.2322	0.0767	0.0473	0.0572	0.0000	0.0000	0.0000	0.0562	0.0000	0.0725	0.0882	0.1124	0.0406	0.4939	0.0647	0.0456	0.0000	0.0393	0.0222	0.1481	0.0646	0.0430	0.1713	0.0000	0.0684	0.1540	0.1687	0.0306	0.0477	0.0489	0.1657
CLIP1-AS1	0.0000	0.0000	0.0000	0.1324	0.0603	0.0326	0.0224	0.0632	0.0484	0.0214	0.0101	0.0133	0.0500	0.0452	0.2435	0.0000	0.0082	0.0000	0.0555	0.0275	0.1355	0.3173	0.0400	0.0242	0.0492	0.1878	0.0000	0.2163	0.3161	0.1476	0.1673	0.3833	0.0579	0.0082	0.1158	0.0282	0.0717	0.2740	0.0771	0.0154	0.0000	0.0116	0.1061	0.4046	0.1511	0.0110	0.1795	0.1751	0.1357
AC073257.1	0.0193	0.1653	0.0180	0.0000	0.0000	0.0344	0.0354	0.0333	0.0000	0.0113	0.0747	0.0560	0.0526	0.0476	0.0000	0.0361	0.1207	0.1391	0.0584	0.0868	0.0089	0.0755	0.0842	0.1276	0.0000	0.0212	0.0320	0.0912	0.0333	0.0000	0.0000	0.4660	0.0488	0.0172	0.0122	0.0445	0.0168	0.2235	0.1219	0.0406	0.0108	0.0854	0.1032	0.6201	0.0478	0.0347	0.0720	0.2307	0.0089
AC104806.2	0.0000	0.0000	0.0949	0.0450	0.0335	0.0000	0.0187	0.0176	0.0179	0.0000	0.0563	0.0148	0.0000	0.0574	0.1355	0.0476	0.0091	0.0294	0.0308	0.0076	0.0424	0.3758	0.0222	0.0135	0.0228	0.1194	0.0056	0.1973	0.0352	0.1008	0.0202	0.3281	0.0773	0.0136	0.0966	0.0470	0.0089	0.1279	0.0472	0.0214	0.0000	0.0064	0.1135	0.2353	0.0336	0.0244	0.0285	0.2192	0.0802
AC079466.2	0.0000	0.0000	0.0000	0.0000	0.0000	0.0000	0.0000	0.0000	0.0000	0.0000	0.0000	0.0000	0.0000	0.0000	0.0000	0.0000	0.0000	0.0000	0.0000	0.0000	0.0000	0.0000	0.0000	0.0000	0.0000	0.0000	0.0000	0.0000	0.0000	0.0000	0.0000	0.0000	0.0000	0.0000	0.0000	0.0000	0.0000	0.0000	0.0754	0.0000	0.0000	0.0000	0.0000	0.0000	0.0000	0.0000	0.0000	0.0000	0.0000
AL096828.6	0.0000	0.0000	0.0000	0.0000	0.0000	0.0000	0.0000	0.0000	0.0000	0.0000	0.0000	0.0000	0.0000	0.0000	0.0000	0.0000	0.0000	0.0000	0.0000	0.0000	0.0000	0.0293	0.0000	0.0000	0.0000	0.0000	0.0000	0.0000	0.0000	0.0000	0.0000	0.0000	0.0000	0.0234	0.0000	0.0000	0.0000	0.0253	0.0000	0.0000	0.0000	0.0000	0.0000	0.0790	0.0000	0.0000	0.0245	0.0501	0.0000
AC106738.2	0.0000	0.0000	0.0000	0.0684	0.0000	0.0000	0.0000	0.0000	0.0187	0.0000	0.0942	0.0309	0.0000	0.0000	0.0000	0.0000	0.0951	0.0000	0.0000	0.0319	0.0000	0.0000	0.0000	0.0000	0.0000	0.0000	0.0000	0.0000	0.0000	0.0624	0.0000	0.2743	0.0269	0.0000	0.0000	0.0000	0.0000	0.0000	0.0000	0.0000	0.0000	0.0000	0.0000	0.0000	0.0000	0.0000	0.0000	0.0611	0.0197
AC008805.2	0.0000	0.0000	0.0000	0.0000	0.1074	0.0000	0.0000	0.0328	0.0000	0.0890	0.0000	0.0000	0.0693	0.0000	0.0633	0.0712	0.0000	0.0000	0.0000	0.0571	0.0000	0.0426	0.0000	0.1007	0.0000	0.0279	0.0421	0.1079	0.0263	0.0000	0.0000	0.4905	0.0482	0.0340	0.0482	0.0000	0.0000	0.0000	0.0000	0.0320	0.0000	0.0000	0.0000	0.5354	0.0628	0.0000	0.0000	0.1093	0.0353
AC012625.1	0.0000	0.0000	0.0000	0.0000	0.0000	0.0315	0.0971	0.0000	0.0000	0.0000	0.0000	0.0000	0.0000	0.0934	0.1542	0.0000	0.0000	0.0000	0.0000	0.0000	0.0980	0.1185	0.0000	0.0000	0.0000	0.0000	0.0293	0.0250	0.0366	0.0000	0.0000	0.8535	0.0335	0.0000	0.0000	0.0408	0.0231	0.0512	0.0000	0.0000	0.0000	0.0000	0.0000	0.1863	0.0000	0.0318	0.0000	0.1267	0.0245
AL355870.2	0.0888	0.6182	0.0000	0.0000	0.0209	0.1845	0.0542	0.0191	0.0195	0.0778	0.0982	0.0322	0.0808	0.0313	0.0000	0.0000	0.2580	0.5122	0.0000	0.3663	0.0000	0.2482	0.3555	0.1175	0.0000	0.0000	0.0490	0.2518	0.0000	0.0000	0.0000	0.3575	0.1405	0.0396	0.1966	0.0000	0.1739	0.1501	1.0661	0.1121	0.0992	0.0000	0.3959	0.6467	0.0366	0.0798	0.0207	0.3185	0.0411
AL353626.1	0.0000	0.0000	0.0000	0.0000	0.0307	0.0000	0.0000	0.0000	0.0000	0.0000	0.0361	0.0000	0.0000	0.0000	0.0272	0.0000	0.0000	0.0000	0.0000	0.1960	0.0000	0.1461	0.0000	0.0000	0.0000	0.0479	0.0722	0.0926	0.0000	0.0000	0.0000	0.5261	0.0000	0.0291	0.0000	0.1006	0.0000	0.0946	0.0275	0.0000	0.0000	0.0000	0.0000	0.1969	0.0270	0.0391	0.0000	0.0000	0.0303
SALRNA3	0.0324	0.0000	0.0000	0.0130	0.0305	0.0000	0.0000	0.0000	0.0000	0.0000	0.0179	0.0000	0.0000	0.0000	0.0000	0.0000	0.0000	0.0000	0.0000	0.0000	0.0000	0.0000	0.0000	0.0000	0.0145	0.0000	0.0000	0.0153	0.0112	0.0238	0.0000	0.2612	0.0000	0.0000	0.0000	0.0000	0.0282	0.0313	0.0137	0.0000	0.0544	0.0000	0.0000	0.0489	0.0000	0.0972	0.0000	0.0621	0.0150
AC091231.1	0.8472	0.0000	0.0789	0.1361	0.1195	0.0503	0.2070	0.4383	0.0373	0.2475	0.0468	0.2458	0.0771	0.0299	0.3521	0.3169	0.0000	0.4886	0.5131	0.1906	0.1959	0.8525	0.1233	0.1120	0.1519	0.2173	0.0468	0.4003	0.2632	0.4036	0.9425	0.4093	0.0536	0.1133	0.2143	0.5867	0.2948	0.3272	0.1071	0.1426	0.0000	0.0000	0.3399	1.1488	0.8040	0.3045	0.8303	0.6888	0.7063
AL359764.2	0.0249	0.0966	0.0058	0.0012	0.0015	0.0646	0.0152	0.0080	0.0000	0.0036	0.0379	0.0068	0.0113	0.0186	0.0026	0.0175	0.0334	0.0224	0.0094	0.0210	0.0014	0.0330	0.0566	0.0082	0.0112	0.0011	0.0137	0.0103	0.0021	0.0023	0.0012	0.4159	0.0157	0.0000	0.0157	0.0096	0.0068	0.0210	0.3381	0.0052	0.0000	0.0039	0.0208	0.0922	0.0051	0.0056	0.0116	0.0357	0.0072
AL121694.1	0.0000	0.0000	0.0000	0.0000	0.0000	0.0000	0.0000	0.0000	0.0000	0.0000	0.0000	0.0000	0.0000	0.0000	0.0000	0.0000	0.0000	0.0000	0.0000	0.0000	0.0000	0.0000	0.0000	0.0000	0.0000	0.0000	0.0000	0.0000	0.0000	0.0000	0.0000	0.0000	0.0000	0.0000	0.0000	0.0000	0.0000	0.0000	0.0000	0.0000	0.0000	0.0000	0.0000	0.0000	0.0000	0.0000	0.0000	0.0000	0.0000
AC007529.1	0.0000	0.0000	0.0000	0.0061	0.0000	0.0090	0.0000	0.0066	0.0000	0.0178	0.0168	0.0000	0.0000	0.0000	0.0000	0.0000	0.0000	0.0219	0.0000	0.0000	0.0070	0.0170	0.0000	0.0000	0.0068	0.0000	0.0000	0.0072	0.0000	0.0223	0.0242	0.5633	0.0289	0.0000	0.0096	0.0000	0.0000	0.0073	0.0128	0.0704	0.0000	0.0096	0.0271	0.0382	0.0502	0.0638	0.0071	0.0000	0.0775
AC022100.1	0.0000	0.0000	0.0000	0.0000	0.0000	0.0000	0.0000	0.0000	0.0000	0.0000	0.0539	0.0000	0.0000	0.0000	0.0000	0.0000	0.0000	0.0000	0.0000	0.0365	0.0225	0.0000	0.0709	0.0000	0.0000	0.0000	0.0000	0.0000	0.0000	0.0000	0.0000	0.3138	0.0000	0.0217	0.0000	0.0000	0.0000	0.0000	0.0000	0.0000	0.0000	0.0000	0.0000	0.0489	0.0000	0.0000	0.0000	0.0233	0.0226
FP671120.6	1.3639	3.6126	0.6015	0.4613	3.3247	6.6249	1.1837	1.1296	1.7697	1.5096	3.7509	2.6813	11.9789	3.9464	0.6712	2.6514	5.4056	2.5357	3.2063	4.1989	0.2157	0.6220	8.2008	9.7302	1.3674	1.6830	4.6179	0.7292	0.3097	0.2367	5.4326	1.4449	132.5867	0.7682	0.8172	12.4829	114.5179	2.8067	3.5979	0.2870	0.1603	1.2712	0.5919	0.7029	2.0436	0.8815	1.4237	6.8825	0.2826
AC005034.6	0.0000	0.0000	0.0083	0.0107	0.0083	0.0527	0.0271	0.0229	0.0039	0.0000	0.0098	0.0000	0.0000	0.0188	0.0221	0.0332	0.0119	0.0000	0.0403	0.0200	0.0082	0.0149	0.0129	0.0117	0.0080	0.0260	0.0490	0.0335	0.0031	0.0065	0.0141	0.2286	0.0112	0.0119	0.0281	0.0000	0.0733	0.0428	0.0075	0.0037	0.0000	0.0337	0.0158	0.2049	0.0073	0.0266	0.0166	0.0594	0.0247
AC027804.1	0.0000	0.0000	0.0000	0.0000	0.0000	0.0000	0.0000	0.0000	0.0000	0.0000	0.0000	0.0000	0.0000	0.0000	0.0000	0.0000	0.0000	0.0000	0.0000	0.0000	0.0000	0.0000	0.0000	0.0000	0.0000	0.0000	0.0000	0.0888	0.0000	0.0000	0.0000	0.1008	0.0000	0.0000	0.0396	0.0000	0.0000	0.0000	0.0000	0.0000	0.0000	0.0000	0.0000	0.1572	0.0000	0.0000	0.0000	0.0599	0.0000
AC091951.4	0.0000	0.0000	0.0000	0.0000	0.0000	0.0000	0.0000	0.0000	0.0000	0.0000	0.0000	0.0000	0.0000	0.0000	0.0000	0.0000	0.0000	0.0000	0.0000	0.0000	0.0286	0.3109	0.0000	0.0000	0.0000	0.0000	0.0000	0.1752	0.0000	0.0000	0.0000	1.3933	0.0391	0.0000	0.0000	0.0000	0.0000	0.1193	0.0000	0.0000	0.0000	0.0000	0.0000	0.3724	0.0255	0.0000	0.0288	0.0591	0.0286
Z98257.2	0.0000	0.0000	0.0000	0.0000	0.0000	0.0000	0.0123	0.0000	0.0000	0.0000	0.0000	0.0000	0.0000	0.0000	0.0000	0.0000	0.0000	0.0000	0.0000	0.0303	0.0093	0.0000	0.0000	0.0000	0.0000	0.0000	0.0000	0.0191	0.0000	0.0000	0.0000	0.4231	0.0000	0.0000	0.0256	0.0000	0.0000	0.0098	0.0000	0.0000	0.0000	0.0000	0.0000	0.0101	0.0000	0.0000	0.0000	0.0000	0.0000
AC131235.2	0.0858	0.8271	0.3196	0.3102	0.3228	0.1528	0.2097	0.2590	0.1133	0.8523	0.2373	0.0000	0.3122	0.3025	0.1783	0.0000	0.3068	0.0000	0.1299	0.0644	0.1190	0.5277	0.4996	0.3405	0.1923	0.6288	0.4265	0.2838	0.2370	0.3459	0.8183	0.2764	0.9230	0.4209	0.6513	0.1981	0.5600	0.5800	0.6145	0.6140	0.0958	0.4885	0.5356	3.4909	0.5312	0.7711	0.7610	0.5746	0.4372
AL355336.1	0.1384	0.1270	0.0552	0.3175	0.0929	0.0235	0.1932	0.1278	0.0174	0.0231	0.0437	0.0143	0.1258	0.0209	0.0246	0.3142	0.0177	0.0000	0.0599	0.1186	0.0091	0.1326	0.0144	0.0784	0.0177	0.1231	0.0218	0.0747	0.1569	0.2825	0.0785	0.4774	0.1626	0.1146	0.2250	0.0760	0.0516	0.3339	0.0833	0.0582	0.0331	0.0125	0.1938	0.0893	0.4241	0.2131	0.1476	0.1512	0.1465
AC011507.1	0.0000	0.0000	0.0000	0.0000	0.0000	0.0000	0.0000	0.0000	0.0000	0.0000	0.0000	0.0000	0.0000	0.0000	0.0243	0.0000	0.0261	0.0000	0.0000	0.0000	0.0000	0.0000	0.0000	0.0000	0.0000	0.0000	0.0000	0.0000	0.0000	0.0000	0.0000	0.4704	0.0000	0.0000	0.0000	0.0000	0.0000	0.0000	0.0000	0.0000	0.0000	0.0000	0.0000	0.0587	0.0000	0.0000	0.0000	0.0000	0.0000
AC010197.1	0.0000	0.0000	0.0000	0.0000	0.0270	0.0340	0.0000	0.0000	0.0000	0.0000	0.0000	0.0000	0.0000	0.0000	0.0000	0.0000	0.0000	0.0000	0.0000	0.0000	0.0000	0.0000	0.0000	0.0000	0.0000	0.0000	0.0000	0.0000	0.0000	0.0000	0.0228	0.0000	0.1088	0.0256	0.0000	0.0000	0.0000	0.0000	0.0000	0.0241	0.0000	0.0000	0.0000	0.0576	0.0000	0.0000	0.0000	0.0274	0.0000
ATG10-AS1	0.0000	0.0000	0.0000	0.0411	0.0000	0.0000	0.0000	0.1102	0.0000	0.0000	0.0000	0.0000	0.0000	0.0000	0.0000	0.1434	0.0000	0.0737	0.0000	0.0000	0.0000	0.0000	0.0000	0.0000	0.0229	0.0749	0.0000	0.0242	0.0000	0.0000	0.0000	0.0823	0.0000	0.0456	0.0000	0.0000	0.0000	0.0247	0.0000	0.0000	0.0000	0.0000	0.0456	0.0000	0.0844	0.0000	0.0000	0.0000	0.0000
LINC02878	0.1350	0.0542	0.1257	0.2576	0.0635	0.1603	0.1134	0.1019	0.1412	0.1972	0.2333	0.2081	0.1688	0.1606	0.2174	0.2209	0.1735	0.4137	0.6133	0.2531	0.2731	0.4056	0.1474	0.2901	0.5295	0.3029	0.1677	0.3349	0.0874	0.2783	0.2212	0.6250	0.2349	0.2935	0.3202	0.4675	0.3817	0.7902	0.3341	0.9090	0.0660	0.6618	0.7899	0.4576	0.5570	0.5358	0.5513	0.5004	0.5080
AC123595.2	0.0000	0.0000	0.0000	0.0000	0.0114	0.1290	0.1622	0.0000	0.0000	0.0000	0.0668	0.1051	0.1098	0.0425	0.0401	0.0226	0.1295	0.0000	0.0000	0.0000	0.0447	0.0405	0.0527	0.0000	0.2489	0.0796	0.0267	0.0114	0.0250	0.0000	0.0384	0.1555	0.0153	0.0431	0.0000	0.0557	0.0000	0.3497	0.0407	0.1118	0.0674	0.0305	0.0538	0.2910	0.0697	0.0145	0.0000	0.0346	0.0112
AC012593.2	0.0000	0.0000	0.0000	0.0000	0.0000	0.0000	0.0000	0.0000	0.0000	0.0000	0.0000	0.0000	0.0000	0.0000	0.0000	0.0000	0.0124	0.0000	0.0000	0.0208	0.0000	0.2166	0.0000	0.0000	0.0000	0.0101	0.0000	0.0392	0.0000	0.0000	0.0000	0.6685	0.0525	0.0000	0.0700	0.0000	0.0000	0.0134	0.0000	0.0116	0.0000	0.0000	0.0000	0.0695	0.0000	0.0000	0.0129	0.1059	0.0128
SLC25A48-AS1	0.0000	0.0000	0.0000	0.0186	0.0000	0.0000	0.0095	0.0000	0.0000	0.0000	0.0000	0.0000	0.0000	0.0000	0.0000	0.0000	0.0069	0.0000	0.0000	0.0000	0.0000	0.0000	0.0000	0.0000	0.0000	0.0000	0.0085	0.0000	0.0000	0.0227	0.0000	0.5481	0.0000	0.0000	0.0294	0.0000	0.0000	0.0000	0.0000	0.0065	0.0000	0.0000	0.0000	0.0078	0.0000	0.0000	0.0000	0.0000	0.0000
AC104187.1	0.0000	0.0000	0.0000	0.0000	0.0000	0.0321	0.0000	0.0233	0.0000	0.0000	0.0000	0.0393	0.0000	0.0000	0.0000	0.2025	0.0000	0.0000	0.0000	0.0000	0.0501	0.1210	0.0000	0.0000	0.0000	0.0595	0.0000	0.0511	0.0000	0.0397	0.0000	0.2615	0.0342	0.0000	0.0685	0.0000	0.0471	0.0261	0.0000	0.0000	0.0000	0.1369	0.0241	0.0000	0.0000	0.0000	0.1010	0.0000	0.0000
AL591888.1	0.0000	0.0000	0.0000	0.0000	0.0503	0.0000	0.0000	0.0000	0.0000	0.0000	0.0000	0.0000	0.0973	0.0000	0.0000	0.0000	0.0000	0.0000	0.0000	0.0000	0.0247	0.0897	0.0389	0.0000	0.0000	0.0000	0.0000	0.0759	0.0000	0.0000	0.0000	0.6894	0.0677	0.0000	0.1354	0.0000	0.0233	0.1550	0.0000	0.0000	0.0000	0.0000	0.0000	0.4300	0.0000	0.0000	0.0250	0.1280	0.0248
AC244453.2	0.0000	0.0000	0.1132	0.1089	0.0000	0.0388	0.0000	0.0000	0.0535	0.0055	0.0103	0.0203	0.0000	0.0033	0.0000	0.0437	0.0376	0.0000	0.0283	0.0210	0.0259	0.0261	0.0272	0.0000	0.0000	0.0069	0.0052	0.0000	0.0065	0.0891	0.0000	0.2108	0.0177	0.0042	0.0059	0.0000	0.0122	0.0226	0.0236	0.0039	0.0000	0.0000	0.0125	0.0657	0.0154	0.0000	0.0218	0.0492	0.0217
AC090812.1	0.0000	0.0000	0.0000	0.0000	0.0000	0.0000	0.0000	0.0000	0.0000	0.0000	0.0000	0.0000	0.0000	0.0000	0.0000	0.0000	0.0155	0.0000	0.0000	0.0000	0.0000	0.0194	0.0000	0.0000	0.0000	0.0000	0.0000	0.0000	0.0000	0.0000	0.0000	0.4473	0.0659	0.0000	0.0000	0.0000	0.0000	0.0000	0.0000	0.0000	0.0000	0.0000	0.0000	0.1918	0.0000	0.0000	0.0000	0.0498	0.0000
AC090680.1	0.0000	0.0000	0.0000	0.0000	0.0210	0.0000	0.0000	0.0192	0.0000	0.0000	0.0000	0.0324	0.0000	0.0000	0.0000	0.0000	0.0000	0.0000	0.0000	0.0000	0.0000	0.0250	0.0000	0.0000	0.0000	0.0000	0.0000	0.0000	0.0000	0.0000	0.0000	0.5032	0.0282	0.0000	0.0000	0.0000	0.0000	0.0000	0.0000	0.0000	0.0000	0.0000	0.0000	0.1794	0.0000	0.0267	0.0208	0.0214	0.0000
AL121957.1	0.0000	0.0000	0.0000	0.0441	0.0258	0.0977	0.0000	0.0946	0.1207	0.0000	0.3336	0.0000	0.0000	0.1546	0.2279	0.0513	0.0490	0.0000	0.0000	0.0411	0.3296	0.9198	0.0000	0.0000	0.2212	0.6631	0.0000	0.7256	0.2840	0.0402	0.0000	0.4416	0.0000	0.1223	0.0000	0.0422	0.0000	0.2912	0.0231	0.0000	0.0613	0.0000	0.1711	0.1653	0.2716	0.0657	0.0256	0.2623	0.0254
LINC02342	0.0000	0.0000	0.0000	0.0000	0.0000	0.0000	0.0000	0.0000	0.0000	0.0000	0.0000	0.0000	0.0000	0.0000	0.0000	0.0000	0.0000	0.0000	0.0000	0.0000	0.0000	0.0402	0.0000	0.0000	0.0000	0.0000	0.0000	0.0000	0.0000	0.0000	0.0000	0.2314	0.0000	0.0000	0.0000	0.0000	0.0000	0.0000	0.0000	0.0000	0.0000	0.0000	0.0000	0.0722	0.0000	0.0000	0.0000	0.0000	0.0000
AL365181.1	0.0000	0.0776	0.0000	0.0073	0.0000	0.0215	0.0000	0.0000	0.0080	0.0106	0.0100	0.0394	0.0000	0.0511	0.0151	0.0000	0.0000	0.0000	0.0274	0.0136	0.0670	0.0912	0.0132	0.0719	0.0162	0.0000	0.0100	0.0171	0.0438	0.0000	0.0072	0.3794	0.0000	0.0081	0.0458	0.0697	0.0236	0.0175	0.0000	0.0000	0.0000	0.0115	0.0081	0.2002	0.0075	0.0109	0.0085	0.0347	0.0252
AC138207.5	0.4050	1.3010	0.6033	0.6181	0.8760	1.5383	0.8904	1.1174	0.0357	0.8044	0.7166	0.8225	0.8839	0.7707	1.2453	0.6059	1.3755	2.9196	1.9622	1.3971	2.5464	1.7658	2.1218	0.4285	0.5445	2.6408	0.6709	1.9134	1.9292	0.4452	2.9926	2.8694	1.5373	1.6613	2.5613	3.4278	0.5637	4.0663	2.1152	1.2271	0.9498	1.6905	1.3359	0.9762	3.5425	1.4070	1.4363	2.7888	3.3760
AC007390.1	0.1481	0.1586	0.1541	0.2799	0.1147	0.1241	0.1596	0.2103	0.1342	0.0967	0.1638	0.1453	0.0555	0.1197	0.2498	0.0815	0.0973	0.3517	0.2770	0.1568	0.2255	0.3798	0.1585	0.0806	0.1327	0.3542	0.0673	0.4445	0.2045	0.2745	0.2769	0.5751	0.1929	0.3340	0.3250	0.1005	0.1591	0.2229	0.1321	0.2676	0.1751	0.1322	0.3533	0.4637	0.3450	0.4383	0.3008	0.2416	0.5527
AL512658.2	0.0000	0.0000	0.0000	0.0000	0.0000	0.0098	0.0000	0.0000	0.0000	0.0000	0.0000	0.0120	0.0000	0.0000	0.0000	0.0155	0.0000	0.0000	0.0250	0.0000	0.0000	0.0370	0.0120	0.0000	0.0000	0.0000	0.0091	0.0000	0.0000	0.0000	0.0000	0.5324	0.0314	0.0000	0.0105	0.0000	0.0000	0.0160	0.0139	0.0000	0.0000	0.0000	0.0074	0.1660	0.0273	0.0000	0.0077	0.0632	0.0077
AL353693.1	0.2998	0.0000	0.0000	0.0000	0.0705	0.0000	0.1831	0.1293	0.0330	0.0876	0.0000	0.0000	0.0000	0.0264	0.0000	0.0000	0.0335	0.0000	0.0000	0.0000	0.0347	0.0838	0.0000	0.0000	0.0336	0.0000	0.0000	0.0000	0.0000	0.0000	0.0000	1.0862	0.0474	0.0000	0.6636	0.0000	0.9781	0.9769	12.6275	0.0315	0.0837	0.6636	0.1336	0.1882	0.2165	0.0000	2.6232	0.0358	0.0347
AP003355.2	0.1137	0.0541	0.0000	0.0101	0.0119	0.0075	0.0309	0.0381	0.0000	0.0517	0.0768	0.0733	0.1724	0.0089	0.0053	0.0236	0.0395	0.2004	0.0000	0.0663	0.0058	0.0000	0.0368	0.0668	0.0000	0.0185	0.0419	0.0000	0.0044	0.0139	0.0201	0.3866	0.0000	0.0056	0.0160	0.0778	0.0165	0.1586	0.0266	0.0319	0.0000	0.0479	0.0000	0.0000	0.0782	0.0227	0.0236	0.0363	0.0293
AL136084.1	0.0000	0.0074	0.1033	0.0919	0.0065	0.0000	0.0169	0.0269	0.0305	0.0041	0.0153	0.0050	0.0000	0.0220	0.0115	0.0000	0.0062	0.0000	0.0000	0.0208	0.0096	0.0930	0.0252	0.0183	0.0031	0.0229	0.0191	0.0459	0.0790	0.0864	0.0413	0.2456	0.0439	0.0247	0.0833	0.0000	0.0030	0.0234	0.0117	0.0263	0.0155	0.0088	0.0340	0.1184	0.0658	0.0997	0.0388	0.0332	0.0482
AC096559.1	0.0830	0.0000	0.0000	0.0000	0.0000	0.0000	0.0000	0.0000	0.0000	0.0000	0.0000	0.0000	0.0000	0.0000	0.0000	0.0000	0.0000	0.0000	0.0000	0.0000	0.0000	0.0000	0.0000	0.0000	0.0000	0.0000	0.0000	0.0000	0.0000	0.0000	0.0000	0.8022	0.0000	0.0000	0.2100	0.0000	0.0361	0.0000	0.0000	0.0000	0.0000	0.0000	0.0740	0.0000	0.0000	0.0497	0.0000	0.0000	0.0000
AL365361.1	2.1508	0.8458	0.1152	0.2676	0.8950	5.3320	2.4237	1.8094	0.1466	1.4232	1.2787	3.9068	3.9379	1.0699	0.4152	2.8477	5.0570	4.1302	7.5505	8.0218	0.5412	0.3245	10.0206	2.6555	0.0938	0.3277	2.7012	0.3597	0.3187	0.0767	0.5142	2.1148	1.5654	1.8458	0.4695	0.4760	0.1201	0.8085	0.6694	0.5647	1.0947	1.0894	1.1072	0.2581	1.2251	1.3169	0.1377	1.1104	3.4466
AC021188.1	0.2238	0.0479	0.0000	0.1798	0.0632	0.5580	0.1367	0.1351	0.1182	0.0785	0.1733	0.1299	0.0814	0.2998	0.0744	0.1256	0.1801	0.2582	0.6778	0.7722	0.3105	0.4254	0.7818	0.2368	0.0803	0.1476	0.1483	0.0635	0.0773	0.0492	0.1601	0.3604	0.2832	0.1198	0.1416	0.2067	0.0000	0.5835	0.1131	0.1130	0.0250	0.1982	0.0599	0.3372	0.3509	0.1877	0.0000	0.5138	0.8708
RUNX2-AS1	0.0000	0.0000	0.0000	0.0000	0.0000	0.0000	0.0000	0.0000	0.0000	0.0000	0.0121	0.0000	0.0000	0.0000	0.0000	0.0000	0.0000	0.0000	0.0000	0.0328	0.0000	0.0000	0.0159	0.0290	0.0098	0.0080	0.0000	0.0000	0.0000	0.0000	0.0087	0.3878	0.0277	0.0098	0.0000	0.0000	0.0095	0.1480	0.0092	0.0000	0.0000	0.0000	0.0098	0.0880	0.0181	0.0000	0.0307	0.0105	0.0304
AC018645.3	1.5441	1.0522	1.5684	2.9599	3.8283	1.6662	3.3864	2.7233	1.4213	2.3781	4.2690	1.6799	1.2127	3.2898	7.5830	2.4940	2.3212	1.7203	1.8066	2.0001	8.2744	4.9827	2.5026	1.2994	5.4736	8.6134	1.9379	5.1066	9.8123	1.3115	10.4562	3.9556	1.7762	5.0071	12.6953	2.9163	2.7172	8.3006	4.3752	5.9662	5.9963	1.0654	4.1609	3.0311	4.8072	5.1712	5.4043	3.0207	8.1261
AL603839.2	0.0607	0.0000	0.1130	0.0731	0.1712	0.3241	0.4447	0.1046	0.2404	0.1418	0.1677	0.1760	0.0552	0.0855	0.0756	0.1135	0.2440	0.0875	0.3675	0.1365	0.0561	0.1357	0.0442	0.1605	0.2447	0.3334	0.3015	0.0860	0.0000	0.2890	0.0482	0.4885	0.2303	0.3787	0.1535	0.3735	0.0264	0.3515	0.1022	0.0000	0.6776	0.2686	0.4868	0.5484	0.1752	0.2544	0.6229	0.2611	0.5620
LINC02730	0.0000	0.0159	0.0000	0.0000	0.0000	0.0000	0.0091	0.0000	0.0000	0.0000	0.0000	0.0000	0.0000	0.0000	0.0000	0.0000	0.0133	0.0000	0.0000	0.0445	0.0000	0.0249	0.0216	0.0000	0.0000	0.0054	0.0000	0.0070	0.0000	0.0000	0.0000	0.3107	0.0000	0.0066	0.0282	0.0000	0.0000	0.0000	0.0125	0.0000	0.0000	0.0000	0.0000	0.0224	0.0000	0.0000	0.0000	0.0000	0.0000
AL162391.1	0.0000	0.0000	0.0171	0.0000	0.0000	0.0000	0.0056	0.0000	0.0041	0.0000	0.0000	0.0000	0.0000	0.0000	0.0000	0.0000	0.0000	0.0000	0.0000	0.0000	0.0085	0.0000	0.0000	0.0000	0.0000	0.0000	0.0000	0.0000	0.0000	0.0000	0.0000	0.4151	0.0058	0.0000	0.0233	0.0000	0.0000	0.0222	0.0000	0.0000	0.0000	0.0175	0.0000	0.0324	0.0038	0.0000	0.0086	0.0088	0.0085
BEAN1-AS1	0.0000	0.0000	0.0536	0.0616	0.0270	0.0114	0.0234	0.0827	0.0253	0.0000	0.0318	0.0556	0.0523	0.0405	0.0319	0.0000	0.0000	0.0000	0.0000	0.0000	0.0266	0.1179	0.0140	0.0000	0.0430	0.0983	0.0000	0.1540	0.1919	0.1826	0.1371	0.3704	0.0243	0.0256	0.0970	0.0590	0.0000	0.1018	0.0404	0.0887	0.0321	0.0000	0.0171	0.0481	0.1107	0.0919	0.0089	0.0367	0.0888
RBM26-AS1	0.0981	1.1138	0.2650	0.2581	0.0831	0.4251	0.1738	0.1523	0.1469	0.1089	0.3690	0.3416	0.1740	0.2231	0.2100	0.1468	0.3618	0.3113	0.2229	0.5446	0.3947	0.5458	0.4534	0.1168	0.3562	0.2678	0.2520	0.3153	0.3235	0.4836	0.1442	0.5372	0.5060	0.1269	0.6920	0.1925	0.0683	0.3482	0.2769	0.2581	0.2329	0.3072	0.3324	0.3252	0.3340	0.5231	0.3732	0.2628	0.2954
AL109804.1	0.0000	0.3156	0.2195	0.0000	0.0277	0.0350	0.0000	0.3050	0.0000	0.0344	0.0000	0.0000	0.1072	0.1662	0.0735	0.1654	0.0790	0.0000	0.0000	0.0442	0.1635	0.0000	0.0000	0.0000	0.1321	0.2375	0.0000	0.4734	0.2645	0.0000	0.0703	0.0000	0.0746	0.0788	0.0746	0.0000	0.0769	0.3415	0.0248	0.0496	0.0658	0.2237	0.0263	0.0888	0.0486	0.0353	0.0000	0.0000	0.1365
Z82244.1	0.0000	0.0000	0.0000	0.0000	0.0000	0.0234	0.0000	0.0170	0.0000	0.0000	0.0000	0.0000	0.0000	0.0556	0.0164	0.0000	0.0000	0.0000	0.0000	0.0000	0.0000	0.3968	0.0574	0.0000	0.0000	0.0000	0.0000	0.0745	0.0000	0.0000	0.0000	0.3810	0.0749	0.0000	0.2245	0.0000	0.0172	0.0381	0.0000	0.0166	0.0000	0.0000	0.0703	0.6535	0.0325	0.0000	0.0184	0.2075	0.0000
NADK2-AS1	0.0000	0.1478	0.0000	0.2033	0.0433	0.1912	0.2248	0.2182	0.1013	0.0000	0.1781	0.0334	0.0418	0.3567	0.2486	0.0860	0.1439	0.1327	0.4180	0.1035	0.1489	1.0031	0.5357	0.1825	0.1856	0.4719	0.1016	1.0869	0.5400	0.3372	0.6032	0.6668	0.2911	0.2462	0.6111	0.2124	0.2001	0.2887	0.0581	0.4066	0.1028	0.0873	0.5332	0.2542	0.4936	1.0749	0.2577	0.4841	1.1080
AC011472.4	0.2024	2.2396	0.6910	0.9213	0.2221	2.8832	0.7829	0.1454	0.6535	0.6306	1.6788	0.9298	0.2454	3.0436	5.9158	0.1262	0.0603	0.4864	0.3065	1.2143	9.9193	3.9224	1.0801	0.2677	7.5903	6.3769	1.0805	3.8889	6.1486	0.4944	0.7505	0.2173	0.2134	0.2407	0.4694	1.1421	0.2054	1.7262	0.1989	0.1136	0.3767	0.3840	0.4812	0.4066	0.9187	0.6871	1.4169	0.4840	0.9999
AC005041.5	0.0000	0.0000	0.0000	0.0000	0.0000	0.0000	0.0000	0.0000	0.0000	0.0000	0.0000	0.0000	0.0000	0.0000	0.0000	0.0000	0.0000	0.0000	0.0000	0.0000	0.0000	0.0000	0.0000	0.0000	0.0000	0.0000	0.0000	0.0000	0.0000	0.0000	0.0000	0.0000	0.0000	0.0151	0.0000	0.0000	0.0000	0.0000	0.0000	0.0000	0.0000	0.0000	0.0151	0.0340	0.0140	0.0000	0.0000	0.0162	0.0000
AC025171.3	0.1677	0.0399	0.1561	0.0898	0.1139	0.1990	0.1707	0.1044	0.0164	0.0435	0.0515	0.0811	0.1525	0.0525	0.1316	0.1045	0.1582	0.2686	0.1128	0.2795	0.0172	0.1979	0.3796	0.1478	0.0585	0.0819	0.0412	0.0616	0.0450	0.2185	0.1110	0.5100	0.2004	0.0997	0.0236	0.1720	0.1054	0.1799	0.1099	0.0549	0.2081	0.1650	0.0831	0.1965	0.2229	0.1116	0.0869	0.1871	0.3710
AC079776.5	0.0109	0.0000	0.0305	0.0701	0.0000	0.0129	0.0000	0.0047	0.0240	0.0064	0.0724	0.0949	0.0099	0.0615	0.1722	0.0000	0.0292	0.0000	0.0000	0.0000	0.1210	0.0610	0.0000	0.0433	0.3031	0.3397	0.0602	0.3607	0.4857	0.0480	0.0043	0.1230	0.0069	0.0049	0.0000	0.0588	0.0142	0.0211	0.0138	0.0092	0.0000	0.0069	0.0097	0.0822	0.0135	0.0000	0.0153	0.2452	0.0051
AL133331.1	0.0000	0.0000	0.0332	0.0000	0.0000	0.0000	0.0000	0.0000	0.0000	0.0000	0.0592	0.0000	0.0000	0.0126	0.0000	0.0000	0.0000	0.0000	0.0000	0.0000	0.0000	0.3193	0.0000	0.0000	0.0000	0.0000	0.0000	0.0675	0.0863	0.0131	0.0993	0.7473	0.0452	0.0637	0.0000	0.0000	0.0000	0.0172	0.0000	0.1352	0.0000	0.0226	0.0318	0.1793	0.0000	0.0214	0.0833	0.0854	0.0661
AC073195.1	0.0755	0.0000	0.0703	0.1517	0.1066	0.6502	0.2307	0.1629	0.1330	0.0000	0.1044	0.1096	0.2061	0.0932	0.0785	0.2119	0.0844	0.0545	0.0572	0.2266	0.0524	0.0845	0.3024	0.1499	0.0339	0.0415	0.0834	0.1606	0.2347	0.1384	0.1801	0.1825	0.5019	0.3032	0.3106	0.2616	0.2793	0.2006	0.1591	0.3656	0.0000	0.0956	0.1347	0.6260	0.1247	0.3168	0.1234	0.3251	0.3849
AL592466.1	0.0000	0.0000	0.0000	0.0000	0.0000	0.0000	0.0000	0.0000	0.0000	0.0000	0.0000	0.0000	0.0000	0.0000	0.0000	0.0417	0.0000	0.0000	0.0000	0.0000	0.0000	0.0997	0.0000	0.0000	0.0000	0.0000	0.0000	0.0000	0.0000	0.0000	0.0000	0.7898	0.0282	0.0000	0.0846	0.0000	0.0194	0.0000	0.0000	0.0000	0.0000	0.0000	0.0000	0.1567	0.0000	0.0000	0.0000	0.0426	0.0000
AC023787.1	0.0000	0.0000	0.0000	0.0000	0.0000	0.0000	0.0000	0.0000	0.0000	0.0000	0.0000	0.0000	0.0000	0.0000	0.0332	0.0000	0.0000	0.0000	0.0000	0.0000	0.0123	0.0000	0.0000	0.0000	0.0000	0.0000	0.0000	0.0000	0.0000	0.0000	0.0000	0.2146	0.0169	0.0000	0.0000	0.0000	0.0000	0.0000	0.0000	0.0000	0.0000	0.0000	0.0000	0.0402	0.0000	0.0000	0.0124	0.0000	0.0000
AC004771.2	0.0601	0.3863	0.4478	0.8210	0.1696	0.7494	0.7344	0.8554	0.3176	0.3161	0.2327	0.3489	0.6561	0.6992	0.2748	0.6184	0.4837	0.0000	1.2745	0.3607	0.1668	1.0755	1.2687	0.6361	0.6198	0.9911	0.5644	0.5397	0.8302	0.4846	0.3822	0.7745	0.2663	0.5093	0.1901	1.0178	0.2615	0.6385	0.2279	0.7084	0.0336	0.3422	0.4824	0.9661	1.1411	0.4682	0.0842	1.1788	0.3620
AC073571.1	0.0000	0.0000	0.0000	0.0000	0.0000	0.0000	0.0000	0.0000	0.0000	0.0000	0.0000	0.0000	0.0000	0.0246	0.0000	0.0000	0.0000	0.0000	0.0000	0.0000	0.0000	0.0780	0.0000	0.0000	0.0000	0.0000	0.0385	0.0000	0.0000	0.0000	0.0000	0.5615	0.0000	0.0000	0.0882	0.0000	0.0000	0.0673	0.0000	0.0000	0.0000	0.0000	0.0000	0.0350	0.0288	0.0000	0.0000	0.0334	0.0000
AC007497.2	0.0000	0.0000	0.0000	0.0000	0.0000	0.0000	0.0000	0.0000	0.0000	0.0000	0.0000	0.0000	0.0000	0.0000	0.0000	0.0000	0.0000	0.0000	0.0000	0.0000	0.0000	0.1805	0.0000	0.0000	0.0000	0.0000	0.0000	0.0000	0.0000	0.0000	0.0000	0.3639	0.2043	0.0432	0.0204	0.0248	0.0000	0.0156	0.0136	0.0000	0.0000	0.0000	0.0144	0.1135	0.0400	0.0193	0.0000	0.0309	0.0000
MIR670HG	0.0000	0.0000	0.0000	0.0000	0.0000	0.0000	0.0000	0.0159	0.0000	0.0000	0.0204	0.0000	0.0336	0.0911	0.0614	0.0000	0.0000	0.0000	0.0559	0.0000	0.0171	0.0000	0.0537	0.0000	0.0000	0.0000	0.0204	0.0000	0.0000	0.0000	0.0440	0.7731	0.0000	0.0000	0.0000	0.0000	0.0000	0.0000	0.0000	0.0000	0.0000	0.0000	0.5926	0.0000	0.0000	0.0000	0.0000	0.0177	0.0000
AL136981.3	0.0000	0.0000	0.0000	0.0137	0.0053	0.0067	0.0000	0.0000	0.0000	0.0000	0.0000	0.0082	0.0000	0.0080	0.0141	0.0000	0.0051	0.0000	0.0000	0.0000	0.0052	0.0190	0.0000	0.0000	0.0153	0.0623	0.0000	0.0214	0.0117	0.0374	0.0270	0.2558	0.0431	0.0152	0.0215	0.0000	0.0049	0.0329	0.0191	0.0573	0.0000	0.0000	0.0354	1.4642	0.0140	0.0068	0.0318	0.0868	0.0368
AC107222.2	0.0000	0.0000	0.0000	0.0048	0.0000	0.0000	0.0000	0.0154	0.0000	0.0000	0.0000	0.0172	0.0000	0.0042	0.0049	0.0000	0.0053	0.0343	0.0000	0.0089	0.0055	0.0133	0.0086	0.0000	0.0053	0.0174	0.0000	0.0056	0.0000	0.0044	0.0000	0.2297	0.0000	0.0053	0.0150	0.0000	0.0000	0.0115	0.0050	0.0100	0.0000	0.0000	0.0106	0.0537	0.0000	0.0000	0.0000	0.0227	0.0000
LINC01687	0.0000	0.0000	0.0000	0.0000	0.0000	0.0107	0.0055	0.0000	0.0000	0.0053	0.0149	0.0000	0.0000	0.0000	0.0000	0.0000	0.0000	0.0000	0.0000	0.0000	0.0000	0.0302	0.0000	0.0000	0.0000	0.0000	0.0000	0.0213	0.0000	0.0000	0.0072	0.6233	0.0114	0.0000	0.0342	0.0000	0.0000	0.0087	0.0000	0.2121	0.0151	0.0114	0.0000	0.4521	0.0000	0.0000	0.0000	0.0474	0.0000
AC002383.1	0.0000	0.0000	0.0000	0.0000	0.0000	0.0000	0.0000	0.0000	0.0000	0.0000	0.0000	0.0120	0.0000	0.0000	0.0137	0.0000	0.0000	0.0000	0.0250	0.0000	0.0076	0.0277	0.0000	0.0000	0.0000	0.0000	0.0182	0.0000	0.0000	0.0060	0.0131	0.7442	0.0104	0.0074	0.0000	0.0000	0.0072	0.0159	0.0000	0.0069	0.0000	0.0000	0.0147	0.0000	0.0068	0.0000	0.0000	0.0000	0.0229
AC068020.1	0.0000	0.0000	0.0000	0.0403	0.0000	0.0000	0.0000	0.0216	0.0221	0.0000	0.0000	0.0727	0.0000	0.0000	0.0208	0.0469	0.0000	0.0000	0.0000	0.0000	0.0000	0.0560	0.0000	0.0000	0.0000	0.0000	0.0277	0.0710	0.0346	0.0184	0.0398	0.2421	0.0000	0.0447	0.1268	0.0000	0.0000	1.1854	0.0211	0.0211	0.0000	0.0000	0.0447	0.2013	0.1241	0.0000	0.0000	0.1438	0.0232
NNT-AS1	0.7586	2.8177	0.9447	1.5406	1.3399	1.7925	1.1930	1.5637	0.6492	1.3627	2.6479	1.4409	1.0003	1.5941	2.6953	1.0197	2.0427	2.2628	1.7014	1.4827	3.7834	3.2865	1.9045	1.2290	2.1548	3.5433	1.7359	3.1002	3.2063	0.9433	3.2210	2.1377	1.4878	1.9090	2.9177	1.8023	1.5737	3.6299	2.1848	1.5782	2.6767	1.2085	2.4452	1.3690	2.6175	1.7779	4.0668	2.0995	1.7544
AL589863.1	0.0000	0.0000	0.0000	0.0422	0.0000	0.0000	0.0000	0.0000	0.0000	0.0000	0.0290	0.0000	0.0477	0.0000	0.0218	0.0982	0.0000	0.0000	0.0000	0.0394	0.0000	0.0000	0.0000	0.0000	0.0000	0.0000	0.0000	0.0000	0.0000	0.0000	0.0209	0.9299	0.0332	0.0000	0.0000	0.0404	0.0000	0.0253	0.0000	0.0000	0.0000	0.0000	0.0936	0.0791	0.0433	0.0000	0.0000	0.0502	0.0243
FAM230D	0.0000	0.0000	0.0000	0.0000	0.0084	0.0000	0.0000	0.0000	0.0000	0.0000	0.0099	0.0000	0.0000	0.0000	0.0000	0.0000	0.0000	0.0000	0.0000	0.0000	0.0000	0.0000	0.0000	0.0000	0.0000	0.0000	0.0098	0.0000	0.0000	0.0000	0.0000	0.0574	0.0113	0.0000	0.0000	0.0000	0.0155	0.0086	0.0075	0.0000	0.0000	0.0000	0.0079	0.0000	0.0000	0.0000	0.0000	0.0000	0.0000
AC068870.2	1.0219	2.5533	2.9339	2.4969	0.7608	2.5777	1.1443	0.3672	1.0872	0.7462	1.1302	1.1736	1.1617	2.3710	1.0263	1.5131	1.4082	2.2102	1.9342	0.5109	2.4411	3.0943	2.7886	2.4777	3.2062	2.8390	2.4454	3.6614	2.6458	3.7756	2.1991	0.5485	1.9396	1.2151	2.4776	2.1624	0.7779	1.9321	2.0804	1.5410	2.2826	1.1311	1.3286	2.5231	2.4245	1.3774	2.1858	1.6290	1.2226
AL353586.1	0.0340	0.0547	0.0793	0.0068	0.0240	0.0303	0.0000	0.0000	0.0150	0.0000	0.0941	0.0000	0.0155	0.0360	0.0707	0.0000	0.0076	0.0000	0.0000	0.0255	0.0315	0.2760	0.0000	0.0000	0.0000	0.0437	0.0188	0.2011	0.0588	0.0249	0.1488	0.8224	0.0862	0.0152	0.0323	0.0655	0.0074	0.1726	0.0359	0.0072	0.0095	0.0431	0.0228	0.2565	0.1826	0.0306	0.0000	0.0895	0.0237
AC092059.1	0.0000	0.0000	0.0000	0.0000	0.0000	0.0000	0.0000	0.0000	0.0000	0.0000	0.0000	0.0000	0.0000	0.0000	0.0000	0.0000	0.0000	0.0000	0.0000	0.0000	0.0000	0.0000	0.0000	0.0000	0.0000	0.0000	0.0000	0.0000	0.0000	0.0000	0.0000	0.8704	0.0000	0.0344	0.0000	0.0000	0.0000	0.0000	0.0000	0.0000	0.0000	0.0000	0.0000	0.0388	0.0000	0.0000	0.0000	0.0000	0.0000
AC023024.1	0.2046	0.0411	0.0357	0.0462	0.0962	0.0152	0.0078	0.0441	0.0113	0.0822	0.0424	0.0000	0.0582	0.0180	0.0159	0.0239	0.0229	0.0369	0.0581	0.0000	0.0000	0.0643	0.0465	0.0000	0.0287	0.0562	0.0212	0.0242	0.0397	0.0703	0.1169	0.1442	0.0405	0.1084	0.0647	0.0000	0.0445	0.1050	0.0431	0.0969	0.0071	0.1052	0.1083	0.1927	0.0739	0.1609	0.0298	0.1407	0.0829
AC011524.2	0.0000	0.0000	0.0000	0.0000	0.0000	0.0000	0.0507	0.0000	0.0000	0.0000	0.0000	0.0000	0.0000	0.0000	0.0000	0.0000	0.0000	0.0000	0.0000	0.0000	0.0000	0.2785	0.0000	0.0000	0.0000	0.0000	0.0000	0.1569	0.0000	0.0000	0.0000	1.0696	0.0000	0.0000	0.0000	0.0000	0.0000	0.0802	0.0000	0.0000	0.0000	0.0000	0.0000	0.0834	0.0000	0.0000	0.0000	0.0794	0.0000
Z98885.3	0.1131	0.1413	0.0351	0.1287	0.1419	0.0000	0.0806	0.1138	0.0913	0.1762	0.0209	0.0274	0.0514	0.0664	0.1019	0.0882	0.0590	0.2447	0.2284	0.1273	0.0436	0.1265	0.0137	0.0499	0.0592	0.1312	0.0104	0.1693	0.0976	0.1589	0.2547	0.2429	0.0596	0.1261	0.1312	0.1306	0.0656	0.4005	0.1271	0.1190	0.0105	0.0596	0.2017	0.1894	0.3501	0.4744	0.0792	0.0992	0.4453
AL023755.1	0.0156	0.0669	0.0000	0.0031	0.0037	0.0139	0.0048	0.0337	0.0000	0.0046	0.0000	0.0340	0.0000	0.0000	0.0032	0.0219	0.0244	0.0676	0.0118	0.0937	0.0000	0.1136	0.0057	0.0000	0.0105	0.0000	0.0647	0.0443	0.0243	0.0057	0.0279	0.3271	0.0395	0.0035	0.0593	0.0000	0.2651	0.0641	0.0691	0.0132	0.0218	0.0049	0.0139	0.8436	0.0290	0.0281	0.4886	0.1980	0.0832
AP000289.1	0.0000	0.0000	0.0000	0.0000	0.0000	0.0000	0.0000	0.0000	0.0000	0.0000	0.0073	0.0000	0.0000	0.0000	0.0000	0.0124	0.0000	0.0000	0.0000	0.0000	0.0000	0.0443	0.0000	0.0000	0.0059	0.0000	0.0000	0.0062	0.0000	0.0000	0.0000	0.3403	0.0251	0.0059	0.0585	0.0000	0.0000	0.0000	0.0223	0.0000	0.0000	0.0084	0.0000	0.2521	0.0000	0.0000	0.0000	0.0316	0.0000
CACNA1G-AS1	0.0629	0.0000	0.1563	0.0084	0.0296	0.0249	0.0000	0.0181	0.0092	0.0000	0.0116	0.0000	0.0000	0.0222	0.0436	0.0392	0.0375	0.0000	0.0000	0.0472	0.0388	0.1407	0.0153	0.0277	0.0282	0.0154	0.0000	0.0694	0.0507	0.0307	0.0250	0.2703	0.0000	0.0374	0.0133	0.0646	0.0091	0.0101	0.0088	0.0088	0.0000	0.0000	0.0000	0.0632	0.0087	0.0503	0.0294	0.0803	0.1652
AL022313.3	0.0000	0.0000	0.0000	0.0000	0.0000	0.0000	0.0000	0.0000	0.0000	0.0000	0.0000	0.0000	0.0000	0.0000	0.0000	0.0000	0.0000	0.0000	0.0000	0.0000	0.0000	0.1829	0.0000	0.0000	0.0000	0.0000	0.0000	0.1159	0.0000	0.0000	0.0000	0.3951	0.1035	0.0000	0.0000	0.0000	0.0000	0.1579	0.0000	0.0000	0.0000	0.0000	0.0000	0.3286	0.0000	0.0000	0.0000	0.0782	0.0000
DBET	0.0099	0.0000	0.0000	0.0040	0.0046	0.0000	0.0060	0.0000	0.0043	0.0000	0.0054	0.0071	0.0000	0.0035	0.0000	0.0000	0.0000	0.0000	0.0149	0.0000	0.0000	0.0110	0.0000	0.0000	0.0000	0.0000	0.0054	0.0047	0.0000	0.0000	0.0000	0.0952	0.0000	0.0000	0.0000	0.0000	0.0000	0.0000	0.0000	0.0000	0.0000	0.0000	0.0000	0.0099	0.0000	0.0118	0.0046	0.0047	0.0000
ZNF793-AS1	0.0472	1.8683	0.4830	0.3504	0.1885	0.6717	0.2160	0.2135	0.1868	0.1515	0.5606	0.2223	0.3645	0.2576	0.6859	0.3969	0.4847	0.3740	0.3213	0.5835	0.7413	0.8172	0.8064	0.1559	0.3910	0.6305	0.3515	0.5904	0.5209	0.2505	0.8618	0.4936	0.1492	0.1051	0.0895	0.3447	0.4513	0.3870	1.3010	0.2084	0.0527	0.2386	0.0736	4.8545	0.2432	0.1271	0.1981	0.5863	0.1420
AC016705.2	0.0698	0.1099	0.0994	0.1913	0.0290	0.1925	0.2031	0.0637	0.0217	0.0480	0.3201	0.1400	0.1008	0.4543	0.2542	0.1651	0.1798	0.1480	0.1865	0.2648	0.2771	0.3970	0.1374	0.1955	0.3331	0.3580	0.1972	0.3511	0.2381	0.0692	0.0179	0.3041	0.0442	0.0220	0.0130	0.4138	0.0107	0.0416	0.4669	0.1158	0.0183	0.0156	0.3459	0.0887	0.1694	0.0443	0.0057	0.1374	0.0761
AC084116.1	0.0000	0.0000	0.0204	0.0000	0.0000	0.0260	0.0000	0.0000	0.0000	0.0000	0.0121	0.0159	0.0000	0.0000	0.0000	0.0000	0.0000	0.0947	0.0000	0.0000	0.0000	0.1714	0.0000	0.0000	0.0294	0.0160	0.0000	0.0414	0.0000	0.0080	0.0000	0.2821	0.0693	0.0000	0.0415	0.0000	0.0000	0.0634	0.0277	0.0000	0.0000	0.0000	0.0000	0.2639	0.0090	0.0000	0.0000	0.0524	0.0101
AL161663.1	0.0000	0.2981	0.0000	0.0112	0.0393	0.0826	0.0340	0.1080	0.0000	0.0000	0.0616	0.1211	0.0506	0.0785	0.0000	0.1041	0.2115	0.1606	0.2108	0.0835	0.0000	0.0156	0.1418	0.3313	0.0000	0.0000	0.4919	0.0000	0.0000	0.0000	0.1327	0.5828	0.0000	0.0000	0.0352	0.0000	0.0605	0.0941	0.0469	0.0469	0.0155	0.1056	0.0869	0.0000	0.1149	0.0500	0.6625	0.0666	0.0000
AL035587.2	0.4566	2.1186	0.6141	0.4279	0.3817	1.9270	0.6507	0.2625	0.1340	0.6224	1.1782	0.4415	0.5998	0.4291	0.6535	0.6642	0.7255	1.4629	0.6145	1.2935	0.8209	1.1627	1.3659	0.3354	0.8186	0.7248	0.7004	0.4554	0.9457	0.2602	0.4232	0.4085	0.7061	0.4976	1.2513	1.3272	1.0151	1.1020	2.4360	0.9393	0.1700	0.4492	0.4975	0.6624	0.5024	0.4862	1.4441	0.3396	0.9398
AC006153.1	0.0000	0.0000	0.0000	0.0000	0.0000	0.0000	0.0000	0.0000	0.0000	0.0000	0.0000	0.0000	0.0000	0.0000	0.0000	0.0000	0.0000	0.0000	0.0000	0.0000	0.0000	0.0000	0.0000	0.0000	0.0000	0.0000	0.0000	0.0000	0.0000	0.0000	0.0000	0.0000	0.0000	0.0000	0.0000	0.0000	0.0000	0.0000	0.0000	0.0000	0.0000	0.0000	0.0000	0.0000	0.0000	0.0000	0.0000	0.0000	0.0000
AL359715.3	0.2768	0.6423	0.4940	0.7042	0.5749	0.8763	0.3241	0.4277	0.4976	0.3234	0.7016	0.1673	0.2098	0.4146	0.5464	0.2589	0.5980	0.9646	0.2794	0.6574	0.9492	1.1477	0.4533	0.0610	0.4343	0.8620	0.3057	0.9155	0.8362	0.7269	0.0458	0.7430	0.5254	0.4012	0.9338	0.2663	0.7827	0.7350	0.3109	0.7184	0.4637	0.1605	0.7507	1.4481	0.7329	0.7462	2.0670	0.6840	0.7692
AL356056.1	0.0000	0.0000	0.0000	0.0000	0.0000	0.0000	0.0000	0.0156	0.0053	0.0070	0.0066	0.0087	0.0000	0.0000	0.0200	0.0000	0.0000	0.0000	0.0000	0.0000	0.0000	0.0134	0.0000	0.0159	0.0000	0.0220	0.0066	0.0000	0.0000	0.0044	0.0525	0.0581	0.0076	0.0483	0.0228	0.0000	0.0052	0.0697	0.0051	0.0152	0.0000	0.0076	0.0054	0.0543	0.0050	0.0144	0.0281	0.0230	0.0000
AL590138.1	0.1550	0.0830	0.2165	0.0934	0.2186	0.0000	0.0000	0.0167	0.0341	0.0000	0.0000	0.0281	0.1057	0.0273	0.0000	0.1812	0.0173	0.0000	0.6453	0.1162	0.1075	0.1949	0.0000	0.1537	0.0521	0.0142	0.0000	0.0366	0.1204	0.0710	0.0924	0.1872	0.0000	0.0000	0.0000	0.2385	0.0506	0.1309	0.0326	0.0000	0.0000	0.0490	0.0173	0.0000	0.1918	0.0000	0.0000	0.0741	0.0897
AC008940.1	0.0000	0.0000	0.0000	0.0169	0.0000	0.0000	0.0000	0.0000	0.0000	0.0000	0.0000	0.0000	0.0000	0.0000	0.0000	0.0000	0.0000	0.0000	0.0000	0.0000	0.0000	0.0472	0.0000	0.0000	0.0000	0.0000	0.0000	0.0000	0.0000	0.0000	0.0000	0.3398	0.0267	0.0000	0.1868	0.0325	0.0184	0.0204	0.0000	0.0178	0.0000	0.0000	0.0000	0.0636	0.0000	0.0000	0.0394	0.0404	0.0586
SNHG15	1.3708	3.7103	1.8089	1.9152	0.6802	4.6671	2.4501	0.8883	1.7143	2.1274	1.0091	2.4216	1.0402	1.9977	2.0585	2.4144	1.4546	1.4188	2.1520	1.9867	1.7614	2.2519	4.6021	1.5015	2.4502	1.6206	2.1967	1.9311	1.5822	2.1941	4.5440	3.3857	3.7831	2.8012	6.1913	2.4785	4.8035	4.8595	5.0443	5.7759	2.1556	6.5478	4.2849	5.0215	2.8142	5.7280	3.1869	2.9640	3.4236
AL844892.1	0.1007	0.1078	0.0000	0.0202	0.0710	0.0000	0.0000	0.0868	0.0000	0.0000	0.0000	0.0000	0.0458	0.0177	0.0209	0.0471	0.0000	0.0000	0.0000	0.1133	0.0698	0.1970	0.0733	0.1332	0.0000	0.0000	0.0556	0.0238	0.0000	0.0000	0.1000	0.2432	0.0637	0.0898	0.0318	0.0000	0.0657	0.6319	0.1060	0.1695	0.2530	0.0955	0.4039	0.1517	0.1454	0.0000	0.0000	0.1204	0.2565
AL357033.1	0.1885	0.0367	2.9202	0.6264	0.1773	0.1017	0.1361	0.3103	3.4782	0.1201	0.0663	0.2362	0.2650	0.1450	0.0427	0.4006	0.1608	0.3459	0.2595	0.3470	0.0396	0.0383	0.1497	0.2720	0.0538	0.0314	0.1893	0.0405	0.0118	5.3752	0.5379	0.3588	0.3903	0.4738	0.1734	0.3429	0.1416	0.1075	0.5991	0.1370	0.0191	0.9864	0.6417	0.5680	0.3041	0.7905	0.1680	0.3032	0.6984
AC010183.2	0.0000	0.0000	0.0000	0.0000	0.0000	0.0000	0.0000	0.0000	0.0000	0.0000	0.0000	0.0000	0.0000	0.0000	0.0000	0.0000	0.0000	0.0000	0.0000	0.0000	0.0000	0.0000	0.0000	0.0000	0.0000	0.0000	0.0000	0.0000	0.0000	0.0000	0.0000	1.0942	0.0000	0.0000	0.0000	0.0000	0.0000	0.0000	0.0000	0.0000	0.0000	0.0000	0.0000	0.0000	0.0000	0.0000	0.0000	0.0000	0.0000
LINC00351	0.0000	0.0000	0.0373	0.0000	0.0000	0.0000	0.0000	0.0000	0.0000	0.0000	0.0000	0.0000	0.0000	0.0000	0.0083	0.0000	0.0000	0.0000	0.0000	0.0000	0.0000	0.0448	0.0000	0.0000	0.0000	0.0000	0.0000	0.0189	0.0000	0.0000	0.0000	0.4193	0.0000	0.0000	0.0000	0.0000	0.0000	0.0000	0.0000	0.0000	0.0000	0.0000	0.0000	0.0402	0.0000	0.0000	0.0000	0.0192	0.0000
BX088651.4	0.0128	0.0413	0.0359	0.1187	0.0121	0.0305	0.0314	0.0111	0.0057	0.0150	0.0284	0.0000	0.0117	0.0136	0.0053	0.0360	0.0057	0.0000	0.0583	0.0193	0.0238	0.0359	0.0093	0.0000	0.0058	0.0282	0.0213	0.0000	0.0133	0.1083	0.0102	0.0621	0.0000	0.0286	0.0000	0.0494	0.0056	0.0186	0.0271	0.0541	0.0072	0.0000	0.0057	0.1355	0.0000	0.0385	0.0000	0.0983	0.0059
MKLN1-AS	0.7862	0.5667	0.3821	0.5114	1.9116	0.7307	0.6160	1.3922	0.3833	0.8693	0.4771	0.7037	0.8231	0.5366	0.5036	0.8212	1.0267	0.5972	0.6504	0.9318	0.4309	0.4866	0.7116	0.7050	0.4607	0.4735	0.7200	0.5110	0.3495	0.3232	0.3580	0.8461	0.3639	0.3830	0.9775	0.2892	0.4621	0.5424	0.7059	0.4180	0.6981	0.5336	0.8291	0.6741	0.7469	0.2757	0.7374	0.6290	0.8259
LINC00700	0.0000	0.0000	0.0233	0.0025	0.0000	0.0000	0.0000	0.0000	0.0000	0.0000	0.0138	0.0000	0.0000	0.0000	0.0000	0.0000	0.0028	0.0000	0.0000	0.0000	0.0000	0.0630	0.0000	0.0000	0.0000	0.0023	0.0000	0.0059	0.0000	0.0000	0.0000	0.4334	0.0158	0.0000	0.0000	0.0000	0.0000	0.0091	0.0000	0.0053	0.0000	0.0000	0.0028	0.0974	0.0000	0.0037	0.0000	0.0269	0.0000
AL732437.3	0.0000	0.0000	0.0000	0.0180	0.0035	0.0133	0.0046	0.0032	0.0000	0.0000	0.0248	0.0000	0.0000	0.0369	0.0435	0.0140	0.0000	0.0000	0.0000	0.0000	0.0000	0.0293	0.0054	0.0000	0.0067	0.0301	0.0083	0.0106	0.0000	0.0219	0.0000	0.4334	0.0047	0.0033	0.0095	0.0000	0.4358	0.0000	0.1386	0.3650	0.0042	0.0047	0.0133	0.0338	0.0031	0.1791	0.0000	0.0143	0.0173
AC092295.2	0.4522	0.1019	0.4432	0.7647	0.7386	0.9040	0.3779	0.4309	0.4715	0.6534	0.4474	0.5696	0.4329	0.5619	0.3264	0.8457	0.8509	0.8578	0.7927	1.1779	0.5831	0.6918	0.7100	0.5665	1.2267	0.9503	0.7622	0.6409	0.8955	0.4796	0.4822	1.3030	0.3463	1.2097	0.2107	1.2086	1.6667	0.6433	0.6315	0.5308	0.2126	1.3848	0.7320	1.1592	0.9230	1.8247	0.2999	0.7511	0.6503
AC009163.1	0.0000	0.0000	0.0000	0.0000	0.0000	0.0000	0.0000	0.0000	0.0000	0.0000	0.0000	0.0000	0.0000	0.0000	0.0000	0.0000	0.0000	0.0000	0.0000	0.0000	0.0000	0.0000	0.0000	0.0000	0.0000	0.0000	0.0000	0.0000	0.0000	0.0000	0.0000	0.0000	0.0000	0.0000	0.0000	0.0000	0.0000	0.0000	0.0000	0.0000	0.0000	0.0000	0.0000	0.0000	0.0000	0.0000	0.0000	0.0000	0.0000
AC010809.2	0.1375	0.0000	0.2240	0.1380	0.0323	0.1836	0.0000	0.1482	0.0605	0.0201	0.0570	0.0997	0.0313	0.0484	0.0857	0.0964	0.0768	0.0000	0.2602	0.0515	0.0794	0.1921	0.0250	0.0000	0.1386	0.1007	0.0000	0.4059	0.1779	0.3022	0.1911	0.2767	0.0000	0.1685	0.3695	0.1587	0.1196	0.2820	0.1013	0.3181	0.0000	0.0217	0.5514	0.1898	0.1134	0.1853	0.1283	0.2958	0.1751
AL021707.1	0.0663	0.0000	0.2468	0.1331	0.0312	0.0393	0.2833	0.1143	0.0583	0.0000	0.0000	0.1922	0.0603	0.0700	0.0826	0.3098	0.0000	0.0000	0.0000	0.1491	0.1225	0.0370	0.1446	0.0000	0.0891	0.1456	0.0000	0.2504	0.1601	0.0971	0.1579	0.3201	0.0000	0.1182	0.1676	0.0510	0.1153	0.1279	0.2233	0.0279	0.0370	0.0000	0.1772	0.1664	0.1093	0.1984	0.0928	0.0634	0.2455
AC103681.1	0.0000	0.0000	0.0000	0.0000	0.0273	0.0000	0.0000	0.0000	0.0000	0.0000	0.0000	0.0000	0.0000	0.0410	0.0000	0.0543	0.0000	0.0000	0.0000	0.0000	0.0000	0.0000	0.0000	0.0000	0.0000	0.0000	0.0000	0.0000	0.0000	0.0000	0.0462	0.7487	0.0000	0.0000	0.0000	0.0000	0.0253	0.0281	0.0000	0.0000	0.0325	0.0735	0.0259	0.0584	0.0959	0.0348	0.0271	0.0556	0.1615
AC003101.1	0.0000	0.0000	0.0000	0.2029	0.0000	0.0000	0.0000	0.0000	0.0318	0.0000	0.0000	0.0523	0.0000	0.0000	0.0000	0.1350	0.0000	0.0000	0.0000	0.0000	0.0000	0.0000	0.0000	0.1909	0.0000	0.0529	0.0000	0.1023	0.0249	0.1851	0.0287	1.7433	0.0000	0.0322	0.2739	0.0000	0.0000	0.1045	0.0000	0.0000	0.0000	0.0000	0.1609	0.1812	0.0893	0.0000	0.0674	0.0345	0.0000
AL359397.2	0.0000	0.0000	0.0000	0.0000	0.0000	0.0000	0.0000	0.0000	0.0000	0.0000	0.0000	0.0000	0.0000	0.0000	0.0000	0.0000	0.0000	0.0000	0.0000	0.0000	0.0000	0.0000	0.0000	0.0000	0.0000	0.0000	0.0000	0.0000	0.0000	0.0000	0.0000	0.0000	0.0000	0.0000	0.0000	0.0000	0.0000	0.0000	0.0000	0.0000	0.0000	0.0000	0.0000	0.0000	0.0000	0.0000	0.0000	0.0000	0.0000
AL049765.1	0.0000	0.0000	0.0000	0.0000	0.0000	0.0000	0.0000	0.0000	0.0000	0.0000	0.0000	0.0000	0.0000	0.0000	0.0000	0.0000	0.0000	0.0000	0.0000	0.0000	0.0000	0.0000	0.0000	0.0000	0.0000	0.0000	0.0000	0.0000	0.0000	0.0000	0.0000	0.3724	0.0000	0.0000	0.0000	0.0000	0.0000	0.0000	0.0000	0.0000	0.0000	0.0000	0.0000	0.0000	0.0000	0.0000	0.0000	0.0276	0.0000
AC026470.2	0.0000	0.0000	0.7042	0.8506	0.2134	0.0898	0.0924	0.0652	0.4995	0.0884	0.0836	0.1097	0.2063	0.1599	0.0943	0.3536	0.1690	0.1091	0.0000	0.0567	0.3147	0.0000	0.1101	0.1000	0.1695	0.1108	0.1671	0.1429	0.0000	0.5543	0.1502	0.4872	0.3828	0.3710	0.1435	0.0000	0.0987	0.3286	0.1911	0.0637	0.2956	0.2392	0.3371	0.1519	0.4057	0.3624	0.1412	0.5064	0.3853
AC015468.2	0.0000	0.0000	0.0000	0.0000	0.0000	0.0000	0.0000	0.0000	0.0000	0.0000	0.0000	0.0000	0.0000	0.0000	0.0000	0.0000	0.0000	0.0000	0.0000	0.0000	0.0000	0.0000	0.0000	0.0000	0.0000	0.0000	0.0000	0.0000	0.0000	0.0000	0.0000	0.0970	0.0000	0.0000	0.0000	0.0000	0.0000	0.0000	0.0000	0.0000	0.0000	0.0000	0.0000	0.0000	0.0249	0.0000	0.0000	0.0000	0.0000
MYHAS	0.0000	0.0000	0.0000	0.0293	0.0000	0.0173	0.0000	0.0000	0.0064	0.0000	0.0081	0.0000	0.0000	0.0051	0.0000	0.0000	0.0000	0.0000	0.0000	0.0000	0.0067	0.2280	0.0318	0.0193	0.0065	0.0000	0.0000	0.0757	0.0000	0.0267	0.0405	0.2346	0.0184	0.0000	0.0276	0.0224	0.0127	0.0352	0.0859	0.0000	0.0000	0.0000	0.0130	0.1244	0.0120	0.0000	0.0272	0.1324	0.0000
RUNDC3A-AS1	0.0541	0.0000	0.0896	0.0556	0.0141	0.0678	0.0367	0.0182	0.0212	0.0105	0.0133	0.0131	0.0219	0.0042	0.0150	0.0506	0.0591	0.0347	0.0638	0.0451	0.0139	0.1311	0.0306	0.0318	0.0162	0.0331	0.0166	0.0824	0.0291	0.0661	0.0406	0.3197	0.0609	0.0215	0.0571	0.0231	0.0157	0.0523	0.0304	0.0177	0.0000	0.0266	0.0483	0.1933	0.0273	0.0360	0.0365	0.1179	0.0474
AF129075.2	0.3646	0.0558	0.0485	0.0418	0.0245	0.1237	0.0954	0.0674	0.0459	0.0000	0.0000	0.0756	0.0000	0.0000	0.0649	0.0487	0.0233	0.0000	0.0000	0.1562	0.0000	0.0582	0.0379	0.0000	0.0467	0.0954	0.1151	0.1230	0.0180	0.0191	0.1242	0.5871	0.0989	0.0929	0.0988	0.0000	0.0453	0.1006	0.0878	0.0658	0.0000	0.0659	0.0464	0.2877	0.0430	0.0936	0.3403	0.0996	0.0482
AC006566.1	0.0000	0.2074	0.0000	0.0000	0.0607	0.0000	0.1183	0.0278	0.0000	0.0377	0.3571	0.0000	0.0587	0.0683	0.0000	0.0000	0.1443	0.0000	0.4889	0.0000	0.2687	0.3249	0.0470	0.0854	0.0579	0.0710	0.0357	0.0610	0.0669	0.0710	0.1283	0.4159	0.0409	0.0864	0.0408	0.0000	0.0000	0.2182	0.1360	0.0000	0.0721	0.0408	0.0288	0.1621	0.1066	0.0000	0.0904	0.1853	0.0897
AC083906.3	0.0000	0.0000	0.0000	0.0000	0.0000	0.0000	0.0000	0.0613	0.0000	0.0000	0.0000	0.0000	0.0000	0.0501	0.0295	0.0000	0.0635	0.0000	0.0000	0.0000	0.0329	0.1987	0.0000	0.0000	0.0000	0.0521	0.0000	0.1679	0.1472	0.0000	0.0000	0.6868	0.0900	0.0000	0.0450	0.0547	0.2783	0.7550	0.2096	0.0000	0.0000	0.0000	0.7922	0.5355	0.9093	0.8517	1.0616	0.0680	0.0329
RAPGEF4-AS1	0.0000	0.0000	0.0000	0.0026	0.0000	0.0000	0.0039	0.0000	0.0056	0.0000	0.0035	0.0092	0.0058	0.0000	0.0000	0.0000	0.0057	0.0000	0.0000	0.0000	0.0000	0.0142	0.0046	0.0000	0.0000	0.0070	0.0105	0.0120	0.0044	0.0023	0.0000	0.4806	0.0040	0.0000	0.0000	0.0000	0.0138	0.0061	0.0000	0.0000	0.0000	0.0000	0.0057	0.0319	0.0000	0.0000	0.0178	0.0091	0.0000
AC005618.2	0.0000	0.0000	0.0000	0.0000	0.0000	0.0000	0.0000	0.0000	0.0000	0.0000	0.0000	0.0000	0.0000	0.0000	0.0000	0.0000	0.0000	0.0000	0.0000	0.0000	0.0000	0.0000	0.0000	0.0000	0.0000	0.0000	0.0000	0.0000	0.0000	0.0000	0.0000	0.0000	0.0000	0.0000	0.0000	0.0000	0.0000	0.0000	0.0000	0.0000	0.0000	0.0000	0.0000	0.0000	0.0000	0.0000	0.0000	0.0000	0.0000
AC011498.3	0.0000	0.1247	0.0000	0.0234	0.0274	0.0691	0.0000	0.1255	0.0000	0.0000	0.0000	0.0000	0.0529	0.0616	0.0000	0.0000	0.0260	0.0839	0.0000	0.0000	0.0000	0.3905	0.0000	0.0000	0.0261	0.0427	0.0000	0.0550	0.0000	0.1067	0.0694	0.0938	0.1473	0.0000	0.2946	0.0000	0.1013	0.0843	0.0736	0.0245	0.0000	0.0000	0.1817	0.6724	0.0240	0.1744	0.0815	0.1949	0.1887
AL117339.3	0.0235	0.0000	0.0175	0.0829	0.0110	0.0223	0.0258	0.0182	0.0165	0.0027	0.0104	0.0408	0.0512	0.0281	0.0916	0.0263	0.0231	0.0068	0.0000	0.0035	0.0997	0.1442	0.0102	0.0248	0.1114	0.2320	0.0207	0.2083	0.1911	0.0687	0.0857	0.4456	0.0475	0.0439	0.0504	0.0686	0.0143	0.1109	0.0277	0.0770	0.0052	0.0148	0.1526	0.0353	0.1742	0.1321	0.0854	0.0471	0.0586
AC121247.1	0.0000	0.0288	0.1252	0.1728	0.0253	0.2873	0.0000	0.1507	0.0355	0.0942	0.2676	0.0585	0.0245	0.2369	0.3129	0.0754	0.0120	0.2714	0.0407	0.1412	0.7708	1.0822	0.0783	0.0711	0.5062	1.2806	0.0742	0.8131	0.6405	0.2463	0.1923	0.5196	0.2892	0.0839	0.1531	0.3104	0.0819	0.2336	0.1812	0.1924	0.0751	0.0170	0.0360	0.9317	0.1553	0.1128	0.1631	0.3472	0.1370
AC012291.3	0.2130	0.0829	0.0361	0.0855	0.0910	0.1149	0.1537	0.0835	0.0256	0.2488	0.1071	0.0281	0.1233	0.1024	0.1690	0.1086	0.0519	0.1675	0.0879	0.0871	0.1253	0.3896	0.2113	0.0000	0.1562	0.2057	0.0321	0.2927	0.1671	0.0780	0.1923	0.2182	0.1837	0.0432	0.1837	0.1341	0.2779	0.2804	0.3017	0.0896	0.0432	0.1102	0.2330	0.4861	0.2876	0.1160	0.3704	0.2963	0.2600
AC005962.1	0.0000	0.0000	0.1892	0.1020	0.1911	0.0302	0.1241	0.1971	0.0447	0.0000	0.0281	0.1843	0.0000	0.0895	0.1478	0.2376	0.0681	0.0000	0.0000	0.1143	0.2349	0.4828	0.0739	0.0000	0.1822	0.3350	0.0842	0.4561	0.5613	0.1676	0.1817	1.0636	0.1607	0.3398	0.2892	0.0782	0.0000	0.0491	0.1498	0.1711	0.0000	0.0000	0.0906	0.3827	0.0839	0.1826	0.2608	0.0972	0.2118
AL157385.2	0.0322	0.0000	0.0000	0.0065	0.0076	0.0191	0.0393	0.0069	0.0000	0.0000	0.0178	0.0000	0.0146	0.0114	0.0067	0.0301	0.0144	0.0000	0.0000	0.0242	0.0447	0.0540	0.0000	0.0000	0.0144	0.0118	0.0089	0.0685	0.0278	0.0000	0.0576	0.2593	0.0000	0.0000	0.0000	0.0000	0.0140	0.1710	0.0000	0.0339	0.0000	0.0000	0.1077	0.2507	0.0332	0.0386	0.2706	0.0462	0.1119
AC069404.1	0.0000	0.0959	0.0000	0.0120	0.0000	0.0000	0.1458	0.0515	0.0000	0.0000	0.0000	0.0000	0.0000	0.0000	0.0000	0.0000	0.0000	0.0000	0.0000	0.0448	0.0000	0.0000	0.0000	0.0000	0.0000	0.0328	0.0330	0.0000	0.0000	0.0000	0.0000	0.0000	0.0000	0.0399	0.0000	0.0000	0.0000	0.0000	0.0000	0.0000	0.0000	0.0000	0.0133	0.0300	0.0000	0.0358	0.0000	0.0143	0.0000
KCNAB1-AS2	0.0000	0.0000	0.0000	0.0247	0.0290	0.0365	0.0000	0.0000	0.0000	0.0000	0.0000	0.0000	0.0000	0.0000	0.0000	0.0000	0.0000	0.0000	0.0000	0.0000	0.0000	0.1377	0.0000	0.0000	0.0000	0.0000	0.0000	0.0291	0.0000	0.0226	1.3944	1.3881	0.0000	0.0000	0.0000	0.0000	0.0000	0.0000	0.0000	0.0000	0.0000	0.0000	0.0000	0.1546	0.0762	0.0000	0.0000	0.1472	0.0000
AC006449.3	0.0000	0.0000	0.0000	0.0709	0.0277	0.0698	0.1437	0.0254	0.0518	0.0344	0.0000	0.0000	0.0000	0.0622	0.0489	0.0000	0.0263	0.0000	0.1782	0.0441	0.0000	0.0000	0.0428	0.0000	0.0264	0.0862	0.0325	0.0556	0.1625	0.1294	0.0000	0.0948	0.1117	0.1049	0.0372	0.1358	1.0750	0.0000	0.0744	0.1981	0.0986	0.1489	0.1574	0.1182	0.2428	0.2115	0.1922	0.1407	0.1635
AC005332.3	0.5942	0.8749	0.2075	1.3126	1.0129	0.7053	0.9980	1.3129	0.7848	1.0848	1.4375	1.2930	0.7430	1.5444	1.8828	0.9724	1.1286	2.1419	1.1246	1.7268	3.9491	3.0310	2.1620	0.7858	1.7644	2.3129	0.6563	2.2810	3.0512	1.4696	0.2361	3.5882	0.4229	2.3846	2.9126	1.8861	0.7754	2.6891	1.3453	2.2818	1.8664	0.4228	1.6886	1.5293	1.5936	1.7797	3.6049	1.1011	2.3047
AC008413.2	0.0000	0.0000	0.0000	0.0000	0.0000	0.0000	0.0000	0.0000	0.0000	0.0000	0.0000	0.0000	0.0000	0.0000	0.0000	0.0000	0.0000	0.0000	0.0000	0.0000	0.0000	0.0000	0.0000	0.0000	0.0000	0.0000	0.0000	0.0000	0.0000	0.0000	0.0000	0.0000	0.0000	0.0000	0.0613	0.0000	0.0000	0.0935	0.0000	0.0000	0.0000	0.0000	0.0000	0.0973	0.0000	0.0000	0.0000	0.0000	0.0000
AC091182.2	0.0000	0.0000	1.3341	1.5423	0.0270	0.1020	0.0350	0.0494	1.5392	0.0000	0.0317	0.0831	0.0521	0.0000	0.0238	0.0000	0.0000	0.0000	0.0000	0.0000	0.1325	0.1282	0.0000	0.1516	0.0000	0.1260	0.0633	0.0542	0.0000	1.2180	0.1366	1.0152	0.0363	0.0000	0.1450	0.0882	0.3490	0.0830	0.0483	0.0000	0.0000	0.0000	0.0000	0.1727	0.0236	0.0343	0.1605	0.2193	0.0265
AC007483.1	0.0000	0.0000	0.0000	0.0000	0.0000	0.0000	0.0000	0.0401	0.0000	0.0000	0.0000	0.0000	0.0000	0.0000	0.0000	0.0000	0.0000	0.0000	0.0000	0.0000	0.0215	0.0260	0.0000	0.0000	0.0000	0.0000	0.0000	0.0000	0.0160	0.0000	0.0000	0.5237	0.0000	0.0000	0.0000	0.0000	0.0000	0.0224	0.0000	0.0000	0.0000	0.0294	0.0000	0.1167	0.0000	0.0278	0.0217	0.0222	0.0215
AC108673.2	0.1173	0.0000	0.0000	0.0942	0.1103	0.2784	0.0358	0.4297	0.0258	0.4453	0.0648	0.1701	0.1066	0.2066	0.6335	0.1645	0.4193	0.1691	0.0000	0.0440	0.4066	0.1639	0.5120	0.0775	0.1051	0.3437	0.0648	0.3878	0.1012	0.1719	0.9783	1.0386	0.2597	0.2614	0.4450	0.0000	0.1275	0.3962	0.5433	0.5675	0.3929	0.2967	1.0977	0.7066	0.6532	0.7727	1.1218	0.2523	1.3034
AC013402.1	0.0000	0.0000	0.0000	0.0000	0.0000	0.0000	0.0000	0.0087	0.0000	0.0000	0.0000	0.0000	0.0000	0.0000	0.0000	0.0000	0.0000	0.0000	0.0000	0.0000	0.0000	0.0225	0.0000	0.0000	0.0000	0.0000	0.0000	0.0095	0.0000	0.0000	0.0000	0.5826	0.0254	0.0000	0.0381	0.0000	0.0000	0.0000	0.0000	0.0000	0.0000	0.0000	0.0000	0.0404	0.0000	0.0000	0.0000	0.0096	0.0372
AP003068.1	0.0000	0.0000	0.0000	0.0000	0.0000	0.0000	0.0000	0.0000	0.0000	0.0000	0.0000	0.0000	0.0000	0.0215	0.0000	0.0000	0.0000	0.0000	0.0000	0.0000	0.0000	0.0000	0.0000	0.0000	0.0000	0.0000	0.0000	0.0000	0.0000	0.0000	0.0000	0.0981	0.0000	0.0000	0.0385	0.0000	0.0000	0.0000	0.0000	0.0000	0.0000	0.0000	0.0000	0.0000	0.0000	0.0000	0.0284	0.0000	0.0000
AC018647.3	0.0246	0.0000	0.0459	0.0148	0.0290	0.0219	0.0150	0.0053	0.0054	0.0144	0.0068	0.0447	0.0000	0.0434	0.0256	0.0115	0.0220	0.0000	0.0000	0.0185	0.0285	0.1240	0.0269	0.0326	0.0166	0.0722	0.0000	0.0815	0.0000	0.0451	0.0000	0.4166	0.0234	0.0439	0.0701	0.0190	0.0375	0.1189	0.0259	0.0726	0.0000	0.0312	0.0714	0.1980	0.0762	0.1181	0.0172	0.0589	0.1027
AC008759.3	0.0000	0.4888	0.0000	0.3405	0.0000	0.1161	0.3584	0.0000	0.0861	0.0762	0.1803	0.3311	0.2965	0.1149	0.3252	0.1220	0.0291	0.0940	0.0000	0.0489	1.2663	0.4374	0.1424	0.0862	1.1399	0.6928	0.0360	0.1540	0.1351	0.0717	0.0259	0.1050	0.0000	0.0000	0.0412	1.2043	0.0284	0.5981	0.5768	0.0549	0.0364	0.0412	0.0000	0.0000	0.0538	0.0000	0.0000	0.1247	0.0000
AC083902.1	1.9378	0.0000	0.0000	0.0371	3.8184	0.0000	0.8454	5.4503	0.0000	0.2156	0.0000	0.0000	0.5874	0.0650	0.1917	1.2943	0.0000	0.0000	0.0000	0.0692	0.0853	0.4642	0.0000	0.0000	0.0414	0.0676	0.1019	0.7411	0.2230	0.0000	0.0733	0.4458	0.0584	0.0000	0.0000	0.0000	0.0000	0.0000	0.0000	0.1553	0.0000	0.1751	0.0000	0.0463	0.0761	0.0000	0.0000	0.1765	0.0000
AC096576.3	0.0000	0.0000	0.0856	0.0000	0.0000	0.0000	0.0000	0.0000	0.0000	0.0000	0.0000	0.0000	0.0000	0.0000	0.0000	0.0000	0.0000	0.0000	0.0000	0.0000	0.0000	0.1284	0.0000	0.0000	0.0000	0.0168	0.0000	0.0217	0.0317	0.0000	0.0000	0.0740	0.0581	0.0000	0.0000	0.0707	0.0000	0.0000	0.0000	0.0000	0.0000	0.0000	0.0000	0.0000	0.0000	0.0000	0.0000	0.1318	0.0000
AC099518.2	0.7999	0.3527	0.0876	0.0378	0.0664	0.0838	0.1724	0.3449	0.0414	0.7697	0.0260	0.3072	0.3851	0.0332	0.1173	0.2200	0.1052	0.0000	0.0000	0.1059	0.0653	0.2630	0.0342	0.1245	0.0211	0.0000	0.0780	0.2446	0.0000	0.0345	2.0751	1.0608	0.3275	0.2308	0.3274	0.2535	1.1053	0.2499	1.0505	0.4951	0.3416	0.5357	0.1678	1.0870	0.3495	0.7611	1.0101	0.9001	0.4576
ANKRD44-AS1	0.0000	0.5457	0.0678	0.0292	0.0000	1.5556	0.9338	0.1256	0.0321	0.0000	0.0805	0.4753	0.1324	0.1026	0.0000	0.6808	0.1952	1.6796	2.8662	0.6006	0.0673	0.2849	2.0133	0.0963	0.0326	0.0000	0.0402	0.1720	0.0754	0.0267	0.1157	0.5862	0.3224	0.1623	0.1381	0.3922	0.0317	0.6326	0.1840	0.1532	0.0000	0.2302	0.0325	0.7678	0.1202	0.0436	0.0000	0.2785	0.4383
AL031432.5	0.0000	0.0000	0.0406	0.2101	0.0410	0.2328	0.1065	0.0564	0.0192	0.1273	0.0000	0.0000	0.0000	0.0154	0.3804	0.0815	0.0195	0.0000	0.0000	0.0654	0.2418	0.8041	0.0952	0.0000	0.2931	0.1437	0.0241	0.4325	0.2107	0.2076	0.1039	0.2808	0.0827	0.1360	0.0827	0.2012	0.0758	0.1894	0.0551	0.0917	0.0000	0.2205	0.2720	0.4159	0.3777	0.0261	0.1220	0.3752	0.4643
AC092535.5	0.3338	0.0000	0.4662	0.9384	0.0785	0.1981	0.1019	0.8274	0.7347	0.0487	0.1846	0.5447	0.2277	0.1764	0.1387	0.7023	0.3729	0.9625	1.2635	0.1877	0.5015	1.7725	1.3966	0.6621	0.2244	0.2446	0.2304	0.1971	0.1728	0.7949	0.1989	1.4781	1.5310	1.0790	1.1610	1.9904	0.3267	1.2487	0.6678	1.5802	0.4660	1.7416	0.6695	0.9638	1.9625	1.4496	0.7788	1.5961	0.5410
AC090952.1	0.0000	0.0000	0.0000	0.0000	0.0000	0.1323	0.0000	0.0000	0.0654	0.0434	0.0000	0.0539	0.0000	0.0000	0.0000	0.0000	0.0000	0.0000	0.1125	0.0557	0.0000	0.0000	0.0000	0.0000	0.0000	0.0000	0.1641	0.0000	0.0000	0.0272	0.0000	0.2392	0.0000	0.0331	0.0470	0.0000	0.0000	0.0717	0.1251	0.0313	0.0000	0.0000	0.0662	0.0000	0.0919	0.1335	0.0693	0.1776	0.0344
AC004014.1	0.0000	0.0000	0.0000	0.0000	0.0000	0.0000	0.0000	0.0000	0.0000	0.0000	0.0000	0.0000	0.0000	0.0000	0.0000	0.0000	0.0000	0.0000	0.0000	0.0000	0.0000	0.0000	0.0000	0.0000	0.0000	0.0000	0.0000	0.0000	0.0000	0.0000	0.0000	0.8924	0.0000	0.0000	0.0000	0.0000	0.0000	0.0000	0.0000	0.0000	0.0000	0.0000	0.0000	0.0618	0.0000	0.0000	0.0000	0.0294	0.0000
AC104777.1	0.0000	0.0000	0.0000	0.0000	0.0000	0.0000	0.0000	0.0000	0.0000	0.0000	0.0000	0.0000	0.0000	0.0000	0.0000	0.0000	0.0000	0.0000	0.0000	0.0000	0.0000	0.1956	0.0000	0.0000	0.0000	0.0000	0.0000	0.0000	0.0000	0.0000	0.0000	0.4696	0.0738	0.0000	0.0369	0.0000	0.0000	0.0000	0.0246	0.0000	0.0000	0.0000	0.0000	0.1757	0.0000	0.0000	0.0000	0.0279	0.0000
AC091912.3	0.0429	0.0000	0.0000	0.0216	0.0000	0.0318	0.0524	0.0093	0.0000	0.0000	0.0712	0.0623	0.0195	0.0492	0.0491	0.0100	0.0240	0.0309	0.0000	0.0241	0.0943	0.0480	0.0078	0.0710	0.1202	0.1415	0.0237	0.1217	0.0815	0.0039	0.0085	0.4838	0.0068	0.0000	0.0136	0.0000	0.0047	0.0466	0.0000	0.0045	0.0180	0.0000	0.0000	0.0162	0.0089	0.0129	0.0000	0.0257	0.0050
LINC01397	0.0000	0.0000	0.0000	0.0460	0.0000	0.0679	0.0000	0.0000	0.0000	0.0334	0.0316	0.0000	0.0000	0.0202	0.0000	0.0000	0.0256	0.0000	0.0000	0.0858	0.0529	0.7036	0.0000	0.0000	0.0000	0.0210	0.0000	0.3784	0.0593	0.0419	0.0227	1.2898	0.4344	0.0765	0.1086	0.0881	0.0249	0.3038	0.0241	0.1926	0.0319	0.0362	0.0255	0.6321	0.0944	0.2056	0.1602	0.3830	0.1590
AC009975.2	0.0000	0.0000	0.0294	0.0000	0.0074	0.0094	0.0000	0.0000	0.0000	0.0092	0.0087	0.0000	0.0000	0.0000	0.0066	0.0000	0.0000	0.0000	0.0000	0.0000	0.0073	0.0088	0.0000	0.0000	0.0000	0.0232	0.0000	0.0075	0.0000	0.0058	0.0126	0.4581	0.0300	0.0000	0.0100	0.0000	0.0000	0.0229	0.0000	0.0067	0.0000	0.0000	0.0000	0.0159	0.0000	0.0000	0.0074	0.0000	0.0000
AC011505.1	0.0000	0.0000	0.0191	0.0000	0.0097	0.0000	0.0000	0.0000	0.0000	0.0000	0.0000	0.0000	0.0000	0.0072	0.0000	0.0000	0.0092	0.0000	0.0000	0.0000	0.0190	0.1839	0.0000	0.0000	0.0000	0.0151	0.0000	0.0680	0.0213	0.0000	0.0000	0.3311	0.0000	0.0000	0.0130	0.0000	0.0000	0.0000	0.0000	0.0000	0.0000	0.0000	0.0092	0.1446	0.0085	0.0000	0.0000	0.0688	0.0381
AC044839.3	0.0000	0.0000	0.0000	0.0284	0.0996	0.0000	0.0000	0.0000	0.0000	0.0000	0.0391	0.0000	0.0000	0.0000	0.0000	0.0000	0.0000	0.0000	0.0000	0.0000	0.0327	0.0395	0.0000	0.0000	0.0000	0.0000	0.0000	0.0000	0.0000	0.0259	0.0000	0.3412	0.0000	0.0000	0.0000	0.0000	0.0000	0.0000	0.0000	0.0594	0.0000	0.0000	0.0630	0.3902	0.0000	0.0000	0.1319	0.1351	0.0000
OPA1-AS1	0.0000	0.0000	0.0000	0.2677	0.0000	0.1978	0.0407	0.0575	0.0293	0.0000	0.1474	0.0967	0.0606	0.0940	0.2216	0.0000	0.0894	0.0000	0.0000	0.0000	0.0000	0.1490	0.0000	0.0000	0.0299	0.0733	0.0000	0.2519	0.0000	0.2198	0.2118	0.5367	0.0843	0.3566	0.2529	0.1026	0.0580	0.3218	0.1123	0.1402	0.1489	0.1265	0.3268	0.2343	0.0825	0.6388	0.2800	0.0637	0.5556
AC104365.1	0.0000	0.0000	0.0000	0.0794	0.0930	0.0880	0.0302	0.1066	0.0218	0.0000	0.1367	0.1076	0.0899	0.0349	0.0411	0.0000	0.0000	0.0000	0.0749	0.0000	0.0229	0.0276	0.1079	0.0000	0.0000	0.0181	0.0273	0.0934	0.0000	0.1087	0.0982	0.8758	0.0938	0.3307	0.1251	0.0380	0.0430	0.2387	0.0625	2.2055	0.0000	0.0000	0.1102	0.1738	0.0408	0.0889	0.0692	0.2128	0.0458
AC079226.2	0.0000	0.0000	0.0000	0.0000	0.0000	0.0000	0.0391	0.0000	0.0000	0.0000	0.0000	0.0000	0.0000	0.0000	0.0000	0.0000	0.0000	0.0000	0.0000	0.0000	0.0296	0.1787	0.0000	0.0000	0.0000	0.0000	0.0000	0.0302	0.0000	0.0000	0.0000	0.5149	0.0405	0.0000	0.3640	0.0000	0.0000	0.0926	0.0000	0.0000	0.0000	0.0000	0.0000	0.2569	0.0000	0.0000	0.0000	0.3058	0.0000
AC002066.1	0.0000	0.0000	0.0869	0.0750	0.0000	0.0415	0.0570	0.0101	0.0514	0.0273	0.0387	0.0508	0.0424	0.0411	0.1551	0.0873	0.0730	0.0336	0.0000	0.0350	0.0431	0.5086	0.0849	0.0309	0.1046	0.2393	0.0515	0.1984	0.1289	0.0769	0.0000	1.1270	0.0443	0.0520	0.0000	0.0539	0.5074	0.0901	0.0098	0.0491	0.0130	0.0295	0.0312	0.7966	0.1251	0.0279	0.0435	0.1673	0.0108
AC022784.3	0.0000	0.0000	0.0000	0.0000	0.0000	0.0000	0.0000	0.0000	0.0000	0.0000	0.0000	0.0000	0.0000	0.0000	0.0000	0.0000	0.0000	0.0000	0.0000	0.0000	0.0000	0.1316	0.0000	0.0000	0.0000	0.0000	0.0000	0.0742	0.0000	0.0000	0.0000	0.1264	0.0497	0.0000	0.0496	0.0000	0.0000	0.2653	0.0331	0.0000	0.0000	0.0000	0.0700	0.0000	0.0000	0.0000	0.0000	0.0751	0.0000
SMC5-AS1	0.1655	0.4430	0.3981	0.3601	0.2335	0.2374	0.2106	0.3449	0.2611	0.1047	0.1754	0.1400	0.3261	0.2916	0.0974	0.2579	0.1541	0.1790	0.2088	0.2999	0.1275	0.1850	0.1907	0.3830	0.3400	0.1415	0.2056	0.3388	0.1666	0.2830	0.6082	1.0216	0.1832	0.2460	0.2878	0.1273	0.1080	0.2064	0.2091	0.2322	0.1771	0.2617	0.3135	0.5679	0.4211	0.4048	0.1352	0.4749	0.5174
AP000223.1	0.0595	0.3184	0.0554	0.2150	0.0280	0.1059	0.0000	0.0769	0.1047	0.0347	0.1315	0.0000	0.1623	0.0838	1.0627	0.1112	0.1063	0.0000	0.0901	0.0892	0.9349	0.6982	0.3895	0.0787	0.6664	0.7626	0.0000	0.7306	0.4722	0.1090	0.1418	0.3831	0.3763	0.1591	0.0376	0.0915	0.0000	0.1723	0.0752	0.0250	0.0000	0.1128	0.2121	0.5376	0.0736	0.1425	0.3886	0.3697	0.1377
LINC02858	0.0000	0.0000	0.0000	0.0089	0.0105	0.0000	0.1359	0.0288	0.0000	0.0390	0.0615	0.0645	0.0607	0.0235	0.0000	0.0832	0.0497	0.0321	0.0000	0.1168	0.0000	0.0995	0.0000	0.2942	0.0000	0.0000	0.0737	0.0000	0.0000	0.0000	0.0530	0.5374	0.0845	0.0000	0.0422	0.0000	0.3194	0.2255	0.0187	0.0936	0.0000	0.0985	0.4463	0.1341	0.0734	0.0133	0.1142	0.0532	0.1133
AC010894.2	0.0000	0.0000	0.0000	0.0220	0.0129	0.0130	0.0268	0.0189	0.0097	0.0064	0.0030	0.0159	0.0100	0.0155	0.0524	0.0154	0.0147	0.0158	0.0000	0.0247	0.0254	0.0675	0.0359	0.0073	0.0221	0.0523	0.0061	0.0570	0.0379	0.0121	0.0131	0.4241	0.0069	0.0245	0.0278	0.0127	0.4726	0.0583	0.0208	0.0069	0.0000	0.0174	0.0073	1.0609	0.0589	0.0099	0.0205	0.7138	0.0280
AC089985.1	0.0396	0.0000	0.0000	0.0079	0.0837	0.0117	0.0242	0.0683	0.0000	0.0347	0.0000	0.0000	0.0720	0.0418	0.0164	0.0000	0.0088	0.0000	0.0300	0.0297	0.0274	0.0221	0.0144	0.0000	0.0000	0.0362	0.0109	0.0467	0.0478	0.0073	0.0236	0.2231	0.0125	0.0265	0.0501	0.0000	0.0258	0.0573	0.0583	0.0083	0.0332	0.0125	0.0794	0.1292	0.0898	0.0119	0.0000	0.0189	0.0367
CYP51A1-AS1	0.0000	0.0716	0.0711	0.0115	0.0269	0.0453	0.0525	0.0247	0.0126	0.0000	0.0528	0.0138	0.0000	0.0135	0.0198	0.0446	0.0555	0.0000	0.0000	0.0143	0.0530	0.1334	0.0347	0.0758	0.0556	0.0525	0.0738	0.1534	0.0000	0.0280	0.0645	0.1845	0.0121	0.0426	0.0604	0.1102	0.3198	0.0691	0.0603	0.0362	0.0053	0.0121	0.0085	0.3116	0.0591	0.0286	0.0089	0.1141	0.0265
U95743.1	0.0000	0.0000	0.0000	0.0000	0.0000	0.0000	0.0081	0.0000	0.0000	0.0000	0.0000	0.0000	0.0000	0.0000	0.0000	0.0000	0.0000	0.0000	0.0000	0.0000	0.0061	0.0148	0.0000	0.0000	0.0000	0.0000	0.0000	0.0063	0.0000	0.0049	0.0000	0.2774	0.0252	0.0000	0.0000	0.0000	0.0058	0.0128	0.0000	0.0000	0.0000	0.0000	0.0000	0.1597	0.0000	0.0000	0.0000	0.0317	0.0000
AC010615.2	0.0266	0.1995	0.7037	0.3912	0.0676	0.0537	0.0130	0.1790	0.1218	0.0777	0.1972	0.0811	0.0774	0.0394	0.1084	0.0597	0.3521	0.1228	0.1692	0.3034	0.1821	0.2737	0.1317	0.1056	0.0859	0.2496	0.0323	0.2842	0.3270	0.4427	0.2220	0.3514	0.0977	0.1875	0.0269	0.0778	0.1158	0.1876	0.0583	0.1277	0.0119	0.0505	0.1827	1.3712	0.4941	0.1785	0.1093	0.2036	0.1479
AP003550.1	0.1600	0.0000	0.0000	0.0000	0.0000	0.0000	0.0489	0.0345	0.0000	0.0000	0.0000	0.0580	0.0000	0.0000	0.0000	0.0000	0.0000	0.3461	0.0000	0.0600	0.0000	0.0895	0.0000	0.3175	0.0359	0.0000	0.0000	0.1134	0.0000	0.0000	0.0636	0.2577	0.0000	0.0357	0.0000	0.0000	0.0000	0.0773	0.0674	0.0000	0.0000	0.0506	0.0000	0.0402	0.1321	0.0479	0.1120	0.1148	0.0000
LINC02815	0.0000	0.0000	0.0000	0.0000	0.0000	0.0298	0.0000	0.0000	0.0000	0.0000	0.0556	0.0000	0.0000	0.0000	0.0000	0.0000	0.0000	0.0000	0.0000	0.0000	0.0000	0.0000	0.0000	0.0000	0.0000	0.0000	0.0278	0.0000	0.0174	0.0000	0.0000	0.7285	0.0636	0.0224	0.1272	0.0000	0.0219	0.0000	0.0000	0.0000	0.0000	0.0318	0.0000	0.0505	0.0000	0.0000	0.0000	0.0000	0.0000
LINC02667	0.0000	0.0000	0.0000	0.0000	0.0000	0.0000	0.0000	0.0000	0.0000	0.0000	0.0098	0.0000	0.0000	0.0062	0.0000	0.0000	0.0000	0.0000	0.0000	0.0000	0.0245	0.0296	0.0128	0.0000	0.0158	0.0000	0.0000	0.0000	0.0548	0.0000	0.0000	0.1421	0.0558	0.0000	0.0000	0.0000	0.0000	0.0170	0.0000	0.0000	0.0000	0.0000	0.0000	0.1684	0.0000	0.0000	0.0000	0.0844	0.0245
AC073174.1	0.0000	0.0000	0.0000	0.0020	0.0000	0.0000	0.0000	0.0021	0.0000	0.0000	0.0000	0.0000	0.0000	0.0000	0.0000	0.0000	0.0000	0.0000	0.0000	0.0000	0.0000	0.0247	0.0000	0.0000	0.0000	0.0000	0.0000	0.0186	0.0000	0.0000	0.0156	0.5221	0.0000	0.0000	0.0093	0.0000	0.0000	0.0142	0.0703	0.0041	0.0055	0.0777	0.0022	0.0444	0.0000	0.0000	0.0000	0.0211	0.0000
MIR3659HG	0.0969	0.0000	1.7136	1.5562	0.0000	0.0287	0.0887	0.0835	1.0661	0.0566	0.0803	0.0703	0.0000	0.0341	0.0000	0.0453	0.0649	0.0000	0.0000	0.0000	0.0672	0.3520	0.1057	0.0000	0.1520	0.2484	0.0000	0.2517	0.0502	0.8873	0.0577	1.0139	0.0613	0.0216	0.0000	0.2609	0.0000	0.0935	0.0204	0.0408	0.0000	0.0613	0.0648	0.6323	0.0200	0.0000	0.1130	0.1621	0.0224
AL109933.5	0.0000	0.0000	0.0000	0.0000	0.0000	0.0000	0.0090	0.0032	0.0000	0.0000	0.0082	0.0000	0.0000	0.0078	0.0123	0.0000	0.0000	0.0000	0.0000	0.0000	0.0171	0.0371	0.0000	0.0098	0.0099	0.0622	0.0041	0.0663	0.0178	0.0054	0.0117	0.3566	0.0327	0.0066	0.0047	0.0568	0.0257	0.0713	0.0000	0.0186	0.0206	0.0000	0.0000	0.1001	0.0244	0.0044	0.0138	0.0424	0.0068
AFF2-IT1	0.0000	0.0000	0.0000	0.0000	0.0000	0.0000	0.0000	0.0000	0.0000	0.0000	0.0000	0.0000	0.0000	0.0000	0.0000	0.0000	0.0668	0.0000	0.0000	0.0000	0.0000	0.0000	0.0000	0.0000	0.0000	0.0000	0.0000	0.0000	0.0000	0.0274	0.0000	0.3612	0.0000	0.0000	0.0000	0.0000	0.0000	0.0000	0.0000	0.0000	0.0000	0.0000	0.0000	0.0000	0.0617	0.0000	0.0000	0.0000	0.0000
LINC01607	0.0000	0.1884	0.0074	0.0064	0.0113	0.0285	0.0147	0.0034	0.0000	0.0047	0.0707	0.0174	0.0436	0.0113	0.0199	0.0224	0.0643	0.0461	0.0726	0.0720	0.0000	0.0045	0.0873	0.0317	0.0072	0.0029	0.0177	0.0038	0.0055	0.0146	0.0413	0.3476	0.0152	0.0285	0.1163	0.0123	0.0487	0.1274	0.1145	0.0202	0.0089	0.0910	0.1247	0.1887	0.0066	0.0671	0.0784	0.0306	0.0148
ADAMTS19-AS1	0.0000	0.0000	0.0000	0.0000	0.0047	0.0059	0.0000	0.0215	0.0000	0.0117	0.0055	0.0000	0.0364	0.0106	0.0042	0.0000	0.0000	0.0000	0.0000	0.0000	0.0046	0.0559	0.0000	0.0000	0.0000	0.0220	0.0055	0.0142	0.0000	0.0073	0.0477	0.4024	0.0126	0.0000	0.0253	0.0231	0.0000	0.0048	0.0000	0.0421	0.0000	0.0000	0.0089	0.1506	0.0124	0.0060	0.0000	0.0813	0.0046
Z94057.1	0.0000	0.2094	0.0000	0.0000	0.0000	0.1857	0.0239	0.0169	0.0000	0.0000	0.0000	0.0567	0.1778	0.0000	0.0000	0.0731	0.0699	0.0564	0.1184	0.1760	0.0000	0.0875	0.0569	0.0517	0.0000	0.0000	0.0000	0.0370	0.0000	0.0000	0.0000	0.2519	0.0000	0.0000	0.0000	0.0000	0.0170	0.0000	0.1153	0.0329	0.0000	0.0000	0.0174	0.0589	0.0161	0.0234	0.0000	0.0561	0.0181
AC104633.2	0.0000	0.0000	0.0000	0.0256	0.0000	0.0000	0.0000	0.0000	0.0000	0.0000	0.0000	0.0462	0.0000	0.0112	0.0000	0.0000	0.0000	0.0000	0.0000	0.0000	0.0000	0.0534	0.0000	0.0000	0.0000	0.0000	0.0000	0.0000	0.0000	0.0000	0.0127	0.8720	0.0000	0.0000	0.0000	0.0000	0.0000	0.0308	0.0000	0.0000	0.0000	0.0000	0.0000	0.0480	0.0000	0.0000	0.1041	0.0457	0.0000
LINC02833	0.0635	0.0340	0.0000	0.0127	0.0075	0.0471	0.0097	0.0410	0.0000	0.0371	0.0351	0.0000	0.0000	0.0224	0.0066	0.0000	0.0000	0.0000	0.0000	0.0000	0.0000	0.0000	0.0462	0.0000	0.0071	0.0174	0.0526	0.0075	0.0164	0.0000	0.0000	0.4088	0.0000	0.0000	0.0000	0.0000	0.0000	0.0000	0.0067	0.0067	0.0000	0.0100	0.0071	0.0637	0.0131	0.0570	0.0000	0.0000	0.0147
C7orf77	0.0000	0.0647	0.0000	0.0000	0.0000	0.1435	0.0369	0.0000	0.0000	0.1766	0.0000	0.0000	0.0000	0.0000	0.0000	0.0000	0.1351	0.7845	0.0915	0.0453	0.0000	0.0000	0.1760	0.0000	0.0271	0.0000	0.0668	0.0571	0.0000	0.0000	0.0240	1.3628	0.0382	0.0000	0.0382	0.0000	0.0000	0.0292	0.0000	0.1526	0.0000	0.0000	0.0000	0.1821	0.0000	0.5794	0.0000	0.0578	0.0000
AC099811.5	0.1213	0.0000	0.0000	0.3087	0.1141	0.0960	0.1482	0.0349	0.0356	0.0709	0.0000	0.0000	0.1104	0.1283	0.1177	0.0378	0.0362	0.0000	0.0000	0.0910	0.0935	0.1809	0.0000	0.1605	0.2176	0.3556	0.0447	0.3440	0.2653	0.0296	0.4339	0.3908	0.1024	0.1623	0.2558	0.0000	0.1232	0.3124	0.0681	0.1702	0.3614	0.0767	0.2704	0.4875	0.4339	0.2665	0.1699	0.4255	0.4683
AP003721.2	0.0000	0.0000	0.2155	0.0929	0.0000	0.0458	0.0000	0.0000	0.1019	0.0000	0.0000	0.0559	0.0000	0.0136	0.0160	0.0000	0.0000	0.0000	0.1168	0.0000	0.0178	0.2371	0.0281	0.0510	0.0173	0.0283	0.0000	0.0729	0.0399	0.0424	0.0153	0.6210	0.0488	0.0172	0.0000	0.0297	0.1174	0.0558	0.0162	0.0162	0.0000	0.0732	0.0688	0.1549	0.0796	0.0231	0.0360	0.0369	0.0179
AC004839.2	0.1984	0.0000	0.1847	0.1062	0.0311	0.3532	0.2423	0.0570	0.0582	0.0000	0.2194	0.0480	0.1203	0.2097	0.4946	0.0618	0.2069	0.1907	0.0000	0.1488	0.0611	0.4436	0.1925	0.0874	0.1482	0.6056	0.1461	0.1874	0.2967	0.1696	0.1051	0.6389	0.1673	0.2948	0.3764	0.1526	0.2013	0.5745	0.3064	0.1113	0.1477	0.2091	0.1474	0.5645	0.3820	0.1980	0.5246	0.2846	0.4593
AL033530.1	0.0000	0.0000	0.0329	0.0142	0.0055	0.0000	0.0000	0.0051	0.0000	0.0000	0.0000	0.0086	0.0000	0.0000	0.0000	0.0000	0.0000	0.0000	0.0000	0.0000	0.0000	0.0659	0.0000	0.0000	0.0000	0.0043	0.0000	0.0334	0.0285	0.0000	0.0187	0.4936	0.0075	0.0000	0.0000	0.0091	0.0308	0.0740	0.0050	0.0198	0.0000	0.0075	0.0000	0.0474	0.0000	0.0212	0.0000	0.1353	0.0000
AC090386.1	0.0000	0.0000	0.0000	0.0000	0.0000	0.0000	0.0000	0.0000	0.0000	0.0000	0.0000	0.0000	0.0000	0.0000	0.0000	0.0000	0.0000	0.0000	0.0000	0.0000	0.0000	0.0000	0.0000	0.0000	0.0000	0.0000	0.0000	0.0193	0.0000	0.0000	0.0000	0.5269	0.0000	0.0000	0.0000	0.0000	0.0000	0.0000	0.0000	0.0000	0.0000	0.0000	0.0000	0.0205	0.0000	0.0000	0.0191	0.0196	0.0000
AL161729.3	0.0000	0.1581	0.0917	0.2175	0.1852	0.0876	0.0601	0.4881	0.0217	0.2588	0.6805	0.0000	0.1343	0.0347	0.0000	0.1841	0.1540	0.4258	0.2981	0.1846	0.0228	0.0275	0.1791	0.1302	0.0441	0.1623	0.0000	0.1395	0.0340	0.3066	0.8213	1.0304	0.1246	0.1317	0.6849	0.0379	0.1927	0.7128	0.4147	0.5593	0.1649	0.1245	0.6802	1.8292	0.6702	0.2949	2.8025	0.2119	1.5046
AC091178.2	0.1132	0.1818	0.0527	0.1477	0.0133	0.1007	0.1382	0.1098	0.0996	0.0000	0.0469	0.0616	0.0515	0.1496	0.0235	0.1323	0.2276	0.1224	0.0857	0.0000	0.0392	0.2056	0.0618	0.1496	0.0507	0.0933	0.0469	0.3074	0.1074	0.1866	0.0562	0.3189	0.2506	0.2775	0.2147	0.1088	1.1691	0.4370	0.2741	0.0714	0.1264	0.3578	0.2270	1.8894	0.2335	0.2711	1.6766	0.2300	0.4979
AC084398.2	0.1175	0.0000	0.0000	0.0708	0.0552	0.0000	0.1435	0.0253	0.0259	0.0000	0.4547	0.0426	0.0534	0.0621	0.0000	0.1648	0.1313	0.0000	0.3557	0.0000	0.0000	0.5253	0.2992	0.2330	0.0527	0.0215	0.0000	0.0555	0.0811	0.0000	0.1867	0.6621	0.1486	0.0524	0.1114	0.1808	0.0256	0.1701	0.1979	0.0000	0.1312	0.0000	0.0785	0.1475	0.1212	0.0000	0.0822	0.4494	0.1088
SNHG14	0.0784	0.0888	0.1102	0.5452	0.0584	0.3101	0.1680	0.1223	0.0919	0.0603	0.4271	0.3173	0.1364	0.7040	1.1813	0.1243	0.1793	0.1399	0.2058	0.1781	1.2810	1.7037	0.3232	0.2490	1.4745	1.5015	0.2193	1.3595	1.2109	0.2422	0.0736	0.3594	0.0761	0.0978	0.0395	0.3175	0.0451	0.2573	0.1313	0.2765	0.0668	0.0463	0.0488	1.6117	0.6218	0.0667	0.0475	0.6776	0.1807
AL807776.1	0.0342	0.0366	0.0796	0.1716	0.0804	0.0812	0.0626	0.0368	0.0677	0.0200	0.0473	0.0620	0.0311	0.2349	0.1634	0.0639	0.1451	0.0000	0.0259	0.0128	0.1976	0.2198	0.0249	0.0226	0.1839	0.3632	0.0283	0.1777	0.4130	0.0501	0.3192	0.3854	0.0108	0.0610	0.0108	0.1315	0.0297	0.0248	0.0072	0.1942	0.1050	0.0432	0.0457	0.1116	0.0705	0.1024	0.2313	0.1226	0.2058
AC009498.1	0.0000	0.0000	0.0000	0.0000	0.0146	0.0000	0.0000	0.0134	0.0000	0.0000	0.0000	0.0000	0.0000	0.0109	0.0000	0.0000	0.0000	0.0000	0.0000	0.0232	0.0000	0.0000	0.0000	0.0000	0.0000	0.0000	0.0000	0.0000	0.0000	0.0000	0.0000	0.6487	0.0000	0.0000	0.0588	0.0000	0.0000	0.0000	0.0000	0.0000	0.0000	0.0000	0.0000	0.0311	0.0256	0.0186	0.0000	0.0000	0.0000
AC091074.3	0.0000	0.0000	0.0000	0.0000	0.0197	0.0000	0.0000	0.0000	0.0000	0.0000	0.0232	0.0000	0.0000	0.0000	0.0000	0.0000	0.0000	0.0000	0.0000	0.0000	0.0000	0.0000	0.0000	0.0000	0.0000	0.0000	0.0000	0.0000	0.0000	0.0000	0.0000	0.4051	0.0000	0.0000	0.0000	0.0000	0.0000	0.0000	0.0000	0.0000	0.0000	0.0000	0.0000	0.0421	0.0000	0.0000	0.0000	0.0401	0.0000
AL450338.2	0.0000	0.0000	0.0000	0.0000	0.0000	0.0161	0.0000	0.0350	0.0119	0.0000	0.0000	0.0196	0.0000	0.0000	0.0113	0.0000	0.0000	0.0000	0.0000	0.0000	0.1252	0.3331	0.0000	0.0000	0.0121	0.0397	0.0000	0.0000	0.0281	0.0397	0.3336	0.6543	0.0000	0.0000	0.0171	0.0000	0.0236	0.0262	0.0114	0.0000	0.0000	0.0171	0.0241	0.1904	0.0224	0.0162	0.1390	0.2073	0.0000
AP001999.2	0.0000	0.0000	0.0000	0.0000	0.0000	0.0000	0.0000	0.0000	0.0000	0.0000	0.0000	0.0000	0.0000	0.0000	0.0000	0.0000	0.0000	0.0000	0.0000	0.0000	0.0000	0.0000	0.0000	0.0000	0.0131	0.0000	0.0000	0.0000	0.0000	0.0000	0.0000	0.5667	0.0000	0.0000	0.0000	0.0000	0.0000	0.0000	0.0000	0.0000	0.0000	0.0000	0.0065	0.0295	0.0000	0.0088	0.0068	0.0000	0.0000
AC090260.1	0.0000	0.0000	0.0000	0.0207	0.0807	0.0407	0.0000	0.1257	0.0076	0.0702	0.0095	0.0249	0.0156	0.0423	0.0855	0.0321	0.0230	0.0000	0.0000	0.0129	0.0555	0.0671	0.0250	0.0000	0.0538	0.0691	0.0000	0.0729	0.0178	0.0063	0.0136	0.3315	0.1085	0.0076	0.0109	0.0396	0.0821	0.0166	0.0145	0.0217	0.0000	0.0000	0.0841	0.1206	0.0566	0.0206	0.0480	0.0492	0.0318
AC008074.2	0.3822	0.6697	0.6470	0.4116	0.1715	1.9589	0.7427	0.4569	0.4665	0.2030	0.3074	0.7686	0.4581	0.1959	0.2454	0.7472	1.2111	0.7264	1.7886	1.4070	0.1365	0.1068	1.8076	0.5284	0.1557	0.1527	0.4413	0.1231	0.0899	0.6110	1.8496	0.3636	0.3737	0.3563	0.2747	0.3609	0.3174	0.3103	0.6000	0.1974	0.5529	0.3955	0.3485	0.4013	0.7383	0.6244	0.1540	0.8806	0.8930
AL132709.7	0.0000	0.0000	0.0000	0.0000	0.0000	0.0000	0.0000	0.0000	0.0000	0.0000	0.0000	0.0000	0.0000	0.0000	0.0000	0.0000	0.0000	0.0000	0.0000	0.0000	0.0000	0.0120	0.0000	0.0000	0.0000	0.0039	0.0000	0.0051	0.0000	0.0000	0.0000	0.2933	0.0000	0.0000	0.0000	0.0000	0.0000	0.0000	0.0000	0.0000	0.0000	0.0000	0.0000	0.0108	0.0000	0.0064	0.0000	0.0000	0.0000
AC094105.1	0.0000	0.0000	0.0000	0.0000	0.0000	0.0000	0.0000	0.0000	0.0000	0.0000	0.0000	0.0000	0.0000	0.0000	0.0000	0.0000	0.0000	0.0000	0.0000	0.0000	0.0000	0.0331	0.0000	0.0000	0.0000	0.0000	0.0000	0.0000	0.0000	0.0000	0.0000	0.3810	0.0000	0.0000	0.0000	0.0000	0.0000	0.0000	0.0000	0.0000	0.0000	0.0000	0.0000	0.0000	0.0000	0.0000	0.0000	0.0000	0.0000
PPM1F-AS1	0.0525	0.0112	0.0440	0.1103	0.0292	0.0462	0.0433	0.0468	0.0520	0.0399	0.0474	0.0660	0.0358	0.0996	0.0767	0.0720	0.0457	0.0530	0.0649	0.0348	0.0942	0.1819	0.0471	0.0625	0.0612	0.0663	0.0459	0.1545	0.0897	0.1429	0.0653	0.3183	0.0747	0.0515	0.0420	0.1151	0.0578	0.1148	0.0413	0.0537	0.0488	0.0487	0.0745	0.1840	0.1783	0.0859	0.0812	0.1217	0.1454
AC138965.1	0.0000	0.0000	0.0000	0.0703	0.0000	0.0000	0.1069	0.0000	0.0514	0.0000	0.0000	0.0000	0.0000	0.0000	0.0000	0.0000	0.0000	0.0000	0.0000	0.0000	0.0000	0.0000	0.0000	0.0000	0.0000	0.0000	0.0000	0.0000	0.0000	0.0214	0.0000	0.1878	0.0000	0.0260	0.0000	0.0000	0.0000	0.0000	0.0000	0.0982	0.0000	0.0000	0.0000	0.0000	0.0000	0.0699	0.0000	0.0279	0.0000
LINC01191	0.0000	0.0000	0.0315	0.0226	0.0053	0.0067	0.0482	0.0146	0.0099	0.0132	0.0062	0.0000	0.0103	0.0000	0.0187	0.0000	0.0101	0.0000	0.0341	0.0338	0.0000	0.1827	0.0328	0.0000	0.0000	0.0041	0.0124	0.1118	0.0117	0.0289	0.0493	0.5082	0.0499	0.0402	0.0428	0.0781	0.0196	0.0816	0.0522	0.0664	0.0189	0.0143	0.0703	0.1755	0.0465	0.0270	0.0473	0.0755	0.0626
AC092542.1	0.0000	0.0000	0.0000	0.0375	0.0000	0.0000	0.0000	0.0402	0.0411	0.0000	0.0000	0.0000	0.0000	0.0329	0.3102	0.0000	0.0000	0.0000	0.0000	0.0000	0.2157	0.3652	0.0000	0.0000	0.0418	0.2393	0.0515	0.0441	0.0644	0.0000	0.0000	0.6011	0.0000	0.0416	0.0590	0.0000	0.0000	0.1802	0.0000	0.0000	0.2605	0.0000	0.0000	0.2812	0.1155	0.0000	0.0000	0.0892	0.0864
NKX2-2-AS1	0.0000	0.0000	0.0000	0.0000	0.0000	0.0000	0.0000	0.0000	0.0000	0.0000	0.0000	0.0000	0.0000	0.0000	0.0000	0.0000	0.0000	0.0000	0.0000	0.0000	0.0000	0.0000	0.0000	0.0000	0.0000	0.0000	0.0000	0.0000	0.0000	0.0000	0.0000	0.0000	0.0000	0.0000	0.0000	0.0000	0.0000	0.0000	0.0000	0.0000	0.0000	0.0000	0.0000	0.0000	0.0000	0.0000	0.0000	0.0000	0.0000
AC097515.1	0.0000	0.0000	0.0000	0.0000	0.0000	0.0000	0.0000	0.0000	0.0000	0.0000	0.0251	0.0000	0.0000	0.0160	0.0377	0.0000	0.0000	0.0000	0.0000	0.0340	0.0000	0.0761	0.0000	0.0000	0.1627	0.0000	0.0000	0.0214	0.0157	0.0166	0.0000	0.3654	0.0000	0.0000	0.0574	0.0000	0.9673	0.0000	0.0000	0.0000	0.0000	0.0287	0.0202	0.8204	0.0000	0.0000	0.0000	1.4757	0.0000
AC110611.1	0.0910	0.0853	0.3390	0.3655	0.1337	0.1553	0.1737	0.3090	0.1603	0.1595	0.0881	0.0495	0.0517	0.0802	0.0473	0.0745	0.0966	0.1476	0.1895	0.3071	0.1893	0.3434	0.3394	0.0451	0.0357	0.0292	0.1068	0.2634	0.1217	0.4752	0.4474	0.6228	0.1296	0.2384	0.5036	0.0963	0.2227	0.6480	0.2923	0.3734	0.1969	0.2015	0.4209	0.2171	0.3943	0.6201	0.7061	0.2230	1.2328
AC011405.1	0.0835	0.0447	0.0648	0.0950	0.0655	0.0000	0.1105	0.0660	0.0184	0.0976	0.1539	0.0808	0.0380	0.0196	0.1504	0.0651	0.0311	0.2810	0.2529	0.1879	0.1609	0.1323	0.0304	0.0736	0.0187	0.1530	0.0077	0.1973	0.1778	0.0918	0.2323	0.6052	0.0704	0.0745	0.1409	0.0857	0.0848	0.5241	0.0762	0.0761	0.0000	0.0264	0.2544	0.1608	0.3216	0.1751	0.4157	0.1331	0.2192
CU633906.1	0.0115	0.0000	0.0000	0.0092	0.0162	0.0205	0.0000	0.0298	0.0000	0.0000	0.0000	0.0000	0.0000	0.0243	0.0096	0.0108	0.0257	0.0166	0.0000	0.0000	0.0426	0.0257	0.0168	0.0000	0.0000	0.0042	0.0064	0.0544	0.0556	0.0000	0.0137	0.0556	0.0073	0.0103	0.0073	0.0000	0.0050	0.1000	0.0145	0.0436	0.0000	0.0364	0.0103	0.0173	0.0000	0.0207	0.0430	0.0055	0.0320
AC096588.1	0.0000	0.0000	0.0000	0.0000	0.0000	0.0000	0.0000	0.0000	0.0000	0.0000	0.0000	0.0000	0.0000	0.0000	0.0000	0.0000	0.0000	0.0000	0.0000	0.0000	0.0000	0.1659	0.0000	0.0000	0.0000	0.0000	0.0000	0.0280	0.0000	0.0000	0.0236	0.7648	0.0000	0.0000	0.1502	0.0000	0.0000	0.0860	0.0000	0.0000	0.0000	0.0000	0.0000	0.0894	0.0000	0.0000	0.0000	0.2555	0.0275
AP003117.1	0.0000	0.0000	0.4454	0.1441	0.2531	0.0000	0.3652	0.0516	0.0790	0.4541	0.0992	0.2169	0.0000	0.1264	0.7455	0.1118	0.0802	0.6897	0.0000	0.1794	0.4147	1.0362	0.2176	0.0000	0.3752	0.7667	0.0000	0.7910	0.2683	0.0438	0.0950	0.5777	0.0378	0.1066	0.0000	0.1840	0.0260	0.7216	0.3022	0.1007	0.1002	0.0378	0.1333	0.0901	0.6908	0.1075	0.3070	0.1716	0.1939
AL023913.1	0.0000	0.0000	0.0000	0.0000	0.0000	0.0000	0.0000	0.0000	0.0000	0.0000	0.0000	0.0000	0.0000	0.0000	0.0181	0.0000	0.0000	0.0000	0.0000	0.0000	0.0000	0.0000	0.0000	0.0000	0.0000	0.0000	0.0000	0.0000	0.0000	0.0000	0.0000	0.4211	0.0000	0.0000	0.0000	0.0000	0.0000	0.0000	0.0000	0.0000	0.0000	0.0000	0.0000	0.2189	0.0000	0.0000	0.0000	0.0417	0.0000
CR381653.1	0.1917	0.0746	0.0649	0.0700	0.1065	0.0724	0.1171	0.0676	0.0077	0.0509	0.1060	0.1138	0.0634	0.0368	0.1231	0.1141	0.0389	0.1256	0.0528	0.1045	0.0483	0.0390	0.0888	0.0922	0.0703	0.1277	0.0096	0.0823	0.0842	0.0575	0.0346	0.1684	0.0882	0.1554	0.0551	0.0268	0.0910	0.2019	0.0294	0.1100	0.0000	0.0661	0.0466	0.4726	0.0288	0.0418	0.0081	0.2583	0.0242
AC090607.4	0.0000	0.0000	0.0000	0.0000	0.0000	0.0000	0.0000	0.0000	0.0000	0.0000	0.0000	0.0000	0.0000	0.0000	0.0000	0.0000	0.0000	0.0000	0.0000	0.0000	0.0000	0.0000	0.0000	0.0000	0.0000	0.0000	0.0000	0.0000	0.0000	0.0000	0.0000	0.0000	0.0000	0.0000	0.0000	0.0000	0.0000	0.0000	0.0000	0.0000	0.0000	0.0000	0.0000	0.0000	0.0000	0.0000	0.0000	0.0000	0.0000
AC007269.1	0.0000	0.0000	0.0000	0.0000	0.0000	0.0000	0.0000	0.0000	0.0000	0.0000	0.0000	0.0330	0.0207	0.0641	0.1324	0.0000	0.0000	0.0000	0.0000	0.0000	0.0000	0.0254	0.0000	0.0000	0.0204	0.0000	0.0000	0.0107	0.0314	0.0167	0.0090	0.4397	0.0000	0.0000	0.0000	0.0525	0.0000	0.0439	0.0000	0.0000	0.0254	0.0000	0.0000	0.0000	0.0469	0.0000	0.0000	0.0000	0.0000
AC110760.1	0.0000	0.0601	0.0000	0.0677	0.0000	0.0000	0.0000	0.0000	0.0000	0.0000	0.0000	0.0407	0.0000	0.0000	0.0000	0.0000	0.0000	0.0810	0.0000	0.0000	0.0000	0.0314	0.0000	0.0743	0.0000	0.0000	0.0000	0.0000	0.0000	0.0206	0.0223	0.4521	0.0355	0.0000	0.0000	0.0432	0.0000	0.0000	0.0236	0.0000	0.0941	0.0355	0.1251	0.0282	0.0000	0.0336	0.0524	0.0537	0.0260
AC018797.3	0.6030	0.1722	0.9358	0.9042	0.5671	0.1670	0.6138	0.5200	0.3186	3.2881	0.7781	0.7581	0.1097	0.4676	0.8687	0.2632	0.2695	0.8695	1.0957	0.6633	0.6320	0.6293	0.4388	0.5317	0.4144	0.8100	0.1998	0.6078	0.7911	1.0164	1.6930	4.5964	0.3307	0.3406	0.5085	0.4331	0.4022	2.0183	0.5757	0.8121	0.3816	0.0254	0.8781	0.2423	1.0285	1.4450	2.4390	0.7690	2.6998
AC087392.2	0.3964	0.0000	0.0000	0.1592	0.0266	0.5378	0.0000	0.0732	0.0997	0.1654	0.1566	0.1232	0.5150	0.0798	0.9648	0.1059	0.0253	0.3266	0.4287	0.0425	0.6283	0.7281	0.1236	0.0000	0.4061	1.0580	0.0000	1.2307	0.8406	0.1867	0.0450	0.7295	0.1075	0.2272	0.1433	0.4357	0.0000	0.3554	0.2862	0.2145	0.0000	0.0716	0.0757	0.2275	0.7010	0.0339	0.0264	0.1354	0.6556
AC010536.2	0.2940	0.0000	0.2738	0.7873	0.1843	0.0000	0.0000	0.6761	0.1294	0.1718	0.3252	0.4265	0.2674	0.0000	0.0407	0.1833	0.0438	0.7066	0.1484	0.2205	0.0453	0.4383	0.1426	0.6481	0.0000	0.0359	0.0541	0.6483	0.3045	0.8619	0.3115	0.7891	0.7441	1.0051	1.6736	0.3017	0.4263	0.3312	0.1238	0.2887	0.0000	0.1240	1.9223	1.4765	2.3859	0.4110	0.6861	0.8905	2.4511
LINC02194	0.0000	0.0000	0.0000	0.0000	0.0000	0.0000	0.0632	0.0000	0.0000	0.0000	0.0000	0.0000	0.0000	0.0000	0.0000	0.0000	0.0154	0.0000	0.0000	0.0000	0.0160	0.5980	0.0000	0.0000	0.0000	0.0000	0.0000	0.1141	0.0238	0.0126	0.0274	1.1113	0.0218	0.0154	0.3274	0.0000	0.0000	0.2166	0.0000	0.0145	0.0000	0.0000	0.0000	0.6585	0.0000	0.0000	0.0000	0.3960	0.0320
AC021180.1	0.0000	0.0000	0.0000	0.0000	0.0000	0.0000	0.0000	0.1024	0.0000	0.0000	0.0000	0.0000	0.0000	0.0000	0.0000	0.0000	0.0000	0.0000	0.0000	0.0000	0.0000	0.0000	0.0000	0.0000	0.0000	0.0000	0.0000	0.0000	0.0000	0.0000	0.0000	0.3824	0.0376	0.0000	0.0000	0.0000	0.0000	0.0000	0.0000	0.0000	0.0000	0.0000	0.1323	0.0298	0.0000	0.2489	0.0000	0.0000	0.0000
AL121902.1	0.0000	0.0000	0.0000	0.0000	0.0000	0.0000	0.0000	0.0000	0.0000	0.0000	0.0000	0.0000	0.0000	0.0000	0.0000	0.0000	0.0000	0.0000	0.0000	0.0000	0.0000	0.0000	0.0000	0.0000	0.0000	0.0000	0.0000	0.0000	0.0000	0.0264	0.0000	0.3487	0.0000	0.0000	0.0000	0.0000	0.0000	0.0000	0.0000	0.0000	0.0000	0.0000	0.0000	0.0362	0.0000	0.0000	0.0000	0.0000	0.0000
AL355053.1	0.0000	0.0000	0.0000	0.0000	0.0000	0.0529	0.0363	0.0256	0.0000	0.0000	0.0164	0.0000	0.0000	0.0209	0.0741	0.0000	0.0000	0.0000	0.0450	0.0000	0.0412	0.0498	0.0000	0.0000	0.0133	0.0327	0.0000	0.0561	0.0205	0.0327	0.0354	0.4306	0.0000	0.0265	0.0000	0.0229	0.0000	0.0287	0.0000	0.0500	0.0000	0.0000	0.0000	0.0597	0.0613	0.0000	0.0000	0.1137	0.0000
AL035604.1	0.0000	0.0000	0.0000	0.0000	0.0000	0.0000	0.0000	0.0000	0.0000	0.0000	0.0000	0.0000	0.0000	0.0000	0.0000	0.0000	0.0000	0.0000	0.0000	0.0000	0.0000	0.0576	0.0000	0.0000	0.0000	0.0000	0.0000	0.0365	0.0000	0.0000	0.0000	0.7046	0.0489	0.0000	0.0163	0.0198	0.0000	0.0000	0.0000	0.0000	0.0000	0.0000	0.0000	0.0388	0.0000	0.0154	0.0000	0.0123	0.0000
AC068792.1	0.5561	0.5955	0.0000	0.2553	0.6724	0.5658	0.7278	0.5822	0.0000	1.0674	0.4832	0.4033	0.2167	0.3920	1.1224	0.1486	0.3195	1.1454	0.1203	0.7149	1.3222	1.3767	0.8671	0.4202	1.2818	1.8917	0.2193	0.9383	2.0842	0.1455	0.5997	3.4540	0.4021	0.5313	2.1605	0.8558	0.5529	1.2272	0.5688	0.3343	0.0000	0.6532	0.4249	0.5984	1.0161	0.6662	1.5571	0.6458	0.6990
AC010997.2	0.0000	0.4093	0.0000	0.1023	0.0000	0.1512	0.3891	0.0000	0.0561	0.0744	0.2114	0.1848	0.0000	0.0449	0.0529	0.4766	0.2847	0.5511	0.3858	0.1911	0.0000	0.0000	0.3709	0.6740	0.0000	0.1400	0.2111	0.1806	0.0000	0.0000	0.0000	0.2052	0.2418	0.0000	0.1612	0.4902	0.0554	0.4920	0.3757	0.3217	0.0000	0.0806	0.3976	0.0000	0.0000	0.0763	0.0000	0.1828	0.0590
LINC02595	0.1625	0.2372	1.1277	0.6762	0.3334	0.1227	0.2435	0.8023	0.2211	0.6471	0.1633	0.2142	0.0537	0.0364	0.0123	0.4420	0.0924	1.3203	0.4696	0.2880	0.0273	0.4128	0.1075	0.2930	0.0132	0.0379	0.2202	0.1605	0.0051	1.1202	0.8039	5.4224	0.7288	1.6463	2.3352	0.2614	0.4176	1.3475	0.9331	0.6526	0.3134	0.8967	1.9816	0.5192	1.8403	1.1944	3.5289	0.6074	3.2421
AC012640.1	0.0000	0.0516	0.0448	0.0000	0.0000	0.0572	0.1176	0.0000	0.0212	0.0000	0.1065	0.0349	0.0000	0.0000	0.0200	0.0450	0.0646	0.0000	0.0000	0.0000	0.0668	0.6460	0.0350	0.0000	0.0216	0.1058	0.0000	0.2502	0.0000	0.0353	0.0191	0.5427	0.4265	0.2576	0.2436	0.0371	0.0628	0.2324	0.0406	0.0000	0.0000	0.0609	0.0429	0.6287	0.1589	0.0865	0.3820	0.7368	0.1115
AC024958.1	0.0000	0.0000	0.0000	0.0000	0.0000	0.0000	0.0000	0.0000	0.0000	0.0000	0.0000	0.0000	0.0000	0.0000	0.0000	0.0000	0.0000	0.0000	0.0000	0.0000	0.0000	0.0000	0.0000	0.0000	0.0000	0.0000	0.0000	0.0000	0.0000	0.0000	0.0000	0.8000	0.0000	0.0000	0.0661	0.0000	0.0000	0.0126	0.0000	0.0000	0.0000	0.0000	0.0000	0.0263	0.0000	0.0000	0.0000	0.0125	0.0000
CASC11	0.0129	0.0758	0.0060	0.0181	0.0000	0.0229	0.0275	0.0111	0.0000	0.0113	0.0178	0.0047	0.0000	0.0181	0.0401	0.0120	0.0144	0.0000	0.0292	0.0145	0.0238	0.1223	0.0094	0.0085	0.0087	0.0165	0.0071	0.0912	0.0222	0.0165	0.0256	0.3730	0.0733	0.0000	0.0285	0.0297	0.0840	0.0497	0.0163	0.0081	0.0072	0.0285	0.0774	0.4395	0.0080	0.0308	0.0180	0.0708	0.0447
AL445649.1	0.0000	0.0000	0.0000	0.0578	0.0000	0.0000	0.0000	0.0207	0.0000	0.0000	0.0265	0.0000	0.0000	0.0338	0.0000	0.0448	0.0643	0.0000	0.0000	0.1079	0.0443	0.0000	0.0698	0.0000	0.0000	0.1229	0.0000	0.0906	0.1158	0.0176	0.0762	0.4632	0.0607	0.0000	0.0000	0.0000	0.0626	0.1157	0.0808	0.0605	0.0000	0.0000	0.0000	0.1685	0.5934	0.0000	0.0447	0.0000	0.0444
AC091891.1	0.0000	0.0000	0.0000	0.0387	0.0000	0.0286	0.0000	0.0000	0.0000	0.0000	0.0266	0.0000	0.0000	0.0000	0.0000	0.1801	0.0430	0.0000	0.0000	0.0000	0.0000	0.0000	0.1402	0.0000	0.0000	0.0000	0.0000	0.0000	0.0000	0.0353	0.0191	0.3101	0.0000	0.0215	0.0000	0.1482	0.0209	0.0697	0.1825	0.0000	0.0000	0.0305	0.0429	0.0000	0.0000	0.0000	0.0000	0.0000	0.0000
AC016766.1	0.0000	0.0000	0.0000	0.0238	0.0000	0.0352	0.0000	0.0000	0.0000	0.0000	0.0000	0.0000	0.0269	0.0313	0.0000	0.0000	0.0000	0.0000	0.0000	0.0000	0.0274	0.1656	0.0000	0.0392	0.0266	0.0543	0.0000	0.0840	0.0921	0.0109	0.0000	0.9543	0.0000	0.0000	0.0937	0.0000	0.0000	0.0286	0.0000	0.0125	0.0000	0.0000	0.0000	0.1042	0.0000	0.0000	0.0000	0.0425	0.0137
AL392183.1	0.0136	0.0000	0.0253	0.0164	0.0000	0.0000	0.0000	0.0000	0.0060	0.0000	0.0000	0.0197	0.0124	0.0000	0.0000	0.0000	0.0061	0.0000	0.0000	0.0000	0.0000	0.0076	0.0000	0.0000	0.0061	0.0100	0.0000	0.0129	0.0000	0.0299	0.0108	0.3942	0.0000	0.0061	0.0344	0.0314	0.0118	0.0000	0.0000	0.0000	0.0152	0.0172	0.0061	0.0683	0.0449	0.0081	0.0000	0.0000	0.0000
LINC01836	0.0780	0.6058	0.1453	0.1881	0.4954	0.1505	0.1906	0.2019	0.1288	0.0342	0.4207	0.1132	0.0355	0.3575	0.0324	0.4196	0.3575	0.2250	0.4726	0.1902	0.0451	0.2399	0.2130	0.3096	0.0087	0.0071	0.5710	0.1475	0.0471	0.1501	0.3953	0.6597	1.9626	0.5567	0.8637	0.2252	0.2122	2.8065	0.1972	0.1067	0.5992	0.8020	0.4000	1.5480	1.8112	0.3506	1.4931	2.1552	1.1746
AC093525.4	0.0000	0.0000	0.0000	0.3189	0.0000	0.0857	0.0000	0.2489	0.0635	0.0843	0.1995	0.1570	0.0000	0.2035	0.0600	0.0000	0.1613	0.0000	0.1093	0.0000	0.0000	0.0403	0.0000	0.0000	0.0323	0.1322	0.0399	0.0000	0.0747	0.2116	0.0860	0.3487	0.0000	0.1931	0.1369	0.0555	0.0000	0.0348	0.0912	0.1822	0.0000	0.0000	0.1287	0.1087	0.4467	0.1729	0.2358	0.5522	0.5682
AL590434.1	0.0000	0.0000	0.2290	0.4021	0.0083	0.0000	0.0000	0.0833	0.2011	0.0000	0.0097	0.0127	0.0479	0.0248	0.0438	0.0000	0.0550	0.0000	0.0266	0.0263	0.0244	0.2651	0.0000	0.0000	0.1417	0.0193	0.0097	0.0332	0.0243	0.1480	0.0209	0.3111	0.2667	0.0078	0.1333	0.0270	0.0076	0.0085	0.0000	0.0222	0.0000	0.0000	0.0078	0.3528	0.0072	0.2841	0.0000	0.2100	0.0244
TMEM92-AS1	4.7703	0.6149	0.0823	0.0177	2.6170	0.7602	0.6474	1.5806	0.0000	1.9095	0.9037	1.1213	1.2854	0.2646	0.6791	1.5695	1.4805	1.2100	1.6720	0.9275	0.2451	0.1481	0.5143	0.5841	0.1386	0.1456	0.4390	0.3130	0.3202	0.0809	2.2110	0.9958	0.1956	0.7090	0.9219	0.1020	0.9991	0.5330	1.4511	0.7435	0.0247	0.9778	0.7285	0.3327	0.5650	0.2117	1.5253	1.0772	0.3887
AC021506.1	0.0000	0.0000	0.0000	0.0000	0.0000	0.0000	0.0000	0.0000	0.0000	0.0000	0.0000	0.0000	0.0000	0.0000	0.0000	0.0000	0.0000	0.0000	0.0000	0.0000	0.0000	0.0000	0.0000	0.0000	0.0000	0.0610	0.0000	0.0000	0.0000	0.0000	0.0000	0.1787	0.0000	0.0000	0.0000	0.0000	0.0000	0.0000	0.0000	0.0000	0.0000	0.0000	0.0000	0.1672	0.0000	0.0000	0.0000	0.0000	0.0000
AC116914.2	0.0000	0.2438	0.6360	1.1888	0.5353	1.0135	0.4867	0.7853	0.1504	0.3990	0.1259	0.1651	0.1035	0.2808	0.4258	0.7452	0.4070	0.6566	1.5513	0.6830	0.3158	0.8273	1.9053	0.1505	0.2041	0.2502	0.5029	0.8068	0.3537	0.8759	1.4472	1.2832	1.2964	1.3197	1.3680	0.4380	0.3962	3.0224	0.8151	2.0121	0.3178	0.2160	0.9134	1.0290	0.7985	1.8412	1.2750	1.1432	3.5851
AC034268.2	0.0000	0.0000	0.0000	0.0000	0.0000	0.0000	0.0000	0.0000	0.0000	0.0000	0.0000	0.0000	0.0000	0.0000	0.0000	0.0000	0.0000	0.0000	0.0000	0.0000	0.0194	0.0156	0.0000	0.0000	0.0000	0.0000	0.0000	0.0066	0.0000	0.0000	0.0000	0.3604	0.0354	0.0000	0.0354	0.0000	0.0000	0.0000	0.0000	0.0000	0.0000	0.0000	0.0125	0.0492	0.0000	0.0000	0.0000	0.0268	0.0130
AC026894.1	0.0528	0.0565	0.0492	0.2120	0.0869	0.0157	0.1290	0.0683	0.0349	0.0925	0.0438	0.1340	0.0480	0.0465	0.7240	0.0247	0.0354	0.0381	0.0000	0.0990	0.2563	0.3099	0.0000	0.0698	0.1656	0.3191	0.0437	0.2494	0.3645	0.2225	0.1573	0.7226	0.1336	0.1177	0.2504	0.1219	0.0689	0.5352	0.0445	0.1888	0.0442	0.0167	0.5295	0.4507	0.7297	0.0949	0.2340	0.3030	0.2689
AL121885.3	0.0000	0.0000	0.0000	0.0000	0.0000	0.0000	0.0000	0.0000	0.0000	0.0000	0.0000	0.0000	0.0000	0.0000	0.0000	0.0000	0.0000	0.0000	0.0000	0.0000	0.0000	0.6441	0.0000	0.0000	0.0000	0.0000	0.0000	0.2722	0.0000	0.0000	0.0000	1.3916	0.0000	0.0000	0.0000	0.0000	0.0000	0.0000	0.0000	0.0000	0.0000	0.0000	0.0000	0.7233	0.0000	0.0000	0.0000	0.5510	0.0000
AC080013.2	0.0573	0.0614	0.0000	0.2072	0.0000	0.0340	0.0000	0.0741	0.0505	0.1674	0.0317	0.0000	0.0000	0.0404	0.1905	0.0536	0.0000	0.0000	0.0868	0.0000	0.3445	0.3845	0.1668	0.0758	0.1284	0.4199	0.0000	0.3520	0.3957	0.1260	0.2732	0.8306	0.1813	0.0000	0.1450	0.0441	0.2742	0.4150	0.0241	0.1930	0.1280	0.0362	0.1277	0.1727	0.1419	0.5493	0.5884	0.2467	0.1593
AL162595.2	0.0000	0.2320	0.0757	0.0109	0.0764	0.0000	0.0000	0.0117	0.0000	0.0000	0.0000	0.0196	0.0000	0.0000	0.0225	0.0507	0.0000	0.0000	0.0000	0.0000	0.0250	0.1514	0.0000	0.0358	0.0000	0.0198	0.0000	0.1280	0.0187	0.0000	0.0108	0.4362	0.0000	0.0121	0.0514	0.0000	0.0236	0.0262	0.1711	0.0570	0.0000	0.0343	0.0121	0.2993	0.0000	0.0487	0.0253	0.1295	0.0376
AL365204.1	0.0000	0.0000	0.0000	0.0000	0.0000	0.0000	0.0000	0.0000	0.0000	0.0000	0.0000	0.0000	0.0000	0.0000	0.0000	0.0000	0.0000	0.0000	0.0000	0.0000	0.0000	0.0000	0.0000	0.0000	0.0000	0.0085	0.0000	0.0000	0.0080	0.0000	0.0000	0.2238	0.0000	0.0000	0.0000	0.0000	0.0000	0.0000	0.0000	0.0000	0.0000	0.0000	0.0000	0.0349	0.0000	0.0000	0.0000	0.0332	0.0000
BGLT3	0.0000	0.0000	0.0000	0.0000	0.0000	0.0000	0.0000	0.0000	0.0000	0.0000	0.0000	0.0000	0.0000	0.0000	0.0000	0.0000	0.0000	0.0000	0.0000	0.0000	0.0000	0.0186	0.0000	0.0000	0.0000	0.0000	0.0000	0.1261	0.0000	0.0122	0.0000	0.4835	0.0211	0.0000	0.1266	0.0000	0.0000	0.0000	0.0000	0.0000	0.0000	0.0000	0.0000	0.1173	0.0000	0.0000	0.0000	0.0638	0.0000
AC021860.1	0.0881	0.3774	0.0000	0.0354	0.0000	0.0000	0.0000	0.0000	0.0000	0.0000	0.0000	0.0000	0.0000	0.0000	0.0366	0.0000	0.0000	0.0000	0.0000	0.0000	0.0407	0.2955	0.0000	0.0000	0.1185	0.0323	0.0000	0.1665	0.0000	0.0323	0.0350	0.5675	0.0000	0.0000	0.0000	0.0678	0.0000	0.1276	0.0000	0.0742	0.0000	0.0000	0.0000	0.0442	0.0364	0.0000	0.1645	0.2107	0.1632
AL732372.1	0.0000	0.0000	0.1127	0.0000	0.0000	0.0000	0.0000	0.0130	0.0266	0.0000	0.0167	0.0000	0.0000	0.0000	0.0000	0.0000	0.0000	0.0000	0.0000	0.0000	0.0000	0.0000	0.0000	0.0000	0.0000	0.0000	0.0000	0.0000	0.0000	0.0222	0.0000	0.0000	0.0000	0.0000	0.0000	0.0000	0.0000	0.0000	0.0000	0.0000	0.0000	0.0000	0.0000	0.0000	0.0000	0.0000	0.0000	0.0000	0.0000
MRGPRF-AS1	0.0620	0.1494	0.0289	0.1494	0.0219	0.1748	0.0284	0.0000	0.0136	0.0453	0.1457	0.1237	0.0282	0.3223	0.6506	0.0145	0.0554	0.0224	0.0000	0.0233	0.4443	0.8579	0.1241	0.1435	0.6948	0.7837	0.1370	0.9082	0.6314	0.0511	0.0062	0.3495	0.0000	0.0691	0.0392	0.2266	0.0000	0.0973	0.0065	0.1631	0.0000	0.0098	0.0069	0.0311	0.2622	0.0093	0.0072	0.0445	0.0144
AC127070.2	0.0711	0.1196	0.0756	0.2283	0.0859	0.1808	0.0744	0.1094	0.0626	0.1008	0.1684	0.1178	0.0462	0.2218	0.5695	0.1234	0.0635	0.1317	0.1076	0.1294	0.7369	0.4313	0.2069	0.1074	0.3049	0.6286	0.1177	0.6332	0.4731	0.0893	0.0726	0.3760	0.1220	0.0905	0.1092	0.2500	0.0177	0.2303	0.0513	0.1453	0.0113	0.0321	0.0453	0.7494	0.2136	0.0304	0.6917	0.2670	0.1458
LINC02805	0.0000	0.0167	0.0048	0.0021	0.0073	0.0431	0.0095	0.0134	0.0023	0.0000	0.0029	0.0226	0.0283	0.0018	0.0280	0.0097	0.0069	0.0075	0.0157	0.0194	0.0192	0.0232	0.0604	0.0069	0.0139	0.0095	0.0029	0.0171	0.0018	0.0000	0.0041	0.2838	0.0164	0.0023	0.0262	0.0080	0.0496	0.1426	0.0720	0.0065	0.1563	0.0229	0.0092	0.1041	0.0192	0.0031	0.0508	0.1339	0.0048
AL162171.2	0.0732	0.0000	0.0341	0.1323	0.1377	0.0000	0.0894	0.2683	0.0483	0.0000	0.1417	0.0265	0.0000	0.1290	0.0152	0.0342	0.0654	0.0000	0.0000	0.1098	0.0677	0.1432	0.0533	0.0000	0.0656	0.0670	0.0202	0.2594	0.1516	0.2280	0.1163	0.6484	0.0695	0.0816	0.0926	0.0282	0.0637	0.4771	0.0771	0.0462	0.0000	0.0926	0.2284	0.6066	0.3323	0.0877	0.3929	0.2101	0.2712
AL133338.1	0.6114	1.2861	0.6913	0.3421	0.7291	0.6999	0.7335	0.8379	0.3557	0.2679	0.2053	0.2534	0.4568	0.4618	0.2632	0.6739	0.3416	0.2204	0.4298	0.3930	0.5856	0.4517	0.6356	0.3465	0.2741	0.3520	0.5065	0.4540	0.6257	0.3361	0.4251	0.5978	1.3125	0.5258	0.9668	0.3697	2.0233	0.7590	0.5243	0.6157	0.5853	0.5525	0.8274	1.0308	0.7118	0.8241	2.7413	0.9503	0.6068
AL008719.1	0.0000	0.0000	0.0000	0.0000	0.0000	0.0000	0.0000	0.0000	0.0000	0.0000	0.0000	0.0000	0.0000	0.0000	0.0000	0.0000	0.0000	0.0000	0.0000	0.0000	0.0000	0.1958	0.0000	0.0000	0.0000	0.0000	0.0000	0.0000	0.0000	0.0000	0.0000	0.6767	0.0443	0.0000	0.0000	0.0000	0.0305	0.0000	0.0000	0.0000	0.0000	0.0000	0.0000	0.4220	0.0000	0.0000	0.0000	0.1005	0.0000
RXYLT1-AS1	0.0000	0.0000	0.0000	0.0073	0.0000	0.0000	0.0110	0.0078	0.0000	0.0000	0.0000	0.0131	0.0000	0.0064	0.0000	0.0000	0.0000	0.0000	0.0000	0.0000	0.0083	0.0505	0.0000	0.0000	0.0000	0.0000	0.0199	0.0171	0.0062	0.0066	0.0072	0.1163	0.0343	0.0000	0.0228	0.0278	0.0000	0.0261	0.0000	0.0000	0.0000	0.0000	0.0161	0.0816	0.0074	0.0108	0.0168	0.0777	0.0251
AL731684.1	0.0000	0.0000	0.4918	0.0000	0.0000	0.0896	0.0000	0.0000	0.1993	0.0000	0.0000	0.1095	0.0000	0.0000	0.0000	0.0000	0.0000	0.0000	0.0000	0.0566	0.1047	0.0000	0.0000	0.0000	0.0000	0.0000	0.0000	0.0000	0.0000	0.0000	0.0000	0.0000	0.0000	0.0000	0.0000	0.0000	0.0000	0.0000	0.0000	0.0000	0.0000	0.0000	0.0000	0.0758	0.0000	0.0000	0.0000	0.0000	0.0000
AC024996.1	0.0000	0.0000	0.0000	0.0000	0.0000	0.0000	0.0000	0.0000	0.0000	0.0000	0.0000	0.0000	0.0000	0.0000	0.0000	0.0000	0.0000	0.0000	0.0000	0.0171	0.0000	0.0000	0.0000	0.0000	0.0000	0.0000	0.0000	0.0000	0.0000	0.0000	0.0000	0.6971	0.0577	0.0000	0.0000	0.0000	0.0000	0.0000	0.0000	0.0000	0.0000	0.0000	0.0000	0.0458	0.0000	0.0000	0.0000	0.0218	0.0000
AC096708.3	0.0000	0.0000	0.0000	0.0482	0.0000	0.0000	0.0000	0.1294	0.0264	0.0000	0.0332	0.0000	0.0000	0.0000	0.0249	0.0000	0.0000	0.0000	0.0000	0.0000	0.0555	0.3019	0.0873	0.0000	0.0000	0.0000	0.0331	0.1134	0.1657	0.0000	0.0238	0.5798	0.0759	0.1070	0.1518	0.0000	0.0000	0.1159	0.1011	0.0505	0.0000	0.0000	0.0535	0.3315	0.1238	0.0359	0.0560	0.0574	0.3057
AC073578.1	0.0000	0.0000	0.0000	0.0084	0.0000	0.0000	0.0000	0.0090	0.0000	0.0000	0.0115	0.0151	0.0000	0.0000	0.0000	0.0000	0.0000	0.0000	0.0000	0.0156	0.0096	0.0233	0.0000	0.0000	0.0187	0.0153	0.0000	0.0000	0.0072	0.0000	0.0165	0.7041	0.0527	0.0186	0.0000	0.0000	0.0362	0.0603	0.0000	0.0088	0.0000	0.0000	0.0000	0.3346	0.0086	0.0249	0.0680	0.8264	0.0096
LINC01865	0.0220	0.0000	0.0000	0.0000	0.0000	0.0261	0.0000	0.0000	0.0000	0.0000	0.0122	0.0160	0.0400	0.0000	0.0000	0.0000	0.0000	0.0000	0.0000	0.0000	0.0000	0.0492	0.0000	0.0000	0.0000	0.0000	0.0000	0.0104	0.0000	0.0000	0.0087	0.4253	0.0139	0.0000	0.0557	0.0000	0.0000	0.0000	0.0000	0.0556	0.0000	0.0000	0.0098	0.0553	0.0000	0.0000	0.0000	0.0000	0.0000
AL583808.1	0.0114	0.0000	0.0000	0.0000	0.0000	0.0136	0.0000	0.0049	0.0000	0.0334	0.0000	0.0000	0.0000	0.0202	0.0000	0.0000	0.0051	0.0000	0.0000	0.0000	0.0159	0.0192	0.0166	0.0151	0.0154	0.0126	0.0063	0.0757	0.0197	0.0000	0.0000	0.6815	0.0217	0.0204	0.0217	0.0704	0.0050	0.5191	0.0000	0.0626	0.0064	0.0362	0.0000	0.2068	0.0142	0.1439	0.0053	0.0383	0.0000
AC091849.2	0.0000	0.0000	0.0000	0.0000	0.0450	0.0568	0.0000	0.0206	0.0000	0.0000	0.0265	0.0347	0.0000	0.0844	0.3183	0.2238	0.0856	0.0690	0.0000	0.0359	0.0221	0.2408	0.0348	0.0633	0.1502	0.1052	0.0793	0.1583	0.1157	0.0175	0.0761	0.7709	0.0909	0.0213	0.0606	0.0368	0.0625	0.0000	0.0000	0.2619	0.0000	0.0606	0.0213	0.1202	0.0198	0.0287	0.0223	0.1145	0.1330
AC104117.3	0.0000	0.2105	0.1831	0.5527	0.0462	0.0875	0.1501	0.0848	0.1082	0.0000	0.7338	0.2495	0.0447	0.5370	0.5515	0.0000	0.3075	0.1417	0.0000	0.1106	1.1589	1.1540	0.2504	0.3250	0.9473	1.6205	0.4614	1.4862	0.8314	0.2341	0.0391	0.7123	0.1866	0.2630	0.1243	0.7186	0.0428	1.1626	0.0621	0.4550	0.0274	0.0622	0.0657	0.5677	0.5881	0.1472	0.1606	0.7991	0.1821
LINC00992	0.5212	4.5892	0.2966	0.4885	0.9395	1.2890	0.5306	0.3745	0.6374	0.8458	0.6085	1.1552	1.0534	0.6123	0.0241	1.8955	1.2036	0.7098	1.5346	2.0196	0.0134	0.0000	0.5900	1.1106	0.0000	0.0318	1.4072	0.0137	0.0000	0.9974	4.0955	0.8393	0.1099	0.0129	0.6593	0.2674	0.0630	2.2226	0.9392	4.0945	0.0000	0.2930	0.1033	2.5302	0.3226	0.9193	0.7027	2.0633	0.1878
AL133279.3	0.0000	0.0000	0.0000	0.0000	0.0066	0.0000	0.0172	0.0000	0.0000	0.0000	0.0000	0.0000	0.0000	0.0000	0.0000	0.0000	0.0000	0.0000	0.0000	0.0000	0.0000	0.0079	0.0000	0.0000	0.0000	0.0000	0.0000	0.0000	0.0000	0.0000	0.0000	0.3856	0.0178	0.0000	0.0089	0.0000	0.0184	0.0000	0.0000	0.0000	0.0000	0.0000	0.0063	0.0212	0.0000	0.0000	0.0000	0.0135	0.0000
AP003122.2	0.0000	0.0000	0.0000	0.0000	0.0000	0.0000	0.0000	0.0000	0.0000	0.0000	0.0000	0.0000	0.0000	0.0000	0.0000	0.0000	0.0000	0.0000	0.0000	0.0000	0.0000	0.2286	0.0000	0.0000	0.0000	0.0000	0.0000	0.0966	0.0000	0.0250	0.0000	0.2195	0.0000	0.0000	0.0431	0.0000	0.0297	0.0658	0.0000	0.0000	0.0000	0.0000	0.0000	0.2054	0.0000	0.0000	0.0000	0.1304	0.0000
AC005021.1	0.0000	0.0000	0.0000	0.1124	0.0439	0.0000	0.0000	0.1609	0.1232	0.0000	0.0000	0.0000	0.0000	0.0000	0.0000	0.0000	0.1668	0.0000	0.0000	0.0000	0.0000	0.0000	0.0000	0.0000	0.0837	0.0000	0.0000	0.0441	0.1289	0.0684	0.0741	0.1503	0.0000	0.0416	0.0000	0.0718	0.2841	0.2703	0.1179	0.0393	0.0000	0.0590	0.2496	0.0469	0.1925	0.5031	0.3919	0.1339	0.0000
LINC01921	0.0000	0.0000	0.0000	0.0000	0.0000	0.0000	0.0000	0.0000	0.0000	0.0000	0.0000	0.0000	0.0000	0.0000	0.0000	0.0000	0.0000	0.0000	0.0000	0.0000	0.0000	0.0000	0.0000	0.0000	0.0000	0.0000	0.0000	0.0000	0.0000	0.0000	0.0000	0.0000	0.0000	0.0000	0.0000	0.0000	0.0000	0.0000	0.0000	0.0000	0.0000	0.0000	0.0000	0.0000	0.0000	0.0000	0.0000	0.0000	0.0000
LINC02650	0.0000	0.0000	0.0000	0.0000	0.0000	0.0000	0.0000	0.0000	0.0000	0.0000	0.0000	0.0000	0.0000	0.0000	0.0000	0.0000	0.0000	0.0000	0.0000	0.0000	0.0000	0.0000	0.0000	0.0000	0.0000	0.0000	0.0000	0.0288	0.0000	0.0000	0.0000	1.0806	0.0000	0.0000	0.0000	0.0000	0.0000	0.0000	0.0000	0.0000	0.0000	0.0000	0.0000	0.0613	0.0000	0.0000	0.0000	0.1750	0.0000
LINC01074	0.0000	0.0000	0.0000	0.0000	0.0000	0.0000	0.0000	0.0000	0.0000	0.0000	0.0000	0.0000	0.0000	0.0000	0.0000	0.0000	0.0000	0.0000	0.0000	0.0000	0.0000	0.0334	0.0000	0.0000	0.0000	0.0000	0.0000	0.0000	0.0000	0.0000	0.0000	0.7689	0.0378	0.0000	0.1510	0.0000	0.0000	0.0000	0.0000	0.0000	0.0000	0.0000	0.0000	0.0300	0.0000	0.0000	0.0000	0.0285	0.0276
KCNQ2-AS1	0.0000	0.0000	0.0000	0.0000	0.0000	0.0000	0.0000	0.0181	0.0000	0.0000	0.0000	0.0000	0.0000	0.0000	0.0000	0.0000	0.0000	0.0000	0.0000	0.0000	0.0000	0.0000	0.0000	0.0000	0.0000	0.0000	0.0000	0.0000	0.0290	0.0000	0.0000	0.3381	0.0000	0.0000	0.0000	0.0000	0.0000	0.0000	0.0000	0.0000	0.0000	0.0000	0.0000	0.1265	0.0000	0.0000	0.0196	0.0000	0.0000
AP001029.1	0.0000	0.0000	0.0000	0.1584	0.0000	0.4681	0.1204	0.0850	0.1736	0.1152	0.1090	0.5721	0.0000	0.6254	0.7375	0.0000	0.1763	0.0000	0.0000	0.0000	0.0000	0.8818	0.2870	0.0000	0.1768	0.9391	0.0000	1.2111	0.2042	0.2890	0.3134	0.6351	0.0000	0.2638	0.1247	0.0000	0.1716	0.1904	0.0831	0.4979	0.2202	0.0000	0.0000	1.6834	0.7322	0.0000	0.4601	0.4715	0.3653
AC108667.2	0.0000	0.0000	0.0000	0.0000	0.0230	0.0145	0.0000	0.0000	0.0323	0.0000	0.0135	0.0177	0.0000	0.0000	0.0000	0.0000	0.0109	0.0000	0.0000	0.0000	0.0000	0.0683	0.0711	0.0646	0.0000	0.0179	0.0135	0.0000	0.0000	0.0090	0.0000	0.0787	0.0309	0.0000	0.0618	0.0000	0.0000	0.0472	0.3087	0.0206	0.1091	0.0000	0.0436	0.1840	0.0202	0.0146	0.0342	0.0350	0.0339
PTPRK-AS1	0.1762	0.0000	0.0820	0.1415	0.2071	0.0261	0.0269	0.6837	0.0000	0.0515	0.0974	0.0639	0.0801	0.0621	0.1831	0.0000	0.0394	0.1906	0.1334	0.0991	0.2444	0.1970	0.0321	0.0583	0.0197	0.4196	0.0487	0.2081	0.2889	0.0484	0.2975	0.4256	0.0836	0.1768	0.6965	0.0678	0.1533	0.5316	0.1484	0.1854	0.0246	0.0836	0.5695	0.3097	0.5816	0.7389	1.1512	0.1685	1.0813
AC109597.2	0.0357	0.0000	0.1664	0.2009	0.1008	0.1273	0.2619	0.1541	0.0629	0.2296	0.0593	0.0778	0.0650	0.1385	0.1188	0.0668	0.0319	0.1031	0.0000	0.0268	0.1157	0.3995	0.2860	0.0473	0.1762	0.1178	0.0395	0.2533	0.0123	0.2881	0.1846	0.2877	0.1809	0.0797	0.0452	0.0550	0.1865	0.2760	0.1355	0.0752	0.0599	0.1356	0.1115	0.5025	0.3096	0.0428	0.0834	0.2563	0.0828
AL645608.2	0.0544	0.0933	0.0000	0.0262	0.0154	0.0129	0.0000	0.0375	0.0048	0.0445	0.0602	0.0158	0.0000	0.0537	0.0498	0.0204	0.0341	0.0000	0.0989	0.0163	0.0352	0.0304	0.0158	0.0432	0.0195	0.0199	0.0120	1.2396	0.7441	0.0479	0.0130	0.2104	0.0275	0.1311	0.0000	0.0670	0.0379	0.2260	0.0229	0.0916	0.0000	0.0207	0.0049	0.2952	0.0314	0.0065	0.0102	0.0416	0.1765
KRTAP5-AS1	0.4408	0.0242	0.0000	0.0227	0.3933	0.3086	0.1795	0.3655	0.0100	0.1981	0.4500	0.2869	0.2878	0.6373	0.8125	0.3171	0.1869	0.1141	0.1540	0.1526	0.3344	0.0948	0.2550	0.6876	0.3495	0.1905	0.3308	0.0961	0.2146	0.0456	0.3053	0.3094	1.2657	0.5745	0.5647	0.2435	0.6981	0.5183	0.4237	0.1760	0.0505	0.7220	1.3754	0.0681	1.0773	0.5213	0.7226	0.5135	0.6334
AC005594.1	0.0707	0.0000	0.0000	0.1064	0.1163	0.1153	0.0540	0.0457	0.0311	0.1135	0.0782	0.0769	0.0482	0.0436	0.0954	0.1487	0.0632	0.1528	0.1605	0.0265	0.1062	0.2370	0.0514	0.1168	0.0317	0.1165	0.0390	0.0668	0.0671	0.2331	0.2316	0.3699	0.1453	0.1576	0.2794	0.0544	0.0845	0.2132	0.0819	0.0744	0.0395	0.0447	0.2756	0.1863	0.3062	0.2434	0.0989	0.2112	0.3273
KCNH7-AS1	0.0000	0.0000	0.0000	0.0000	0.0000	0.0000	0.0000	0.0000	0.0000	0.0000	0.0061	0.0000	0.0000	0.0000	0.0000	0.0000	0.0000	0.0000	0.0000	0.0000	0.0000	0.0000	0.0000	0.0000	0.0000	0.0000	0.0000	0.0000	0.0000	0.0000	0.0000	0.6581	0.0140	0.0049	0.0768	0.0000	0.0000	0.0053	0.0000	0.0000	0.0000	0.0000	0.0049	0.0721	0.0000	0.0000	0.0000	0.0528	0.0000
AC104051.2	0.0673	0.5621	0.0000	0.0054	0.0127	0.0559	0.0000	0.0406	0.0059	0.0708	0.0447	0.0293	0.0000	0.1186	0.0168	0.0252	0.0120	0.0000	0.0000	0.0000	0.0373	0.2182	0.0588	0.0178	0.1026	0.4685	0.1487	0.2226	0.1069	0.0099	0.0053	0.6936	0.0341	0.0000	0.0341	0.0207	0.0059	0.0325	0.0000	0.0566	0.0150	0.0341	0.0180	0.1352	0.0167	0.0000	0.0000	0.0322	0.0062
MIR4435-2HG	0.0861	0.0705	0.0874	0.1236	0.0432	0.1516	0.0751	0.0993	0.0614	0.0475	0.0792	0.1348	0.0519	0.0853	0.1231	0.1005	0.1635	0.0935	0.1744	0.1118	0.0908	0.0930	0.2155	0.0717	0.0429	0.0688	0.1186	0.1445	0.1036	0.1000	0.6571	0.7200	0.5363	0.3435	0.3109	0.4937	0.3389	0.7021	0.2760	0.4883	0.5534	0.2883	0.3498	0.2547	0.5450	0.5287	0.5361	0.7622	0.8014
AGBL4-AS1	0.0000	0.0000	0.0000	0.0000	0.0000	0.0000	0.0000	0.0000	0.0000	0.0000	0.0000	0.0000	0.0000	0.0000	0.0000	0.0000	0.0000	0.0000	0.0000	0.0000	0.0000	0.0000	0.0000	0.0000	0.0000	0.0000	0.0000	0.0000	0.0000	0.0000	0.0000	0.8482	0.0000	0.0000	0.0000	0.0000	0.0000	0.0000	0.0000	0.0000	0.0000	0.0000	0.0000	0.0882	0.0000	0.0000	0.0000	0.0000	0.0000
AL449403.2	0.0000	0.0000	0.0000	0.0000	0.0000	0.0106	0.0109	0.0000	0.0000	0.0000	0.0000	0.0000	0.0000	0.0063	0.0000	0.0083	0.0080	0.0000	0.0270	0.0267	0.0124	0.1345	0.0259	0.0000	0.0000	0.0000	0.0000	0.0505	0.0000	0.0000	1.1469	0.4161	0.0338	0.0000	0.0169	0.0000	0.0000	0.0129	0.0563	0.0150	0.0249	0.0169	0.0040	0.2550	0.0037	0.0053	0.0249	0.0852	0.0990
URB1-AS1	3.9864	9.5192	2.5612	2.4657	2.5494	4.6374	4.1877	1.7874	1.5093	1.9096	3.5930	2.2553	2.8278	2.3322	2.9818	4.2124	3.1535	2.4141	3.9234	4.5741	4.4233	4.5460	4.6994	3.2686	4.8242	3.7386	3.2580	3.9929	4.1284	1.7966	3.4684	1.0913	5.6747	4.7281	2.5213	3.8037	3.3815	1.6742	3.7780	5.1334	2.6490	3.2777	1.9014	9.0485	2.2534	3.5820	3.3858	3.1264	2.4001
AC096645.1	0.0000	0.0000	0.0000	0.0000	0.0000	0.0000	0.0782	0.0000	0.0000	0.0000	0.0000	0.0000	0.0000	0.0602	0.0000	0.0798	0.0000	0.0000	0.0000	0.0960	0.0000	0.1909	0.0000	0.0565	0.0000	0.0000	0.0471	0.0202	0.0000	0.0000	0.0000	1.0311	0.0540	0.0000	0.2160	0.0000	0.0000	0.0206	0.4855	0.0000	0.0000	0.0000	0.0381	0.7932	0.0176	0.0511	0.0000	0.1429	0.0395
LINC02071	0.0000	0.0000	0.0000	0.0134	0.0156	0.0000	0.0000	0.0000	0.0000	0.0000	0.0000	0.0000	0.0000	0.0000	0.0000	0.0000	0.0000	0.0000	0.0000	0.0000	0.0308	0.0930	0.0000	0.0000	0.0149	0.0122	0.0000	0.0629	0.0115	0.0000	0.0066	0.2410	0.0736	0.0148	0.0421	0.0128	0.0072	0.0642	0.0000	0.0000	0.0000	0.0000	0.0000	0.3591	0.0137	0.0498	0.0233	0.1909	0.0231
PHKA2-AS1	0.0172	0.0000	0.0000	0.0692	0.1376	0.0409	0.0631	0.1485	0.0227	0.0402	0.0666	0.0624	0.0940	0.1032	0.0358	0.0966	0.0846	0.0745	0.1564	0.1033	0.1592	0.1155	0.0251	0.0228	0.0309	0.0378	0.0095	0.0407	0.0951	0.0568	0.0616	0.0277	0.0654	0.0921	0.1089	0.0397	0.0150	0.0665	0.2031	0.0797	0.0577	0.0653	0.1458	0.1470	0.1137	0.0825	0.0562	0.1811	0.2233
AC005871.2	0.0000	0.0000	0.0000	0.0000	0.0000	0.0000	0.0000	0.0000	0.0000	0.0000	0.0348	0.0000	0.0000	0.0000	0.0000	0.0000	0.0000	0.0000	0.0000	0.0000	0.0000	0.0704	0.0000	0.0000	0.0000	0.0000	0.0000	0.1190	0.0000	0.0000	0.0000	0.8113	0.0000	0.0000	0.0000	0.0000	0.0000	0.0000	0.0000	0.0000	0.0000	0.0000	0.0000	0.1265	0.0000	0.0000	0.0000	0.3313	0.0000
AC022441.2	0.0000	0.0000	0.0000	0.0000	0.0000	0.0000	0.0000	0.0000	0.0000	0.0000	0.0000	0.0000	0.0000	0.0917	0.0360	0.0000	0.0000	0.0000	0.0000	0.0000	0.0000	0.3393	0.0000	0.0000	0.0389	0.0000	0.0000	0.2049	0.1796	0.0000	0.0000	0.9775	0.1646	0.0000	0.1097	0.0000	0.0000	0.0000	0.0000	0.0730	0.0000	0.0000	0.0000	0.0000	0.0358	0.0000	0.0405	0.0000	0.0000
AC107909.2	0.0000	0.0000	0.0000	0.1349	0.0000	0.0000	0.0000	0.0000	0.0000	0.0000	0.0000	0.0000	0.0000	0.0474	0.0558	0.0000	0.0000	0.0000	0.0000	0.0000	0.0000	0.0751	0.0000	0.0000	0.0301	0.0000	0.0000	0.0317	0.0232	0.0246	0.1068	1.1902	0.1275	0.0000	0.0425	0.0000	0.0292	0.1946	0.0000	0.0283	0.0000	0.0425	0.0899	0.0675	0.0277	0.0000	0.0000	0.0321	0.1867
AC069540.2	0.0000	0.0000	0.0000	0.0000	0.0000	0.0000	0.0000	0.0000	0.0000	0.0000	0.0000	0.0000	0.0000	0.0000	0.0000	0.0000	0.0000	0.0000	0.0000	0.0000	0.0000	0.1326	0.0000	0.0000	0.0000	0.0000	0.0000	0.0000	0.0000	0.0000	0.0000	0.2627	0.0469	0.0000	0.0188	0.0000	0.0000	0.0429	0.0000	0.0000	0.0000	0.0000	0.0000	0.1117	0.0000	0.0000	0.0069	0.0496	0.0000
LINC00160	0.0000	0.0000	0.1575	0.0680	0.0000	0.0000	0.0000	0.0000	0.0149	0.0000	0.0187	0.0000	0.0000	0.0000	0.0000	0.0000	0.0151	0.0000	0.0000	0.0000	0.0469	0.0000	0.0000	0.0000	0.0000	0.0000	0.0000	0.0000	0.0000	0.0744	0.0269	0.7628	0.0214	0.0000	0.0000	0.0000	0.0294	0.0490	0.0000	0.0000	0.0000	0.0428	0.0302	0.0850	0.0000	0.0000	0.0158	0.0647	0.0157
AC026471.2	0.1029	0.1836	0.0958	0.0964	0.0323	0.4681	0.3142	0.0444	0.0453	0.0200	0.1138	0.1492	0.0936	0.2901	0.3563	0.1603	0.1073	0.2472	0.0000	0.1029	0.3647	0.2492	0.3244	0.0907	0.5226	0.4900	0.2462	0.2592	0.6511	0.1634	0.2044	0.2761	0.1953	0.0765	0.1301	0.2903	0.0597	0.2318	0.1011	0.1299	0.1915	0.1301	0.0764	0.3789	0.1132	0.3081	0.3361	0.0820	0.3176
LINC01794	0.0000	0.0000	0.0000	0.0000	0.0000	0.0000	0.0000	0.0000	0.0000	0.0000	0.0235	0.0000	0.0000	0.0000	0.0000	0.0000	0.0190	0.0000	0.0000	0.0000	0.0000	0.0474	0.0000	0.0000	0.0000	0.0000	0.0000	0.1202	0.0000	0.0000	0.0169	0.6147	0.0000	0.0000	0.0000	0.0000	0.0000	0.0000	0.0000	0.0000	0.0000	0.0000	0.0000	0.3195	0.0000	0.0000	0.0198	0.0406	0.0000
AL691403.2	0.0000	0.0000	0.1259	0.0815	0.0318	0.0401	0.2065	0.0874	0.1488	0.0000	0.0000	0.1471	0.0000	0.0715	0.2248	0.0000	0.0604	0.1950	0.0000	0.0000	0.2188	0.0378	0.1968	0.0000	0.0303	0.1734	0.1493	0.3194	0.0000	0.0248	0.0537	0.3266	0.4277	0.0904	0.1283	0.0000	0.0294	0.0326	0.0570	0.0285	0.0000	0.0428	0.0301	0.4074	0.0000	0.1215	0.0631	0.1617	0.1566
AC092675.1	0.0000	0.0000	0.0000	0.0114	0.0000	0.0338	0.0000	0.0123	0.0000	0.0000	0.0000	0.0000	0.0000	0.0401	0.0118	0.0000	0.0127	0.0000	0.0000	0.0000	0.0263	0.0477	0.0000	0.0000	0.0128	0.0104	0.0314	0.0000	0.0000	0.0000	0.3505	0.5499	0.0360	0.0127	0.0360	0.0219	0.0000	0.0550	0.0000	0.0000	0.0477	0.0000	0.0000	0.2287	0.0000	0.0000	0.0000	0.0000	0.0000
AC025259.1	0.0000	0.0000	0.0000	0.0000	0.0000	0.0304	0.0000	0.0000	0.0000	0.0000	0.0000	0.0000	0.0000	0.0000	0.0000	0.0000	0.0000	0.0000	0.0000	0.0000	0.0000	0.0000	0.0000	0.0000	0.0000	0.0000	0.0000	0.0000	0.0000	0.0000	0.0000	0.0000	0.0000	0.0000	0.0000	0.0000	0.0000	0.0000	0.0000	0.0000	0.0000	0.0000	0.0000	0.0000	0.0000	0.0307	0.0000	0.0000	0.0000
AC127540.2	0.1517	0.0000	0.0000	0.0000	0.3709	0.0000	0.0741	0.2420	0.0000	0.2038	0.0168	0.0110	0.1655	0.0160	0.0882	0.0142	0.0068	0.0000	0.0000	0.0114	0.0421	0.0678	0.0000	0.0000	0.0136	0.0278	0.0000	0.0430	0.0000	0.0000	0.0000	0.4397	0.0288	0.0068	0.0096	0.0000	0.0330	0.0366	0.0383	0.0000	0.0000	0.2302	0.0068	0.0457	0.0063	0.0000	0.0212	0.0218	0.0000
AC116003.3	0.0000	0.0000	0.0000	0.0000	0.0288	0.0000	0.0374	0.0000	0.0000	0.0000	0.0000	0.0000	0.0000	0.0216	0.0000	0.0000	0.0000	0.0000	0.0000	0.0000	0.0000	0.0000	0.0891	0.0000	0.0000	0.0000	0.0000	0.0000	0.0000	0.0224	0.0000	0.1972	0.0000	0.0000	0.0000	0.0000	0.0000	0.0000	0.0000	0.0000	0.0000	0.0000	0.0000	0.0000	0.0000	0.0000	0.0000	0.0293	0.0000
AC020636.1	0.0000	0.0000	0.0000	0.0000	0.0000	0.0348	0.0000	0.0000	0.0258	0.1713	0.0324	0.0000	0.0000	0.0000	0.0000	0.0000	0.0262	0.0845	0.0000	0.0000	0.0000	0.1967	0.0853	0.0000	0.0263	0.0000	0.0000	0.0000	0.0000	0.0000	0.0233	0.7553	0.0000	0.0261	0.0000	0.0000	0.0000	0.0283	0.0247	0.0000	0.0000	0.0000	0.0000	0.0589	0.0242	0.0000	0.0000	0.0000	0.0000
AC098872.1	0.0000	0.0000	0.0000	0.0000	0.0000	0.0000	0.0000	0.0000	0.0158	0.0000	0.0000	0.0000	0.0000	0.0000	0.0000	0.0000	0.0000	0.0000	0.0000	0.0000	0.0331	0.0000	0.0000	0.0000	0.0000	0.0000	0.0000	0.0000	0.0000	0.0000	0.0000	0.4037	0.0000	0.0000	0.0000	0.0276	0.0156	0.0000	0.0000	0.0000	0.0000	0.0000	0.0000	0.1798	0.0000	0.0000	0.0000	0.0171	0.0000
AC007731.3	0.1016	0.0544	0.0000	0.1020	0.1195	0.0603	0.0621	0.0438	0.0224	0.0594	0.0281	0.1843	0.1386	0.0358	0.0211	0.2851	0.0000	0.0000	0.0000	0.1143	0.0000	0.4828	0.0739	0.0672	0.0455	0.0186	0.0281	0.2641	0.0526	0.2979	0.2220	0.4091	0.1929	0.0453	0.2892	0.0000	0.0884	0.5396	0.0856	0.1497	0.1135	0.0000	0.3850	0.9696	0.5241	0.1522	0.0948	0.2673	0.2118
AC092431.1	0.0000	0.0000	0.0000	0.0634	0.0371	0.1404	0.0963	0.1020	0.0000	0.0000	0.2181	0.1144	0.0717	0.3892	0.0000	0.0738	0.0705	0.1137	0.0000	0.1775	0.0729	0.0000	0.2296	0.1043	0.0707	0.0867	0.2613	0.3354	0.0817	0.0578	0.0000	0.3810	0.0000	0.1055	0.0000	0.1821	0.0686	0.1523	0.0000	0.0000	0.0000	0.0499	0.2813	1.3071	0.1302	0.0472	0.0736	0.1509	0.0731
AC245014.3	0.0000	0.0000	0.0000	0.0767	0.0000	0.0567	0.1749	0.1646	0.0000	0.0000	0.1056	0.2077	0.1736	0.2019	0.1190	0.0000	0.0000	0.1377	0.8673	0.0716	0.1765	0.2668	0.4168	0.2525	0.1712	0.2098	0.1054	0.0451	0.0000	0.0700	0.0379	0.0000	0.2416	0.2554	0.0000	0.3673	0.1246	0.2304	0.0402	0.0000	0.0000	0.3019	0.0851	0.4794	0.0788	0.1144	0.3119	0.3652	0.2211
AL031386.1	0.0000	0.0000	0.0000	0.0000	0.0000	0.0000	0.0000	0.0000	0.0000	0.0000	0.0000	0.0000	0.0000	0.0000	0.0000	0.0000	0.0000	0.0000	0.0000	0.0000	0.0000	0.0000	0.0000	0.0000	0.0000	0.0000	0.0000	0.0000	0.0000	0.0000	0.0000	0.0000	0.0000	0.0000	0.0000	0.0000	0.0000	0.0000	0.0000	0.0000	0.0000	0.0000	0.0000	0.0000	0.0000	0.0000	0.0000	0.0000	0.0000
AC010320.3	0.0741	0.0000	0.2070	0.2084	0.2439	0.0000	0.0905	0.3834	0.0653	0.4762	0.6557	0.1075	0.1348	0.1828	0.4620	0.6237	0.0994	0.3206	0.8977	0.3335	0.9936	0.9114	0.2157	0.0000	0.1329	0.1900	0.1228	0.4552	0.4861	0.3802	0.2650	2.0288	0.6095	0.5618	1.3593	0.5132	0.5480	1.2163	0.2497	0.7173	0.0000	0.2344	0.5616	1.0793	2.0182	1.4206	8.9575	0.7088	1.3386
AC073048.1	0.0000	0.0000	0.0000	0.0000	0.0000	0.0000	0.0000	0.0000	0.0000	0.0000	0.0000	0.0000	0.0000	0.0000	0.0603	0.0000	0.0000	0.0000	0.0879	0.0000	0.0000	0.0162	0.0000	0.0000	0.0260	0.0000	0.0000	0.0274	0.0000	0.0000	0.0000	0.3740	0.0000	0.0000	0.0184	0.0000	0.0000	0.0000	0.0000	0.0000	0.0000	0.0367	0.0000	0.1458	0.0000	0.0000	0.0000	0.0833	0.0000
AC017076.1	0.0000	0.0000	0.0000	0.0000	0.0000	0.0000	0.0000	0.0494	0.0000	0.0000	0.0000	0.0000	0.0000	0.0404	0.0000	0.0000	0.0000	0.0000	0.0000	0.0000	0.0000	0.1282	0.1251	0.0000	0.0000	0.0420	0.0000	0.0812	0.0000	0.0000	0.0911	0.5537	0.0725	0.0767	0.2175	0.3087	0.0249	0.0553	0.0000	0.1447	0.1280	0.0000	0.0000	1.4679	0.0473	0.0687	0.0802	0.1919	0.1327
SLC9A9-AS2	0.0000	0.0000	0.0000	0.0000	0.0000	0.0000	0.0000	0.0874	0.0000	0.0000	0.0000	0.0000	0.0000	0.0000	0.0000	0.0000	0.0000	0.0000	0.0000	0.0000	0.0000	0.0000	0.0000	0.0000	0.0000	0.0000	0.0000	0.0000	0.0000	0.0000	0.0402	0.3263	0.0000	0.0000	0.0641	0.0000	0.0000	0.0978	0.0000	0.0000	0.0000	0.0000	0.0000	0.1017	0.0418	0.0000	0.0000	0.0000	0.0000
AC116317.2	0.0610	0.0000	0.0000	0.0000	0.0143	0.0000	0.0000	0.0000	0.0000	0.0000	0.0169	0.0000	0.0000	0.0215	0.0127	0.0000	0.0000	0.0000	0.0000	0.0000	0.0000	0.2387	0.0000	0.0403	0.0273	0.0112	0.0000	0.0144	0.0000	0.0000	0.0000	1.0315	0.0579	0.0136	0.0000	0.0000	0.0133	0.0442	0.0000	0.0000	0.0000	0.0386	0.0000	0.1991	0.0000	0.0000	0.0000	0.1021	0.0000
AL137220.1	0.0000	0.0000	0.0000	0.0000	0.0000	0.0000	0.0000	0.0000	0.0000	0.0000	0.0000	0.0000	0.0000	0.0000	0.0000	0.0000	0.0000	0.0000	0.0000	0.0000	0.0000	0.0000	0.0000	0.0000	0.0000	0.0000	0.0000	0.0000	0.0000	0.0000	0.0000	0.2421	0.0634	0.0000	0.0000	0.0000	0.0218	0.0000	0.0000	0.0000	0.0000	0.0000	0.0000	0.0252	0.0000	0.0000	0.0000	0.0000	0.0000
AC025280.1	0.3822	0.0000	0.2373	0.4094	0.1797	0.8318	0.3891	0.1099	0.1122	0.6699	1.5500	0.4621	0.2317	3.2331	10.9070	0.1191	0.2278	0.9186	0.0000	0.0956	2.6508	2.8490	0.3709	0.5055	4.1688	4.3876	0.2111	5.2372	4.8381	0.0934	0.2531	0.4103	0.2418	0.1136	0.1612	1.3726	0.1108	0.7381	0.3220	0.5362	0.0000	0.0000	0.2272	0.1919	0.7886	0.2290	0.0595	0.0000	0.1770
AC025366.1	0.0000	0.0000	0.0000	0.0000	0.0000	0.0000	0.0000	0.0000	0.0000	0.0000	0.0000	0.0000	0.0000	0.0000	0.0000	0.0000	0.0000	0.0000	0.0000	0.0000	0.0000	0.0000	0.1193	0.0000	0.0000	0.0000	0.0000	0.1550	0.2264	0.0000	0.0000	0.0000	0.0000	0.0000	0.0000	0.0000	0.0000	0.0000	0.0000	0.0000	0.0000	0.0000	0.0000	0.7412	0.0000	0.0000	0.0000	0.7842	0.0000
LINC01832	0.0000	0.0194	0.0000	0.0073	0.0000	0.0107	0.0000	0.0000	0.0000	0.0000	0.0000	0.0000	0.0000	0.0064	0.0000	0.0169	0.0000	0.0000	0.0000	0.0000	0.0167	0.0000	0.0000	0.0000	0.0000	0.0000	0.0000	0.0256	0.0000	0.0000	0.0287	0.7280	0.0000	0.0000	0.0229	0.0000	0.0079	0.0175	0.0305	0.0076	0.0000	0.0000	0.0081	0.0817	0.0075	0.0000	0.0000	0.0086	0.0000
AC010974.2	0.0000	0.0000	0.0000	0.1288	0.0126	0.0000	0.0000	0.0115	0.0235	0.0000	0.0148	0.0000	0.0243	0.0000	0.0000	0.0000	0.0000	0.0000	0.0405	0.0200	0.0000	0.0000	0.0000	0.0000	0.0000	0.0000	0.0148	0.0252	0.0000	0.0587	0.1274	0.7744	0.0338	0.0000	0.0000	0.0000	0.0000	0.0000	0.0000	0.0337	0.0000	0.0000	0.0119	0.0402	0.0000	0.0160	0.0125	0.0894	0.0124
AC134312.5	0.0000	0.0149	0.0000	0.0056	0.0066	0.0331	0.0341	0.0120	0.0307	0.0244	0.0077	0.0101	0.0000	0.0147	0.0232	0.0391	0.0125	0.0000	0.0000	0.0209	0.0129	0.0312	0.0609	0.0738	0.0125	0.0715	0.0539	0.0198	0.0000	0.0153	0.4542	0.1796	0.7410	0.8828	0.3351	0.1287	0.0788	0.0471	0.0822	0.2934	0.1090	0.1675	0.0124	0.0630	0.1323	0.2673	0.1301	0.8934	0.0258
AC113137.1	0.0000	0.0000	0.0000	0.0000	0.0000	0.0000	0.0000	0.0000	0.0000	0.0000	0.0000	0.0000	0.0171	0.0000	0.0078	0.0000	0.0000	0.0000	0.0000	0.0000	0.0000	0.0105	0.0000	0.0000	0.0000	0.0000	0.0000	0.0355	0.0000	0.0000	0.0075	0.6963	0.0476	0.0084	0.0357	0.0000	0.0000	0.0091	0.0000	0.0000	0.0105	0.0000	0.0000	0.0944	0.0000	0.0000	0.0000	0.0629	0.0000
AC084211.1	0.0000	0.0000	0.0000	0.0000	0.0000	0.0000	0.0000	0.0000	0.0000	0.0000	0.0000	0.0000	0.0000	0.0000	0.0000	0.0000	0.0000	0.0000	0.0000	0.0000	0.0000	0.0000	0.0000	0.0000	0.0000	0.0000	0.0000	0.0000	0.0000	0.0000	0.0000	0.4879	0.0000	0.0000	0.0000	0.0000	0.0000	0.0000	0.0425	0.0000	0.0000	0.0000	0.0000	0.0000	0.0000	0.0000	0.0471	0.0000	0.0000
AP002893.1	0.0000	0.0000	0.0000	0.0000	0.0000	0.0000	0.0000	0.0000	0.0000	0.0000	0.0000	0.0000	0.0000	0.0000	0.0000	0.0000	0.0000	0.0000	0.0000	0.0000	0.0000	0.0000	0.0000	0.0000	0.0000	0.0000	0.0000	0.0000	0.0000	0.0000	0.0000	0.0000	0.0000	0.0000	0.0000	0.0000	0.0000	0.0000	0.0000	0.0000	0.0000	0.0000	0.0000	0.0000	0.0000	0.0000	0.0000	0.0000	0.0000
LINC02791	0.0000	0.0000	0.0000	0.0000	0.0000	0.0000	0.0000	0.0000	0.0000	0.0000	0.0000	0.0000	0.0000	0.0000	0.0000	0.0000	0.0000	0.0000	0.0000	0.0000	0.0000	0.0182	0.0000	0.0000	0.0000	0.0000	0.0000	0.0000	0.0112	0.0000	0.0000	0.7868	0.0000	0.0000	0.0000	0.0000	0.0000	0.0157	0.0000	0.0000	0.0000	0.0000	0.0000	0.1309	0.0000	0.0000	0.0000	0.0156	0.0000
AL158835.2	0.0000	0.0000	0.0000	0.0444	0.0000	0.0655	0.3372	0.0000	0.0972	0.0000	0.3053	0.0000	0.0000	0.0778	0.0459	0.0000	0.0494	0.0000	0.0000	0.4969	0.3063	0.5556	0.2411	0.0000	0.2970	0.3641	0.0610	0.3130	0.3431	0.0809	0.1316	0.7113	0.1397	0.0492	0.0000	0.5098	0.3843	0.6397	0.0930	0.5112	0.0617	0.1397	0.2461	0.2773	0.2734	0.5292	0.3607	0.3696	0.6648
LINC00710	0.0088	0.0188	0.0204	0.0547	0.0000	0.0000	0.0054	0.0208	0.0000	0.0026	0.0267	0.0000	0.0040	0.0356	0.2098	0.0041	0.0020	0.0063	0.0133	0.0000	0.1421	0.2356	0.0032	0.0058	0.0433	0.2477	0.0000	0.2966	0.2198	0.0225	0.0000	0.4878	0.0417	0.0000	0.0222	0.0304	0.0019	0.0572	0.0018	0.0074	0.0000	0.0028	0.0000	0.1411	0.0906	0.0053	0.0102	0.0588	0.0061
AC068631.1	0.0686	0.0384	0.0333	0.1247	0.0393	0.0177	0.0273	0.0360	0.0066	0.0331	0.0231	0.0628	0.0434	0.0116	0.0099	0.0558	0.0280	0.0129	0.0226	0.0246	0.0138	0.1652	0.0109	0.1026	0.0054	0.0055	0.0626	0.0649	0.0072	0.0525	0.1601	0.4085	0.0812	0.0200	0.0510	0.0184	0.0325	0.0677	0.0126	0.0201	0.0417	0.0113	0.0399	0.1948	0.0283	0.0232	0.0683	0.1599	0.1797
AL583722.1	0.0000	0.0000	0.0000	0.0000	0.0000	0.0000	0.0000	0.0000	0.0000	0.0000	0.0000	0.0000	0.0000	0.0000	0.0000	0.0000	0.0000	0.0000	0.0000	0.0000	0.0000	0.0000	0.0000	0.0000	0.0000	0.0000	0.0000	0.0000	0.0000	0.0000	0.0000	0.0000	0.0000	0.0000	0.0000	0.0000	0.0000	0.0000	0.0000	0.0000	0.0000	0.0000	0.0000	0.0000	0.0000	0.0000	0.0000	0.0000	0.0000
AC130404.1	0.0000	0.0000	0.0000	0.0000	0.0422	0.0000	0.0274	0.0387	0.0000	0.0000	0.0000	0.0000	0.0408	0.0000	0.0000	0.0419	0.0000	0.0000	0.0000	0.0000	0.0000	0.1754	0.0000	0.0000	0.0000	0.0000	0.0248	0.0212	0.0000	0.0000	0.0000	0.6497	0.0000	0.0000	0.1418	0.0000	0.0000	0.0000	0.0000	0.0000	0.0000	0.0000	0.0200	0.1126	0.0555	0.0537	0.0000	0.0643	0.0000
AL133415.1	0.0000	0.0000	0.0000	0.0000	0.0000	0.0000	0.0000	0.0000	0.0000	0.0000	0.0000	0.0000	0.0000	0.0000	0.0000	0.0000	0.0000	0.0000	0.0000	0.0000	0.0000	0.0000	0.0000	0.0000	0.0000	0.0000	0.0000	0.0000	0.0000	0.0000	0.0000	0.0000	0.0000	0.0000	0.0000	0.0000	0.0000	0.0000	0.0000	0.0000	0.0000	0.0000	0.0000	0.0000	0.0000	0.0000	0.0000	0.0000	0.0000
AC090124.1	0.0000	0.0000	0.0000	0.0000	0.0000	0.0000	0.0000	0.0000	0.0000	0.0000	0.0000	0.0000	0.0000	0.0000	0.0000	0.0000	0.0263	0.0000	0.0000	0.0000	0.0000	0.0000	0.0000	0.0000	0.0000	0.0000	0.0000	0.0000	0.0000	0.0000	0.0000	1.2318	0.0000	0.0000	0.0000	0.0000	0.0000	0.0000	0.0000	0.0000	0.0000	0.0000	0.0000	0.0295	0.0000	0.0000	0.0000	0.0000	0.0000
AL590282.2	0.0000	0.1584	0.0689	0.3564	0.0348	0.0878	0.0903	0.1275	0.0651	0.0000	0.0000	0.1609	0.0000	0.1042	0.1536	0.2074	0.1322	0.0000	0.4478	0.2773	0.0000	0.0827	0.0000	0.0000	0.0663	0.0542	0.0817	0.1048	0.0766	0.2168	0.4407	0.2381	0.1403	0.2967	0.0000	0.4552	0.2573	0.5354	0.0934	0.0311	0.2477	0.0935	0.4944	0.0743	0.3356	0.4872	0.1035	0.0354	1.0616
DDN-AS1	0.0592	0.0793	0.0413	0.0832	0.0696	0.0703	0.1175	0.1021	0.0261	0.0432	0.1555	0.0752	0.0673	0.0000	0.0984	0.0277	0.0926	0.1067	0.2914	0.1887	0.1232	0.0745	0.0754	0.0979	0.0199	0.0651	0.0327	0.1329	0.0255	0.1247	0.1647	0.3575	0.1311	0.1188	0.1966	0.0456	0.2704	0.1572	0.0561	0.1495	0.1157	0.0843	0.2243	0.8028	0.2015	0.3103	0.2694	0.3539	0.2674
AC040169.1	1.0809	2.5873	1.0065	1.0471	1.4351	2.4907	2.4465	0.9320	0.7558	1.4858	0.8087	1.5219	1.0408	0.9412	1.3211	1.7838	1.6482	1.1918	1.2516	1.5259	2.4693	1.1374	2.0821	1.3454	1.3679	1.3510	1.8609	1.1416	2.2169	1.4212	0.9094	0.2048	2.6550	1.8145	2.3726	1.7613	1.9915	1.5654	5.7313	2.0603	1.0297	0.8445	1.1904	2.6502	1.6528	3.5422	0.2374	1.5811	1.6196
AC004946.2	0.0000	0.0000	0.0000	0.0000	0.0000	0.0000	0.0000	0.0000	0.0000	0.0000	0.0000	0.0000	0.0000	0.0000	0.0000	0.0000	0.0000	0.0000	0.0000	0.0000	0.0689	0.0833	0.0000	0.0000	0.0167	0.0000	0.0000	0.0352	0.0000	0.0000	0.0000	0.3600	0.0236	0.0000	0.0471	0.0000	0.0000	0.0000	0.0000	0.0000	0.0000	0.0000	0.0000	0.0374	0.0000	0.0223	0.0000	0.0000	0.0000
AC074138.1	0.1525	0.0544	0.0237	0.3165	0.0956	0.0604	0.0776	0.3288	0.1007	0.0000	0.0984	0.0553	0.0694	0.0986	0.3381	0.1426	0.0341	0.0000	0.1540	0.0572	0.3174	0.5827	0.1665	0.1345	0.1367	0.6799	0.0983	0.7087	0.2808	0.3354	0.0202	0.2456	0.1126	0.4534	0.7879	0.1174	0.0995	0.5400	0.2463	0.2033	0.0426	0.0161	0.4533	0.7660	0.3147	0.1523	0.4509	0.5106	0.8713
AL049536.1	0.0317	0.0000	0.0000	0.0127	0.0000	0.0000	0.0000	0.0000	0.0000	0.0000	0.0000	0.0000	0.0000	0.0000	0.0000	0.0000	0.0000	0.0000	0.0480	0.0000	0.0000	0.0177	0.0000	0.0000	0.0000	0.0000	0.0000	0.0600	0.0110	0.0000	0.0000	0.4599	0.0000	0.0000	0.0000	0.0000	0.0138	0.0306	0.0000	0.0000	0.0000	0.0000	0.0000	0.1753	0.0000	0.0000	0.0000	0.0455	0.0000
AL031848.2	0.1187	0.7205	0.1843	0.1272	0.1117	0.2349	0.1209	0.1365	0.1568	0.1619	0.2407	0.0861	0.1440	0.1255	0.2138	0.2961	0.2123	0.1712	0.0599	0.2671	0.4209	0.3982	0.4032	0.0000	0.2661	0.2030	0.1311	0.5049	0.3142	0.2030	0.0157	0.8923	0.2504	0.1412	0.3755	0.0609	0.2066	0.4585	0.2667	0.0833	0.0000	0.1502	0.2823	0.7354	0.2776	0.2845	0.9420	0.3785	0.4399
C8orf31	0.0405	0.1302	0.0377	0.0684	0.0534	0.4233	0.1634	0.1048	0.0285	0.0568	0.1479	0.1529	0.0737	0.2371	0.1347	0.1895	0.1051	0.1286	0.2823	0.2310	0.1499	0.4304	0.5485	0.1929	0.1235	0.1039	0.1477	0.4710	0.2099	0.0297	1.2720	1.1878	3.9897	0.1446	0.5690	0.2807	1.1283	0.2895	0.5258	1.6339	2.0911	0.2051	0.2999	0.9036	0.4180	8.0163	0.8738	1.1435	0.2590
AC008738.2	0.1640	0.0878	0.0000	0.0329	0.2699	0.0000	0.3005	0.4242	0.0722	0.4790	0.0907	0.1784	0.2983	0.1156	0.0000	0.3834	0.1099	0.0000	0.1242	0.2460	0.0000	0.2292	0.0597	0.2169	0.0000	0.0300	0.0453	0.1550	0.0849	0.1502	0.3909	0.6602	0.0519	0.1828	0.0519	0.1262	0.0713	0.1979	0.3454	0.0000	0.1832	0.7261	0.1097	1.2353	0.3383	0.0491	1.0714	0.7058	0.1139
AC110792.2	0.0821	0.0000	0.0000	0.0247	0.0000	0.0122	0.0125	0.0088	0.0090	0.0000	0.0000	0.0149	0.0373	0.0145	0.0597	0.0960	0.0000	0.0000	0.0932	0.0000	0.0095	0.1033	0.0747	0.0271	0.0184	0.0301	0.0340	0.0388	0.1842	0.0226	0.1060	0.2644	0.0260	0.0458	0.0130	0.0474	0.0000	0.0594	0.0086	0.0000	0.0115	0.0130	0.0183	0.0721	0.0508	0.0615	0.0000	0.0098	0.0285
PPP1R14B-AS1	0.4292	0.4596	0.2543	0.1881	0.1101	0.2084	0.1906	0.1346	0.3436	0.2963	0.0000	0.1981	0.1065	0.0275	0.0324	0.7662	0.0523	0.0563	0.1772	0.2341	0.0180	0.0000	0.3407	0.0000	0.0000	0.0000	0.0215	0.0553	0.0808	0.1287	0.3565	0.5027	0.2715	0.1392	0.2961	0.0000	0.4922	0.1130	0.2137	0.2463	0.2179	0.5676	0.6088	0.0392	0.0805	0.6545	0.0728	0.3359	0.2711
AL513348.1	0.0000	0.0000	0.0000	0.0000	0.0000	0.0000	0.0000	0.0000	0.0000	0.0000	0.0000	0.0000	0.0000	0.0000	0.0000	0.0000	0.0000	0.0000	0.0000	0.0000	0.0000	0.0000	0.0000	0.0000	0.0000	0.0000	0.0000	0.0000	0.0000	0.0000	0.0598	0.1212	0.0000	0.0000	0.0000	0.0000	0.0000	0.0000	0.0000	0.0000	0.0000	0.0000	0.0000	0.7562	0.0000	0.0000	0.0000	0.0720	0.0000
AC087286.1	0.0000	0.0000	0.0000	0.0937	0.1097	0.0000	0.0000	0.0000	0.0257	0.0681	0.0000	0.1269	0.0530	0.0822	0.2424	0.0545	0.0261	0.0000	0.2649	0.0437	0.0539	0.0978	0.0000	0.0000	0.0523	0.3205	0.0000	0.3582	0.5033	0.0641	0.1622	0.9392	0.0738	0.0000	0.4795	0.0000	0.0761	0.5349	0.0000	0.0491	0.0977	0.0000	0.2080	0.0586	0.4332	0.2446	0.0817	0.0837	0.0540
MYADM-AS1	0.0755	0.3232	0.0703	0.0606	0.0355	0.3135	0.2304	0.1627	0.0332	0.1323	0.3338	0.2737	0.1373	1.5425	0.5331	0.2823	0.1012	0.3264	0.2285	0.2830	0.3838	0.2953	0.3844	0.2994	0.4059	0.4147	0.1667	1.2835	0.6252	0.0829	0.1499	0.7291	0.4774	0.2355	0.1432	0.1161	0.3283	0.6921	0.6993	0.1905	0.0000	0.0955	0.3027	0.9853	0.2179	0.0904	0.5987	0.4691	1.6076
AC027688.1	0.0000	0.0000	0.0000	0.0000	0.0000	0.0000	0.0000	0.0000	0.0000	0.0000	0.0000	0.0000	0.0000	0.0000	0.0000	0.0000	0.0000	0.0000	0.0000	0.0000	0.0000	0.1268	0.0000	0.0000	0.0000	0.0000	0.0000	0.0000	0.0000	0.0000	0.0000	0.6394	0.0000	0.0000	0.0000	0.0000	0.0000	0.0548	0.0478	0.0000	0.0000	0.0000	0.0000	0.1139	0.0000	0.0000	0.0000	0.0271	0.0000
LINC01879	0.0127	0.0000	0.0000	0.0051	0.0000	0.0000	0.0000	0.0000	0.0000	0.0000	0.0000	0.0000	0.0116	0.0000	0.0106	0.0000	0.0000	0.0000	0.0000	0.0000	0.0118	0.1636	0.0093	0.0000	0.0000	0.0000	0.0351	0.0481	0.0000	0.0186	0.0101	0.3892	0.0563	0.0000	0.0080	0.0000	0.0000	0.0184	0.0054	0.0214	0.0000	0.0000	0.0000	0.2683	0.0000	0.0000	0.0059	0.1034	0.0000
LINC02247	0.0000	0.2387	0.0000	0.0000	0.0000	0.0000	0.0000	0.0000	0.0000	0.0000	0.0000	0.0000	0.0000	0.0000	0.0000	0.0000	0.0000	0.1286	0.0000	0.0000	0.0000	0.0000	0.0000	0.0000	0.0000	0.0000	0.0000	0.0000	0.0000	0.0000	0.0000	0.2872	0.0282	0.0000	0.0000	0.0000	0.0000	0.0000	0.0000	0.0000	0.0000	0.0000	0.0000	0.0224	0.0000	0.0000	0.0000	0.0000	0.0000
AP001178.3	0.0000	0.0000	0.0879	0.0632	0.0074	0.0373	0.0384	0.0068	0.0069	0.0092	0.0348	0.0000	0.0000	0.0111	0.0000	0.0147	0.0422	0.0000	0.0238	0.0236	0.0000	0.0440	0.0572	0.0000	0.0071	0.0173	0.0000	0.0149	0.0000	0.0403	0.2625	0.4053	0.0398	0.0701	0.0696	0.0000	0.0753	0.0607	0.0133	0.1721	0.0000	0.0099	0.0771	0.1975	0.0844	0.1696	0.0587	0.0752	0.2550
PDE2A-AS1	0.0000	0.0000	0.0000	0.0000	0.0000	0.0000	0.0000	0.0000	0.0000	0.0000	0.0000	0.0000	0.0000	0.0000	0.0245	0.0000	0.0000	0.0000	0.0000	0.0000	0.0000	0.0000	0.0000	0.0000	0.0000	0.0000	0.0000	0.0557	0.0000	0.0216	0.0000	0.6644	0.0000	0.0000	0.1118	0.0000	0.0000	0.0285	0.0248	0.0000	0.0000	0.0000	0.0000	0.1480	0.0486	0.0000	0.0000	0.0000	0.0000
LINC00547	0.0000	0.0000	0.0000	0.0000	0.0000	0.0000	0.0000	0.0000	0.0000	0.0000	0.0000	0.0000	0.0000	0.0000	0.0000	0.0000	0.0045	0.0000	0.0000	0.0000	0.0000	0.1006	0.0145	0.0000	0.0000	0.0000	0.0000	0.0236	0.0000	0.0000	0.0000	0.3863	0.0632	0.0134	0.0063	0.0000	0.0000	0.0000	0.0000	0.0126	0.0000	0.0000	0.0045	0.1908	0.0000	0.0000	0.0000	0.0813	0.0046
AC072062.1	0.0000	0.0186	0.0000	0.0140	0.0000	0.0000	0.0265	0.0000	0.0038	0.0051	0.0048	0.0000	0.0000	0.0061	0.0144	0.0244	0.0000	0.0000	0.0000	0.0326	0.0000	0.0680	0.0000	0.0000	0.0000	0.0064	0.0000	0.0493	0.0270	0.0318	0.0518	0.4617	0.0000	0.0000	0.0714	0.0000	0.0000	0.0084	0.0000	0.0000	0.0243	0.0000	0.0000	0.0873	0.0000	0.0156	0.0405	0.0997	0.0282
AL360020.1	0.0000	0.0000	0.0319	0.0206	0.0040	0.0305	0.0052	0.0037	0.0000	0.0050	0.0473	0.0062	0.0156	0.0181	0.0320	0.0080	0.0115	0.0000	0.0130	0.0000	0.0198	0.1244	0.0187	0.0000	0.1074	0.0878	0.0142	0.0687	0.0502	0.0502	0.0068	0.2067	0.0433	0.0267	0.0162	0.0461	0.1005	0.0372	0.0252	0.0144	0.0382	0.0217	0.0763	0.1160	0.0494	0.0308	0.0839	0.0655	0.0555
AF131215.2	0.0000	0.0000	0.0000	0.1478	0.0182	0.0230	0.0710	0.0418	0.0000	0.0679	0.0321	0.0422	0.0352	0.0068	0.0081	0.0362	0.0087	0.0279	0.3227	0.0726	0.0179	0.1191	0.0141	0.0256	0.0000	0.0213	0.0107	0.0458	0.1070	0.0426	0.0308	0.5303	0.0245	0.0086	0.0000	0.0596	0.0000	0.9539	0.0734	0.0163	0.0000	0.0000	0.3022	0.2238	0.1759	0.1277	0.0090	0.1853	0.3230
AC009102.4	0.0616	0.0000	0.0000	0.0124	0.0000	0.0366	0.0188	0.0133	0.0000	0.0000	0.0000	0.0000	0.1121	0.0109	0.0384	0.0000	0.0000	0.0000	0.0000	0.0000	0.0142	0.0345	0.0448	0.0000	0.0000	0.0790	0.0000	0.2038	0.1702	0.0000	0.0000	0.1489	0.0195	0.0000	0.0000	0.1897	0.0000	0.0595	0.0130	0.0259	0.0000	0.0000	0.0137	0.0155	0.1144	0.0185	0.0000	0.0442	0.0143
AC019205.1	0.0951	0.1392	0.3217	0.4125	0.0566	0.3292	0.1587	0.1052	0.2582	0.1148	0.1630	0.2230	0.1413	0.4223	0.4966	0.1067	0.1572	0.1371	0.1584	0.2306	0.6302	0.5599	0.3229	0.2767	0.5654	0.7362	0.1925	0.5901	0.4760	0.5854	0.0919	0.2705	0.1925	0.0919	0.1042	0.3220	0.0483	0.6121	0.1522	0.1281	0.1062	0.1163	0.1130	0.5141	0.2406	0.1101	0.6213	0.5593	0.6312
LSAMP-AS1	0.0000	0.1924	0.0558	0.0000	0.0000	0.0711	0.0732	0.0258	0.0000	0.0000	0.0662	0.0434	0.0000	0.0211	0.2987	0.0000	0.0000	0.0000	0.0000	0.0000	0.0831	0.6028	0.0872	0.0000	0.0537	0.1975	0.0000	0.3113	0.4963	0.0658	0.3808	0.8682	0.0758	0.0267	0.0379	0.0922	0.3388	0.6940	0.0252	0.2269	0.0669	0.1516	0.0267	0.3309	0.3460	0.1794	0.1118	0.7735	0.0277
AL031428.1	0.0000	0.0000	0.0000	0.0200	0.0000	0.0000	0.0911	0.0429	0.0219	0.0000	0.0000	0.0722	0.0452	0.0000	0.0000	0.0000	0.0000	0.0000	0.0000	0.0000	0.0460	0.1946	0.0000	0.0658	0.0000	0.0729	0.0000	0.0940	0.0343	0.0000	0.1383	0.8811	0.1573	0.0444	0.0944	0.0765	0.0433	0.1201	0.0000	0.0628	0.0000	0.0000	0.0887	0.1499	0.0821	0.0596	0.1161	0.1427	0.0230
LINC00996	0.6256	0.2288	0.0142	0.0368	0.2224	2.0739	0.5871	0.3552	0.0269	0.3031	0.1350	0.5202	0.5134	0.4248	0.0824	0.4566	0.3001	0.6820	1.2938	0.6980	0.2892	0.2132	3.5754	0.6256	0.0684	0.3186	0.2949	0.0793	0.1159	0.0391	0.5335	1.6709	0.6275	0.3130	0.1834	0.5049	0.2190	0.6408	0.2571	0.1926	0.4175	0.6563	0.3197	0.1686	0.7618	0.3473	0.0997	0.4378	1.5830
AC008281.1	0.0000	0.0000	0.0000	0.0000	0.0000	0.0000	0.0000	0.0000	0.0000	0.0000	0.0000	0.0000	0.0000	0.0000	0.0000	0.0000	0.0000	0.0000	0.0000	0.0000	0.0000	0.0000	0.0356	0.0000	0.0000	0.0000	0.0000	0.0000	0.0000	0.0000	0.0000	1.0243	0.0000	0.0000	0.0000	0.0000	0.0000	0.0000	0.0000	0.0000	0.0000	0.0000	0.0000	0.0000	0.0000	0.0000	0.0000	0.0000	0.0000
AL163952.1	0.0000	0.0788	0.0000	0.0081	0.0252	0.0516	0.0286	0.0087	0.0029	0.0313	0.0074	0.0679	0.0243	0.0141	0.0389	0.1376	0.2033	0.0579	0.0405	0.1053	0.0186	0.0486	0.0341	0.0973	0.0090	0.0270	0.2142	0.0379	0.0254	0.0098	0.0558	0.7647	0.0635	0.0089	0.0254	0.0206	0.4684	0.3261	0.0197	0.0704	0.0000	0.0212	0.0865	0.1343	0.0110	0.1482	0.0031	0.0544	1.8740
AL109659.1	0.0000	0.0000	0.0948	0.0409	0.0000	0.0000	0.0000	0.0878	0.0224	0.1189	0.0281	0.0369	0.0000	0.0179	0.0000	0.0000	0.0000	0.0000	0.0000	0.0382	0.0941	0.1138	0.0000	0.0000	0.0912	0.0000	0.0281	0.0240	0.0703	0.0373	0.0809	0.6555	0.0000	0.0000	0.0322	0.0000	0.1328	0.1474	0.1286	0.0214	0.0000	0.1931	0.0227	0.0256	0.1050	0.0610	0.0950	0.2190	0.0236
LINC01859	0.0000	0.0000	0.0000	0.0000	0.0076	0.0096	0.0000	0.0035	0.0000	0.0237	0.0045	0.0000	0.0000	0.0029	0.0034	0.0076	0.0036	0.0117	0.0123	0.0061	0.0150	0.0907	0.0000	0.0107	0.0000	0.0178	0.0000	0.0575	0.0112	0.0000	0.0097	0.3920	0.0513	0.0072	0.0667	0.0125	0.0035	0.0353	0.0000	0.0034	0.0000	0.0000	0.0000	0.0815	0.0033	0.0097	0.0038	0.0815	0.0188
AL355816.2	0.0000	0.0000	0.0000	0.0000	0.0000	0.0000	0.0000	0.0000	0.0000	0.0000	0.0000	0.0000	0.0000	0.0000	0.0000	0.0000	0.0000	0.0000	0.0000	0.0000	0.0000	0.0000	0.0000	0.0000	0.0000	0.0000	0.0000	0.0000	0.0000	0.0000	0.0000	0.0000	0.0000	0.0000	0.0000	0.0000	0.0000	0.0000	0.0000	0.0000	0.0000	0.0000	0.0000	0.0000	0.0000	0.0000	0.0000	0.0000	0.0000
AC092957.1	0.0000	0.0469	0.0000	0.0000	0.0000	0.0130	0.0045	0.0063	0.0000	0.0043	0.0040	0.0265	0.0000	0.0000	0.0000	0.0068	0.0196	0.0000	0.0000	0.0000	0.0135	0.1101	0.0053	0.0000	0.0000	0.0000	0.0282	0.0379	0.0126	0.0000	0.0029	0.3760	0.0415	0.0033	0.0231	0.0000	0.0000	0.0070	0.0000	0.0000	0.0000	0.0138	0.0000	0.4690	0.0000	0.0000	0.0000	0.1640	0.0034
AL450311.1	0.3952	1.0578	0.0000	0.0529	0.0000	0.2345	0.2011	0.1136	0.0000	0.0385	0.0000	0.0478	0.0000	0.0232	0.0000	0.1848	0.0000	0.0000	0.0000	0.1482	0.0913	0.0000	0.0958	0.0871	0.0000	0.0000	0.2182	0.0933	0.1364	0.0483	0.0523	0.5303	0.1667	0.0587	0.0000	0.0000	0.0286	0.0636	0.0000	0.0554	0.0000	0.0417	0.7926	0.0000	0.2174	0.0000	0.0922	0.0315	0.0000
AC084824.3	0.0387	0.0000	0.1802	0.6528	0.0364	0.1378	0.2600	0.5673	0.1874	0.0904	0.2996	0.1965	0.1056	0.2182	0.3377	0.1809	0.3113	0.2232	0.6446	0.3773	0.4115	0.7139	0.2253	0.2047	0.4683	0.7514	0.0641	0.8045	0.3340	0.5247	0.6611	0.4362	0.0735	0.5867	0.5140	0.5658	0.1852	0.7286	0.4890	0.3746	0.1513	0.1713	0.8453	0.4664	0.6707	1.1823	0.5418	0.5367	1.4159
LRRC8C-DT	0.0360	0.0385	0.0412	0.1244	0.0572	0.2102	0.1014	0.0680	0.0378	0.0889	0.1071	0.0983	0.0604	0.1267	0.2357	0.1190	0.1014	0.1117	0.2136	0.1183	0.1637	0.3201	0.2818	0.0732	0.1773	0.2341	0.0886	0.2523	0.2387	0.1237	0.1044	0.5479	0.0998	0.0937	0.0892	0.1320	0.0421	0.2884	0.1014	0.1513	0.1344	0.0630	0.1381	0.1056	0.2226	0.1989	0.1730	0.1296	0.3100
AC007391.1	0.0000	0.0000	0.0000	0.0000	0.0309	0.0000	0.0000	0.1134	0.0289	0.0000	0.0000	0.0000	0.0000	0.0000	0.0000	0.0000	0.0294	0.0000	0.0000	0.1972	0.2127	0.1837	0.0478	0.0000	0.0589	0.2167	0.0363	0.0000	0.0000	0.0963	0.1306	0.5292	0.0416	0.0000	0.0416	0.1517	0.1430	0.0000	0.0000	0.0000	0.0000	0.0000	0.0000	0.0990	0.0271	0.0787	0.1227	0.0000	0.0000
AC025272.1	0.0000	0.0000	0.0000	0.0000	0.0000	0.0000	0.0000	0.0000	0.0000	0.0000	0.0000	0.0000	0.0000	0.0000	0.0000	0.0000	0.0000	0.0000	0.0000	0.0000	0.0000	0.0000	0.0000	0.0000	0.0000	0.0000	0.0000	0.0287	0.0000	0.0000	0.0000	0.9770	0.0000	0.0000	0.0384	0.0000	0.0000	0.0000	0.0000	0.0000	0.0000	0.0000	0.0000	0.0609	0.0000	0.0000	0.0000	0.1161	0.0000
DCTN1-AS1	0.0687	0.1554	0.0000	0.0215	0.0180	0.0906	0.0933	0.0395	0.0000	0.0402	0.0338	0.0554	0.0278	0.0188	0.0222	0.0714	0.1092	0.1431	0.1503	0.1317	0.0565	0.0128	0.0611	0.0808	0.0205	0.0783	0.0506	0.0216	0.0264	0.0252	0.0455	0.2828	0.0531	0.0170	0.4588	0.0235	0.0365	0.0848	0.0257	0.0514	0.0000	0.0193	0.1702	0.1496	0.0819	0.0503	0.3172	0.0365	0.0177
AL158817.1	0.0000	0.0000	0.0000	0.0000	0.0000	0.0000	0.0000	0.0000	0.0000	0.0000	0.0000	0.0000	0.0000	0.0000	0.0000	0.0000	0.0000	0.0000	0.0000	0.0000	0.0000	0.1786	0.0000	0.0000	0.0000	0.0000	0.0000	0.0000	0.0000	0.0000	0.0000	0.1715	0.0225	0.0000	0.0449	0.0000	0.0000	0.0000	0.0000	0.0000	0.0000	0.0000	0.0000	0.0357	0.0000	0.0000	0.0000	0.0000	0.0000
LINC01524	0.0022	0.0023	0.0000	0.0062	0.0021	0.0000	0.0000	0.0000	0.0000	0.0000	0.0024	0.0048	0.0000	0.0008	0.0109	0.0041	0.0029	0.0000	0.0000	0.0000	0.0010	0.0796	0.0048	0.0029	0.0020	0.0048	0.0000	0.0248	0.0083	0.0008	0.0235	0.5995	0.0319	0.0088	0.0277	0.0051	0.0876	0.0127	0.0065	0.0028	0.0061	0.0014	0.0020	0.2034	0.0054	0.0066	0.0020	0.1937	0.0183
LINC00862	0.0000	0.0000	0.0262	0.0301	0.0441	0.1112	0.0057	0.0323	0.0041	0.0219	0.0155	0.0136	0.0170	0.0132	0.0779	0.0175	0.0377	0.0135	0.0000	0.0141	0.0043	0.1362	0.0341	0.0000	0.0042	0.0137	0.0155	0.0885	0.0226	0.0309	0.0596	0.5733	0.0948	0.1629	0.1185	0.0288	0.1915	0.0904	0.0671	0.0394	0.0419	0.0533	0.0668	0.5034	0.0387	0.0617	0.0656	0.2195	0.0955
AL162390.1	0.1595	0.1139	0.1238	0.0747	0.1500	0.0473	0.0325	0.1375	0.0468	0.5902	0.2646	0.1928	0.0725	0.0843	0.2431	0.0746	0.0475	0.1150	0.2818	0.2791	0.1844	0.2527	0.0967	0.1055	0.0834	0.0779	0.0294	0.2010	0.0826	0.2630	0.2746	1.4128	0.0505	0.0948	0.2354	0.1023	0.1735	0.5775	0.2912	0.2126	0.1485	0.0168	0.2726	0.2804	0.2304	0.2230	1.6750	0.0509	0.5910
AC022486.1	0.0000	0.0000	0.0000	0.0090	0.0000	0.0000	0.0000	0.0000	0.0000	0.0000	0.0000	0.0000	0.0406	0.0000	0.0000	0.0000	0.0000	0.0000	0.0000	0.0000	0.0000	0.0000	0.0000	0.0000	0.0000	0.0000	0.0000	0.0000	0.0000	0.0000	0.0000	0.0000	0.0000	0.0000	0.0000	0.0000	0.0000	0.0000	0.0000	0.0000	0.0000	0.0000	0.0100	0.0000	0.0000	0.0000	0.0000	0.0000	0.0000
AC095057.3	0.0000	0.0000	0.3199	0.7245	0.0808	0.4418	0.2973	0.2839	0.1765	0.1338	0.2533	0.1454	0.1302	0.2321	1.1898	0.1606	0.1024	0.0413	0.2601	0.0859	1.2046	0.6402	0.3125	0.0379	0.5390	0.8181	0.1265	0.9334	0.7413	0.6295	0.3299	1.3371	0.1630	0.2170	0.4165	0.3305	0.1370	0.7464	0.1447	0.4338	0.1279	0.0543	0.4212	0.7333	0.1654	0.4802	0.2672	0.4245	1.6575
AC124283.2	0.0000	0.0000	0.1940	0.4184	0.1959	0.4328	0.3181	0.1797	0.3669	0.0609	0.2880	0.0756	0.3790	0.1836	0.1299	0.1948	0.3725	0.0000	0.0000	0.1562	0.0000	0.0000	0.0758	0.1378	0.0934	0.0382	0.0000	0.3445	0.2517	0.3817	0.4139	1.5097	0.6591	0.4645	0.2635	0.3206	0.6344	0.5532	0.2633	0.3507	0.2327	0.1318	1.7646	0.5231	0.5158	0.9360	0.0486	0.5480	0.9167
AC011466.2	0.0000	0.0000	0.0000	0.1112	0.0000	0.0000	0.0000	0.0000	0.0406	0.0539	0.0000	0.0000	0.0000	0.0325	0.0000	0.0863	0.0000	0.0000	0.4192	0.0000	0.0000	0.1032	0.0000	0.0000	0.0000	0.0000	0.0000	0.0000	0.0000	0.0676	0.1466	1.1887	0.2919	0.1234	0.3502	0.0000	0.0000	0.1782	0.0389	0.0388	0.0000	0.1751	0.0000	0.1854	0.0381	0.3317	0.0861	0.0441	0.2137
PCBP3-AS1	0.0197	0.0000	0.0061	0.0053	0.0000	0.0078	0.0080	0.0142	0.0000	0.0038	0.0000	0.0000	0.0120	0.0070	0.0027	0.0062	0.0000	0.0000	0.0000	0.0000	0.0000	0.0809	0.0048	0.0087	0.0118	0.0048	0.0073	0.0995	0.0091	0.0024	0.0052	0.3603	0.0208	0.0029	0.0083	0.0051	0.0000	0.0159	0.0083	0.0111	0.0037	0.0000	0.0088	0.2214	0.0163	0.0039	0.0184	0.0535	0.0030
LINC02521	0.0000	0.0000	0.0000	0.0218	0.0000	0.0000	0.0110	0.0000	0.0000	0.0000	0.0300	0.0000	0.0329	0.0191	0.0000	0.0169	0.0000	0.0000	0.0822	0.0271	0.0167	0.0202	0.0000	0.0000	0.0000	0.0000	0.0000	0.0342	0.0000	0.0199	0.0000	0.5244	0.0458	0.0161	0.0000	0.0418	0.0000	0.0524	0.0229	0.0076	0.0000	0.0229	0.0242	0.1726	0.0373	0.0325	0.0338	0.0865	0.0000
AC128687.3	0.2529	0.0000	0.0000	0.0508	0.2973	0.0000	0.3861	1.1993	0.0000	0.2216	0.2797	0.0000	0.0000	0.0446	0.0000	0.4729	0.0565	0.7292	0.0000	0.0948	0.0000	0.2827	0.2760	0.1672	0.0000	0.0000	0.0698	0.1195	0.1309	0.1390	0.2009	2.0360	0.3200	0.2819	1.1196	0.1946	0.1650	0.9766	0.1065	0.2128	0.9179	0.0800	2.1417	1.3969	0.0522	0.3030	0.3540	0.3023	1.2297
AC026316.5	0.0000	0.0199	0.0000	0.0075	0.0000	0.0110	0.0000	0.0080	0.0082	0.0000	0.0103	0.0135	0.0000	0.0262	0.0000	0.0000	0.0000	0.0000	0.0000	0.0000	0.0258	0.1039	0.0270	0.0000	0.0083	0.0068	0.0103	0.0000	0.0000	0.0204	0.0000	0.5086	0.0000	0.0000	0.0118	0.0000	0.0000	0.0000	0.0000	0.0000	0.0311	0.0000	0.0000	0.0187	0.0000	0.0000	0.0000	0.0444	0.0000
LINC00221	0.0000	0.0000	0.0000	0.0029	0.0000	0.0000	0.0000	0.0000	0.0000	0.0167	0.0000	0.0052	0.0065	0.0025	0.0000	0.0000	0.0064	0.0000	0.0000	0.0107	0.0033	0.0120	0.0156	0.0000	0.0000	0.0000	0.0198	0.0034	0.0000	0.0000	0.0000	0.5762	0.0407	0.0032	0.0136	0.0000	0.0093	0.0035	0.0000	0.0000	0.0080	0.0453	0.0128	3.7879	0.0059	0.0000	0.0033	2.1595	0.0232
AL133342.1	0.7241	0.2908	0.0843	0.0000	0.1702	1.5579	0.6634	0.3512	0.0398	0.8460	0.2502	0.3282	0.2469	0.4147	0.3009	1.4389	0.6472	1.5661	0.5482	0.7467	0.4185	0.6072	1.5807	0.1197	0.1623	0.1326	0.4998	0.4276	0.1875	0.0332	0.2158	1.4575	0.4008	0.2825	0.1717	0.5572	0.3937	0.6117	0.6100	0.0381	0.1516	0.4580	0.5245	1.6817	0.5602	0.1084	0.4224	1.2552	0.5449
AC007349.2	0.0000	0.0000	0.1116	0.0000	0.0845	0.0000	0.0000	0.0000	0.0000	0.0000	0.0000	0.0000	0.0545	0.0000	0.0000	0.0000	0.0000	0.0000	0.0000	0.0449	0.0000	0.0000	0.0000	0.0000	0.0000	0.0219	0.0000	0.0000	0.0000	0.0000	0.0952	0.1929	0.0000	0.0000	0.0000	0.0000	0.0000	0.0000	0.0252	0.0000	0.0000	0.0000	0.0000	0.0000	0.0494	0.0000	0.0000	0.0000	0.0000
AC013799.1	0.0000	0.0000	0.0000	0.0000	0.0000	0.0000	0.0000	0.0000	0.0000	0.0000	0.0000	0.0000	0.0000	0.0000	0.0000	0.0000	0.0000	0.0000	0.0000	0.0000	0.0000	0.1596	0.0000	0.0000	0.0000	0.0000	0.0000	0.0000	0.0000	0.0000	0.0000	0.1533	0.1205	0.0000	0.0000	0.0000	0.0414	0.0000	0.0000	0.0000	0.0000	0.0000	0.0000	0.0478	0.0000	0.0000	0.0000	0.0455	0.0000
AL591686.1	0.0000	0.0000	0.0000	0.0174	0.0203	0.0513	0.0000	0.0000	0.0190	0.0000	0.0000	0.0000	0.0000	0.0152	0.0000	0.0404	0.0193	0.0000	0.0655	0.0000	0.0000	0.1209	0.0315	0.0000	0.0000	0.0000	0.0000	0.0204	0.0000	0.0158	0.1375	0.2089	0.0000	0.0000	0.0000	0.0000	0.0000	0.0000	0.0182	0.0364	0.0000	0.0000	0.0000	0.0434	0.0000	0.0000	0.0000	0.0414	0.0000
AC003070.2	0.0000	0.0000	0.0799	0.0000	0.0000	0.0000	0.0000	0.0000	0.0000	0.0000	0.0949	0.1245	0.0000	0.0302	0.0000	0.0000	0.0767	0.0000	0.0000	0.1287	0.0397	0.5757	0.0625	0.1135	0.0385	0.0000	0.0000	0.2433	0.0000	0.0629	0.0682	0.8292	0.2715	0.0000	0.1086	0.1321	0.0373	0.3729	3.6872	0.0000	0.0000	0.0000	0.0000	3.1030	0.0000	0.0514	0.1202	0.1231	0.0795
TCEAL3-AS1	0.0000	0.0000	0.0000	0.0000	0.0000	0.0000	0.0560	0.0000	0.0000	0.0000	0.0000	0.0000	0.0835	0.0323	0.0000	0.0000	0.0000	0.0000	0.0000	0.0000	0.1273	0.3591	0.0000	0.0000	0.0411	0.0000	0.0000	0.0000	0.0634	0.0000	0.0000	0.4433	0.1161	0.0409	0.0000	0.0000	0.0399	0.8860	0.0387	0.2317	0.0000	0.0000	0.0409	0.0000	0.0379	0.4947	0.0000	0.0439	0.0850
AC091978.1	0.2252	0.0000	0.0807	0.1461	0.1385	0.2776	0.1693	0.3287	0.1297	0.1316	0.2299	0.2388	0.1418	0.3297	0.1944	0.2106	0.3407	0.0999	0.1049	0.2729	0.3124	0.4358	0.5926	0.2291	0.1243	0.2348	0.2105	0.4993	0.2153	0.1524	0.2547	0.6138	0.2521	0.4017	0.0986	0.2133	0.1432	0.2175	0.1168	0.2479	0.2999	0.2192	0.2780	0.1392	0.2860	0.3840	0.1294	0.2486	0.4654
AL109840.2	0.0172	0.0000	0.0160	0.0069	0.0000	0.0817	0.0105	0.0445	0.0227	0.0302	0.0952	0.0499	0.0000	0.0182	0.0215	0.0000	0.0000	0.0000	0.1824	0.1032	0.0557	0.1443	0.0751	0.0683	0.0000	0.0126	0.0285	0.1789	0.0356	0.0126	0.0684	0.4988	0.0871	0.0384	0.0544	0.0000	0.0898	0.2077	0.0290	0.0362	0.0000	0.1197	0.1074	0.5358	0.0568	0.0412	0.1927	0.3621	0.1355
AC011921.1	0.4078	0.4110	0.0223	0.0482	0.0902	0.2420	0.0733	0.1448	0.0528	0.0140	0.1326	0.0348	0.1527	0.0761	0.0000	0.1795	0.1286	0.0692	0.3269	0.2878	0.0665	0.2011	0.2269	0.0317	0.0860	0.0352	0.1192	0.2380	0.0166	0.1143	0.1811	0.8112	0.2276	0.1711	0.3034	0.1292	0.1043	0.2200	0.3233	0.1110	0.0268	0.1972	0.0000	0.9396	0.2276	0.2299	0.4590	0.3212	0.2222
LINC00498	0.0000	0.0000	0.0000	0.0000	0.0342	0.0000	0.1334	0.0000	0.0321	0.0000	0.0000	0.0000	0.0000	0.0000	0.0000	0.0000	0.0000	0.0000	0.0000	0.0000	0.0000	0.0000	0.0000	0.0000	0.0000	0.0000	0.0000	0.0000	0.4021	0.0267	0.0000	1.6414	0.0461	0.0000	0.0000	0.0000	0.0000	0.0000	0.0000	0.0000	0.0000	0.0000	0.2272	0.0731	0.0000	0.0000	0.0000	0.0696	0.0000
AC109136.1	0.0000	0.0000	0.0000	0.0000	0.0000	0.0000	0.0000	0.0000	0.0000	0.0000	0.0000	0.0000	0.0328	0.0000	0.0000	0.0000	0.0000	0.0000	0.0000	0.0000	0.0000	0.0403	0.0000	0.0000	0.0000	0.0000	0.0000	0.0000	0.0125	0.0000	0.0000	0.4068	0.0000	0.0000	0.0000	0.0000	0.0000	0.0000	0.0000	0.0000	0.0000	0.0228	0.0000	0.0362	0.0000	0.0000	0.0000	0.0000	0.0000
AC010478.1	0.4863	0.5853	0.0000	0.0037	0.1089	0.8467	0.3536	0.3095	0.0102	0.2706	0.7376	0.7828	0.3623	1.5638	1.7342	0.2772	0.2588	0.4074	0.2595	0.4655	2.5419	5.0646	0.4213	1.0352	4.9867	3.3750	1.0461	2.6304	2.8637	0.0085	0.2355	0.3356	0.0791	0.2292	0.1230	1.2581	0.5904	1.2655	0.3648	0.8109	0.5095	0.5595	0.0310	0.0535	1.4716	0.1193	0.1016	0.3921	0.2789
AL139339.1	0.0000	0.1620	0.0939	0.1013	0.0237	0.2693	0.0616	0.0217	0.0000	0.0000	0.1394	0.0731	0.1376	0.3021	0.2305	0.0472	0.1127	0.4362	0.0000	0.1513	0.1865	0.4510	0.1468	0.0667	0.2938	0.1847	0.3063	0.4288	0.2959	0.0739	0.0401	0.2436	0.2233	0.0450	0.1276	0.0776	0.0439	0.1217	0.0000	0.0000	0.0845	0.2551	0.0225	0.0506	0.1456	0.0302	0.0706	0.1206	0.2102
AC013727.2	0.0000	0.0000	0.0000	0.0000	0.0000	0.0000	0.0000	0.0000	0.0000	0.0000	0.0000	0.0000	0.0000	0.0000	0.0000	0.0000	0.0000	0.0000	0.0000	0.0000	0.0000	0.0000	0.0000	0.0000	0.0000	0.0000	0.0000	0.0000	0.0000	0.0000	0.0000	0.3793	0.0000	0.0000	0.0000	0.0000	0.0000	0.0000	0.0000	0.0000	0.0000	0.0000	0.0000	0.0000	0.0000	0.0000	0.0000	0.0000	0.0000
AC011287.1	0.0025	0.0000	0.0046	0.0090	0.0105	0.0133	0.0121	0.0161	0.0000	0.0131	0.0014	0.0054	0.0090	0.0018	0.0361	0.0186	0.0000	0.0000	0.0000	0.0056	0.0103	0.0389	0.0054	0.0000	0.0067	0.0082	0.0069	0.0387	0.0137	0.0100	0.0207	0.3362	0.0220	0.0055	0.0236	0.0229	0.3427	0.5747	0.0084	0.1506	0.3414	0.2075	0.0177	0.2147	0.0605	0.2144	0.0313	0.0392	0.0173
AL354861.2	0.0000	0.0000	0.0000	0.0000	0.0000	0.0000	0.0000	0.0000	0.0000	0.0000	0.1073	0.0000	0.0588	0.0000	0.0000	0.0000	0.0000	0.0000	0.0000	0.0000	0.0000	0.3617	0.0000	0.0000	0.0580	0.0000	0.0000	0.0306	0.0000	0.0000	0.0000	0.3126	0.0409	0.0000	0.0409	0.0498	0.0281	0.0000	0.1363	0.0545	0.0000	0.0000	0.0000	0.4549	0.0801	0.0000	0.0604	0.0309	0.0000
OSGEPL1-AS1	0.2311	0.0825	0.1435	0.2940	0.1087	0.1143	0.1176	0.0664	0.0678	0.0450	0.1491	0.1118	0.0701	0.1358	0.2561	0.0720	0.0861	0.0000	0.0000	0.2311	0.1781	0.3445	0.3083	0.1019	0.3798	0.4657	0.1702	0.4914	0.2128	0.1976	0.1989	0.7443	0.1706	0.4122	0.4385	0.1482	0.1508	0.4277	0.1622	0.4701	0.2581	0.0975	0.2919	0.3288	0.2702	0.3000	0.5033	0.2947	0.2319
AC103952.1	0.0000	0.0000	0.0000	0.0000	0.0000	0.0000	0.0000	0.0000	0.0000	0.0000	0.0000	0.0000	0.0000	0.0396	0.0000	0.0000	0.0000	0.0000	0.0000	0.0000	0.0000	0.0000	0.0000	0.0000	0.0000	0.0000	0.0000	0.0000	0.0194	0.0000	0.0000	0.4521	0.0355	0.0000	0.0000	0.0000	0.0000	0.0000	0.0000	0.0000	0.0000	0.0000	0.0000	0.0564	0.0232	0.0000	0.0000	0.0806	0.0000
AL391704.2	0.0000	0.0000	0.0000	0.0000	0.0000	0.0000	0.0000	0.0000	0.0000	0.0000	0.0000	0.0000	0.0000	0.0000	0.0000	0.0000	0.0000	0.0000	0.0000	0.0000	0.0000	0.0000	0.0000	0.0000	0.0000	0.0000	0.0000	0.0753	0.0138	0.0000	0.0000	1.0913	0.0000	0.0000	0.0252	0.0000	0.0000	0.0000	0.0000	0.0000	0.0000	0.0000	0.0000	0.0200	0.0000	0.0000	0.0000	0.0191	0.0000
AL137802.3	0.0000	0.0000	0.0000	0.0000	0.0000	0.0000	0.0000	0.0000	0.0000	0.0000	0.0000	0.0000	0.0000	0.0000	0.0000	0.0000	0.0000	0.0000	0.0000	0.0000	0.0000	0.0000	0.0000	0.0000	0.0191	0.0000	0.0000	0.0000	0.0000	0.0000	0.0000	0.0342	0.0000	0.0000	0.0134	0.0000	0.0000	0.0000	0.0000	0.0000	0.0000	0.0000	0.0000	0.0320	0.0000	0.0000	0.0000	0.0203	0.0000
AC016682.1	0.0000	0.0000	0.0129	0.0000	0.0000	0.0082	0.0000	0.0060	0.0000	0.0243	0.0307	0.0000	0.0000	0.0049	0.0000	0.0000	0.0310	0.0000	0.0000	0.0000	0.0257	0.1631	0.0000	0.0000	0.0000	0.0000	0.0153	0.1772	0.0288	0.0051	0.0110	0.4697	0.0615	0.0062	0.1054	0.0000	0.0000	0.0536	0.0000	0.0175	0.0000	0.0000	0.0124	0.2720	0.0000	0.0000	0.0000	0.1860	0.0257
MIR181A1HG	0.0061	0.0000	0.0000	0.0000	0.0000	0.0073	0.0038	0.0026	0.0000	0.0179	0.0102	0.0045	0.0168	0.0130	0.0128	0.0000	0.0000	0.0000	0.0186	0.0046	0.0057	0.0137	0.0268	0.0000	0.0055	0.0225	0.0000	0.0058	0.0148	0.0068	0.0561	0.6234	0.0194	0.0055	0.0155	0.0189	0.0267	0.0623	0.0026	0.0078	0.0172	0.0000	0.0000	0.0895	0.0330	0.0110	0.0229	0.0441	0.0057
AP000477.1	0.0000	0.0721	0.0000	0.0000	0.0000	0.0000	0.0000	0.0000	0.0000	0.0000	0.0000	0.0000	0.0000	0.0000	0.0000	0.0000	0.0000	0.0000	0.0000	0.0000	0.0156	0.2258	0.0000	0.0000	0.0000	0.0000	0.0000	0.0000	0.0000	0.0000	0.0267	0.2168	0.1065	0.0000	0.0852	0.0000	0.0000	0.0325	0.0000	0.0000	0.0000	0.0000	0.0150	0.3212	0.0139	0.0202	0.0157	0.0966	0.0156
AC103739.3	0.0000	0.0000	0.0000	0.0749	0.0877	0.0664	0.0684	0.1769	0.0657	0.0000	0.0619	0.1353	0.0000	0.0789	0.5581	0.1395	0.0333	0.3227	0.0565	0.1679	0.2242	0.1043	0.0000	0.0493	0.1505	0.1093	0.0000	0.4054	0.2962	0.0683	0.2668	0.3604	0.0944	0.0832	0.0236	0.2009	0.1623	0.2881	0.0471	0.0942	0.0000	0.0944	0.1164	0.4309	0.2463	0.1788	0.2089	0.4282	0.1209
SNHG22	0.1278	0.1094	0.0714	0.2104	0.0601	0.0000	0.1873	0.1267	0.0506	0.0224	0.0424	0.0741	0.1162	0.0585	0.3451	0.2031	0.0457	0.0184	0.1354	0.1150	0.3130	0.1071	0.0651	0.2534	0.1432	0.1966	0.0141	0.1750	0.1808	0.1358	0.0964	0.5349	0.2182	0.0627	0.1616	0.2163	0.1667	0.1295	0.0646	0.1774	0.0143	0.1535	0.2221	0.1091	0.1740	0.2372	0.1491	0.1100	0.2367
AC023813.3	0.0000	0.3949	0.0572	0.0247	0.0578	0.0000	0.0375	0.0000	0.0541	0.1077	0.0340	0.0000	0.0000	0.0000	0.0000	0.0000	0.0275	0.0000	0.0000	0.0461	0.0000	0.5497	0.0447	0.0000	0.0275	0.0225	0.0000	0.1452	0.0000	0.0225	0.2198	0.5938	0.0778	0.0274	0.4276	0.0000	0.0535	0.2670	0.2071	0.0000	0.0686	0.1166	0.0000	0.6790	0.0761	0.0000	0.1434	0.2939	0.4554
AL662884.5	0.0800	0.0428	0.0621	0.1392	0.1066	0.0791	0.2117	0.2816	0.0822	0.0234	0.1179	0.1354	0.0970	0.2631	0.1607	0.1870	0.0655	0.0192	0.2018	0.0600	0.1849	0.5365	0.0776	0.1234	0.1374	0.4151	0.0442	0.5480	0.5062	0.2931	0.0953	0.2147	0.1012	0.2853	0.2192	0.2667	0.1450	0.2960	0.0674	0.2300	0.0596	0.1096	0.2139	0.1004	0.3245	0.5750	0.1617	0.3570	0.5618
AC018511.1	0.0000	0.0000	0.0000	0.0000	0.0000	0.0000	0.0000	0.0000	0.0000	0.0000	0.0482	0.0000	0.0000	0.0000	0.0000	0.0000	0.0000	0.3771	0.0000	0.0000	0.0806	0.0487	0.0000	0.0000	0.0000	0.0319	0.0000	0.0000	0.0000	0.0000	0.0000	0.0000	0.0000	0.0000	0.0000	0.0671	0.0000	0.0842	0.0367	0.0000	0.0000	0.0000	0.0000	0.0438	0.0000	0.1044	0.0000	0.0000	0.0000
LINC01440	0.0000	0.0000	0.0000	0.0000	0.0000	0.0000	0.0000	0.0000	0.0000	0.0000	0.0000	0.0000	0.0058	0.0000	0.0000	0.0000	0.0000	0.0000	0.0000	0.0048	0.0000	0.0355	0.0046	0.0000	0.0000	0.0000	0.0000	0.0450	0.0000	0.0000	0.0000	0.4401	0.0161	0.0000	0.0523	0.0000	0.0000	0.0092	0.0000	0.0027	0.0000	0.0000	0.0000	0.1085	0.0000	0.0038	0.0000	0.0547	0.0000
AC068594.1	0.1110	0.0000	0.0000	0.0223	0.0261	0.0000	0.1356	0.0000	0.0000	0.1621	0.0000	0.0805	0.0505	0.0196	0.1153	0.0519	0.0496	0.0000	0.0000	0.1248	0.0000	0.2171	0.0404	0.0734	0.0000	0.0000	0.0000	0.0524	0.0000	0.0000	0.0000	0.2681	0.1755	0.0000	0.0000	0.1281	0.0241	0.0000	0.0000	0.1168	0.0310	0.0351	0.1979	0.5573	0.0687	0.5318	0.0518	0.0796	0.3855
AC138207.7	0.0000	0.1062	0.2309	0.0996	0.0466	0.0589	0.1212	0.2352	0.1092	0.0000	0.0274	0.0719	0.0451	0.0874	0.0412	0.0927	0.0443	0.0715	0.0000	0.0000	0.0917	0.2218	0.1083	0.3279	0.0445	0.1090	0.0000	0.2812	0.0856	0.2544	0.1379	0.8784	0.1255	0.1990	0.1568	0.0000	0.3236	0.3112	0.0836	0.1252	0.0277	0.1882	0.1547	0.2490	0.3683	0.2674	0.0231	0.2372	0.2526
LINC01995	0.0000	0.0000	0.2047	0.0736	0.0000	0.0000	0.0000	0.0000	0.0645	0.0000	0.0000	0.0000	0.0000	0.0000	0.0000	0.0000	0.0000	0.0000	0.0000	0.0000	0.0000	0.0000	0.0000	0.0000	0.0000	0.0000	0.0000	0.0000	0.0000	0.1074	0.0146	1.5342	0.0232	0.0000	0.0464	0.0000	0.0000	0.0000	0.0000	0.0000	0.0000	0.0000	0.0000	0.0552	0.0000	0.0000	0.0000	0.0175	0.0000
AF067845.5	0.0000	0.0000	0.0000	0.0000	0.0000	0.0000	0.0000	0.0000	0.0000	0.0000	0.0838	0.0000	0.0000	0.0267	0.0000	0.2127	0.0000	0.0000	0.0000	0.0000	0.0701	0.1695	0.0000	0.0000	0.0000	0.2499	0.0000	0.1074	0.0000	0.0556	0.0000	0.4883	0.0000	0.0000	0.0000	0.0000	0.0000	0.0000	0.0000	0.0000	0.0000	0.0000	0.1352	0.0381	0.0313	0.0000	0.0000	0.1450	0.0000
AL359643.2	0.0000	0.0108	0.1131	0.1545	0.0238	0.0421	0.0185	0.0131	0.1381	0.0059	0.0616	0.0073	0.0368	0.0749	0.1430	0.0473	0.0633	0.0438	0.0460	0.0911	0.1685	0.1471	0.0442	0.0268	0.1679	0.1261	0.0503	0.1195	0.1153	0.1446	0.1166	0.2934	0.0576	0.0406	0.0960	0.1558	0.0925	0.2247	0.0597	0.1320	0.0452	0.0512	0.1128	0.1830	0.0752	0.1637	0.2503	0.1791	0.0609
AC092134.1	0.0000	0.0000	0.1542	0.1331	0.1363	0.1966	0.0000	0.0357	0.0729	0.0242	0.0229	0.0000	0.0377	0.1022	0.3097	0.0000	0.0185	0.0000	0.0627	0.0311	0.3063	0.3704	0.0301	0.0548	0.1299	0.1517	0.0457	0.3522	0.0143	0.0759	0.0165	0.1334	0.0524	0.0923	0.0524	0.0319	0.0180	0.1199	0.0872	0.0174	0.0000	0.0262	0.0554	0.3119	0.0171	0.0744	0.1353	0.0198	0.0575
AC131254.1	0.0000	0.0000	0.0000	0.0000	0.0000	0.0130	0.0000	0.0095	0.0000	0.0000	0.0000	0.0319	0.0000	0.0000	0.0046	0.0000	0.0000	0.0000	0.0000	0.0000	0.0051	0.0307	0.0080	0.0000	0.0000	0.0121	0.0000	0.0156	0.0038	0.0000	0.1876	0.9020	0.0695	0.0147	0.0139	0.0000	0.0096	0.0212	0.0416	0.0092	0.0123	0.0000	0.0098	0.0386	0.0091	0.0263	0.0051	0.0893	0.0203
TBX2-AS1	1.2361	1.0883	0.5627	0.9378	0.3100	1.3695	1.0569	0.6040	0.2902	0.6900	0.5924	0.7571	0.7494	1.3359	1.2556	0.4110	0.6997	0.4753	0.9566	0.9888	0.6604	0.7831	1.4392	0.6902	0.3447	0.7447	0.5612	0.9863	0.8913	0.2717	0.2728	0.3981	0.3476	0.1347	0.0695	0.6975	0.1075	1.3923	1.0413	0.6473	0.1227	0.6775	0.2082	0.4828	1.0654	0.3455	0.3205	0.5517	1.1449
AL162574.2	0.0000	0.0000	0.0000	0.0203	0.0000	0.0599	0.0616	0.0217	0.0000	0.0000	0.0000	0.0366	0.0000	0.0355	0.0000	0.0472	0.0000	0.0000	0.0000	0.0000	0.0233	0.0282	0.0367	0.0000	0.0000	0.0000	0.0000	0.0000	0.0000	0.0185	0.0601	0.7307	0.0000	0.0000	0.0000	0.0388	0.5045	0.0000	0.1911	0.0424	0.0282	0.0638	0.0000	0.0506	0.0208	0.0000	0.1882	0.0241	0.0234
PRKAR1B-AS2	0.0579	0.0000	0.0000	0.0000	0.0000	0.0000	0.0000	0.0749	0.0000	0.0000	0.0320	0.0000	0.1580	0.0408	0.0241	0.1625	0.0000	0.0000	0.0000	0.2172	0.0268	0.0000	0.0000	0.1532	0.0519	0.0212	0.0000	0.1094	0.1000	0.0212	0.1381	0.0933	0.0366	0.0775	0.0000	0.0000	0.0000	0.2237	0.0244	0.0731	0.0000	0.0733	0.1291	0.7562	0.3106	0.1388	0.0270	0.1662	0.3219
AC074389.1	0.0000	0.0000	0.0000	0.0000	0.0107	0.0000	0.0278	0.0000	0.0000	0.0000	0.0000	0.0000	0.0000	0.0000	0.0473	0.0426	0.0000	0.0000	0.0000	0.0000	0.0000	0.0764	0.0000	0.0000	0.0102	0.0500	0.0000	0.0000	0.0000	0.0000	0.0000	0.1833	0.1440	0.0000	0.0000	0.0000	0.0000	0.0110	0.0000	0.0000	0.0000	0.0000	0.0101	0.3201	0.0000	0.0000	0.0000	0.0544	0.0000
AC023590.1	0.1897	0.1195	0.1039	0.0986	0.1207	1.3117	0.1568	0.1203	0.0197	0.1174	0.1111	0.1214	0.0812	0.0315	0.0464	0.1670	0.0249	0.3862	0.4225	0.2427	0.0206	0.0624	0.1949	0.0590	0.0150	0.0082	0.0247	0.0264	0.0231	0.0573	0.2661	1.0964	0.1483	0.0747	0.3530	0.1031	0.1796	0.7920	0.2257	0.1127	0.1434	0.0706	0.3383	0.1065	0.3408	0.3811	0.3438	0.1174	0.3877
LINC02885	0.0000	0.0000	0.0000	0.0000	0.0137	0.0058	0.0000	0.0000	0.0086	0.0000	0.0108	0.0141	0.0000	0.0000	0.0000	0.0000	0.0044	0.0000	0.0000	0.0073	0.0090	0.0490	0.0142	0.0000	0.0000	0.0143	0.0000	0.0138	0.0269	0.0000	0.0077	0.5490	0.0370	0.0000	0.0123	0.0000	0.0000	0.0047	0.0000	0.3074	0.0000	0.0000	0.0000	0.0489	0.0000	0.0058	0.0000	0.0326	0.0045
AL133330.1	0.1882	0.0000	0.2191	1.2663	0.0221	0.0559	0.4598	0.4463	0.2486	0.2474	0.1301	0.0683	0.0856	0.2653	1.0559	0.2640	0.0841	0.0000	0.4987	0.3176	0.2611	0.0789	0.4794	0.1867	0.1476	0.4654	0.1039	1.0004	0.6010	1.5000	0.4861	9.3959	0.5061	0.6924	0.8631	0.6155	0.2047	8.2229	0.0595	0.3564	0.4467	0.0893	0.2307	0.0473	1.4173	0.6765	0.2635	0.4951	1.7870
AC018653.3	0.7586	0.0000	0.2616	0.4740	0.2378	0.5670	0.5663	0.5451	0.2350	0.2790	0.1398	0.4687	0.1533	0.6040	0.2102	0.9984	0.2888	0.2431	0.8934	0.4636	0.2078	0.5340	0.6134	0.3716	0.1763	0.3294	0.0621	0.4779	0.1940	1.0192	1.5070	0.4072	1.0844	0.6515	0.8708	0.5621	0.4767	0.6239	0.4734	1.7500	0.5648	0.7997	1.0020	0.7619	1.3912	1.4138	0.1311	1.8811	2.6936
AC114760.2	0.1765	0.0000	0.0597	0.2384	0.4375	0.5332	0.6467	0.5948	0.0283	0.1687	0.2484	0.4072	0.1167	0.3110	0.1267	0.4200	0.1506	0.2544	0.8744	0.3248	0.1706	0.2690	0.7238	0.1697	0.0575	0.1234	0.0797	0.2425	0.1163	0.1176	0.5354	0.8266	0.3045	0.3577	0.6392	0.1728	0.2791	0.6195	0.1824	0.2835	0.0717	0.1420	0.5935	0.2095	1.1054	0.8553	0.1572	0.4603	0.6092
AP000251.1	0.0403	0.6905	0.7505	0.2428	0.1516	0.7654	0.3938	0.2954	0.3726	0.0235	0.0223	0.3215	0.2566	0.0426	0.0502	0.8291	0.5583	0.5230	0.3051	0.4533	0.0000	0.0676	0.5865	0.2665	0.0000	0.0443	0.5119	0.0571	0.0000	0.3544	0.0320	0.3894	0.3315	0.5031	0.0255	0.0310	0.0000	0.1362	0.5771	0.0678	0.0675	0.0000	0.0000	0.2226	0.0166	0.1448	5.8490	1.0792	0.0560
CERS3-AS1	0.0904	0.0000	0.7072	1.3654	0.0340	0.2683	0.0442	0.0468	0.4219	0.1373	0.2000	0.1443	0.0000	0.4652	0.6913	0.0000	0.0000	0.0000	0.0000	0.0000	0.1170	0.3336	0.0526	0.0717	0.2350	0.3180	0.0799	0.3161	0.3558	1.4245	0.0718	0.5241	0.0114	0.0000	0.0343	0.1531	0.0157	0.0524	0.0152	0.0304	0.0303	0.0114	0.0081	0.1816	0.1492	0.0000	0.0084	0.1124	0.0084
AC011754.1	0.0000	0.0000	0.0000	0.0000	0.0000	0.0000	0.6181	0.0000	0.0000	0.1182	0.1492	0.0489	0.0000	0.0000	0.0000	0.2524	0.0302	0.2918	0.0000	0.3542	0.0000	0.0000	0.4910	0.0000	0.0000	0.0000	0.0000	0.0000	0.0000	0.0000	0.0000	0.2173	0.0000	0.0000	0.0000	0.0000	0.0000	0.0000	0.0000	0.0000	0.0000	0.0000	1.5939	0.0339	0.0278	0.0000	0.0000	0.0323	0.0000
SMAD1-AS1	0.0000	0.0000	0.0000	0.0277	0.1943	0.0409	0.0421	0.0000	0.0303	0.0000	0.0000	0.0000	0.0000	0.0000	0.0572	0.0000	0.0000	0.0000	0.1043	0.0000	0.0318	0.0385	0.0000	0.0000	0.0000	0.0000	0.0000	0.0000	0.0475	0.0505	0.1094	0.1109	0.0000	0.0000	0.0871	0.1060	0.0000	0.0665	0.0000	0.0000	0.0000	0.0000	0.0307	0.0000	0.1705	0.0000	0.0000	0.0329	0.0000
AL023693.1	0.0000	0.0000	0.0000	0.0000	0.0000	0.0000	0.0000	0.0000	0.0000	0.0000	0.0000	0.0000	0.0000	0.0000	0.0000	0.0000	0.0000	0.0000	0.0000	0.0000	0.2836	0.0000	0.0000	0.0000	0.0000	0.0000	0.0000	0.0000	0.0000	0.0000	0.0609	0.9879	0.0000	0.0000	0.5820	0.0000	0.1334	0.0000	0.1292	0.0000	0.0000	0.0000	0.0684	0.4621	0.0633	0.0919	0.3579	0.0000	0.0000
ALG13-AS1	0.3398	0.5457	0.1582	1.1599	0.5592	0.3025	0.5188	0.9521	0.2244	1.0917	0.5636	0.2464	0.1545	0.6586	0.4942	0.1589	0.2278	0.4899	1.0289	0.3822	0.4713	1.4245	1.1126	1.5727	0.3046	1.2447	0.0000	1.4447	0.5278	1.9919	1.9573	2.1885	0.4299	0.7575	1.7191	1.1765	0.9607	2.4602	0.2862	2.0732	0.1897	0.0000	1.4388	0.7678	2.1029	2.2388	10.3063	0.4874	3.4618
AC010983.1	0.0000	0.0000	0.0000	0.0000	0.0000	0.0000	0.0000	0.0000	0.0000	0.0000	0.0000	0.0000	0.0000	0.0114	0.0000	0.0000	0.0000	0.0000	0.0000	0.0000	0.0000	0.0000	0.0000	0.0000	0.0000	0.0000	0.0000	0.0000	0.0000	0.0000	0.0000	0.4151	0.0204	0.0000	0.0000	0.0000	0.0841	0.0000	0.0136	0.0000	0.0000	0.0204	0.0000	0.0809	0.0000	0.0000	0.0000	0.0000	0.0000
TMEM212-IT1	0.0000	0.0000	0.0000	0.0000	0.0000	0.0000	0.0000	0.0000	0.0000	0.0000	0.0000	0.0000	0.0000	0.0000	0.0000	0.0000	0.0000	0.0000	0.0000	0.0000	0.0000	0.0000	0.0000	0.0000	0.0000	0.0000	0.0000	0.0000	0.0243	0.0000	0.0000	0.5675	0.0446	0.0000	0.0000	0.0000	0.0000	0.0000	0.0000	0.0000	0.0000	0.0000	0.0000	0.0000	0.0291	0.0000	0.0000	0.0000	0.0000
AC113355.1	0.0000	0.0000	0.0000	0.0000	0.0000	0.0000	0.0000	0.0000	0.0000	0.0000	0.0000	0.0000	0.0000	0.0000	0.0184	0.0000	0.0000	0.0000	0.0000	0.0000	0.0000	0.2967	0.0000	0.0000	0.0000	0.0648	0.0000	0.1881	0.0153	0.0000	0.0000	0.9259	0.0000	0.0197	0.0000	0.0000	0.0000	0.0854	0.0000	0.0000	0.0000	0.0000	0.0000	0.2443	0.0000	0.0000	0.0000	0.0846	0.0205
AL035252.2	0.0000	0.0000	0.0000	0.0000	0.0000	0.0034	0.0000	0.0000	0.0000	0.0000	0.0032	0.0000	0.0000	0.0080	0.0071	0.0000	0.0076	0.0000	0.0000	0.0000	0.0000	0.0032	0.0083	0.0226	0.0077	0.0000	0.0063	0.0108	0.0039	0.0000	0.0023	0.3583	0.0072	0.0000	0.0000	0.0000	0.6651	0.0028	0.2835	0.0000	0.0000	0.0000	0.0025	0.3094	0.0141	0.0068	0.0186	0.0164	0.0132
AC008507.5	0.0000	0.0000	0.0000	0.0000	0.0000	0.0213	0.0000	0.0000	0.0000	0.0000	0.0000	0.0000	0.0000	0.0000	0.0595	0.0000	0.0000	0.0000	0.0000	0.0000	0.0000	0.2803	0.0000	0.0000	0.0000	0.0000	0.0000	0.0677	0.0247	0.0131	0.0000	0.5767	0.1813	0.0000	0.1359	0.0551	0.0156	0.0173	0.0151	0.0000	0.0000	0.0000	0.0160	0.3957	0.0000	0.0000	0.0000	0.2398	0.0000
LINC02051	0.0000	0.0000	0.0000	0.0000	0.0000	0.0000	0.0000	0.0000	0.0000	0.0000	0.0000	0.0000	0.0000	0.0000	0.0000	0.0000	0.0000	0.0000	0.0000	0.0000	0.0000	0.0537	0.0349	0.0000	0.0000	0.0000	0.0000	0.0227	0.0000	0.0000	0.0381	0.3866	0.0304	0.0214	0.0000	0.0000	0.0000	0.0695	0.0000	0.0000	0.0000	0.0000	0.0000	0.1447	0.0000	0.0000	0.0224	0.1607	0.0000
AC096647.1	0.1431	0.0575	0.0333	0.0072	0.0084	0.0743	0.0218	0.0077	0.0236	0.0000	0.0099	0.0389	0.0000	0.0378	0.0000	0.0836	0.0240	0.0000	0.0000	0.1476	0.0413	0.0000	0.0781	0.0946	0.0321	0.0000	0.0988	0.0085	0.0000	0.0197	0.0071	0.2304	0.0226	0.0000	0.0226	0.0000	0.4824	0.9325	0.0000	0.0075	0.0000	0.0000	0.0000	1.0779	0.0148	0.0000	0.0000	0.9409	0.0083
LINC02725	0.0000	0.0000	0.0122	0.0053	0.0062	0.0000	0.0080	0.0000	0.0000	0.0077	0.0000	0.0000	0.0000	0.0000	0.0000	0.0000	0.0000	0.0000	0.0000	0.0098	0.0425	0.0954	0.0382	0.0000	0.0000	0.0000	0.0073	0.0062	0.0045	0.0048	0.0156	0.6766	0.0415	0.0000	0.0997	0.0000	0.0000	0.1141	0.0055	0.0000	0.0293	0.0083	0.0117	0.1319	0.0433	0.0079	0.0306	0.2009	0.1581
AC013270.1	0.1506	0.2419	0.0000	0.0302	0.0000	0.4915	0.1379	0.0325	0.0000	0.0000	0.0833	0.0546	0.1369	0.0796	0.2190	0.0704	0.1009	0.0000	0.6840	0.2258	0.3829	0.0842	0.4383	0.0000	0.0337	0.1103	0.0832	0.0356	0.3639	0.0000	0.0000	0.1212	0.1429	0.0336	0.2857	0.0579	0.0000	0.0000	0.0634	0.0634	0.0420	0.0952	0.0671	0.1512	0.1243	0.0000	0.0351	0.0720	0.1046
LINC00628	0.4626	0.1376	0.2393	0.0310	0.1813	0.0610	0.1099	0.1108	0.1245	0.2552	0.0284	0.2423	0.3038	0.0543	0.1282	0.3124	0.2871	0.0741	0.1946	0.0000	0.0000	0.1149	0.1309	0.2379	0.0000	0.0000	0.1703	0.0243	0.0000	0.1036	0.3369	0.8277	0.1463	0.4813	0.7152	0.0396	0.2907	0.3350	0.3139	0.1298	0.2870	0.3088	0.0916	0.1291	0.1803	0.5850	0.3358	0.1721	0.9641
AC012464.2	0.3827	0.3188	0.1188	0.0683	0.1000	0.1010	0.0519	0.1100	0.2808	0.1739	0.1881	0.1234	0.1160	0.0450	0.1414	0.0795	0.0950	0.0613	0.1932	0.1913	0.0983	0.6181	0.1238	0.0562	0.0381	0.0312	0.0939	0.1607	0.3230	0.1247	0.1014	0.7533	0.2690	0.0758	0.1614	0.0327	0.1110	0.8006	0.0537	0.1432	0.0000	0.2690	0.1896	0.6834	0.3509	0.2802	0.1588	0.1830	0.1182
AC097522.2	0.0000	0.0000	0.0000	0.0000	0.0000	0.0000	0.0000	0.0000	0.0000	0.0000	0.0000	0.0000	0.0000	0.0000	0.0000	0.0000	0.0000	0.0000	0.0000	0.0000	0.0000	0.1526	0.0000	0.0000	0.0000	0.0000	0.0000	0.0430	0.0000	0.0000	0.0000	0.3664	0.0288	0.0000	0.0000	0.0000	0.0000	0.0659	0.0000	0.0000	0.0000	0.0000	0.0000	0.0914	0.0000	0.0000	0.0000	0.0435	0.0000
LINC01343	0.0000	0.0000	0.0120	0.0259	0.0000	0.0000	0.0000	0.0056	0.0057	0.0000	0.0000	0.0000	0.0000	0.0000	0.0000	0.0000	0.0000	0.0000	0.0000	0.0000	0.0000	0.0072	0.0000	0.0000	0.0000	0.0000	0.0000	0.0000	0.0000	0.0189	0.0000	0.4768	0.0000	0.0000	0.0000	0.0000	0.0000	0.0000	0.0054	0.0000	0.0000	0.0000	0.0000	0.0259	0.0000	0.0000	0.0180	0.0000	0.0000
LINC01054	0.0000	0.0000	0.0000	0.0000	0.0000	0.3443	0.0000	0.1111	0.0000	0.0000	0.0000	0.0000	0.0000	0.0454	0.0000	0.1205	0.0000	0.0000	0.4879	0.0967	0.0000	0.1081	0.0469	0.0000	0.0000	0.0472	0.0000	0.0609	0.0000	0.0236	0.0000	0.7265	0.0000	0.0575	0.0000	0.0000	0.0561	0.0311	0.0000	0.0000	0.0000	0.0000	0.0287	0.2913	0.0266	0.1158	0.0602	0.1541	0.0000
LINC02670	0.0000	0.0000	0.0000	0.0000	0.0000	0.0000	0.0000	0.0000	0.0000	0.0000	0.0000	0.0000	0.0000	0.0000	0.0000	0.0000	0.0000	0.0000	0.0000	0.0000	0.0000	0.0000	0.0000	0.0000	0.0000	0.0000	0.0000	0.0000	0.0000	0.0000	0.0000	0.5566	0.0000	0.0000	0.0000	0.0000	0.0000	0.0000	0.0000	0.0000	0.0000	0.0000	0.0000	0.0000	0.0000	0.0000	0.0000	0.0000	0.0000
LINC00866	0.3170	0.0000	0.0000	0.0318	0.2981	0.0941	0.0968	0.0000	0.1745	0.0463	0.0000	0.0575	0.5045	0.1117	0.0000	0.2223	0.1063	0.0000	0.0000	0.1189	0.0000	0.0000	0.0577	0.0000	0.0000	0.0290	0.0438	0.0374	0.2462	0.1452	0.0945	0.5105	0.0000	0.0000	0.1504	0.0000	0.2068	0.0000	0.1669	0.0000	0.0000	0.5514	0.0000	0.0000	0.2616	0.0000	0.2219	0.0758	0.0000
HMGN3-AS1	0.3486	0.4576	0.8272	0.7226	0.3648	0.2937	0.4258	0.5527	0.4505	0.2496	0.3793	0.3018	0.5624	0.3606	0.4206	0.2734	0.3417	0.1783	0.2384	0.3205	0.8006	0.6349	0.4337	0.4461	0.3982	0.6179	0.4719	0.7332	0.5823	0.5603	0.3485	0.6700	0.8679	0.4763	0.4125	0.5278	0.1810	0.4777	0.4215	0.4070	0.6091	0.4338	0.8170	0.8583	1.1506	0.5254	1.7160	0.6775	0.3541
AC127496.6	0.0000	0.0000	0.0000	0.0000	0.0000	0.0000	0.0000	0.0000	0.0000	0.0000	0.0000	0.0000	0.0000	0.0000	0.0000	0.0000	0.0000	0.0000	0.0000	0.0000	0.0000	0.0000	0.0000	0.0000	0.0000	0.0000	0.0000	0.0000	0.0000	0.0000	0.0000	0.0000	0.0000	0.0000	0.0000	0.0000	0.0000	0.0000	0.0000	0.0000	0.0000	0.0000	0.0000	0.0000	0.0000	0.0000	0.0000	0.0000	0.0000
MRPS9-AS1	0.0000	0.0000	0.0525	0.2265	0.0530	0.0000	0.0172	0.0243	0.0869	0.0329	0.0779	0.0000	0.0000	0.0397	0.0000	0.0791	0.0882	0.0000	0.0000	0.0846	0.0261	0.1418	0.0821	0.0373	0.0632	0.0516	0.0311	0.1465	0.0584	0.2066	0.1456	0.5448	0.0892	0.1760	0.0357	0.0217	0.1104	0.1225	0.0950	0.3441	0.0157	0.0892	0.2513	0.1416	0.1978	0.2196	0.0263	0.1079	0.4570
AC015922.3	2.9767	7.4030	2.6822	3.4131	3.1155	3.4764	3.4894	2.8771	0.9934	4.6839	5.2299	5.9198	3.1437	4.8561	14.9033	2.6488	2.3817	2.4921	2.6170	3.0604	18.5120	13.0165	3.5985	3.5556	10.4151	9.0052	3.7647	11.0013	6.6127	3.0609	1.2970	2.1647	1.0631	1.4557	1.8522	5.3937	3.3415	11.1013	4.4893	2.4245	2.7882	1.0628	3.9592	10.4395	5.4476	4.2564	11.6730	7.9898	1.5342
AC092354.1	0.3524	0.9434	0.1641	0.0708	0.1243	0.0000	0.0538	0.0380	0.0388	0.1029	0.2436	0.1278	0.0000	0.1863	0.4027	0.0824	0.1181	0.2541	0.2668	0.1321	0.4888	0.3448	0.4488	0.0000	0.3159	0.4196	0.0973	0.1249	0.1825	0.0646	0.2800	1.4187	0.1115	0.0393	0.3901	0.2034	0.0000	0.2127	0.0742	0.4449	0.0000	0.0557	0.1571	0.0442	0.0364	0.2111	0.3700	0.1264	0.2448
AL450992.3	0.0501	0.0000	0.0000	0.0000	0.0236	0.0595	0.0306	0.1080	0.0000	0.0000	0.0277	0.0727	0.0000	0.0000	0.0000	0.0000	0.0000	0.0000	0.0000	0.0376	0.0000	0.0280	0.0365	0.0000	0.0000	0.0000	0.0000	0.0237	0.0000	0.0184	0.0199	0.3228	0.0000	0.0223	0.0000	0.0000	0.2616	0.0000	0.0000	0.0000	0.0840	0.0000	0.0000	0.2013	0.0207	0.0000	0.0234	0.0240	0.0696
SEMA3F-AS1	0.0562	0.0962	0.1464	0.1714	0.1268	0.1333	0.3019	0.3245	0.1088	0.0525	0.1304	0.1548	0.0511	0.3761	0.1961	0.1996	0.1205	0.1134	0.2211	0.2106	0.3428	0.2261	0.3106	0.1783	0.2014	0.3045	0.1365	0.2919	0.2249	0.3951	0.0982	0.3980	0.1066	0.1953	0.1847	0.1556	0.1075	0.3633	0.1751	0.2080	0.0502	0.0639	0.3605	0.2539	0.3615	0.5114	0.1258	0.1289	0.7648
AC092143.2	0.0000	0.0000	0.0000	0.0135	0.0000	0.0000	0.0000	0.0000	0.0000	0.0000	0.0000	0.0244	0.0000	0.0000	0.0000	0.0000	0.0000	0.0000	0.0509	0.0000	0.0311	0.0376	0.0000	0.0000	0.0000	0.0000	0.0000	0.0000	0.0000	0.0000	0.0000	0.0542	0.0000	0.0000	0.0000	0.0000	0.0439	0.0162	0.0000	0.0000	0.0000	0.0000	0.0000	0.0000	0.0000	0.0000	0.0000	0.0161	0.0312
AC005162.2	0.0000	0.2159	0.1440	0.1134	0.0885	0.0319	0.0370	0.1333	0.0621	0.0746	0.0483	0.0098	0.0795	0.0450	0.0279	0.0754	0.0541	0.0872	0.0916	0.1210	0.0311	0.1954	0.0636	0.1156	0.0211	0.0960	0.0631	0.1112	0.0162	0.1305	0.0240	0.4655	0.0510	0.0030	0.0043	0.0983	0.5147	1.2428	0.7050	0.1952	0.5105	0.5952	0.3806	0.4152	0.1664	0.0362	0.4486	0.1800	0.1401
SLC25A25-AS1	6.3964	3.0250	0.3716	0.8515	8.7673	1.9105	5.3027	8.7602	0.5363	4.8420	2.6799	5.9739	6.5005	2.8644	1.6133	6.5727	5.6710	4.5740	5.5724	5.4460	0.7046	0.9301	2.9798	7.4718	0.3833	0.8412	6.4460	1.0163	0.4563	1.4358	3.5646	2.6960	2.6858	3.6887	3.7897	4.5070	3.4160	3.8984	2.6287	5.5885	0.7207	5.8191	18.6875	2.2308	4.9447	5.1139	3.9937	3.2422	8.9445
AP003419.3	0.0000	0.0000	0.2386	0.5147	0.0000	0.1141	0.3131	0.0000	0.1128	0.0749	0.0000	0.0465	0.0583	0.1355	0.1598	0.3595	0.0859	0.0000	0.0000	0.0481	0.2370	0.1791	0.0466	0.0847	0.2298	0.1408	0.0708	0.0908	0.1770	0.1878	0.2546	0.7223	0.1216	0.0286	0.0405	0.0493	0.5575	0.4640	0.2699	0.2966	0.1789	0.0000	0.4570	0.4505	0.3966	0.1151	0.1196	0.1226	0.6825
AC113423.2	0.0000	0.0000	0.0000	0.0000	0.0000	0.0000	0.0000	0.0000	0.0000	0.0000	0.0000	0.0000	0.0000	0.0000	0.0000	0.0000	0.0000	0.0000	0.0000	0.0000	0.0000	0.0421	0.0000	0.0000	0.0000	0.0000	0.0000	0.0534	0.0000	0.0000	0.0000	0.3031	0.0714	0.0000	0.1190	0.0000	0.0000	0.0182	0.0000	0.0000	0.0000	0.0000	0.0168	0.2836	0.0000	0.0226	0.0000	0.0720	0.0174
AC010486.3	0.0000	0.0000	0.0000	0.0000	0.0000	0.0000	0.0000	0.0000	0.0000	0.0000	0.0000	0.0000	0.0000	0.0000	0.0000	0.0000	0.0000	0.0000	0.0000	0.0000	0.0000	0.0000	0.0000	0.0000	0.0000	0.0000	0.0000	0.0000	0.0000	0.0000	0.0000	0.6116	0.0267	0.0000	0.0000	0.0000	0.0184	0.0000	0.0000	0.0000	0.0000	0.0000	0.0000	0.0848	0.0000	0.0000	0.0000	0.3229	0.0000
AL122008.1	0.0000	0.0000	0.0000	0.0589	0.0000	0.0000	0.0000	0.0000	0.0645	0.0000	0.1216	0.0000	0.0000	0.0000	0.0000	0.0000	0.0000	0.0000	0.0000	0.0000	0.0000	0.1229	0.0000	0.0000	0.0000	0.0268	0.0000	0.0346	0.0000	0.1074	0.0000	0.4721	0.0000	0.0000	0.0000	0.0000	0.0000	0.0000	0.0000	0.0000	0.0000	0.0000	0.0000	0.0736	0.0000	0.0000	0.0000	0.0350	0.0000
PRDX6-AS1	0.2900	0.2292	0.1350	0.4050	0.1396	0.4796	0.1856	0.2084	0.3071	0.1130	0.4124	0.2404	0.1633	0.6304	0.6084	0.2260	0.1821	0.3585	0.3973	0.2331	0.5683	1.2469	0.5126	0.3288	2.0583	0.6527	0.2136	0.6623	0.6913	0.3543	0.1646	0.6672	0.3757	0.3202	0.3669	0.4570	0.2583	0.7567	0.4741	0.3400	0.1003	0.2315	0.2678	1.0473	0.5442	0.3640	0.2772	0.5680	0.5853
JAKMIP2-AS1	0.0000	0.0000	0.0000	0.0000	0.0592	0.0000	0.0000	0.0000	0.0000	0.0000	0.0000	0.0114	0.0286	0.0055	0.0196	0.0147	0.0000	0.0227	0.0000	0.0000	0.0000	0.0088	0.0000	0.0000	0.0000	0.0173	0.0087	0.0000	0.0652	0.0000	0.0062	0.3040	0.0100	0.0000	0.0000	0.0121	0.0068	0.0456	0.0000	0.0000	0.0000	0.0000	0.0070	0.1106	0.0195	0.0000	0.0147	0.0226	0.0146
AL592424.1	0.0000	0.0000	0.0602	0.0433	0.2434	0.0896	0.1449	0.1023	0.0570	0.0252	0.1431	0.0156	0.0000	0.2888	0.3943	0.1008	0.0578	0.0000	0.0000	0.0323	0.1496	0.3135	0.0785	0.0570	0.3577	0.3397	0.0238	0.3057	0.0670	0.0711	0.0685	0.3473	0.0546	0.0673	0.0136	0.0664	0.0281	0.2707	0.0363	0.0908	0.0963	0.0136	0.0577	0.5090	0.0445	0.0904	0.0403	0.1753	0.0599
AL392086.1	0.0000	0.0000	0.0000	0.0000	0.0000	0.0000	0.0000	0.0000	0.0000	0.0000	0.0000	0.0000	0.0000	0.0000	0.0000	0.0000	0.0000	0.0000	0.0000	0.0000	0.0000	0.0000	0.0000	0.0000	0.0000	0.0000	0.0000	0.0000	0.0000	0.0000	0.0000	0.0000	0.0000	0.0000	0.0000	0.0000	0.0000	0.0000	0.0000	0.0000	0.0000	0.0000	0.0000	0.0000	0.0000	0.0000	0.0000	0.0000	0.0000
AC087241.2	0.0000	0.1235	0.0000	0.0000	0.0181	0.0000	0.0235	0.0663	0.0000	0.1347	0.0000	0.0836	0.0000	0.0135	0.0000	0.0359	0.0515	0.0000	0.0000	0.0000	0.0000	0.0000	0.0000	0.0000	0.0000	0.0000	0.0212	0.0000	0.0398	0.0282	0.0305	0.8045	0.0729	0.0171	0.0243	0.0000	0.0334	0.0371	0.0162	0.0000	0.0000	0.0000	0.0857	0.2123	0.0476	0.0230	0.0538	0.0368	0.0000
PIGY-DT	0.0000	0.6353	0.6445	0.0794	0.0000	0.2348	0.0000	0.0426	0.0000	0.0000	0.0547	0.0000	0.0000	0.0349	0.4520	0.0000	0.0000	0.1426	0.2995	0.0000	0.6401	0.5528	0.1439	0.0000	0.3546	0.4347	0.0546	0.0934	0.7169	0.0000	0.0000	1.1147	0.0626	0.0000	0.0625	0.0000	0.0000	0.0000	0.0000	0.0000	0.0000	0.0000	0.0882	0.0000	0.0816	0.0000	0.0000	0.0473	0.1374
AC091982.1	0.0000	0.0000	0.0541	0.4435	0.1093	0.1035	0.0355	0.3007	0.1279	0.0000	0.2892	0.2108	0.1057	0.2663	0.1691	0.0543	0.0260	0.0838	0.1760	0.0872	0.9136	0.3899	0.0423	0.0769	0.3126	0.8303	0.2247	0.4393	1.3041	0.1491	0.1847	0.5615	0.2206	0.3110	0.0368	0.2683	0.1517	0.2525	0.3427	0.0489	0.0000	0.2573	0.6736	0.5837	0.4077	0.3481	0.0814	0.4725	0.2692
AC010336.7	0.0309	0.0000	0.0862	0.0496	0.0000	0.0366	0.2074	0.0266	0.0136	0.0180	0.0341	0.0448	0.0562	0.0653	0.1540	0.1155	0.0690	0.0445	0.2337	0.0695	0.1570	0.3107	0.1797	0.0000	0.0415	0.2828	0.0682	0.1459	0.0746	0.0452	0.0859	0.3480	0.1367	0.2203	0.1757	0.0238	0.2417	0.3726	0.1951	0.0780	0.0000	0.0195	0.1101	0.5581	0.3439	0.1664	0.4610	0.3248	0.1287
AL139286.1	0.0000	0.0000	0.0000	0.0000	0.0000	0.0000	0.0000	0.0000	0.0000	0.0000	0.0000	0.0000	0.0000	0.0000	0.0000	0.0000	0.0000	0.0000	0.0000	0.0000	0.0000	0.0000	0.0000	0.0000	0.0000	0.0000	0.0000	0.0000	0.0000	0.0000	0.0000	0.0000	0.0000	0.0000	0.0000	0.0000	0.0000	0.0000	0.0000	0.0000	0.0000	0.0000	0.0000	0.0000	0.0000	0.0000	0.0000	0.0000	0.0000
AC091564.6	0.4998	0.0000	0.0000	0.0000	0.0000	0.1271	0.0000	0.0000	0.0314	0.0000	0.0000	0.3107	0.0000	0.0000	0.0000	0.0000	0.0000	0.0000	0.0000	0.0000	0.0000	0.1996	0.1559	0.0000	0.0000	0.0000	0.0789	0.0000	0.0000	0.0000	0.0000	0.0000	0.0000	0.0000	0.0000	0.0000	0.0000	0.1034	0.0000	0.0601	0.0000	0.0903	0.0000	0.0000	0.0000	0.0000	0.0333	0.0341	0.0000
AL109924.2	0.0000	0.0000	0.0000	0.0000	0.0402	0.0000	0.0000	0.0000	0.0000	0.0000	0.0236	0.0000	0.0000	0.0000	0.0000	0.0000	0.0000	0.0000	0.0000	0.0000	0.0000	0.0000	0.0000	0.0565	0.0000	0.0000	0.0000	0.0000	0.0148	0.0000	0.0000	1.3078	0.0000	0.0000	0.0270	0.0000	0.0000	0.0000	0.0000	0.0180	0.0000	0.0000	0.0191	0.0000	0.0000	0.0000	0.0598	0.0409	0.0198
AC091230.1	0.0000	0.0000	0.0000	0.0118	0.0000	0.1042	0.0447	0.0000	0.0150	0.0000	0.0566	0.0318	0.0000	0.3455	0.2067	0.0000	0.0022	0.0000	0.0222	0.0037	0.2525	0.0000	0.0106	0.0000	0.0000	0.0161	0.0000	0.0184	0.1481	0.0268	0.0000	0.0236	0.0031	0.0000	0.0000	0.0150	0.0042	0.0000	0.0000	0.0000	0.0000	0.0000	0.0022	0.0024	0.0000	0.0029	0.0000	0.0093	0.0068
AC011491.3	0.0000	0.0000	0.0552	0.0714	0.0000	0.0352	0.0000	0.0255	0.0261	0.0692	0.0000	0.0430	0.0000	0.0627	0.0000	0.0554	0.0265	0.0000	0.0000	0.0444	0.0000	0.1325	0.0000	0.0000	0.0000	0.0868	0.0655	0.0000	0.0614	0.0651	0.0000	0.7634	0.0375	0.0793	0.1874	0.0000	0.0000	0.0286	0.0000	0.0748	0.0000	0.0000	0.0264	0.1786	0.0734	0.0000	0.0000	0.0850	0.0274
AL590727.1	0.0000	0.0000	0.0000	0.0000	0.0000	0.0000	0.0000	0.0000	0.0000	0.0000	0.0000	0.0000	0.0000	0.0000	0.0000	0.0000	0.0000	0.0000	0.0000	0.0000	0.0000	0.0000	0.0000	0.0000	0.0000	0.0000	0.0000	0.0000	0.0000	0.0000	0.0000	0.4151	0.0000	0.0000	0.0000	0.0000	0.0187	0.0000	0.0000	0.0000	0.0000	0.0000	0.0000	0.0432	0.0000	0.0000	0.0000	0.0822	0.0000
DLX2-DT	0.0000	0.0000	0.0000	0.0000	0.0000	0.0000	0.0000	0.0000	0.0000	0.0000	0.0000	0.0000	0.0000	0.0000	0.0000	0.0000	0.0000	0.0000	0.0000	0.0000	0.0000	0.3704	0.0000	0.0000	0.0000	0.0000	0.0000	0.1318	0.0120	0.0000	0.0139	0.4492	0.1765	0.0155	0.0000	0.0000	0.0152	0.0168	0.0000	0.0000	0.0000	0.0000	0.0000	0.4378	0.0144	0.0000	0.0000	0.1501	0.0161
AC006213.4	0.0523	0.3917	0.4379	0.5876	0.1228	0.2791	0.2872	0.3154	0.2300	0.1221	0.5779	0.1137	0.0475	0.4788	1.1291	0.0977	0.3736	0.7534	0.7912	0.3135	0.7247	1.4312	0.1141	0.2073	0.4918	1.3591	0.3462	0.9134	0.7215	0.4021	0.2491	0.6731	0.1983	0.9552	0.0661	0.4021	0.1818	0.6054	0.2641	0.5277	0.5544	0.0661	0.2096	0.8397	0.7330	0.5947	0.7071	0.8995	0.4114
AL022329.1	0.0715	0.0000	0.0000	0.0072	0.0000	0.0106	0.0000	0.0000	0.0000	0.0209	0.0000	0.0000	0.0163	0.0126	0.0000	0.0000	0.0000	0.0000	0.0541	0.0134	0.0000	0.0899	0.0000	0.0000	0.0160	0.0000	0.0000	0.0929	0.0185	0.0066	0.0071	0.4030	0.0339	0.0000	0.0452	0.0000	0.0078	0.0259	0.0226	0.0000	0.0000	0.0000	0.0159	0.0898	0.0074	0.0000	0.0000	0.0513	0.0000
AC010328.3	0.0000	0.0000	0.0000	0.0000	0.0000	0.0000	0.0000	0.0000	0.0000	0.0000	0.0000	0.0000	0.0000	0.0211	0.0000	0.0000	0.0000	0.0000	0.0000	0.0000	0.0000	0.0000	0.0000	0.0000	0.0000	0.0000	0.0000	0.0000	0.0207	0.0000	0.0000	0.0965	0.0000	0.0000	0.0000	0.0000	0.0000	0.0000	0.0000	0.0756	0.0000	0.0000	0.0267	0.0602	0.0494	0.0000	0.0000	0.0000	0.0000
AL354892.1	0.0000	0.0000	0.0000	0.0000	0.0000	0.0000	0.0000	0.0000	0.0000	0.0000	0.0000	0.0000	0.0000	0.0000	0.0000	0.0000	0.0442	0.0000	0.0000	0.0000	0.0000	0.4975	0.0000	0.0000	0.0000	0.0000	0.0000	0.4205	0.2048	0.0362	0.0000	0.6369	0.0626	0.0441	0.0000	0.0000	0.0000	0.1432	0.0417	0.0416	0.0000	0.0000	0.0000	0.3973	0.0000	0.0000	0.0000	0.3783	0.0458
AC078788.1	0.2090	0.0000	0.0000	0.0420	0.0000	0.2171	0.0000	0.0000	0.0000	0.0000	0.0000	0.0000	0.0000	0.0184	0.0000	0.0000	0.0000	0.0753	0.0000	0.0392	0.0000	0.0000	0.1521	0.0000	0.0000	0.0000	0.0000	0.0000	0.0000	0.0191	0.0830	0.7573	0.0000	0.0000	0.0330	0.0000	0.0227	0.0252	0.0000	0.0000	0.0000	0.0330	0.0000	0.1312	0.0431	0.0626	0.0000	0.0000	0.0968
AP001619.2	0.0000	0.0000	0.1051	0.0907	0.0265	0.1340	0.0689	0.0730	0.0000	0.1319	0.0000	0.1228	0.0000	0.0000	0.0235	0.0528	0.0000	0.0000	0.1709	0.0423	0.0261	0.1262	0.0000	0.0000	0.1012	0.0620	0.0000	0.0000	0.0974	0.1241	0.1121	0.1818	0.0357	0.1258	0.1785	0.0000	0.0245	0.1090	0.0475	0.1900	0.0630	0.0000	0.1006	0.3684	0.2096	0.0676	0.0527	0.1889	0.1307
AL831711.1	0.1164	0.4987	0.4879	0.4209	0.2190	0.1382	0.1778	0.9287	0.0513	0.0680	0.6439	0.2111	0.2118	0.6771	0.7016	0.1633	0.3383	0.3358	0.3526	0.6113	0.4845	1.0740	0.2966	0.3080	1.1482	0.6825	0.1929	1.1278	0.5426	0.5546	0.3238	0.6563	0.8472	0.5452	0.6628	0.5376	0.1013	0.4497	0.8828	0.4655	1.0078	0.4787	0.5709	0.0877	0.8408	0.9068	0.8966	0.3063	1.2673
AC004918.3	0.2507	1.1121	2.9678	4.3871	0.6231	1.3391	0.9405	1.6367	2.2704	0.9624	1.0496	1.8702	1.3028	1.7291	1.0120	1.1721	2.3048	0.4647	1.4641	2.0680	0.5795	1.1411	1.8503	2.4628	0.6742	1.6662	1.9381	1.8951	1.2857	4.0548	2.1342	1.4994	1.5634	1.1657	2.2424	0.8543	1.1528	1.7461	0.8598	1.5674	1.7798	1.4496	4.3422	1.3488	2.7337	2.7031	0.8356	3.1170	6.1866
AL136169.1	0.0893	0.1752	0.2909	0.4780	0.1189	0.3355	0.1908	0.2694	0.2423	0.2694	0.4524	0.1726	0.1488	0.7497	0.8530	0.2365	0.1928	0.0643	0.0000	0.2900	1.3342	1.1558	0.4871	0.0787	0.5600	1.2152	0.1314	1.7921	0.6367	1.4171	0.3428	0.9342	0.0753	0.1923	0.3199	0.3663	0.0841	1.2423	0.1316	0.4820	0.2824	0.0753	0.7957	0.2316	0.6199	0.2673	0.3818	0.4908	0.5374
AC087565.2	0.0000	0.0000	0.0000	0.0000	0.0000	0.0000	0.0000	0.0106	0.0000	0.0000	0.0136	0.0000	0.0000	0.0000	0.0000	0.0000	0.0000	0.0000	0.0000	0.0000	0.0000	0.0687	0.0000	0.0000	0.0000	0.0270	0.0000	0.0000	0.0000	0.0000	0.0000	0.5936	0.0466	0.0000	0.0000	0.0000	0.0107	0.0119	0.0000	0.0000	0.0000	0.0000	0.0000	0.1481	0.0203	0.0000	0.0000	0.0353	0.0228
AL161431.1	0.0000	0.0070	0.8004	0.5231	0.0031	0.0000	0.0000	0.0225	0.1749	0.0114	0.0072	0.0000	0.0000	0.0023	0.0135	0.0000	0.0000	0.0188	0.0000	0.0049	0.0060	0.0218	0.0095	0.0086	0.0029	0.0000	0.0000	0.0492	0.0067	0.9473	1.7903	0.4614	4.9770	3.2463	0.1812	0.0150	0.0142	0.0314	0.0960	0.0658	0.6473	0.8237	0.0029	0.0360	0.8518	2.1689	0.0577	1.1616	0.0181
AC007879.3	0.0000	0.0000	0.1127	0.0243	0.0285	0.0539	0.2587	0.1043	0.0133	0.1237	0.0836	0.0658	0.0000	0.0107	0.0754	0.0849	0.1622	0.3490	0.0000	0.1134	0.0420	0.0846	0.1541	0.0800	0.0407	0.0776	0.0501	0.1429	0.1358	0.0998	0.9375	0.2923	0.1531	0.0405	0.1339	0.0466	0.1579	0.1752	0.1657	0.0382	0.0338	0.0957	0.3371	0.3190	0.1997	0.0725	0.3671	0.1013	0.0981
AC026202.2	0.6902	0.6334	0.3672	0.3168	0.3941	1.3459	1.3850	0.3826	0.2604	0.5760	0.3271	0.8224	0.8518	0.3475	0.1844	0.5993	1.0575	1.2794	1.2689	1.8485	0.0456	0.0551	1.7936	0.5215	0.3535	0.2709	0.9256	0.4658	0.2382	0.2529	0.2546	0.8732	0.3119	0.4616	0.2182	0.1517	0.2144	0.3570	0.4983	0.4564	0.5230	0.3430	0.6812	0.3713	0.3865	0.3839	0.9202	0.3536	0.5023
AC132803.1	0.0000	0.0867	0.0000	0.0000	0.0095	0.0240	0.0124	0.0087	0.0178	0.0000	0.0000	0.0000	0.0000	0.0000	0.0000	0.0000	0.0090	0.0000	0.0307	0.0000	0.0094	0.1585	0.0000	0.0268	0.0000	0.0297	0.0000	0.0478	0.0070	0.0000	0.0080	0.3587	0.1537	0.0000	0.0640	0.0000	0.0088	0.0098	0.0085	0.0000	0.0000	0.0256	0.0271	0.1424	0.0251	0.0121	0.0094	0.2227	0.0188
AC104985.2	0.0000	0.0000	0.0000	0.0000	0.0000	0.0000	0.0000	0.0000	0.0000	0.0000	0.0000	0.0000	0.0000	0.0000	0.0000	0.0000	0.0000	0.0000	0.0000	0.0000	0.0000	0.0000	0.0000	0.0000	0.0000	0.0000	0.0000	0.0000	0.0000	0.0000	0.0000	0.8535	0.0000	0.0000	0.0000	0.0000	0.0000	0.0000	0.0000	0.0000	0.0000	0.0000	0.0000	0.0333	0.0000	0.0000	0.0000	0.0000	0.0000
AC114956.2	0.0838	0.1121	0.0877	0.1430	0.0788	0.3356	0.0703	0.1625	0.1198	0.0795	0.1042	0.1595	0.0667	0.1107	0.0435	0.2350	0.1591	0.0151	0.0317	0.0785	0.1404	0.1522	0.2514	0.0415	0.0751	0.0959	0.1388	0.1237	0.0904	0.1228	0.1373	0.3878	0.2650	0.3268	0.1523	0.0725	0.1867	0.1567	0.1367	0.2203	0.1345	0.2185	0.2520	0.2681	0.2462	0.3450	0.3958	0.2904	0.4219
AL390961.2	0.0683	0.0000	0.0636	0.1372	0.5781	0.0000	0.2086	0.0589	0.0301	0.0798	0.0000	0.0000	0.0621	0.0000	0.1987	0.2555	0.0305	0.0000	0.2068	0.0512	0.0316	0.6491	0.0497	0.0000	0.0306	0.0500	0.0000	0.1614	0.0472	0.1502	0.2714	0.5499	0.0864	0.3046	0.3888	0.0526	0.0891	0.2967	0.1438	0.1437	0.0000	0.0432	0.3654	0.4459	0.4227	0.7774	2.6138	0.4900	0.1898
TRPC7-AS2	0.0000	0.0000	0.0000	0.0000	0.0000	0.0000	0.0000	0.0000	0.0000	0.0000	0.0000	0.0000	0.0000	0.0000	0.0000	0.0000	0.0210	0.0000	0.0000	0.0000	0.0000	0.0000	0.0000	0.0000	0.0000	0.0000	0.0000	0.0000	0.0000	0.0000	0.0000	0.3022	0.0891	0.0000	0.0000	0.0000	0.0408	0.0000	0.0000	0.0197	0.0000	0.0000	0.0418	0.0000	0.0000	0.0000	0.0000	0.0000	0.0217
AC126768.2	0.0000	0.0000	0.0000	0.1426	0.0000	0.0351	0.0000	0.0255	0.1042	0.0000	0.0000	0.0000	0.0000	0.0000	0.0000	0.0000	0.0000	0.0000	0.0000	0.0000	0.0000	0.0000	0.0000	0.0000	0.0530	0.0000	0.0000	0.1397	0.0408	0.0434	0.0000	0.0000	0.0000	0.0000	0.0000	0.0000	0.0000	0.0286	0.0000	0.0000	0.0000	0.0000	0.0000	0.0000	0.1220	0.0000	0.0000	0.0000	0.0000
AC108449.3	0.0000	0.0000	0.0000	0.0000	0.0000	0.0000	0.0000	0.0000	0.0000	0.0000	0.0000	0.0000	0.0000	0.0000	0.0000	0.0000	0.0000	0.0000	0.0000	0.0000	0.0000	0.0000	0.0000	0.0000	0.0000	0.0000	0.0000	0.0000	0.0000	0.0000	0.0000	0.0000	0.0000	0.0000	0.0000	0.0000	0.0000	0.0000	0.0000	0.0000	0.0000	0.0000	0.0000	0.0000	0.0000	0.0000	0.0000	0.0000	0.0000
AC004241.1	0.3955	0.3453	0.6345	1.3880	0.3748	0.2961	0.3121	0.2675	1.1062	0.2559	0.0841	0.1412	0.3264	0.1008	0.0910	0.2674	0.1468	0.2105	0.1013	0.1688	0.0534	0.0680	0.4604	0.1770	0.0791	0.1293	0.0806	0.0891	0.0504	1.6541	0.1523	0.4605	0.1232	0.1465	0.1424	0.0655	0.1853	0.1322	0.1358	0.2330	0.1733	0.2540	0.1356	0.0947	0.0728	0.1968	0.1533	0.0466	0.1606
AC120114.2	0.0000	0.0000	0.0000	0.0000	0.0000	0.0000	0.0000	0.0000	0.0000	0.0000	0.0000	0.0000	0.0000	0.0000	0.0000	0.0000	0.0000	0.0000	0.0000	0.0000	0.0000	0.0000	0.0000	0.0000	0.0000	0.0000	0.0000	0.0000	0.0000	0.0000	0.0000	0.0000	0.0000	0.0000	0.0000	0.0000	0.0000	0.0000	0.0000	0.0000	0.0000	0.0000	0.0000	0.0000	0.0000	0.0000	0.0000	0.0000	0.0000
AC138305.1	0.0000	0.0000	0.1817	0.1400	0.0066	0.0000	0.0085	0.0000	0.1166	0.0163	0.0231	0.0202	0.0000	0.0147	0.0232	0.0391	0.0872	0.0000	0.0000	0.0000	0.0580	0.1091	0.0101	0.1106	0.0500	0.3626	0.0308	0.0790	0.6064	0.1328	0.0222	0.1796	0.0353	0.0124	0.0441	0.2360	0.0485	0.0067	0.0000	0.0352	0.0000	0.0000	0.0062	0.0910	0.1323	0.0167	0.0065	0.1734	0.0065
AC007342.5	0.5413	0.3975	0.6768	2.0933	0.6763	0.2203	0.5573	0.9868	0.4902	0.5240	0.3164	0.3141	0.4782	0.0545	0.0514	0.3326	0.6497	0.2007	0.2108	0.3711	0.0215	0.2853	0.4839	0.1227	0.0069	0.0340	0.3587	0.1827	0.0000	1.1050	6.7648	1.2203	0.2935	1.1378	1.0368	0.0833	2.3883	0.1642	0.3908	1.6141	1.2868	0.0000	1.6683	0.4970	0.6892	0.0926	1.0176	2.1300	1.2176
AC022392.1	0.0000	0.0000	0.0000	0.0000	0.0000	0.0000	0.0000	0.0192	0.0000	0.0000	0.0000	0.0000	0.0000	0.0314	0.0000	0.0000	0.0000	0.0000	0.0000	0.0000	0.0206	0.0498	0.0972	0.0000	0.0000	0.0000	0.0000	0.0210	0.0000	0.0000	0.0000	0.1434	0.0563	0.0000	0.0000	0.0000	0.0000	0.0430	0.0000	0.0375	0.0000	0.0000	0.0198	0.1565	0.0000	0.0000	0.0000	0.0000	0.0619
AC006372.2	0.0000	0.0000	0.0000	0.0336	0.0000	0.0000	0.0256	0.0000	0.0092	0.0000	0.0116	0.0000	0.0000	0.0148	0.0087	0.0000	0.0000	0.0000	0.0000	0.0000	0.0290	0.0585	0.0305	0.0000	0.0188	0.1151	0.0116	0.1088	0.0361	0.0384	0.0499	0.4384	0.0000	0.0093	0.0000	0.0161	0.0091	0.0202	0.0176	0.0000	0.0234	0.0265	0.0373	0.1262	0.0691	0.0000	0.0000	0.0401	0.1164
AC034245.1	0.0000	0.0000	0.0000	0.0108	0.0000	0.0000	0.0000	0.0000	0.0000	0.0000	0.0000	0.0000	0.0000	0.0000	0.0000	0.0000	0.0000	0.0000	0.0000	0.0000	0.0000	0.0302	0.0000	0.0000	0.0121	0.0000	0.0000	0.0000	0.0000	0.0000	0.0322	0.5217	0.0000	0.0000	0.0000	0.0000	0.0117	0.0652	0.0000	0.0000	0.0000	0.0000	0.0120	0.1085	0.0000	0.0000	0.0126	0.0387	0.0250
AC116362.2	0.0000	0.0000	0.0000	0.0000	0.0000	0.0000	0.0000	0.0000	0.0000	0.0000	0.0000	0.0000	0.0000	0.0000	0.0000	0.0000	0.0000	0.0000	0.0000	0.0000	0.0000	0.0000	0.0000	0.0000	0.0000	0.0000	0.0000	0.0000	0.0000	0.0000	0.0000	0.0000	0.0000	0.0000	0.0000	0.0000	0.0000	0.0000	0.0000	0.0000	0.0000	0.0000	0.0000	0.0000	0.0000	0.0000	0.0000	0.0000	0.0000
SOD2-OT1	0.1157	0.0826	0.0539	0.0465	0.0635	0.1488	0.0118	0.0914	0.0424	0.0338	0.0320	0.1119	0.0701	0.0883	0.0641	0.0361	0.0776	0.0834	0.0000	0.0723	0.0802	0.0755	0.0842	0.0510	0.0951	0.0989	0.1171	0.1093	0.0466	0.0918	0.0536	0.3726	0.0488	0.0774	0.0976	0.0297	0.0671	0.0745	0.0893	0.0649	0.0000	0.0000	0.0688	0.1937	0.0398	0.1964	0.0900	0.0645	0.0893
AC090644.1	0.0000	0.0000	0.0454	0.0196	0.0344	0.0434	0.0000	0.0315	0.0214	0.0142	0.0000	0.1413	0.0222	0.0343	0.0405	0.0000	0.0218	0.0000	0.1475	0.0000	0.1239	0.0817	0.0000	0.0644	0.0328	0.1339	0.0000	0.2302	0.0252	0.0268	0.0290	0.9806	0.0308	0.0326	0.0308	0.0562	0.0106	0.1999	0.0205	0.0205	0.0136	0.0154	0.0434	0.1346	0.0101	0.1459	0.0000	0.1165	0.1128
C6orf99	0.0906	0.1552	0.1349	0.0800	0.1107	0.4192	0.1549	0.0781	0.1196	0.1058	0.1002	0.3941	0.2306	0.0511	0.0301	0.2879	0.3966	0.0522	0.1097	0.2852	0.0586	0.4759	0.3559	0.2156	0.0081	0.0398	0.2700	0.0428	0.1063	0.0465	0.2087	0.3500	0.3552	0.2019	0.1833	0.0976	1.3158	0.2273	0.2746	0.3887	0.2427	0.7217	0.4683	1.9555	0.1046	0.3363	0.3296	0.3984	0.6794
AC090365.1	0.0000	0.0000	0.0000	0.0000	0.0000	0.0000	0.0000	0.0000	0.0000	0.0000	0.0000	0.0000	0.0000	0.0000	0.0000	0.0000	0.0000	0.0000	0.0000	0.0000	0.0000	0.0576	0.0000	0.0000	0.0000	0.0000	0.0000	0.0649	0.0000	0.0000	0.0000	0.6081	0.0000	0.0000	0.0000	0.0000	0.0000	0.0331	0.0000	0.0000	0.0000	0.0000	0.0000	0.2758	0.0000	0.0000	0.0160	0.0164	0.0000
LINC02786	0.0000	0.0000	0.0000	0.0170	0.0000	0.0126	0.0000	0.0000	0.0187	0.0000	0.0117	0.0000	0.0000	0.0000	0.0000	0.0000	0.0000	0.0000	0.0000	0.0159	0.0000	0.0000	0.0000	0.0000	0.0095	0.0233	0.0000	0.0000	0.0146	0.0000	0.0084	0.7172	0.0134	0.0000	0.0000	0.0000	0.0000	0.0000	0.0000	0.0000	0.0000	0.0000	0.0000	0.0320	0.0000	0.0000	0.0000	0.0203	0.0000
LINC00115	0.4276	0.0269	0.3513	0.3839	0.1065	0.4180	0.2458	0.1844	0.3101	0.5290	0.1113	0.1095	0.1144	0.4610	0.0941	0.3999	0.2473	0.5078	0.2666	0.2830	0.0814	0.1265	0.4393	0.1663	0.2593	0.2027	0.2500	0.2496	0.7988	0.2949	0.1599	1.2961	0.6525	0.2692	0.4295	0.6774	0.4596	0.5221	0.5297	0.5822	0.1686	0.5409	0.4373	0.4674	0.2179	1.0849	0.6691	0.4210	0.8038
AL513548.4	0.0595	0.0000	0.1661	0.0478	0.0140	0.0000	0.0000	0.1154	0.0000	0.0174	0.0329	0.0216	0.0000	0.0734	0.0124	0.0278	0.0133	0.0000	0.0000	0.0000	0.0000	0.0000	0.0216	0.0000	0.0133	0.0872	0.0328	0.2107	0.1027	0.0981	0.0236	0.0000	0.0188	0.1326	0.0188	0.0000	0.0388	0.0718	0.0125	0.0751	0.0000	0.0000	0.1193	0.1344	0.0859	0.0000	0.0000	0.0427	0.1377
AL136040.1	0.0000	0.5023	0.2730	0.1413	0.0827	0.4872	0.1611	0.0758	0.0645	0.0343	0.1945	0.2126	0.1333	0.2170	0.2315	0.0822	0.3275	0.1691	0.0000	0.2199	0.3524	0.2622	0.4907	0.4265	0.3154	0.4081	0.2752	0.4017	0.1822	0.0537	0.2562	0.2832	0.5008	0.2484	0.6489	0.2481	0.4336	0.3255	0.0864	0.3701	0.4420	0.2410	0.1176	2.5763	0.2298	0.3337	0.3420	0.2944	0.2851
AC005695.1	0.0467	0.0000	0.1251	0.2979	0.0137	0.0347	0.0357	0.0378	0.0617	0.0034	0.0678	0.0339	0.0319	0.1070	0.3131	0.0055	0.0078	0.0084	0.0000	0.0263	0.2349	0.0784	0.0043	0.0232	0.0654	0.2824	0.0065	0.3091	0.3206	0.2054	0.0139	0.5173	0.0480	0.0182	0.0074	0.1034	0.0051	0.0874	0.0271	0.0270	0.0000	0.0074	0.0156	0.1906	0.1470	0.0070	0.1063	0.0978	0.0189
AC032044.1	0.6232	0.0513	0.3571	0.7317	0.6312	0.1423	0.4099	0.8268	0.1266	0.3921	0.3976	0.2782	0.1308	0.1352	0.4781	0.9863	0.1500	0.1382	1.0888	0.5752	0.2881	1.6884	0.1395	0.4438	0.4298	0.6849	0.1059	1.4496	0.5130	0.5270	0.5904	1.3896	0.4246	0.4703	1.1219	0.4427	0.2294	1.4117	0.3635	0.6052	0.2142	0.0910	1.4318	0.6259	0.7319	1.1774	0.6041	0.9400	1.2878
AL354702.1	0.0000	0.0000	0.0000	0.0000	0.0000	0.0000	0.0000	0.0000	0.0000	0.0000	0.0000	0.0000	0.0243	0.0000	0.0000	0.0000	0.0000	0.0000	0.0000	0.0000	0.0000	0.0000	0.0000	0.0000	0.0000	0.0000	0.0000	0.0000	0.0092	0.0000	0.0000	0.5162	0.0169	0.0000	0.0000	0.0000	0.0000	0.0000	0.0000	0.0225	0.0000	0.0000	0.0119	0.0939	0.0000	0.0000	0.0000	0.0383	0.0000
AL008721.1	0.0000	0.0000	0.1021	0.0000	0.0000	0.0651	0.0335	0.0000	0.0000	0.0000	0.0000	0.0000	0.0000	0.0000	0.0000	0.0000	0.0000	0.0000	0.0000	0.0000	0.0000	0.0613	0.0000	0.0000	0.0000	0.0000	0.0000	0.0000	0.0000	0.0000	0.0218	0.0883	0.0694	0.1467	0.1041	0.0000	0.0716	0.1059	0.0000	0.2077	0.0000	0.0000	0.0000	0.0826	0.0453	0.2957	0.0000	0.3147	0.0000
AC006037.1	0.0000	0.0000	0.0000	0.0000	0.0000	0.0000	0.0000	0.0000	0.0000	0.0000	0.0000	0.0000	0.0000	0.0000	0.0000	0.0000	0.0000	0.0000	0.0000	0.0000	0.0000	0.1936	0.0000	0.0000	0.0000	0.0000	0.0000	0.1091	0.0000	0.0000	0.0000	0.1859	0.0730	0.0000	0.0000	0.0000	0.0000	0.0000	0.0000	0.0000	0.0000	0.0000	0.0000	0.0580	0.0000	0.0000	0.0000	0.1656	0.0000
AC026414.1	0.0000	0.0000	0.0000	0.0000	0.0000	0.0000	0.0000	0.0000	0.0000	0.0000	0.0000	0.0000	0.0000	0.0000	0.0000	0.0000	0.0000	0.0000	0.0000	0.0000	0.0000	0.0531	0.0000	0.0000	0.0000	0.0000	0.0000	0.0000	0.0000	0.0000	0.0000	0.3057	0.0300	0.0000	0.0600	0.0000	0.0000	0.1146	0.0000	0.0000	0.0000	0.0000	0.0000	0.1430	0.0000	0.0000	0.0000	0.0227	0.0000
DUXAP8	0.0000	0.0000	0.0000	0.0000	0.0000	0.0000	0.0000	0.0000	0.0000	0.0000	0.0000	0.0000	0.0000	0.0000	0.0000	0.0000	0.0000	0.0000	0.0000	0.0000	0.0000	0.0000	0.0000	0.0000	0.0000	0.0000	0.0000	0.0000	0.0000	0.0000	0.0000	0.0000	0.0000	0.0000	0.0000	0.0000	0.0000	0.0000	0.0000	0.0000	0.0000	0.0000	0.0000	0.0000	0.0000	0.0000	0.0000	0.0000	0.0000
AC000113.1	0.0000	0.0000	0.0000	0.0000	0.0000	0.0327	0.0000	0.0000	0.0000	0.0000	0.0000	0.0000	0.0000	0.0000	0.0000	0.0000	0.0000	0.0000	0.0000	0.0000	0.0000	0.0308	0.0000	0.0000	0.0000	0.0000	0.0000	0.0000	0.0000	0.0000	0.0000	0.3550	0.0349	0.0000	0.0697	0.0000	0.0000	0.0000	0.0000	0.0000	0.0000	0.0000	0.0000	0.0554	0.0000	0.0000	0.0000	0.0264	0.0255
AC137936.1	0.6665	0.0420	0.0000	0.0472	0.0369	0.0931	0.0718	0.0845	0.0173	0.0687	0.1301	0.0284	0.0000	0.0967	0.0815	0.2200	0.0000	0.1696	0.1781	0.0882	0.1631	0.1534	0.0000	0.1037	0.0527	0.0718	0.0433	0.0926	0.0812	0.0000	0.0623	0.6944	0.1240	0.1049	0.1984	0.0905	0.1023	0.0568	0.1156	0.3135	0.3065	0.0248	0.0699	0.2166	0.1294	0.0939	0.1464	0.0562	0.1089
LINC02857	0.0000	0.1542	0.0000	0.0000	0.0542	0.0000	0.0704	0.0435	0.0000	0.0000	0.0080	0.0000	0.0262	0.0051	0.0120	0.0539	0.0772	0.0208	0.0218	0.0540	0.0266	0.0886	0.0210	0.0000	0.0000	0.0000	0.0477	0.0136	0.0149	0.0000	0.0000	0.6494	0.0456	0.0000	0.0547	0.0000	0.0000	0.0209	0.0061	0.0303	0.0000	0.1002	0.0193	0.2242	0.0059	0.0086	0.0134	0.0827	0.0000
AC073389.1	0.1667	0.8478	0.2328	0.2176	0.2351	0.5936	0.3563	0.2695	0.0550	0.6329	0.0922	0.2418	0.0758	0.3965	0.7273	0.3897	0.5773	0.5407	0.5678	0.1562	0.8477	0.7687	0.7277	0.2204	0.9525	0.9464	0.1611	1.3387	0.9494	0.5191	0.1987	0.8052	0.5009	0.5202	0.2372	0.4168	0.8157	1.7098	0.5090	0.5611	0.1629	1.0015	0.6315	0.9835	0.8081	0.7239	0.2722	0.2391	0.6368
MRGPRG-AS1	0.0000	0.0882	0.0000	0.0000	0.0000	0.0098	0.0000	0.0000	0.0000	0.0000	0.0000	0.0000	0.0000	0.0000	0.0000	0.0000	0.0000	0.0000	0.0000	0.0000	0.0000	0.0000	0.0000	0.0000	0.0000	0.0000	0.0000	0.0000	0.0000	0.0000	0.0131	0.3447	0.0104	0.0000	0.0000	0.0000	0.0716	0.0000	0.0000	0.0000	0.0000	0.0000	0.0000	0.0248	0.0000	0.0099	0.0000	0.0079	0.0000
AC087894.3	0.0000	0.1012	0.0000	0.0022	0.0000	0.1651	0.0408	0.0216	0.0000	0.0585	0.4829	0.0403	0.0202	0.0000	0.0023	0.0780	0.2983	0.6897	0.3453	0.0918	0.0077	0.0871	0.1538	0.0736	0.0100	0.0020	0.0491	0.0762	0.0173	0.0061	0.0464	0.3941	0.0633	0.0099	0.0457	0.0000	0.0944	0.5048	0.0375	0.0234	0.0217	0.2181	0.0025	0.3463	0.0069	0.0000	0.0779	0.1942	0.0386
AL121936.1	0.0000	0.0000	0.0000	0.0046	0.0000	0.0000	0.0000	0.0099	0.0000	0.0000	0.0064	0.0000	0.0000	0.0000	0.0000	0.0215	0.0154	0.0000	0.0348	0.0000	0.0106	0.1541	0.0000	0.0152	0.0051	0.0000	0.0000	0.1302	0.0317	0.0084	0.0137	0.4994	0.0509	0.0051	0.0509	0.0000	0.0150	0.1054	0.0145	0.0000	0.0000	0.0000	0.0102	0.3230	0.0000	0.0688	0.0429	0.2582	0.0266
AC133540.1	0.1951	0.0000	0.0908	0.0522	0.0153	0.0000	0.0000	0.0000	0.0000	0.0000	0.0000	0.0000	0.0000	0.0115	0.0540	0.0000	0.0000	0.0000	0.0984	0.0731	0.0902	0.0182	0.0237	0.0000	0.0146	0.0476	0.0000	0.0307	0.1683	0.0357	0.0000	0.4711	0.0411	0.0580	0.0000	0.0750	0.0000	0.0942	0.0274	0.0000	0.0182	0.0206	0.0145	0.1306	0.2280	0.0195	0.0152	0.0933	0.0000
AC068987.3	0.0000	0.0000	0.0000	0.0000	0.0000	0.0000	0.0000	0.0000	0.0000	0.0000	0.0000	0.0000	0.0000	0.0000	0.0000	0.0000	0.0000	0.0000	0.0000	0.0000	0.0000	0.0000	0.0000	0.0000	0.0000	0.0000	0.0000	0.0000	0.0000	0.0000	0.0000	0.0000	0.0000	0.0000	0.0000	0.0000	0.0000	0.0000	0.0000	0.0000	0.0000	0.0000	0.0000	0.0000	0.0000	0.0000	0.0000	0.0000	0.0000
[truncated: 15,658 more rows]
[truncated: 324 more columns]
