# Supplementary material for: Identification of cuproptosis-associated IncRNAs signature and establishment of a novel nomogram for prognosis of stomach adenocarcinoma
Source: Front Genet. 2022 Sep 9;13:982888. doi: 10.3389/fgene.2022.982888 (PMC9504471; doi:10.3389/fgene.2022.982888)
Supplement: Supplementary file 1 [file DataSheet1.zip › Raw Data1/biotype/mRNA.txt]

id	TCGA-CG-5730-11A-01R-1602-13	TCGA-BR-6802-11A-01R-1884-13	TCGA-IN-8663-11A-01R-2402-13	TCGA-IN-AB1V-11A-11R-A414-31	TCGA-HU-8238-11A-01R-2343-13	TCGA-BR-7717-11A-01R-2055-13	TCGA-BR-6453-11A-01R-1802-13	TCGA-BR-7851-11A-01R-2203-13	TCGA-IN-7806-11A-01R-2055-13	TCGA-CG-5734-11A-01R-1602-13	TCGA-BR-8060-11A-01R-2343-13	TCGA-BR-6454-11A-01R-1802-13	TCGA-BR-6457-11A-01R-1802-13	TCGA-BR-7704-11A-01R-2055-13	TCGA-HU-A4GN-11A-12R-A251-31	TCGA-CG-5720-11A-01R-1602-13	TCGA-BR-7703-11A-01R-2055-13	TCGA-CG-5721-11A-01R-1602-13	TCGA-CG-5728-11A-01R-1602-13	TCGA-CG-5733-11A-01R-1602-13	TCGA-HU-A4GC-11A-11R-A251-31	TCGA-HU-A4GY-11A-11R-A36D-31	TCGA-BR-7715-11A-01R-2055-13	TCGA-CG-5722-11A-02R-1602-13	TCGA-FP-7735-11A-01R-2055-13	TCGA-HU-A4GP-11A-21R-A251-31	TCGA-BR-7716-11A-01R-2055-13	TCGA-HU-A4GH-11A-11R-A36D-31	TCGA-HU-A4HB-11A-11R-A251-31	TCGA-IN-AB1X-11A-21R-A39E-31	TCGA-BR-A4J4-01A-12R-A251-31	TCGA-RD-A7C1-01A-11R-A32D-31	TCGA-BR-6852-01A-11R-1884-13	TCGA-BR-7851-01A-11R-2203-13	TCGA-BR-8487-01A-11R-2402-13	TCGA-BR-6564-01A-12R-1884-13	TCGA-D7-6526-01A-11R-1802-13	TCGA-CD-8530-01A-11R-2343-13	TCGA-FP-7735-01A-11R-2055-13	TCGA-MX-A5UJ-01A-11R-A31P-31	TCGA-BR-4367-01A-01R-1157-13	TCGA-D7-5578-01A-01R-1602-13	TCGA-VQ-A8PX-01A-12R-A414-31	TCGA-BR-8295-01A-11R-2343-13	TCGA-D7-8579-01A-11R-2343-13	TCGA-HU-A4G8-01A-11R-A251-31	TCGA-3M-AB46-01A-11R-A414-31	TCGA-D7-8572-01A-11R-2343-13	TCGA-VQ-A923-01A-11R-A414-31
ANO5	0.9845	1.2075	0.2746	1.0208	1.8681	1.5677	1.2159	1.2603	0.1699	0.5169	3.1921	1.3023	1.2306	3.2160	4.5671	0.6976	1.2968	0.4252	0.5188	0.8847	4.8526	4.6938	0.8932	1.5945	3.5963	5.5039	1.8226	5.9220	5.4782	0.2114	0.2137	0.6914	0.0384	0.1934	0.0878	1.8055	1.0282	1.4907	0.5901	0.7629	0.2906	0.1344	1.5157	3.6460	2.3497	1.1847	0.0486	0.9644	0.2250
RAN	29.6208	60.4187	44.5531	35.2716	17.1060	59.1155	37.2222	24.7575	33.4306	26.5223	15.9825	31.2041	28.9842	24.8658	27.2698	40.6092	35.4697	29.3836	32.8340	31.9127	30.2966	28.3073	43.1918	27.0255	27.9397	27.2257	39.5108	24.4981	27.6762	34.2532	73.6776	89.5665	52.5785	63.6225	60.5024	30.0403	49.5733	41.4502	34.6427	60.9067	53.6323	79.6999	53.9468	143.9997	30.0257	75.5282	49.0980	46.6495	38.1859
NBPF12	0.3599	0.2146	0.4708	1.8937	0.5591	1.0301	0.6260	1.0075	0.6819	0.3140	3.0102	0.9747	0.5800	1.5798	1.2229	0.6262	3.0498	1.2546	0.8898	0.7072	1.1099	1.6170	1.3691	1.0904	0.9331	1.3818	0.8176	1.5539	1.0599	1.4906	1.3754	1.2177	0.8214	1.0908	1.3109	0.8974	0.7748	4.2617	0.8155	1.8461	0.3714	0.6137	1.9920	1.1667	1.5544	1.7628	1.3755	1.3289	3.5992
DERPC	0.0000	0.0000	0.0000	0.0000	0.0000	0.0000	0.0000	0.0000	0.0000	0.0000	0.0000	0.0000	0.0000	0.0000	0.0000	0.0000	0.0000	0.0000	0.0000	0.0000	0.0000	0.0000	0.0000	0.0000	0.0000	0.0000	0.0000	0.0000	0.0000	0.0000	0.0000	0.0000	0.0000	0.0000	0.0000	0.0000	0.0000	0.0000	0.0000	0.0000	0.0000	0.0000	0.0000	0.0000	0.0000	0.0000	0.0000	0.0000	0.0000
C4BPA	0.0134	0.0000	0.0000	0.0162	0.0820	0.1194	0.1147	0.1156	0.0118	0.0705	0.0445	0.0875	0.1586	0.1796	0.1226	0.0627	0.1019	0.1354	0.0203	0.0805	0.0620	0.1724	0.4099	0.1951	0.2164	0.0737	0.0592	0.1267	0.0509	0.0000	0.0053	1.5982	0.1018	0.0598	1.7304	1.2074	22.1523	0.2395	8.8748	0.0226	0.3595	0.4496	1.1060	0.2829	0.6807	0.1044	0.4945	0.5708	3.5840
CCDC43	3.3998	7.9643	3.5545	3.5512	3.2519	4.3662	4.2520	2.4763	2.9475	3.1723	2.3868	3.3159	3.4189	2.6785	3.2499	3.3094	4.8694	4.1156	4.1990	3.9680	3.3850	2.6853	4.4835	3.8209	3.2088	3.1668	4.0944	2.3025	3.2885	3.1717	10.4641	6.5396	7.9650	7.6105	7.4413	4.0981	6.2588	4.8954	11.7003	5.3663	3.8876	4.9169	4.4377	6.7883	3.5380	8.3338	18.7301	4.6110	7.2976
DAGLB	3.0954	1.9242	1.9430	2.8473	3.3662	2.6319	2.6410	3.1738	3.7462	2.7361	1.7533	4.2127	3.9642	2.8743	1.3658	3.5287	3.3341	2.6661	3.0719	3.5081	1.7714	1.7400	3.1171	4.0705	1.2653	1.5565	4.1036	1.5720	1.2726	2.9926	5.7779	4.0883	4.8042	3.7813	3.9667	3.6173	4.8060	6.0636	6.3944	3.7444	5.1821	4.8430	4.5889	6.2322	3.9726	3.7605	2.5752	3.6895	6.1207
EIF3C	1.8752	0.5327	1.3942	2.7437	2.0312	1.8909	2.6061	2.2563	2.6367	1.5790	2.0897	2.2171	3.2889	2.7666	1.1430	2.3888	3.3715	1.8485	1.8325	2.1776	1.4752	1.7328	1.5665	2.6317	2.5172	1.3827	3.6824	1.4148	1.1609	1.8194	2.1970	2.0644	2.5725	4.0825	1.3706	2.3705	5.6497	1.4710	3.5866	2.0352	1.1567	2.5899	2.3754	6.5125	3.5134	4.3643	1.9042	6.1674	2.4725
NFE2L1	39.3609	10.6003	15.1055	33.9518	52.2899	26.7068	31.6608	50.3167	25.5885	32.6755	29.4151	39.4044	57.5651	47.6502	40.3250	40.8195	39.6995	25.1856	29.4663	27.8797	35.9474	39.7659	25.6018	46.1628	53.2360	40.5209	41.8417	39.2094	36.9522	18.8520	86.1328	14.4809	52.2131	43.1027	14.3381	53.8626	28.2059	31.5071	36.2981	33.2369	20.2467	32.0208	24.1541	24.6862	41.7909	38.2917	26.3308	48.3466	43.5565
RALGDS	0.8273	0.2273	0.9639	1.3048	0.4848	0.5682	0.8915	1.0476	0.9096	1.1033	0.4335	1.1750	0.5475	1.1144	1.0080	0.6764	0.6911	0.5121	0.9444	0.7114	1.1535	0.8886	1.4940	0.9967	0.7436	1.2218	0.4784	1.1603	1.2141	1.6427	2.4952	1.4717	1.6771	0.8730	0.8410	1.1532	1.1946	1.0287	0.7553	1.3726	0.3531	1.1917	1.3361	0.9897	0.9633	1.4037	1.5787	0.8410	3.2839
FBLIM1	46.5579	18.1074	5.4517	10.8314	56.9391	15.1699	29.7326	42.0129	6.9518	56.9594	10.6304	44.1063	46.4054	24.1280	27.0039	63.0167	32.7545	22.4828	27.5524	31.1414	15.4213	20.1910	14.1446	55.1068	32.1870	19.9568	41.2998	19.8528	23.5045	8.4864	21.8783	51.4441	24.6822	35.9888	29.2629	34.1964	15.8511	28.9323	31.4183	23.1267	25.0925	33.8717	64.8290	24.4966	28.7790	22.2613	39.5671	16.2495	36.3647
HPF1	2.5859	12.3981	8.0910	5.7918	4.6119	13.0110	5.5775	5.0420	5.3229	2.8308	6.6341	5.7280	3.6440	7.9475	13.8823	3.9648	6.7675	5.6767	5.0794	5.4334	15.7573	11.6423	10.6800	5.1450	12.2271	13.5952	9.0695	12.0962	14.2985	5.5399	7.4782	3.9764	8.5338	10.6783	16.2368	7.0986	4.3778	8.0407	8.9490	10.5683	11.9030	15.2940	4.3095	10.1194	7.5936	11.6525	7.8385	10.6392	9.7641
SHOX	0.0000	0.0000	0.0000	0.0000	0.0000	0.0000	0.0000	0.0000	0.0000	0.0000	0.0000	0.0000	0.0000	0.0000	0.0000	0.0000	0.0000	0.0000	0.0000	0.0000	0.0000	0.0000	0.0000	0.0000	0.0000	0.0000	0.0000	0.0000	0.0000	0.0000	0.0000	0.0000	0.0000	0.0000	0.0000	0.0000	0.0000	0.0000	0.0000	0.0000	0.0000	0.0000	0.0000	0.0000	0.0000	0.0000	0.0000	0.0000	0.0000
HAS2	0.5469	1.5980	0.0873	0.2416	0.2241	2.0682	2.4957	0.7276	0.0619	2.2502	1.0109	1.9664	1.1724	3.5162	1.1331	0.4018	0.8834	0.6196	0.4495	0.7676	0.8236	1.7383	3.0872	0.8473	1.0751	2.6075	1.1476	2.6578	1.3458	0.2433	0.6518	1.3336	0.5388	0.8674	0.5139	0.3547	0.3807	2.3271	1.0662	0.9009	1.9676	1.2403	0.4249	0.5964	0.7415	0.9735	0.8532	1.9167	1.2628
CMA1	1.3081	4.6944	0.0988	0.6674	0.2161	1.5318	0.9501	1.2956	0.1868	1.8588	0.9188	0.4103	0.6752	1.7568	1.3369	0.4959	0.0632	0.2549	0.7494	1.7764	2.6316	2.8262	2.6756	0.3740	3.7873	4.4813	2.0890	1.0857	3.1609	0.5959	0.0562	0.1139	0.0224	0.6306	0.0000	0.0816	0.0308	0.2048	0.1191	2.4995	0.0197	0.0447	0.0000	0.0000	0.8461	0.0212	0.0000	0.6594	0.0491
LSM4	35.9873	47.2890	15.6330	8.7524	28.9550	37.6601	28.6126	25.8587	12.9172	34.5385	11.6144	25.4802	26.1991	13.8907	12.2024	36.5867	26.4796	30.9696	29.7343	32.2678	8.7098	9.3142	31.6473	23.6887	13.7996	7.9364	28.8179	7.7956	8.1860	9.7411	19.5412	53.1207	47.5727	26.6662	52.6390	19.6637	47.5074	22.3690	44.6985	30.7710	30.1302	181.9396	24.0518	41.4059	14.4664	42.3238	44.6979	16.2183	16.8972
FBXW11	4.8470	4.2616	11.0451	13.0381	6.2371	7.3753	5.7719	6.4970	12.4476	5.6493	7.4231	7.9100	8.3028	8.8844	7.4273	7.9542	12.4877	6.1580	7.5459	7.4971	8.3870	10.7949	7.9187	10.1335	8.7352	9.7008	10.2635	8.5006	10.2299	12.8934	20.2427	3.7495	8.0836	10.1201	5.5788	7.6330	9.1186	7.5498	4.8688	6.6767	9.5826	7.4198	9.8867	3.2752	10.2103	8.6251	4.7762	12.6802	8.4977
KIAA1549	0.4665	0.2185	0.0938	0.4120	0.3091	0.4106	0.8289	0.5668	0.1564	0.4475	0.7021	1.1304	0.8967	0.9463	0.5948	0.7287	0.9453	0.5083	0.6863	0.6639	0.4902	0.6371	0.4166	1.1883	0.5168	0.9273	0.9880	0.6900	0.7878	0.2496	0.0727	1.0372	0.6255	1.3450	0.0922	0.9770	3.2480	1.6020	1.3866	1.6810	2.7500	1.6815	1.5135	4.0384	1.6470	3.3455	0.5789	3.7101	1.8917
USP10	11.5342	7.3322	12.5327	14.9753	12.8548	13.8697	13.7103	16.4098	12.8311	10.9328	10.7958	13.1334	14.8467	13.8075	11.4496	14.5398	17.0574	10.5412	12.9771	12.5808	14.6004	17.1464	15.8127	13.4407	12.7473	16.0193	16.1991	13.7300	15.6267	12.5017	21.3504	16.4921	19.4554	27.9120	18.0659	11.0802	27.1880	14.6113	21.8854	20.3494	27.1662	24.2299	15.0692	34.8447	18.1664	31.4142	10.9115	26.2021	20.4480
CCNL2	2.6958	2.3487	6.9725	8.2389	3.8665	6.7699	5.2138	6.5360	5.8745	3.1864	3.5557	5.1264	2.3857	8.2220	4.8243	6.5010	7.0150	2.1316	5.5082	4.1376	7.1720	9.6224	13.0041	4.3637	5.8941	8.1024	5.0022	9.1233	5.7653	12.7630	6.2455	14.6333	8.6011	7.3715	12.1701	3.8104	9.4171	9.6783	5.1890	12.4383	2.4334	7.5472	13.1514	16.3057	8.4001	17.9948	14.1789	7.0326	30.2076
SLC15A3	2.6821	0.9810	0.9904	0.8872	1.5747	6.3948	3.3757	2.9468	0.6251	3.5441	2.9944	6.4747	3.8787	4.9469	2.7219	6.6344	5.2111	5.0781	8.2841	6.5610	3.5013	3.3600	7.4774	6.3470	4.5395	3.6152	5.8430	2.9865	2.7443	0.9865	3.6638	8.7938	20.2342	5.4078	5.1277	14.8933	1.9947	6.4811	3.3785	5.3587	5.8260	7.3391	4.9161	0.7105	5.8441	14.8198	1.7599	8.0973	5.5273
CLPSL2	0.0000	0.0000	0.0000	0.0000	0.0255	0.0000	0.0331	0.0000	0.0000	0.0317	0.0000	0.0000	0.0000	0.0000	0.0000	0.0000	0.0000	0.0000	0.0000	0.0407	0.0000	0.0000	0.0395	0.0000	0.0000	0.0000	0.0000	0.1025	0.0000	0.0199	0.0000	0.5238	0.0343	0.0000	0.0000	0.0000	0.8255	0.0523	0.9591	0.0000	0.0000	0.0343	0.0242	1.9331	0.0671	0.0000	0.6832	0.5963	0.0000
ADCY8	0.0000	0.0000	0.0000	0.0000	0.0000	0.0044	0.0046	0.0032	0.0000	0.0000	0.0247	0.0000	0.0068	0.0000	0.0062	0.0000	0.0267	0.0000	0.0113	0.0112	0.0069	0.0667	0.0000	0.0000	0.0167	0.0382	0.0206	0.0740	0.0618	0.0027	0.0000	0.5042	0.0047	0.0033	0.0094	0.0057	0.0195	0.0108	0.0000	0.0000	0.0000	0.0000	0.0000	0.0412	0.0031	0.0089	2.4073	0.0250	0.0035
UVRAG	1.8354	1.8350	1.5410	2.6516	2.4068	4.5715	2.4540	2.5761	1.5188	1.8309	4.2491	4.5759	2.8954	5.6261	5.9817	2.2940	3.4383	1.9051	3.6599	3.0437	5.9274	6.5997	4.4399	3.5007	4.8792	5.8862	4.1761	6.3364	7.2698	1.9845	4.2818	5.3228	2.5820	3.1368	2.2788	4.6255	4.8983	4.5149	3.0201	2.8219	4.6334	2.8778	3.8374	3.7320	4.6238	2.5339	3.6618	4.9729	6.0420
MAPKBP1	3.2465	0.4487	4.8069	11.5080	3.7586	1.5339	1.8519	3.2006	6.4605	1.9153	2.1348	3.2200	3.0572	4.2272	2.5427	2.0548	1.8683	1.1899	2.1890	1.5040	2.0925	2.9663	1.7829	3.0329	3.8665	3.8164	2.1107	3.3050	2.3518	8.0198	2.6609	1.8851	2.3170	3.0349	1.2057	3.9453	2.7994	2.6480	1.1802	3.0878	1.6611	2.3709	2.4951	1.4665	3.2835	1.8374	0.7195	3.0622	3.5418
ZCWPW1	0.2496	0.4383	0.5299	0.7739	0.2207	0.9777	0.4329	0.3444	0.6593	0.4841	0.7729	0.6445	0.5993	1.0134	1.1036	0.4948	0.4953	0.6046	0.8466	0.8386	1.0432	0.9376	1.3877	0.6074	1.0695	0.9583	0.5238	0.9198	0.7238	0.5707	1.0392	0.8682	0.7327	0.3072	0.2021	0.8528	1.5896	0.9398	1.0135	0.5168	0.3847	1.0167	0.4495	1.0278	0.8445	0.3828	0.5358	0.4202	1.1930
SPDYE2B	0.0000	0.0000	0.0595	0.2055	0.0150	0.0474	0.0000	0.0345	0.0000	0.0000	0.0442	0.0000	0.0000	0.0113	0.0000	0.0000	0.0000	0.0000	0.0000	0.0000	0.0222	0.1609	0.0000	0.0000	0.0000	0.0234	0.0088	0.0453	0.0221	0.0351	0.0445	0.0257	0.0000	0.0285	0.0607	0.0000	0.0348	0.5325	0.0135	0.0471	0.0000	0.0101	0.0071	0.0161	0.0528	0.0766	0.0373	0.0459	0.0222
SLC33A1	0.9239	2.1128	1.0569	1.1370	1.4848	1.6920	1.7593	1.3713	0.5883	1.0120	1.3757	1.2277	1.2903	1.1931	2.3542	1.0244	1.8108	1.1465	1.2540	1.4748	1.4675	1.0975	1.9880	0.9469	1.6312	1.5726	1.7656	1.2424	1.1686	0.8717	2.3595	2.1678	1.4070	1.7301	1.8927	1.0003	1.1066	2.2745	1.8123	2.1508	2.7711	0.6928	2.8562	2.0148	1.7726	1.6721	4.3006	2.1853	2.3747
BEND2	0.0286	0.0000	0.0000	0.0086	0.0000	0.0000	0.0087	0.0000	0.0000	0.0125	0.0079	0.0000	0.0000	0.0025	0.0000	0.0000	0.0000	0.0000	0.0000	0.0054	0.0033	0.0918	0.0000	0.0000	0.0000	0.0105	0.0000	0.0202	0.0000	0.0052	0.0028	0.2414	0.0497	0.0000	0.0000	0.0000	0.0000	0.0138	0.0000	0.0000	0.0000	0.0000	0.0032	0.0932	0.0147	0.0043	0.0000	0.0239	0.0033
NSFL1C	9.8555	6.3711	11.1934	10.2025	12.0330	9.7390	9.3495	10.4465	13.6105	10.1756	6.4790	8.9399	10.7849	10.5273	8.7706	8.8508	10.4097	8.6081	7.8261	8.8023	7.5371	7.6784	9.8698	11.0010	11.4423	7.6037	11.6297	8.0473	7.6710	9.1868	15.1558	17.4466	12.1400	13.7283	12.0044	10.1713	13.4506	12.1448	13.4855	13.9898	14.3235	15.3859	14.3641	15.4920	12.3542	11.0903	10.6756	9.6176	18.2785
NWD1	0.0724	0.0891	0.0808	0.2848	0.0136	0.4080	0.2519	0.1045	0.1927	0.0359	1.1943	0.1050	0.0921	0.4679	0.1218	0.1827	0.4818	0.2817	0.4766	0.2957	0.0803	0.3681	0.4291	0.2057	0.2416	0.0557	0.1678	0.2222	0.0862	0.3234	0.1682	0.4719	0.0893	0.0194	0.0961	0.0752	0.0330	0.0611	0.0259	0.2542	0.2505	1.3614	0.0726	0.3870	0.3060	0.0628	0.2549	0.1609	0.0972
HNRNPCL2	0.0000	0.0000	0.0000	0.0345	0.0135	0.0340	0.0000	0.0494	0.0126	0.0000	0.0475	0.0000	0.0521	0.0000	0.0000	0.0000	0.0128	0.0000	0.0000	0.0000	0.0265	0.0320	0.0209	0.0000	0.0257	0.0525	0.0000	0.0135	0.0099	0.0105	0.0797	0.0923	0.1088	0.0256	0.0362	0.0221	0.0249	0.0553	0.0121	0.0121	0.0160	0.0000	0.0000	0.0863	0.0000	0.0515	0.0267	0.0411	0.0133
PSTPIP1	0.7605	0.4963	0.1281	0.3956	0.3508	2.7081	1.1191	0.6869	0.1530	0.4993	0.5406	1.4708	0.9485	1.1792	0.4244	1.0904	1.0002	0.9607	2.3687	1.4448	0.3315	0.2915	3.4415	1.2547	0.5876	0.4192	1.2438	0.4277	0.2525	0.1221	0.7280	1.1429	4.0735	1.1367	0.7879	1.5660	0.4474	1.0279	0.8664	0.6309	0.5945	1.5070	1.1041	0.1528	1.2670	1.1584	0.4191	1.3369	4.2196
ASB13	17.9150	10.6667	3.4923	4.1338	34.3448	11.1697	11.7703	22.6718	4.6914	7.5271	3.2390	7.2890	16.9846	7.8066	4.9463	10.7077	6.6212	5.9965	5.9964	7.6524	4.6258	6.3640	8.0193	9.4680	5.8442	4.3726	10.0086	4.4562	3.6176	4.5351	8.5811	9.6279	7.0490	12.6707	8.4909	6.7822	18.5180	7.9771	17.4010	10.0459	18.7325	18.9425	12.2292	4.0495	9.1579	6.8922	8.1287	8.4141	4.9761
SHLD3	0.9906	3.2230	1.0110	0.5585	1.6392	1.2324	1.0704	1.9793	0.4613	1.2241	0.4951	0.6908	0.7796	0.4700	0.6729	1.2113	1.1579	0.8515	0.6057	0.8857	0.9952	0.7667	1.4694	1.0077	0.7172	0.8444	1.1466	0.6300	0.7694	0.6282	2.8607	2.3620	0.8919	2.4717	1.5663	0.7622	0.4972	1.6276	0.6419	1.8518	1.1276	1.0121	1.5539	1.2436	0.6917	2.7387	2.1425	1.8675	2.2938
ZNF296	5.5497	1.5060	4.6012	6.5114	5.7197	7.7496	5.7691	5.1377	14.5004	2.8979	2.6379	3.5014	4.2865	2.5386	0.9083	9.7573	8.2053	5.4534	12.7772	12.7282	0.2812	0.3612	8.2152	4.2226	0.4430	0.4178	4.5550	0.5837	0.1640	6.6854	4.1227	13.4050	9.1386	8.9151	9.8808	2.2229	15.7332	3.2937	9.5424	6.7424	4.3725	17.8987	9.0650	15.2517	2.9799	7.6849	5.8982	4.0172	5.2196
SDHAF3	7.4571	29.3282	7.7694	5.6005	8.7598	17.6543	10.6834	10.2426	5.6262	6.3645	6.1315	5.1875	9.5044	7.0929	8.3403	8.2176	9.1185	7.4345	8.4368	8.9187	9.2535	6.8650	13.7779	4.1793	6.6101	8.0330	10.1187	7.9108	8.2681	5.1194	16.3657	11.4278	8.1555	10.2470	28.8063	14.7397	17.2563	13.4488	16.9892	17.5455	19.4272	10.8354	7.9702	27.8699	9.6194	27.9976	22.0572	11.6261	20.8755
UBE2Z	14.6131	11.4643	11.0374	13.1190	16.2506	18.5710	13.3255	14.6221	13.5072	13.2065	10.1317	17.1155	22.5147	16.2570	9.8278	18.3645	21.0252	10.3971	16.9479	14.1497	10.0255	11.9211	16.8385	19.6472	12.3226	11.5944	21.1197	11.1353	9.9688	10.8043	34.4646	14.0945	32.0156	13.8121	14.2280	17.0606	15.2324	15.3366	21.3390	18.6657	28.9501	24.0461	17.2160	16.7404	17.5096	25.0386	16.0762	22.8715	35.1378
TUBD1	0.6957	1.9264	3.2206	3.3173	0.7057	2.5897	1.8636	1.5383	2.9142	0.8535	1.7092	1.4562	0.8316	2.2418	2.3542	0.9573	1.6258	1.2755	1.1287	1.2671	2.0494	2.1391	2.1408	1.4721	1.6973	2.0682	2.1625	1.8690	2.3091	2.6986	2.4758	2.3047	2.4524	2.2779	2.6779	1.4684	1.1674	2.7588	1.2936	2.0118	2.6141	1.7979	2.6494	3.4240	6.3360	6.5849	4.5919	2.3860	3.2498
MXD4	14.3007	7.6850	5.1252	8.8198	17.0097	13.6341	12.6405	12.7507	9.5721	9.5820	9.1976	17.1649	18.6030	16.3853	11.2024	14.5988	13.4546	8.9720	17.4568	16.2297	12.1335	12.4453	18.6277	17.6437	15.9281	14.9787	14.3302	11.8643	11.2059	7.1455	10.2139	7.5286	8.8281	13.6878	8.9105	23.1911	6.0237	10.5469	13.3565	17.5856	6.0343	19.4216	21.2700	7.8204	15.1084	8.8177	3.3470	10.9761	14.0184
TEX30	0.9691	3.2863	1.5313	1.0852	0.9736	1.8999	0.9865	0.8673	1.1442	0.9179	0.5765	1.2994	0.7345	0.7504	1.0679	0.9200	1.0697	1.3127	1.0227	0.9030	1.0455	0.6567	1.7845	0.9127	0.7306	0.7262	1.3623	0.7840	0.8465	1.3236	1.8726	4.4217	2.4154	1.0083	3.5941	0.8135	2.6317	1.2901	1.2123	1.8600	2.5173	2.1453	1.2109	4.3064	0.7755	0.4750	7.2021	1.0042	2.4346
GUK1	53.4314	65.8933	45.9647	28.7112	35.9878	53.1717	39.7841	30.6168	32.0943	43.0305	21.6326	38.0471	36.1585	31.3159	35.1801	47.6241	30.9076	39.5767	41.8577	42.2680	27.3802	34.7949	50.8602	34.9179	38.8309	21.4156	35.1154	30.6998	25.1437	25.0753	22.5280	42.7546	41.1011	29.8014	49.5123	40.8443	20.3026	37.0290	65.0949	42.6955	26.3324	58.7186	23.7078	25.2052	27.3602	32.6661	27.0811	18.8257	29.7815
ANGPT2	0.2682	0.2872	0.4086	0.7814	0.2545	0.8479	0.8368	0.4961	0.2769	0.3447	0.8628	0.5340	0.4035	0.7492	0.7051	0.2052	0.5404	0.3234	0.5980	0.4132	0.7890	1.0412	0.7238	0.1870	0.4895	0.9164	0.4120	1.1449	0.9258	0.8826	0.9473	2.1906	1.8602	1.8371	0.9221	0.7917	0.6618	6.4046	3.8221	1.8549	2.1782	1.2706	1.0933	9.5568	1.7121	2.2344	2.2641	4.1318	1.2533
NLRP1	0.3857	0.1215	2.0437	3.4499	0.2320	2.0533	0.7188	0.7971	2.0524	0.4556	1.3375	1.3266	0.7608	1.8159	0.7719	1.0050	1.1926	0.6215	1.8377	1.0059	0.4746	1.4980	3.8567	0.8813	0.4957	0.7739	0.7266	1.6064	0.6343	3.8310	3.9059	1.1462	1.6793	1.2113	2.0392	1.3834	0.3540	1.7809	1.4560	2.3366	0.5621	0.9398	1.1250	1.9367	1.8300	6.8185	0.9740	2.7474	4.0266
GRPEL2	1.9791	3.9655	32.3741	13.0313	1.6991	2.7586	2.0695	1.8455	27.0032	1.7211	1.5296	1.3756	1.6703	1.4214	1.7632	2.4325	2.6970	1.8483	1.7026	1.8440	2.0830	2.3509	2.9512	2.3397	1.7304	2.2382	2.6039	1.9161	1.7364	32.9563	2.7340	5.0459	4.6907	8.9147	4.9451	1.8286	3.1077	4.4620	2.3461	5.2305	2.8759	3.6745	6.5395	3.8248	3.0158	8.2672	3.9987	8.4963	3.6767
DEPDC4	0.0850	0.2048	0.1979	0.1536	0.2298	0.2838	0.2336	0.4855	0.0748	0.1303	0.1586	0.1695	0.1063	0.1835	0.2737	0.2186	0.3229	0.0153	0.1448	0.1673	0.1228	0.4157	0.2397	0.1546	0.0952	0.1635	0.1995	0.3865	0.1210	0.1908	0.3546	1.0094	0.2756	0.1184	0.3897	0.0818	0.3097	0.3385	0.0716	0.1475	0.3441	0.3225	0.1279	0.9870	0.2455	0.3119	0.6892	0.3302	0.2313
MIOX	0.0369	0.0000	0.0859	0.0222	0.0434	0.3722	0.0789	0.1511	0.0081	0.0970	0.0102	0.1070	0.0503	0.0065	0.0000	0.1380	0.2885	0.1862	0.1396	0.1383	0.0085	0.2887	0.2282	0.0488	0.0165	0.0135	0.0306	0.0610	0.0064	0.0068	0.0147	0.5643	0.1167	0.0822	4.9346	0.0000	0.0321	0.1514	0.1709	0.0466	0.6901	0.0467	0.0576	0.4631	0.1294	0.0663	0.0516	0.0794	0.0598
VN1R1	0.0282	0.0000	0.1835	0.3336	0.0927	0.0668	0.0946	0.0910	0.1612	0.0411	0.1868	0.1123	0.0256	0.1588	0.6201	0.0527	0.1007	0.1015	0.0426	0.0528	0.4882	0.6690	0.1537	0.1117	0.3975	1.1553	0.0700	1.0044	0.4034	0.2425	0.0951	0.4081	0.0891	0.0691	0.0979	0.3250	0.1041	0.4553	0.5278	0.5747	0.1101	0.0534	0.3514	0.3747	0.3369	0.5482	0.1971	0.2962	0.1630
RPS16	328.8077	684.3062	212.4924	132.3809	219.2420	587.3634	372.6214	190.1340	178.3143	229.4528	203.1958	214.1075	207.9471	239.5235	283.7710	286.5170	198.6523	353.1641	264.5081	322.3050	293.1915	250.7320	507.4742	160.3621	358.0219	226.2651	226.3337	191.7725	216.0311	142.7210	187.9826	404.1329	250.5318	207.4013	713.4519	253.6476	1064.9123	499.2620	408.3465	268.9561	288.6971	352.5860	148.6872	387.6216	132.3865	308.6517	248.9818	251.0807	205.7179
OTOGL	0.0027	0.0029	0.0327	0.0791	0.0013	0.0224	0.0231	0.0151	0.0154	0.0032	0.0686	0.0215	0.0123	0.1179	0.0617	0.0101	0.0157	0.0000	0.0082	0.0020	0.0798	0.1192	0.0118	0.0321	0.0544	0.1967	0.0194	0.1836	0.1416	0.0109	0.0815	0.6821	0.0341	0.0108	0.0188	0.0104	0.0176	0.0391	0.0216	0.0216	0.0030	0.0427	0.0144	0.1748	0.0534	0.0404	0.0113	0.1174	0.0312
CT47A8	0.0000	0.0000	0.0000	0.0000	0.0000	0.0000	0.0000	0.0000	0.0000	0.0000	0.0000	0.0000	0.0000	0.0000	0.0000	0.0000	0.0000	0.0000	0.0000	0.0000	0.0000	0.0000	0.0000	0.0000	0.0000	0.0000	0.0000	0.0000	0.0000	0.0000	0.0000	0.0000	0.0000	0.0000	0.0000	0.0000	0.0000	0.0000	0.0000	0.0000	0.0000	0.0000	0.0000	0.0000	0.0000	0.0000	0.0000	0.0000	0.0000
ADIPOQ	0.0288	0.0540	0.0000	0.0289	0.6368	0.0983	1.8917	1.7329	0.0476	7.9363	0.1394	0.3553	0.9040	2.1629	0.1646	0.0674	0.1030	0.0208	0.0327	0.0432	0.5228	1.5140	0.8439	0.2667	0.2551	3.2616	0.5648	4.7236	4.9383	0.0079	0.0229	0.3480	0.6608	0.3629	0.0000	0.1940	0.0031	0.0348	0.0000	0.0091	0.0000	0.0091	0.0032	0.0615	0.0476	0.0043	0.0067	0.0241	0.0367
SCHIP1	0.0303	0.0510	0.0767	0.1740	0.0122	0.1620	0.0820	0.0205	0.0591	0.0253	0.2540	0.1351	0.0315	0.5941	0.7959	0.0284	0.0349	0.0187	0.0328	0.0487	0.4087	0.6007	0.0631	0.1146	0.2156	0.5508	0.0790	0.8598	0.7853	0.0619	0.0448	0.2652	0.0247	0.0831	0.0493	0.2434	0.0283	0.2071	0.0821	0.0966	0.0702	0.0521	0.0444	0.1588	0.2521	0.1454	0.0546	0.0642	0.1324
DEK	11.1734	17.8417	13.5356	14.9498	10.6370	18.9835	13.6093	17.4582	9.8884	9.0369	9.5014	12.3037	10.2528	12.9907	18.0010	10.8288	12.9078	12.1307	11.7700	11.2582	23.9211	19.5325	15.7194	11.7063	20.1837	21.4608	18.3160	17.4067	20.9954	13.4828	22.3457	21.5468	19.0562	35.2392	32.5416	11.8715	22.8888	15.3759	19.4815	22.1659	36.1343	18.4980	19.6473	18.3017	14.8527	36.0719	102.8527	24.9569	29.3465
SLITRK4	0.0251	0.0960	0.3172	0.5516	0.0270	0.0660	0.0504	0.0387	0.0979	0.0398	0.1031	0.0286	0.0098	0.0885	0.1282	0.0402	0.1763	0.0362	0.0163	0.0081	0.2487	1.3371	0.0496	0.0901	0.7554	0.6726	0.1861	0.4337	0.2327	0.2483	0.1994	0.2079	0.3789	0.1151	0.1111	0.0800	0.0187	0.0710	0.0151	0.0770	0.0461	0.0227	0.0112	0.6051	0.4202	0.0129	0.0184	0.0669	0.0332
SRR	0.5399	0.8617	0.8442	1.0719	0.7377	1.4752	0.4355	0.8301	1.2153	0.5594	0.9350	0.9974	0.8152	1.0016	1.9134	1.2574	0.8286	0.9253	1.4499	1.1612	2.4396	2.4315	1.3269	1.2933	1.5569	3.0414	1.1644	2.5700	2.2505	1.3848	0.9430	1.0006	1.0441	1.7533	2.4740	1.3169	0.4564	1.5441	0.7080	1.3718	0.7736	0.6507	0.6630	0.6087	1.2399	0.9824	0.5562	1.0961	1.6040
NOB1	11.4314	16.8838	13.4187	13.9639	9.6682	24.4530	16.5635	12.2429	19.8388	10.7771	14.3858	13.1287	15.3574	15.8481	10.6276	21.5858	20.0832	14.3681	16.7118	22.5968	9.5276	12.2868	18.0022	18.2870	9.7596	8.7106	19.3904	9.1405	8.7304	14.6802	16.9882	25.3392	34.5054	37.7395	35.3714	16.0514	22.7370	14.1190	30.0651	26.0501	23.1648	35.3620	16.9032	18.4884	19.1268	32.6138	6.6665	27.2726	13.7721
TAB3	1.7670	1.2837	7.5348	6.2125	2.8444	2.1037	1.9371	2.5708	6.3690	1.3474	2.0853	1.8676	2.3820	2.0547	1.9223	1.8059	3.1856	1.4430	2.3203	2.1030	1.9206	2.6195	2.2587	1.8922	1.9916	2.5521	2.0537	2.4220	2.1871	9.0108	5.6812	3.5966	2.0693	3.0214	1.6170	1.4860	1.7436	3.0370	2.1614	2.3262	2.7855	1.9994	3.4061	1.5025	2.4991	2.6524	2.5760	4.1402	7.8756
PSMD4	20.3852	23.5312	23.8718	22.0169	22.5745	36.7329	23.5811	21.8086	23.1868	22.6710	20.9434	28.3461	21.2912	27.3149	39.6124	25.5432	26.4543	22.5781	26.5324	28.6510	35.8836	30.3123	29.7078	25.0734	44.6421	30.9201	30.2285	27.9662	34.8063	20.6522	31.8326	45.0276	35.2710	29.7815	43.5192	33.3546	43.9609	45.4334	69.7020	31.1302	28.4610	49.5050	35.4671	82.0383	27.1878	36.8964	48.7528	34.0066	26.3827
OR5F1	0.0000	0.0000	0.0000	0.0000	0.0000	0.0000	0.0000	0.0000	0.0000	0.0000	0.0000	0.0000	0.0000	0.0000	0.0000	0.0000	0.0000	0.0000	0.0000	0.0000	0.0000	0.0000	0.0000	0.0000	0.0000	0.0000	0.0000	0.0000	0.0000	0.0000	0.0000	0.1129	0.0222	0.0000	0.0000	0.0000	0.0000	0.0000	0.0000	0.0000	0.0000	0.0000	0.0000	0.0000	0.0000	0.0000	0.0000	0.0168	0.0000
METTL4	0.8797	1.7786	1.5089	1.6388	0.8137	2.4285	1.4033	1.6593	0.9478	0.8723	1.2513	1.4776	1.0316	1.7847	0.9163	1.2556	2.1002	0.6592	1.1304	1.3064	1.1960	1.7147	2.7838	1.1557	1.3852	1.4205	2.5951	1.6133	1.2247	1.2108	1.5359	2.2833	2.7022	2.6399	2.7416	0.9931	2.1147	2.1400	1.1335	1.9386	4.5923	2.1999	2.1747	5.0337	1.5187	2.8255	1.6529	2.6735	2.7500
KCTD20	6.1274	4.9352	18.8316	17.0075	4.7039	11.7327	5.7043	6.4807	12.6089	6.9203	8.5908	8.3493	7.5039	17.9755	20.3900	6.0129	8.7208	4.0117	5.7724	5.8097	11.7562	13.1638	7.9169	8.5737	19.8623	16.2888	8.4474	15.3854	16.1480	20.1654	7.9041	5.3951	12.7116	13.1303	7.8715	10.0630	15.4636	14.6304	9.1181	9.7444	22.8599	7.4855	12.0116	7.1273	15.2153	13.6005	13.0188	16.3547	11.7150
TRIM39-RPP21	0.0000	0.0000	0.0000	0.0000	0.0000	0.0000	0.0000	0.0000	0.0000	0.0000	0.0000	0.0000	0.0000	0.0000	0.0000	0.0000	0.0000	0.0000	0.0000	0.0000	0.0000	0.0000	0.0000	0.0000	0.0000	0.0000	0.0000	0.0000	0.0000	0.0000	0.0000	0.0000	0.0000	0.0000	0.0000	0.0000	0.0000	0.0000	0.0000	0.0000	0.0000	0.0000	0.0000	0.0000	0.0000	0.0000	0.0000	0.0000	0.0000
EGLN1	6.7597	1.5558	5.2049	4.5398	7.0606	3.9352	3.7713	9.6745	6.5670	3.8950	5.1675	3.0230	6.4162	5.8147	3.2234	4.8128	4.5618	1.8375	3.3278	3.1903	2.9544	5.8917	3.0150	5.0233	3.2477	5.9631	4.8037	5.9016	4.8751	5.3709	2.9227	1.9728	4.4169	10.5409	2.4335	4.2587	5.4578	5.6257	6.1456	5.6478	2.9908	7.6861	2.8842	5.0176	4.9076	3.5477	0.6263	5.7968	2.4320
GALK1	20.3481	4.8746	5.2218	4.7527	16.7766	7.7719	8.2571	8.1402	8.1794	14.6987	3.1692	3.8885	10.2875	4.5859	3.2022	10.7577	5.3313	4.6065	5.1073	5.4705	1.9398	2.7900	7.6529	5.7482	3.5092	2.0344	4.2932	2.2350	1.8791	4.1449	3.5027	6.0498	8.5535	6.1199	9.0536	5.5286	5.0878	7.1683	5.9198	5.2682	3.6675	11.8722	3.0682	12.0429	6.0366	3.5236	7.3330	8.3209	6.2359
APOBEC4	0.0000	0.2933	0.0000	0.0000	0.0616	0.0353	0.1382	0.0565	0.0000	0.0487	0.0066	0.0605	0.0325	0.0168	0.0445	0.0223	0.0213	0.0000	0.0000	0.0000	0.0000	0.0000	0.0000	0.1260	0.0053	0.0000	0.0197	0.0000	0.0000	0.0044	0.0000	0.3835	0.0151	0.0212	0.0377	0.0000	0.0518	0.0172	0.0702	0.0501	0.0997	0.1582	0.1115	0.0718	0.1425	0.0357	0.1389	0.0114	0.0882
MBIP	4.7034	11.6999	4.1542	4.0153	3.8363	13.0331	5.3433	3.9263	3.4639	4.7378	11.8694	4.1836	4.1190	6.6953	4.8179	5.6381	7.2015	10.2842	7.8397	7.3884	7.7093	6.0700	14.0215	3.9036	5.9123	6.7540	5.3335	5.0159	5.6192	3.7269	4.4638	5.5791	3.8697	5.2387	5.1843	4.5649	2.1933	5.9658	3.0613	5.2334	13.5806	3.9786	6.9195	7.7905	6.5248	4.3132	12.3071	5.5999	4.2086
APLN	0.0925	0.3301	0.0957	0.1114	0.1546	0.5062	0.2322	0.2481	0.0498	0.0420	0.7329	0.4472	0.2710	2.1728	0.3459	0.3363	0.5051	0.1333	0.2956	0.1387	0.2185	0.6146	0.3439	0.2446	0.3500	0.4781	0.1248	0.4466	0.2979	0.5271	1.4777	3.1934	0.7216	1.7960	1.0463	0.4744	5.9939	23.9077	8.4915	1.9718	1.7213	5.5824	1.0260	5.2219	0.8818	3.3730	3.7690	3.9015	0.4188
BTF3L4	1.7098	9.3096	7.7892	5.8026	1.6735	8.4325	3.4390	2.4492	5.4580	2.2515	5.0075	3.7649	3.0846	5.6765	6.7558	3.0468	5.6777	3.8064	3.8707	4.3898	7.7325	7.7025	7.9719	4.4414	6.3855	7.4309	5.9112	6.4389	6.9021	6.1650	11.7071	7.1299	7.1248	5.7415	7.8199	4.8598	3.5154	6.7536	5.6888	6.0235	10.3968	4.7096	5.2433	10.4630	4.8718	8.1171	9.4789	7.6838	7.6839
AK9	0.2821	0.4672	0.4460	0.6219	0.3378	0.8762	0.4087	0.6379	0.4651	0.4772	0.7365	0.6758	0.4296	0.6475	0.8602	0.4080	0.6818	0.5534	0.4371	0.5166	1.3438	0.9243	0.6589	0.4859	0.9425	1.0516	0.9076	1.0726	1.0509	0.4892	0.4040	0.8664	0.4421	0.6977	0.5146	0.3155	0.6094	0.4466	0.5348	0.5039	0.4983	0.2324	0.6975	0.5782	0.6741	0.4264	0.7593	0.6307	0.9541
SLC25A17	2.0845	5.1489	3.9668	3.0453	3.1436	5.6683	3.7838	3.3047	2.4167	2.2996	3.0721	3.1743	3.3684	3.0907	1.8325	3.1452	4.6691	2.5026	2.9801	3.4814	2.5916	2.2933	5.2334	2.8555	2.3450	2.2087	4.6731	2.6288	1.9322	3.4811	5.9519	6.3254	5.1385	3.5326	6.8175	1.6167	8.6123	4.0049	4.2500	3.8792	4.4009	2.7838	4.5829	6.6518	3.4129	6.1736	4.0267	5.1389	6.9460
AC079594.1	0.0000	0.0000	0.0000	0.0000	0.0000	0.0000	0.0000	0.0000	0.0000	0.0000	0.0000	0.0000	0.0000	0.0000	0.0000	0.0000	0.0000	0.0000	0.0000	0.0000	0.0000	0.0000	0.0000	0.0000	0.0000	0.0000	0.0000	0.0000	0.0000	0.0000	0.0000	0.0000	0.0062	0.0000	0.0000	0.0000	0.0000	0.0000	0.0000	0.0000	0.0000	0.0000	0.0000	0.0000	0.0000	0.0000	0.0000	0.0000	0.0000
MEDAG	1.0109	2.3659	0.7395	2.5056	1.2223	3.1712	3.0252	2.3907	0.6612	7.4745	6.4919	2.9013	2.8104	11.9803	6.7931	1.1613	0.5679	0.8745	0.6341	0.2816	3.2781	8.5569	3.5518	1.7952	7.0550	8.4327	4.3461	33.2949	8.8284	8.2015	1.8072	2.4184	5.8929	3.4320	1.0960	4.9781	1.5704	15.1688	4.9451	12.6159	3.6771	3.4250	0.1995	1.2908	6.1252	0.9688	1.0783	5.9735	0.9965
AL162377.3	0.0000	0.0000	0.0000	0.0000	0.0000	0.0000	0.0000	0.0000	0.0000	0.0000	0.0000	0.0000	0.0000	0.0000	0.0000	0.0000	0.0000	0.0000	0.0000	0.0000	0.0000	0.0000	0.0000	0.0000	0.0000	0.0000	0.0000	0.0000	0.0000	0.0000	0.0000	0.0000	0.0000	0.0000	0.0000	0.0000	0.0000	0.0000	0.0000	0.0000	0.0000	0.0000	0.0000	0.0000	0.0000	0.0000	0.0000	0.0000	0.0000
SRA1	10.7791	28.2028	7.0302	4.8621	8.0639	20.6285	10.9801	6.0266	7.0344	14.2467	6.2516	11.4618	11.2399	9.0897	9.2220	13.8744	14.6047	14.5573	15.4495	15.4211	9.0424	5.9165	14.3246	13.7518	9.9423	6.9828	14.4687	7.1205	5.5292	5.7760	10.2776	19.8549	14.8982	9.0948	14.1837	14.2465	5.3211	11.4897	8.2956	8.3948	6.5801	15.1278	9.8879	7.3577	6.1219	7.3334	7.0514	8.3827	8.2538
DCANP1	0.0000	0.0000	0.0000	0.0000	0.0000	0.0000	0.0000	0.0000	0.0000	0.0000	0.0000	0.0000	0.0000	0.0000	0.0000	0.0000	0.0000	0.0000	0.0000	0.0000	0.0000	0.0000	0.0000	0.0000	0.0000	0.0000	0.0000	0.0000	0.0000	0.0000	0.0000	0.0000	0.0000	0.0000	0.0000	0.0000	0.0000	0.0000	0.0000	0.0000	0.0000	0.0000	0.0000	0.0000	0.0000	0.0000	0.0000	0.0000	0.0000
IRF2BP2	15.3224	25.1855	18.3088	28.3652	20.7082	25.6384	24.7638	27.9628	25.8247	14.2605	38.3342	27.2317	22.5377	75.1282	36.6942	21.9744	27.9337	18.5034	21.4695	25.0380	46.4658	42.9991	33.6538	26.3099	32.3361	52.9749	38.2402	48.0175	34.1421	19.7438	26.4972	25.4075	31.6199	42.0835	48.7334	33.9569	63.2909	33.3843	66.0450	44.4545	32.9126	55.3247	35.9943	49.9562	32.6928	41.6499	103.2486	46.2543	47.1304
RAB7A	40.6977	43.0714	52.5454	37.2100	41.4573	36.7569	41.1540	38.5048	52.0174	41.2260	24.5308	38.1986	43.1968	34.2003	35.0028	37.7471	36.0828	36.4180	35.0361	38.0214	34.3251	29.2165	31.0191	38.0061	33.8299	30.3666	42.6259	29.2706	32.1242	45.4245	77.0735	37.6244	43.6449	38.1738	32.9448	38.5512	42.0873	40.2697	49.3972	33.1272	69.4912	60.7559	49.9875	52.2055	41.9879	37.6276	41.8914	47.2456	46.3034
DOCK2	1.0499	0.8768	0.1450	0.6083	0.6354	5.0969	2.0188	1.2616	0.1813	0.7836	2.0458	3.9569	3.4218	1.8067	0.4321	2.8467	3.1319	2.2273	6.9102	3.5997	0.3913	0.4437	7.0643	3.6306	0.3895	0.6091	2.2650	0.5043	0.4491	0.2052	1.2603	2.0425	3.1750	1.9364	0.6116	1.2331	0.4622	1.1179	1.2050	0.9365	2.6256	1.9905	1.1935	0.4112	2.4914	1.8657	0.1911	3.1193	5.3730
APOO	3.9775	7.6755	3.3502	2.1677	4.2496	6.7986	4.3263	4.0659	2.5617	6.0841	4.4299	2.9257	4.4353	2.3231	3.0137	4.7709	6.6017	5.5729	6.1502	4.5745	3.6259	2.7577	8.9286	3.0483	2.9608	2.8834	4.5171	2.8288	2.9353	2.2711	5.8964	14.1905	6.5890	5.7216	6.3735	3.0498	4.4142	5.4752	8.5366	5.0097	4.8032	7.1825	8.0693	4.7288	2.1167	7.9225	6.5458	3.6765	5.3505
RBSN	1.8360	1.6615	3.0842	7.4950	2.1455	3.5247	2.5364	2.6704	3.2847	1.5172	4.9998	4.0920	3.0351	7.0365	7.6817	2.9566	4.0653	2.7196	3.2739	3.0674	8.1403	10.8197	3.6216	4.8616	8.5796	10.3249	3.9561	10.0100	8.6824	4.3827	2.4109	3.6905	3.8684	6.0027	2.4414	5.7765	2.6234	5.3076	1.9183	4.8734	3.1691	3.0736	6.1370	3.6627	7.2700	3.9608	4.1708	6.1759	4.8403
EID1	31.1137	83.7961	31.3898	37.0591	29.4137	93.0746	41.4667	25.9810	25.0503	25.7277	60.2964	51.3408	42.1185	96.0720	139.6656	34.7439	43.7625	35.1447	36.2916	42.7575	177.8495	134.7211	65.3821	60.4959	166.5225	157.1058	69.1649	137.2559	145.1307	26.6623	49.6758	24.7110	20.9484	38.5783	57.9045	96.6768	26.0729	63.9813	37.4893	54.0750	63.2211	30.6884	40.5936	30.7025	72.1886	44.1628	30.2293	43.5959	36.3472
EP400	2.6699	0.2674	2.1628	6.1080	1.5706	1.8462	2.6097	2.6592	2.9878	1.5350	2.7242	3.8649	3.3415	4.3487	3.1491	3.5750	3.1792	1.8136	3.9869	2.9786	2.9696	5.1456	2.2060	4.3467	3.3529	4.6402	2.9395	4.9649	4.2101	4.2764	6.1518	4.8433	5.0709	6.7170	2.5015	5.2476	5.9819	4.5233	2.5214	5.1981	2.9346	5.6895	5.4512	7.3030	5.2285	4.9717	2.9383	7.9248	8.3798
AC058822.1	0.0000	0.0000	0.0000	0.0000	0.0000	0.0000	0.0000	0.0000	0.0000	0.0000	0.0000	0.0000	0.0000	0.0000	0.0000	0.0000	0.0000	0.0000	0.0000	0.0000	0.0000	0.0000	0.0000	0.0000	0.0000	0.0000	0.0000	0.0000	0.0000	0.0000	0.0000	0.0000	0.0000	0.0000	0.0000	0.0000	0.0000	0.0000	0.0000	0.0000	0.0000	0.0000	0.0000	0.0000	0.0000	0.0000	0.0000	0.0000	0.0000
SLC22A23	7.9608	3.0601	6.4656	10.4194	10.3890	2.5221	7.9017	11.9989	7.8051	6.2225	3.9710	10.5816	12.0291	4.9899	2.0882	8.8325	11.4862	5.7954	7.4289	8.2106	0.6572	0.7884	3.3407	16.8446	0.6887	1.3650	10.1857	1.1310	0.7969	10.4873	5.4628	2.3965	2.0076	7.5510	3.8518	3.3441	9.1974	2.1140	4.4208	4.6886	4.2174	3.8167	8.1873	2.3017	4.0258	3.6593	3.6631	2.8823	10.5242
SPAG5	2.1585	0.5846	1.3892	1.8232	2.4838	3.2895	1.8302	4.1932	1.7860	1.7543	0.3897	1.9156	2.2575	0.8838	0.4802	3.1880	3.5694	1.5379	1.8745	1.1569	0.1497	0.2307	2.3238	1.5197	0.1736	0.2093	2.7941	0.4409	0.1271	2.3239	3.1326	7.9127	7.9288	8.6452	5.4045	0.6546	11.7813	3.3466	7.6719	5.3460	2.1873	6.2197	4.0468	13.8269	1.4145	8.6138	11.3828	9.6666	9.9379
EIF1AX	10.1393	20.8225	16.1425	16.5487	7.5487	17.6972	10.0658	9.5581	10.1567	6.6993	15.2718	9.0742	8.5043	17.5520	15.4908	7.7340	14.5134	8.8193	11.7046	13.3166	18.7993	23.2507	14.9585	11.1261	13.7951	24.3844	20.8836	15.6300	18.2155	17.3300	17.9672	27.2886	21.6566	22.4944	42.1548	13.1669	26.7999	14.6364	14.4844	34.8897	21.6206	14.7670	22.9360	13.6017	16.7311	48.7470	22.5308	17.3132	21.4838
PCDHB7	0.3454	0.0948	0.1485	0.1565	0.0791	0.2839	0.2705	0.1833	0.0897	0.1294	0.7053	0.3726	0.2255	0.7398	0.3350	0.1822	0.1979	0.2043	0.2280	0.2458	0.5897	0.5991	0.1869	0.2460	1.0322	1.0481	0.3473	0.8537	0.2507	0.1623	0.2217	0.5563	0.2858	0.3199	0.3417	0.8315	0.2081	0.2010	0.2127	0.6374	0.4649	0.5266	0.0316	0.1690	0.4641	0.1963	0.0579	0.4405	0.4882
ARMC10	3.3815	8.5755	6.5601	5.6217	2.7852	8.0494	5.2184	3.4777	4.8008	3.5871	5.9458	5.1784	4.3857	6.8774	6.4964	4.2726	7.6858	4.9592	4.3197	5.4194	6.4075	6.9378	7.2081	5.8509	6.2572	6.4857	7.2454	5.6584	6.6164	3.9612	12.2029	6.5529	9.6387	8.8368	16.7659	5.8614	61.8307	9.6892	10.1562	7.4076	11.3942	8.5685	7.2267	8.8433	8.8405	9.8201	7.3935	8.8748	8.3702
SERPINA7	0.0363	0.0518	0.0000	0.0000	0.0000	0.0000	0.1181	0.0208	0.0000	0.0212	0.0000	0.0000	0.0000	0.0170	0.0000	0.0000	0.0054	0.0000	0.0000	0.0000	0.0000	0.0000	0.0000	0.0000	0.0000	0.0000	0.0067	0.0000	0.0083	0.0000	0.0000	0.0779	0.0076	0.0000	0.0000	0.0186	0.0053	0.0000	0.8097	0.0051	0.0000	0.0612	0.0000	0.0061	0.0200	0.0000	0.0000	0.0000	0.0000
EPPIN-WFDC6	0.0000	0.0625	0.0000	0.0000	0.0000	0.0000	0.0000	0.0000	0.0000	0.0000	0.0000	0.0000	0.0000	0.0000	0.0000	0.0000	0.0000	0.0000	0.0000	0.0000	0.0000	0.0000	0.0000	0.0000	0.0000	0.0000	0.0000	0.0000	0.0000	0.0000	0.0000	0.0940	0.0000	0.0000	0.0123	0.0000	0.0000	0.0000	0.0000	0.0000	0.0000	0.0000	0.0000	0.0000	0.0000	0.0000	0.0000	0.0000	0.0000
DNAJC7	2.0986	1.6498	2.9287	2.7240	3.0652	3.0957	2.7526	2.9703	3.5198	2.1903	1.9204	2.8029	3.0443	2.4939	2.0930	2.8168	3.9221	2.2325	2.8676	2.7542	2.1002	2.1717	3.3131	3.2762	2.3515	2.1395	3.4540	2.0229	1.9790	3.4518	4.8591	3.3752	4.4592	4.9469	3.2389	2.2647	5.4996	3.3567	6.2210	2.6817	3.0411	3.4299	3.8183	6.6535	3.4963	6.7869	5.3339	5.5698	5.1452
CYP2A7	0.0641	0.0000	0.0239	0.0412	0.0482	0.0000	0.0705	0.0719	0.0395	0.0674	0.0142	0.0093	0.0467	0.0136	0.0693	0.0600	0.0000	0.0000	0.0000	0.0096	0.0059	0.1004	0.0093	0.0000	0.0172	0.1128	0.0425	0.0545	0.0354	0.0752	0.0255	0.3717	0.0730	0.0057	0.0324	0.0197	0.5133	0.1362	0.0486	0.0486	0.0000	0.2758	0.0629	0.2254	0.1058	0.0230	0.1436	0.1717	0.1010
SPANXC	0.0000	0.0869	0.0000	0.0326	0.0000	0.0000	0.0000	0.0000	0.0000	0.0000	0.0000	0.0000	0.0000	0.0000	0.0000	0.0000	0.0000	0.0000	0.0000	0.0000	0.0000	0.0000	0.0000	0.0000	0.0000	0.0000	0.0000	0.0000	0.0000	0.0000	0.0323	0.1307	0.0514	0.0000	0.0514	0.0000	0.0353	0.0000	0.0000	0.0000	0.0000	0.0000	0.0000	0.4893	0.0000	0.0000	0.0000	0.0000	0.0752
ZNF492	0.0156	0.0334	0.2325	0.1191	0.0000	0.0556	0.0238	0.0168	0.0996	0.0137	0.0431	0.0000	0.0000	0.0165	0.0097	0.0000	0.0070	0.0112	0.0591	0.0176	0.0252	0.2093	0.0454	0.0103	0.0140	0.0286	0.0388	0.1216	0.0000	0.1401	0.0093	0.3015	0.0790	0.0139	0.0592	0.0300	0.0305	0.1017	0.0131	0.0263	0.0087	0.0839	0.0070	0.6465	0.0708	0.0234	0.0146	0.1343	0.0650
FAM167B	3.7780	1.9853	0.0651	0.6884	1.3324	6.9968	3.9952	1.6891	0.5236	4.4959	1.6248	2.5626	2.3860	2.6136	1.7444	2.5842	2.6265	3.0263	5.9322	7.3455	1.6820	2.2879	6.5929	3.7934	2.1637	2.0632	3.5930	1.7684	1.4732	0.4230	1.6121	10.5337	5.5993	4.1178	2.2345	12.0858	3.5760	15.6199	5.8790	9.5833	4.6686	9.4472	3.9762	4.1457	4.6187	2.8079	7.5094	3.7304	7.3065
SERPINB6	33.9956	14.4783	9.5217	5.9043	28.6530	11.0484	22.2111	25.5535	7.4672	28.6794	5.0398	15.0651	19.5056	10.4651	10.2237	21.4553	11.7255	10.7644	8.7810	12.4471	6.6444	6.7124	8.9570	12.7337	10.7088	6.6485	15.6840	7.3046	6.6685	7.6639	7.3745	9.1810	14.0539	16.3386	11.6796	10.5006	16.5729	11.2501	10.0816	14.2100	19.9572	14.6573	23.2824	10.4431	12.6455	13.6628	17.2887	6.7550	11.5080
PBOV1	0.0397	0.0000	0.0123	0.0000	0.0124	0.0000	0.0565	0.0342	0.0000	0.0154	0.0512	0.0096	0.0240	0.0186	0.0110	0.0124	0.0118	0.0000	0.1601	0.0000	0.0061	0.0222	0.0096	0.0175	0.0000	0.0145	0.0000	0.0187	0.0137	0.0000	0.0315	0.4470	0.0251	0.0118	0.0752	0.0000	0.0518	0.1212	0.0167	0.0278	0.0000	0.0000	0.2121	0.0332	0.0709	0.0317	0.1542	0.0632	0.0367
ZNF561	2.8955	5.7621	7.2661	10.2090	3.3359	4.9404	3.6877	3.2262	7.1579	2.4222	4.0652	4.5013	3.8853	3.9670	3.9438	2.9042	5.3876	2.4625	3.8351	3.6650	4.9271	5.4404	4.7799	3.6068	4.0535	4.1678	4.7794	4.4143	4.4462	7.7269	9.9145	3.8756	4.9205	6.9497	3.8520	3.7565	2.7179	5.1292	2.4591	5.8072	4.7977	5.7930	5.0292	3.1640	5.5182	6.8277	3.8502	5.9256	5.2738
CST9L	0.0000	0.0000	0.0000	0.0000	0.0000	0.0000	0.0000	0.0000	0.0000	0.0000	0.0000	0.0000	0.0000	0.0000	0.0000	0.0000	0.0000	0.0000	0.0000	0.0000	0.0000	0.1601	0.0000	0.0000	0.0000	0.0000	0.0000	0.0902	0.0000	0.0700	0.0000	0.3843	0.2416	0.0000	0.0000	0.0000	0.0000	0.0000	0.0000	0.0000	0.0000	0.0302	0.0000	0.4075	0.0000	0.0000	0.0000	0.0457	0.0221
CBLN2	0.0302	0.0776	0.0000	0.0073	0.0085	0.0359	0.0406	0.0156	0.0000	0.0529	0.0334	0.0745	0.0110	0.0277	0.0377	0.0452	0.0351	0.0000	0.0183	0.0272	0.0503	0.0439	0.0132	0.0000	0.0162	0.1062	0.0434	0.0742	0.0396	0.0000	0.0072	0.4475	0.0000	0.0108	0.0191	0.0000	0.0000	0.0175	0.0178	0.0076	0.0000	0.0306	0.0162	0.0303	0.0199	0.0072	0.0113	0.1965	0.0728
IFITM10	0.0553	0.0000	0.0837	0.0500	0.0228	0.0246	0.0760	0.0536	0.0548	0.0687	0.0382	0.0602	0.0377	0.0707	0.0977	0.0840	0.0185	0.0100	0.0523	0.0311	0.0256	0.0464	0.0755	0.0366	0.0527	0.1038	0.0191	0.1045	0.0358	0.2128	0.2225	0.3006	0.2799	0.1973	0.2929	0.1596	0.0481	0.1368	0.1310	0.0873	0.0000	0.1137	0.1017	0.1180	0.0570	0.1822	0.0419	0.1190	0.2305
CDHR2	150.5657	4.5170	0.0115	0.0871	309.8603	1.3860	56.3241	187.2577	0.0300	122.6404	0.9762	17.0141	114.5698	10.9480	33.5376	91.1787	4.9111	6.0823	9.8386	4.7801	0.1690	0.0935	1.9968	18.2676	0.0583	0.0772	19.7539	5.3995	0.4063	0.1611	0.3298	2.2243	2.8373	9.7470	3.2086	3.1553	14.2379	0.5532	3.1779	24.6882	6.3437	7.4397	5.6023	0.3048	10.0623	1.9258	0.4856	7.4647	1.9479
RAET1L	0.0246	0.0000	54.8848	20.3335	0.0231	0.0146	0.0150	0.0106	31.1402	0.0144	0.0000	0.0179	0.0000	0.0000	0.0716	0.0000	0.0110	0.0000	0.0000	0.0185	0.0341	0.1101	0.0000	0.0000	0.0110	0.0000	0.0136	0.0116	0.1104	41.0678	5.7689	0.4359	0.9187	0.4719	0.3891	0.6818	0.0964	0.2257	0.8190	0.4557	0.1374	0.0467	0.1207	0.2966	0.7515	0.7814	1.4587	0.9886	0.0456
RAMP2	24.0359	41.9948	4.0113	5.5608	8.1589	57.1686	29.4324	15.8577	6.2260	31.4155	21.2750	20.2993	22.9126	35.2656	23.0259	19.7536	21.9356	29.4729	28.6560	44.1612	37.4719	71.0840	33.7271	22.0816	24.5291	32.9682	28.8263	57.6782	33.4452	7.4571	8.8172	52.1484	20.2819	16.8243	15.8781	59.9658	8.4653	74.9803	43.6120	43.9102	28.8011	41.3213	9.8267	28.8401	32.2528	12.2268	18.9673	18.6549	30.5740
AQP12A	0.2672	0.0000	0.0000	0.0000	0.2154	0.0000	0.0350	0.1645	0.0000	0.1115	0.0000	0.0000	0.0868	0.0202	0.1110	0.1071	0.0000	0.0000	0.0000	0.0000	0.1412	0.0640	0.0000	0.0000	0.0342	0.0559	0.0000	0.0180	0.1515	0.0000	0.0000	0.3380	0.3984	0.1872	0.1086	0.0000	0.0664	0.0000	0.0000	0.0241	0.0107	0.0724	0.0255	0.0000	0.0551	0.0114	0.0267	0.2008	0.0088
NAA11	0.0000	0.0000	0.0000	0.0196	0.0000	0.0072	0.0000	0.0000	0.0000	0.0000	0.0067	0.0000	0.0000	0.0000	0.0203	0.0000	0.0000	0.0000	0.0000	0.0000	0.0056	0.0341	0.0000	0.0000	0.0000	0.0000	0.0067	0.0058	0.0084	0.0045	0.0000	0.4514	0.0231	0.0054	0.0385	0.0000	3.7908	0.0118	0.0000	0.0000	0.0000	0.1002	0.0109	8.1036	0.0050	0.0146	0.0000	8.1832	0.0056
SRBD1	1.6022	2.6297	1.9626	2.6189	2.2293	3.6205	2.5747	2.7970	1.4541	1.2122	2.7123	3.2195	2.9440	3.1218	2.0902	2.4254	5.2911	2.7930	2.9429	3.1122	2.4195	2.5070	3.8560	3.2825	1.8777	2.2973	5.0946	2.4664	2.4390	1.8285	4.3200	2.7915	3.1615	3.5310	4.1239	1.8594	2.3794	2.7387	2.2292	2.6362	5.0820	2.4295	3.6382	6.3410	3.7741	4.6454	2.5740	7.3981	4.1267
OTUD3	0.5966	0.2422	1.0752	1.8301	0.7331	0.6540	0.9345	1.7446	0.9744	0.5116	1.2691	1.1691	0.6476	1.4532	2.0354	0.6884	0.7634	0.4718	0.8232	0.5340	2.0488	2.7112	1.0049	0.8336	2.0272	2.6352	0.9751	2.1118	1.5181	1.7718	0.9730	2.9907	2.7153	5.2240	1.4881	1.1181	1.7791	1.8442	0.9647	1.9782	1.1258	1.3177	3.3672	4.6730	1.6339	3.4241	2.8943	1.2195	3.2667
LMO2	2.5395	4.4219	2.4710	3.4641	1.7320	11.6639	3.6259	3.2352	3.0367	2.7265	4.0039	4.4470	3.9115	6.0995	3.3655	4.0755	3.7064	5.2284	6.7202	6.5368	4.4953	5.4033	8.5737	4.0088	2.0149	5.5776	4.9776	7.5933	4.1343	3.0136	1.5997	3.3524	3.6185	1.8158	1.8738	7.0152	3.0304	8.2663	3.8015	3.8173	3.1363	5.8023	3.8650	2.0909	4.3469	3.6180	17.6001	2.7789	5.4990
CYTH2	4.2594	3.2535	3.5000	3.2946	4.7618	4.6958	3.9867	3.8043	4.5676	5.3789	2.7713	5.9058	3.6831	4.9925	3.3069	5.0319	5.1143	2.6715	4.2135	4.3362	2.9095	2.2719	4.5588	4.2904	3.4841	2.4641	5.5627	2.6446	2.1001	3.6234	4.6351	4.6126	3.4493	4.8635	6.5910	6.3665	5.1802	5.5926	6.8040	5.8807	5.1018	6.2297	4.6374	5.2618	3.6408	6.7231	4.5916	4.7221	11.4363
ITGAV	6.2950	8.9977	8.5557	18.5254	7.0629	10.9670	7.6819	10.2860	6.0057	5.7187	12.1874	14.7087	9.5805	15.3436	17.7436	7.9970	19.0937	7.0427	9.3667	9.9313	17.0037	21.4718	10.5545	14.0489	14.4614	21.7796	21.6827	19.8536	27.7458	9.3251	33.4993	14.5432	17.2667	23.9462	18.2039	15.9766	11.6019	25.6096	9.0086	18.4978	44.0249	10.2440	17.7935	8.5506	16.3174	19.1198	13.8439	25.2389	31.2478
MPC1	55.5836	112.6368	29.0299	17.8235	53.5735	51.1762	43.6713	35.2991	20.5555	54.9285	39.1951	33.5388	38.1749	20.9861	37.3093	45.1244	52.6610	78.5372	49.9645	40.7362	31.5031	21.4770	52.2977	27.6573	25.2876	21.6970	32.9658	24.2869	25.2751	20.8060	11.6371	27.2243	18.8574	12.0862	28.4324	20.7585	20.7207	21.0288	21.2820	24.9148	22.1598	28.0398	24.9675	15.9793	13.6243	30.7545	29.0390	10.0317	13.4963
SMIM33	0.4981	0.7111	0.0119	0.0256	0.3303	1.1673	1.6847	0.4625	0.0000	0.4626	0.0424	1.0559	1.4982	0.0990	0.2335	1.5047	0.9303	0.6813	0.4834	0.2394	0.0295	0.1571	1.4683	1.1991	0.0057	0.0234	1.2905	0.1207	0.0132	0.0140	0.0101	0.2262	0.0566	0.0114	0.0646	0.1474	0.3611	0.1171	0.2367	0.0967	0.0000	0.1535	0.3074	0.1411	0.1265	0.1530	0.1132	0.0672	0.0591
TNFRSF19	1.1727	1.4847	3.6619	8.3038	0.2072	1.9996	1.4799	0.5168	3.5712	0.3520	1.4725	0.7331	1.6086	2.8245	0.6866	1.1936	2.0733	1.9338	1.2263	2.0359	0.8058	0.7389	3.4370	1.7308	0.8363	1.3838	1.5385	1.0438	0.7023	6.4454	2.5148	0.5530	0.7747	0.2831	0.3319	2.7570	3.9598	2.9556	7.3082	0.4144	1.4399	0.4221	1.8339	4.3696	3.2320	0.5434	0.3719	2.5437	5.3801
RBMY1E	0.0000	0.0000	0.0000	0.0000	0.0000	0.0000	0.0000	0.0000	0.0000	0.0000	0.0000	0.0000	0.0000	0.0000	0.0000	0.0000	0.0000	0.0000	0.0000	0.0000	0.0000	0.0000	0.0000	0.0000	0.0000	0.0000	0.0000	0.0000	0.0000	0.0000	0.0000	0.0000	0.0000	0.0000	0.0000	0.0000	0.0000	0.0000	0.0000	0.0000	0.0000	0.0000	0.0000	0.0000	0.0000	0.0000	0.0000	0.0000	0.0000
PFKL	36.5269	8.7311	16.8603	21.4038	45.5715	16.8443	23.5623	33.7998	22.1784	34.0569	14.0001	28.5604	37.2856	25.7983	10.3408	38.7450	38.3648	16.3801	24.2591	27.2871	6.9063	8.3214	19.3827	38.9947	14.3456	7.7797	39.2735	8.5779	7.3910	24.3484	11.6333	15.4786	26.6057	38.0229	15.0952	16.3436	21.1151	17.7543	22.7996	29.5089	14.9608	33.1320	23.5659	30.6397	21.4783	14.7019	12.7801	31.2576	21.9113
POTEB3	0.0000	0.0000	0.0000	0.0000	0.0000	0.0000	0.0000	0.0000	0.0000	0.0000	0.0029	0.0000	0.0000	0.0000	0.0000	0.0000	0.0000	0.0000	0.0000	0.0000	0.0000	0.0176	0.0000	0.0000	0.0000	0.0000	0.0000	0.0149	0.0018	0.0000	0.0000	0.0592	0.0199	0.0000	0.0000	0.0000	0.0000	0.0000	0.0000	0.0000	0.0000	0.0000	0.0000	0.0158	0.0000	0.0000	0.0000	0.0226	0.0000
DAZAP1	9.4007	3.5700	8.4816	8.8413	8.2178	11.8021	9.3521	11.4168	10.1840	8.3102	5.3972	9.1451	8.3953	9.1016	7.9581	13.0901	13.1076	7.1432	10.2652	10.4466	6.5401	7.2455	12.1042	8.7467	7.5297	7.2346	10.9887	6.8246	7.1253	9.6409	8.9985	14.4884	20.0771	32.5022	23.5908	8.6382	17.4534	11.7437	14.1490	17.0165	9.1758	16.6049	14.9142	20.8953	12.3315	19.3545	13.4768	18.1248	14.3733
AC106873.8	0.0000	0.0000	0.0000	0.0000	0.0000	0.0000	0.0000	0.0000	0.0000	0.0000	0.0000	0.0000	0.0000	0.0000	0.0000	0.0000	0.0000	0.0000	0.0000	0.0000	0.0000	0.0000	0.0000	0.0000	0.0000	0.0000	0.0000	0.0000	0.0000	0.0000	0.0000	0.0000	0.0000	0.0000	0.0000	0.0000	0.0000	0.0000	0.0000	0.0000	0.0000	0.0000	0.0000	0.0000	0.0000	0.0000	0.0000	0.0000	0.0000
LYSMD1	2.0341	3.9744	2.1400	2.1539	2.0621	3.9982	2.3233	2.7847	2.8087	1.7053	2.4833	2.4334	1.9460	3.3098	2.4974	2.0627	2.7509	2.3235	2.5600	2.7637	3.2121	3.5442	2.4029	3.0918	6.4471	3.1356	3.6616	3.1016	3.4106	1.5294	2.7340	2.3822	2.5989	3.7340	3.0158	4.2789	2.2121	4.7311	2.8875	2.8849	2.2570	3.3750	2.3610	5.6513	2.6269	4.0748	2.7122	3.5246	1.4437
PTPMT1	0.8342	2.2397	0.4503	0.4662	0.4662	1.3993	1.1741	0.5473	0.6281	0.6710	0.8624	0.9383	1.6053	0.8266	0.8692	1.6167	1.5183	1.0982	1.4462	1.6774	0.7993	0.8381	1.5572	1.9187	1.1380	0.8681	1.3954	0.6912	0.5634	0.4740	0.9895	1.8495	1.9429	1.0890	1.1317	1.2838	1.3253	1.4241	0.9014	0.9616	1.4650	1.3076	1.4228	0.9107	0.6385	1.3833	1.1679	0.8326	0.7167
ALDH1L1	0.0701	0.0155	0.3892	0.7025	0.0602	0.1835	0.1151	0.0677	0.9796	0.4573	0.5865	0.2611	0.1296	0.7186	0.6395	0.0587	0.4470	0.1115	0.2268	0.0308	0.4736	1.1088	0.1793	0.1534	0.8511	0.5036	0.1761	0.4486	0.4845	0.7631	0.0202	0.4902	0.0382	0.0280	0.0428	0.1524	1.6794	0.0548	0.0336	0.0681	0.0310	0.0443	0.0818	1.1902	0.0498	2.6498	0.0958	0.1340	0.0179
NXN	2.4976	1.7288	6.1597	7.7947	0.8967	7.0346	4.4011	1.4309	8.7990	1.9915	8.6193	9.6207	4.2052	17.0277	23.4578	4.3398	4.9326	3.7472	3.9691	4.7586	21.6042	22.1818	5.9764	8.1831	37.9657	19.6865	6.2624	18.1256	23.9217	4.9035	4.2752	2.2736	3.6764	5.4353	4.2053	26.2048	9.2570	9.9603	15.0835	6.1572	12.4077	4.0950	0.7848	1.5283	13.9912	1.7994	2.5070	7.1098	5.2573
ZNF821	0.9056	0.4379	0.3536	0.4067	1.2683	0.9363	0.4579	0.8522	0.5702	0.5916	0.4900	0.8687	0.8324	0.8820	0.4532	0.8833	0.6702	0.4633	0.8846	0.8106	0.6483	0.5008	1.1196	1.0431	0.5674	0.5565	0.7582	0.4785	0.4101	0.4353	0.7544	0.5645	0.5483	0.6643	0.3326	0.8017	0.5210	0.6722	0.5619	0.5696	0.3371	0.9115	0.4384	1.0807	0.6388	0.4200	0.1636	0.5960	0.8163
ST8SIA4	0.5343	1.1261	0.4067	0.6353	0.5025	3.5160	1.4685	0.9269	0.2128	0.6069	0.7761	2.1376	2.1442	0.9879	0.5410	1.4038	1.9634	1.5102	3.2361	3.0275	0.4941	0.5808	4.8941	1.8450	0.1882	0.4816	1.6884	0.5309	0.3352	0.3170	1.4101	2.3900	2.6051	1.2971	1.2954	1.0017	0.5054	2.5281	1.2699	1.1171	4.1273	1.6307	1.0132	0.4834	1.9981	1.8416	0.7916	2.2286	4.5759
SPAG16	0.7302	3.1877	2.9138	2.7120	1.1036	1.9002	1.1982	0.9998	2.4816	0.8930	1.3022	1.4841	1.0909	1.3786	2.0940	1.4257	2.2539	1.8627	1.4397	2.1513	2.3594	1.6260	2.0203	2.3133	1.4799	1.9004	2.7428	1.5145	1.8863	2.1257	0.1960	0.9691	0.1828	0.1377	0.1142	1.3059	0.5951	0.9664	1.4584	0.7834	0.4481	0.2639	1.7347	0.7898	0.7598	0.7138	2.3928	1.3833	2.6273
NPFF	0.0000	0.0000	0.0000	0.0000	0.0000	0.0000	0.0000	0.0000	0.0000	0.0000	0.0000	0.0000	0.0000	0.0000	0.0000	0.0000	0.0000	0.0000	0.0000	0.0000	0.0000	0.0000	0.0000	0.0000	0.0000	0.0000	0.0000	0.0000	0.0000	0.0000	0.0000	0.0000	0.0000	0.0000	0.0000	0.0000	0.0000	0.0000	0.0000	0.0000	0.0000	0.0000	0.0000	0.0000	0.0000	0.0000	0.0000	0.0000	0.0000
RPL28	297.0443	416.5300	190.9397	119.0492	141.3055	491.6923	391.8842	140.5783	258.1243	278.6222	107.5808	176.8126	151.6737	125.7988	154.2194	323.9455	104.7563	323.0796	338.4994	337.6218	154.9644	109.0617	469.8847	171.4621	141.2051	115.1395	175.6430	95.2298	109.5010	149.3572	110.4010	504.6201	271.1545	122.1666	524.4144	275.9660	186.0586	425.7907	309.7219	236.0303	291.5031	375.6156	121.4204	261.6404	103.0460	116.7536	436.0198	226.9146	187.1461
CHSY1	4.6765	2.3348	2.8086	4.7544	1.5998	5.7802	5.0590	3.0470	2.9904	4.8185	5.9508	4.6554	5.8744	9.4829	4.9652	3.7226	7.1113	3.7760	4.5937	5.5544	4.8296	7.5649	7.2187	4.0431	8.5126	9.2470	5.5490	9.7410	6.4109	4.8300	21.9278	4.1324	9.3273	8.3564	6.3886	6.3738	5.5689	12.1142	7.1453	7.5571	10.1616	5.4681	4.7111	9.8428	8.8519	9.2305	4.3866	15.1820	8.8798
SCN3B	0.0464	0.1064	0.1295	0.2221	0.0856	0.2536	0.1901	0.0985	0.1210	0.0426	0.3424	0.1585	0.1325	0.4844	0.4445	0.1177	0.1406	0.1242	0.0652	0.0993	0.6921	0.5924	0.2193	0.1577	0.4958	0.8735	0.2030	0.7307	0.6711	0.1262	0.0434	0.4853	0.0524	0.1181	0.0775	0.4026	0.0216	0.2718	0.0823	0.2132	0.1331	0.0963	0.0458	1.4003	0.2255	0.0436	0.0263	0.3975	0.0644
OR5AP2	0.0000	0.0353	0.0920	0.0000	0.0000	0.0000	0.0000	0.0000	0.0000	0.0000	0.0000	0.0000	0.0000	0.0000	0.0000	0.0000	0.0000	0.0000	0.0000	0.0000	0.0304	0.3866	0.0000	0.0000	0.0000	0.0000	0.0000	0.0467	0.0000	0.0000	0.0000	0.6893	0.2083	0.0000	0.0417	0.0000	0.0000	0.0954	0.0000	0.0000	0.0552	0.0000	0.0147	0.3803	0.0000	0.0000	0.0000	0.1417	0.0000
ANKRD61	0.2095	0.0000	0.1301	0.3553	0.1970	0.1520	0.4976	0.2911	0.0922	0.1496	0.0901	0.0507	0.1059	0.1477	0.1645	0.1742	0.1457	0.0671	0.0000	0.1397	0.0861	0.1562	0.1016	0.1539	0.1461	0.2132	0.0643	0.1760	0.2009	0.2303	0.5179	0.6748	0.2504	0.3737	1.0748	0.1970	0.4253	1.2699	0.4118	0.2743	0.1560	0.1767	0.7056	0.2338	0.6628	0.5020	0.4997	0.4230	1.0674
SFI1	0.7564	0.2768	0.6815	1.2359	2.5318	1.5728	1.0169	2.6451	0.5282	0.7216	0.9914	1.6201	1.0491	1.7317	1.0221	1.7479	1.5503	0.4197	1.5737	1.1528	0.8704	0.9506	2.0234	1.1082	0.8097	1.0196	1.4093	1.2173	0.6809	0.9760	2.3639	1.3625	2.3031	2.2309	2.8874	0.9253	4.1068	1.2661	2.0478	1.7975	0.5971	1.2338	2.7675	1.8568	1.7636	2.3827	0.8850	2.4005	4.7314
ABCC12	0.0000	0.0082	0.0000	0.0000	0.0018	0.0316	0.0047	0.0033	0.0000	0.0000	0.0547	0.0000	0.0035	0.0040	0.0000	0.0463	0.0511	0.0165	0.0115	0.0200	0.0000	0.0511	0.0471	0.0050	0.0000	0.0000	0.0084	0.0144	0.0013	0.0014	0.0015	0.5335	0.0024	0.0017	0.0096	0.0000	0.0000	0.0221	0.0417	0.0000	0.0000	0.0000	0.0000	0.1281	0.0016	0.0000	0.0000	0.0310	0.0018
LHX1	0.0000	0.0000	0.0000	0.0000	0.0032	0.0040	0.0000	0.0000	0.0000	0.0000	0.0037	0.0049	0.0123	0.0000	0.0000	0.0000	0.0030	0.0194	0.0102	0.0000	0.0000	0.1244	0.0000	0.0000	0.0000	0.0000	0.0000	0.0319	0.0093	0.0000	0.1018	0.3800	0.0427	0.0000	0.0000	0.0000	0.0029	0.0423	0.0028	0.0028	0.0075	0.0725	0.0000	0.1388	0.2003	0.0081	0.0252	0.0451	0.0843
IFNLR1	3.7553	0.6319	2.5351	2.1143	5.8967	2.2209	1.9618	5.7071	1.8570	3.7961	0.9381	2.0574	3.4091	1.0044	1.0004	2.8971	1.7652	1.0056	2.5080	1.8909	0.1705	0.8622	1.9080	1.6229	1.7012	0.1523	1.1850	0.3168	0.2662	2.0959	0.2931	1.5334	0.7212	2.7838	0.2333	0.3148	2.8967	1.8193	0.2147	1.8795	0.6328	2.4769	0.9147	1.4110	1.5384	4.9610	0.6509	5.2143	0.5000
KRTAP16-1	0.0000	0.0000	0.0000	0.0086	0.0000	0.0380	0.0000	0.0092	0.0000	0.0000	0.0000	0.0155	0.0000	0.0000	0.0000	0.0199	0.0095	0.0000	0.0323	0.0160	0.0000	0.0477	0.0465	0.0000	0.0000	0.0000	0.0471	0.0000	0.0147	0.0000	0.0000	0.3433	0.0000	0.0095	0.0000	0.0328	0.0000	0.0309	0.0000	0.0179	0.0000	0.0404	0.0095	0.0856	0.0000	0.0000	0.0298	0.0306	0.0000
UTP3	8.6754	7.4809	9.9408	9.4125	7.7501	11.7678	10.4868	9.1208	9.4580	8.8620	7.6355	9.7299	9.3811	8.8371	14.5226	11.1797	11.5070	7.8032	9.9573	11.3640	12.2298	9.6351	12.6379	9.9764	10.3715	11.2167	11.3563	9.3520	8.2483	9.6565	18.1646	4.9647	10.8632	14.5224	13.3904	9.5653	12.4414	13.4185	10.7551	13.7061	8.7913	13.2142	21.7478	9.2320	12.3964	15.4823	8.7476	26.8290	11.2559
NSMF	28.2071	3.8035	4.5374	6.8218	23.2186	8.2487	14.7905	22.3401	6.2936	22.2585	5.3780	12.7347	15.8511	14.9315	11.6991	17.3199	10.3531	6.9582	11.2463	8.2036	11.5919	11.5707	9.6817	14.0922	16.6575	10.8618	10.3507	12.4064	10.7981	7.3076	10.2823	9.3339	30.7962	41.3768	16.6547	20.6622	55.8911	11.8724	21.9506	21.2699	16.3456	28.5099	29.7104	70.2691	17.2922	15.7985	8.2157	17.2793	7.8661
LIM2	0.0000	0.0000	0.0000	0.0000	0.0000	0.0981	0.0000	0.0000	0.0000	0.0000	0.0000	0.0000	0.0000	0.0000	0.0000	0.0000	0.0148	0.0000	0.0000	0.0248	0.0153	0.1294	0.0241	0.0000	0.0000	0.0000	0.0000	0.1093	0.0000	0.0000	0.0000	0.5856	0.0418	0.0000	0.0000	0.0000	0.0000	0.0479	0.0000	0.0000	0.0000	0.0000	0.0147	0.1826	0.0409	0.0000	0.0000	0.1897	0.0612
ZNF385C	0.0319	0.0478	0.0771	0.1459	0.0390	0.2118	0.1207	0.0302	0.0982	0.0037	0.1163	0.0786	0.0869	0.3257	0.1218	0.1549	0.1310	0.1195	0.1447	0.1912	0.1120	0.2031	0.2180	0.2444	0.1885	0.1728	0.1795	0.2288	0.1782	0.0841	0.0532	0.2873	0.1653	0.0881	0.5280	0.0883	0.3133	0.2707	0.2577	0.1287	0.1530	0.1169	0.1307	0.5761	0.1315	0.1183	1.0112	0.5547	0.1387
C2CD6	0.0146	0.0104	0.0362	0.0449	0.0114	0.0260	0.0000	0.0105	0.0257	0.0000	0.0510	0.0211	0.0044	0.0411	0.0929	0.0136	0.0239	0.0140	0.0000	0.0036	0.0651	0.0733	0.0106	0.0128	0.0631	0.1050	0.0054	0.1928	0.0604	0.0463	0.0290	0.4850	0.0430	0.0347	0.0707	0.0262	0.0888	0.0492	0.0286	0.0164	0.0000	0.0000	0.0195	0.2708	0.0722	0.0087	0.0431	0.3973	0.0405
FGF1	0.0798	0.0784	0.5822	0.4221	0.0438	0.2250	0.0934	0.1721	0.4569	0.1826	0.7062	0.3667	0.2117	0.7854	1.0394	0.0560	0.0892	0.0384	0.0705	0.0748	2.2389	1.3238	0.1501	0.6598	1.3685	2.4418	0.1873	1.4331	1.6487	0.5972	1.1839	0.5891	0.6565	0.4924	0.3366	0.8241	0.0984	0.5941	0.2914	0.3135	0.4829	0.3324	0.2165	0.2238	0.5709	0.1116	0.3880	0.4740	0.1633
TCAF2C	0.0000	0.0000	0.0359	0.0413	0.0000	0.0153	0.0000	0.0055	0.0170	0.0000	0.0142	0.0093	0.0117	0.0045	0.0000	0.0120	0.0000	0.0000	0.0195	0.0000	0.0000	0.0072	0.0187	0.0000	0.0230	0.0000	0.0000	0.0000	0.0089	0.0895	0.0000	0.0000	0.0163	0.0057	0.0081	0.0000	0.0000	0.0062	0.0000	0.0000	0.0144	0.0163	0.0000	0.0000	0.0106	0.0000	0.0000	0.0000	0.0298
TMEM211	0.0000	4.3907	0.0275	0.0237	0.0139	2.0309	0.7927	0.1017	0.0000	0.6721	0.9298	0.6419	0.3756	0.1871	0.0123	0.9379	2.6104	4.2959	2.0099	1.9025	0.1091	0.2144	4.5722	0.5071	0.0661	0.0756	0.5213	0.0557	0.0102	0.0324	0.0000	0.3800	0.6159	0.0921	4.3470	0.0454	0.3208	0.1566	0.7455	0.5835	0.0000	0.0000	0.2893	0.3703	0.1704	0.0177	0.6332	0.0705	0.0000
CEMIP	0.3304	0.0233	0.9997	3.6838	0.0552	0.3612	0.3743	0.5004	1.3128	0.1752	0.1010	0.4792	0.1700	0.2880	0.1842	0.8252	0.1185	0.1191	0.3686	0.1565	0.2351	0.3523	0.3922	0.2414	0.8943	0.3233	0.1152	0.7044	0.3706	3.6266	11.3044	3.3388	10.9372	29.0768	1.7870	6.4387	10.1994	15.8949	5.0679	12.1901	12.4812	8.7398	0.5600	1.1940	3.0705	3.3850	0.5822	10.1253	2.0514
BYSL	3.8651	2.9301	3.7104	4.5473	1.6084	6.3035	4.2199	2.7724	5.2177	4.8157	2.5533	4.8749	4.0594	4.7857	2.5727	6.5730	6.5427	3.1317	3.9879	4.8225	2.2139	2.8585	5.2892	6.9661	4.5839	3.2705	6.1954	2.3352	2.8043	4.2925	9.7976	7.3256	9.6191	11.9418	8.2206	5.4613	18.4872	7.6944	15.9559	12.3790	9.6360	11.5847	10.1315	21.3335	7.3247	11.8634	10.0004	12.1860	6.7641
MYLIP	4.0223	4.9999	6.3157	8.5843	3.7270	10.9189	6.6651	5.2164	9.2670	3.6286	14.2274	10.0896	6.5314	15.7946	17.9336	3.7512	8.2364	5.9240	9.2089	7.1166	14.1391	13.7381	11.1821	6.9023	6.4380	9.2007	7.6163	11.4379	10.5124	7.6180	13.5978	6.5465	8.3848	11.2946	8.9481	18.7777	11.1361	21.3739	8.6663	6.2125	11.0918	6.9567	10.4452	12.7908	16.2447	9.1986	20.2100	9.3751	13.0997
METTL5	6.7758	16.5788	4.7695	4.6812	5.4806	11.7901	8.9051	5.1944	5.2482	5.9308	6.6302	7.3298	6.0990	6.9031	10.5997	6.7795	6.4854	7.2189	7.5458	8.0297	11.8569	10.2126	9.3396	5.8413	10.1422	8.2049	7.3173	8.5331	9.4598	4.1138	9.0403	10.5758	10.1318	7.3365	10.0846	9.6980	9.7578	6.1063	6.7210	8.3839	20.8939	8.4320	7.2158	12.5362	5.7966	11.5532	10.0581	6.7293	6.0993
SEMG2	0.0000	0.0000	0.0156	0.0000	0.0158	0.0000	0.0000	0.0650	0.3097	0.0000	0.0185	0.0000	0.0000	0.0059	0.0000	0.0000	0.0075	0.0000	0.0000	0.0000	0.0000	0.0094	0.0000	0.0000	0.0000	0.0000	0.0000	0.0000	0.0000	0.0000	0.0000	0.4315	0.0424	3.5919	0.0847	0.0000	0.2404	0.0485	0.0000	0.0916	0.1964	0.0212	0.0523	0.0505	0.2211	0.3511	0.1016	0.0400	0.0000
RFLNA	14.2189	54.0785	0.0093	0.0644	30.2830	19.8400	22.1603	14.7358	0.0309	41.0176	17.9854	70.7738	54.1390	19.3311	11.8091	76.9201	94.4739	75.6062	76.3767	77.9269	0.6486	0.5209	25.8635	99.7841	0.5434	0.9875	96.6735	1.0368	0.5361	0.0918	2.6592	110.8357	10.8851	10.5264	25.8568	5.5361	9.1318	27.4650	11.4927	19.9708	23.7189	35.9592	72.4392	5.9830	6.5407	6.7527	9.6563	12.0131	37.8029
NCBP1	5.0359	3.2342	5.6862	8.3611	4.6115	6.8312	6.7650	7.3019	5.0962	4.3022	4.2684	5.9610	6.3197	6.1280	5.2704	5.6318	7.6500	3.8691	5.3931	4.7738	6.4172	7.7322	6.6373	6.8666	4.4900	7.9084	8.2729	6.8933	6.5569	5.2534	15.3671	8.1092	10.3689	16.2679	7.6714	5.2639	19.1371	7.8098	9.5894	8.1908	10.7476	12.6221	10.4541	17.4575	9.3465	15.0002	8.6507	16.2503	12.6643
LANCL2	3.6007	3.1170	3.4057	3.8327	4.5705	3.7633	4.2977	4.1360	2.7915	3.6968	2.6138	3.5892	4.7823	3.4478	3.3843	4.9174	5.1641	2.9654	3.2769	3.6304	3.2474	3.5091	4.0062	3.4562	2.8476	3.6721	4.5672	3.4173	2.5405	3.5058	6.5817	17.8222	4.2878	4.4412	6.4716	3.0969	4.1401	3.7756	5.6613	5.2408	4.7350	7.7964	5.9179	8.5387	4.0940	5.1932	5.0380	6.3821	6.3332
EDAR	0.9431	0.4729	3.1361	3.4240	2.1856	0.2799	1.1977	2.5363	2.0430	0.6734	0.5008	1.2052	1.4771	1.0314	0.2053	0.8119	0.4215	0.6259	0.7706	1.1226	0.0000	0.1004	0.4030	0.4553	0.0302	0.0110	1.1201	0.0813	0.0052	1.6016	1.9031	1.3017	4.1150	1.6086	1.5006	5.2352	1.2242	0.2240	0.7125	1.1213	6.4573	2.5373	0.2702	0.2781	0.9728	5.2502	0.2585	0.3150	1.3241
BHLHE41	3.4382	1.3530	1.0244	2.9483	3.2739	5.9842	7.0032	9.0237	1.4077	2.2446	6.1598	5.6297	4.9482	6.7675	6.3116	4.3404	4.8403	2.9497	8.6549	5.9240	8.0354	13.0071	9.4010	4.2968	4.0452	13.5875	4.4570	14.7498	10.0024	1.1748	5.6891	2.0762	4.8889	4.9326	2.1202	9.9740	8.8392	8.4812	6.1367	3.2012	20.1879	12.1286	4.1878	2.1841	17.9386	4.4899	4.1196	10.4981	5.5652
SLC17A5	7.9040	9.4842	5.3874	4.7444	17.0531	6.0111	9.6076	9.9739	4.8317	6.7827	4.8017	7.1852	10.7077	6.3888	5.6689	8.3814	11.0577	4.4003	5.0290	6.0647	4.5177	5.0265	6.2490	8.2501	3.4736	4.3662	12.7538	4.7259	4.8753	6.3742	8.5865	5.5654	10.5737	13.2471	24.0813	4.6225	13.2420	7.8586	17.0027	7.9083	17.0738	10.6069	29.4044	7.4307	7.7062	16.3551	9.2281	8.2731	5.3280
PHAX	3.7813	5.3083	6.6037	8.3894	5.2874	7.3771	4.4421	4.8517	5.8066	3.4298	4.9521	4.9013	4.9444	6.5102	7.8116	4.9402	6.7032	4.3565	3.9448	5.1898	8.6072	7.0847	6.2339	6.1252	7.2091	9.0439	7.4682	7.0692	7.1386	6.5364	9.8185	6.0890	6.0495	10.3219	6.7283	6.1534	4.6198	9.4804	4.6371	7.5680	4.0715	5.4811	7.0204	5.6694	7.7711	8.2368	4.9477	9.8546	5.8402
INTS14	5.1068	7.8192	5.9493	5.6508	5.0802	8.5372	6.5071	6.9036	5.4283	4.8175	4.4598	6.0896	6.0540	5.8957	3.2829	6.6959	9.7517	4.9126	5.4329	6.8393	3.9108	4.7462	8.4973	6.4726	3.7102	3.7878	9.0467	3.9853	3.4959	5.0600	17.4311	7.8559	10.0114	12.5992	11.1676	5.6491	9.1460	6.9587	9.7905	9.8049	18.2743	10.5456	10.4488	9.3412	8.4284	12.8774	4.9573	11.7515	11.8691
ESPNL	0.1023	0.0137	0.0119	0.1978	0.1805	0.2278	0.2110	0.2565	0.0197	0.0897	0.0849	0.5103	0.1222	0.8747	0.2206	0.2393	0.3059	0.0184	0.0678	0.3981	0.1567	0.6186	0.7587	0.0338	0.5390	0.1429	0.2261	0.4866	0.3997	0.1547	0.0305	0.3914	0.0850	0.1027	0.0202	0.7629	0.2949	0.3057	0.1401	0.1346	0.6715	0.0769	0.0257	0.8255	0.2217	0.0843	1.6059	2.3155	0.1689
LAMTOR1	41.5940	72.3315	31.7291	18.9234	37.2570	59.1897	37.8305	29.8131	25.5927	37.5318	23.2926	32.2331	38.4879	31.2460	25.4377	44.7959	37.9714	36.3035	43.7773	46.5814	26.3637	27.0680	47.9344	38.4801	31.4138	23.4816	41.9698	24.5542	21.5778	17.4305	36.1532	64.8349	36.8180	34.6964	37.9436	36.8324	25.3200	29.7638	31.4417	28.6698	41.3943	47.6406	32.0656	38.1729	24.7742	24.0373	24.7420	33.9407	26.4719
KLKB1	0.0796	0.0000	0.0423	0.0137	0.5237	0.0674	0.1596	0.9260	0.0250	0.0863	0.0377	0.0412	0.0000	0.1402	0.4109	0.0106	0.0508	0.0328	0.0000	0.0170	0.1366	0.3367	0.2977	0.0000	0.0968	0.5829	0.0439	0.4456	0.2001	0.0500	0.0316	0.7686	0.1078	0.0760	0.4025	0.1574	0.0099	0.0823	0.1053	0.2391	0.0063	0.0000	0.1570	0.0856	0.1172	0.0749	0.0212	0.1033	0.1474
DEPDC5	0.4971	0.1266	0.5179	0.9003	0.6222	0.6690	0.4898	0.8859	0.5719	0.4577	0.4189	0.5870	0.5193	0.5926	0.4500	0.7050	0.6706	0.4609	0.7666	0.5876	0.4135	0.6208	0.7880	0.7673	0.3735	0.4739	0.5633	0.5919	0.5180	0.7773	0.5455	0.8778	0.9973	1.1667	0.7643	0.4650	1.3135	0.6797	0.5635	1.1276	0.3715	0.5961	1.4349	0.9911	0.8113	1.7324	0.4950	1.0021	1.2649
RRAGA	42.7817	41.5514	42.3812	37.9437	40.8576	49.1971	40.0980	36.1477	39.2558	43.4497	32.3513	43.9224	47.4040	52.8328	57.0877	48.3752	37.3417	24.9131	33.8472	38.1275	69.7395	66.1288	41.1871	44.9055	63.3382	62.4401	48.9424	61.3230	57.1706	31.9357	40.5772	20.8841	34.4985	39.6572	11.3865	58.2984	23.8010	40.0235	38.2299	36.9225	41.1963	32.8102	12.9935	40.3667	41.2193	30.3308	16.1266	44.8503	31.6820
CDC42EP1	80.9924	67.4544	43.1108	42.1787	37.6922	140.3097	96.3672	49.5885	69.7510	122.3104	78.4280	189.8066	108.1363	108.1952	34.3612	201.6859	361.3579	179.4571	241.0010	286.8439	14.5680	20.0202	158.4271	276.6213	17.3849	18.6863	255.7536	23.5940	23.2043	49.5610	102.1727	130.4208	431.1621	128.8448	155.7019	110.0913	150.1629	84.8300	122.9542	143.0188	65.5237	125.4640	346.6886	68.8611	74.7195	227.9802	40.2372	70.6642	210.0413
PRKCB	1.2413	0.5008	0.3378	1.6979	0.9587	8.2497	2.5160	1.7140	0.4791	0.7024	6.6299	5.4431	2.4049	8.4870	11.8736	2.7056	1.8505	1.7465	6.4872	3.2108	18.7173	10.4265	8.8317	3.9492	9.5734	11.7119	2.7666	11.1736	15.1046	0.3724	1.2948	2.1967	2.2497	2.0026	0.4646	7.2857	0.3782	2.0610	1.3891	1.3778	0.7835	1.2762	1.0464	1.5342	6.1062	2.0672	0.3974	1.7048	4.7877
KHK	44.9445	2.3377	0.4450	0.5584	80.4199	1.4504	16.6371	36.4688	0.8129	42.6457	0.9549	1.6780	33.5148	5.9714	5.3891	27.5653	1.5776	0.7361	1.7761	1.6128	0.5775	0.8440	1.9917	2.2551	2.6434	1.3887	1.6554	2.0116	0.9261	0.4776	1.2514	1.5216	2.3982	8.2427	1.2983	2.6410	2.7592	1.2269	1.0568	3.3686	1.8620	8.9097	2.4740	2.2526	1.9943	2.4919	0.4866	2.2750	1.2223
LRRC10	0.0000	0.0000	0.0000	0.0000	0.0000	0.0000	0.0000	0.0000	0.0062	0.0000	0.0078	0.0000	0.0000	0.0000	0.0000	0.0000	0.0000	0.0000	0.0000	0.0000	0.0000	0.0711	0.0000	0.0000	0.0063	0.0104	0.0000	0.0534	0.0049	0.0000	0.0000	0.4096	0.0179	0.0000	0.0268	0.0000	0.0061	0.0205	0.0000	0.0000	0.0000	0.0000	0.0126	0.1277	0.0000	0.0000	0.0198	0.0338	0.0000
PLEK	2.5324	2.9884	0.5293	0.6767	1.7837	30.6365	5.7194	4.3047	0.4414	2.2342	2.8177	10.9079	6.2040	3.9050	1.9457	6.3406	8.0609	3.3383	18.5143	9.6816	1.4193	1.7334	27.1298	6.4792	1.2323	2.1545	7.9395	2.4759	1.3166	0.6363	6.0528	20.0395	14.8116	8.8902	4.4910	3.8813	3.9342	5.9325	4.5844	3.5493	31.7330	7.7466	3.1422	0.8772	13.9756	9.7208	2.1272	12.9354	14.8969
CCNI2	0.9477	1.0817	0.0194	0.0376	1.2879	1.1249	1.5329	1.3380	0.0138	0.9430	0.4261	0.9593	1.5627	0.5469	0.1255	2.2885	2.1317	1.3514	1.3245	1.6948	0.0481	0.1223	1.5005	1.7629	0.0513	0.0343	2.5936	0.1132	0.0575	0.0763	2.3872	3.7900	5.4225	4.3695	3.2669	0.9776	3.6966	5.7109	3.7329	1.3191	1.2270	5.3483	3.1520	2.1233	3.1239	0.9607	1.7253	5.8317	1.8520
SLC35G6	0.1171	0.0000	0.0182	0.2039	0.0092	0.0000	0.0477	0.0757	0.0945	0.0570	0.0000	0.0425	0.0533	0.0344	0.0243	0.0548	0.0349	0.1126	0.0000	0.0732	0.0000	0.0655	0.0000	0.1549	0.0350	0.0715	0.0000	0.0553	0.0404	0.1216	0.0853	0.5658	0.1235	0.1306	0.0988	0.0901	0.0764	0.3675	0.0411	0.0657	0.0218	0.1358	0.1131	0.2647	0.1450	0.1169	0.0182	0.2614	0.1718
SIRT7	3.2998	3.5045	7.0954	5.2796	7.0116	4.3497	3.8196	5.4204	8.0220	5.6001	2.4726	6.7217	3.8653	2.9920	1.7999	7.2975	6.8137	4.6799	6.6726	6.3465	1.2384	1.2438	5.4430	6.3207	0.9489	0.9813	8.1029	1.1482	0.8072	6.7162	4.6709	4.1830	4.9134	5.1653	5.9398	2.3022	3.6108	2.8625	3.7169	4.7727	3.0187	5.3251	4.0419	2.8639	3.0974	9.3979	6.6863	4.1373	8.2863
CDH2	0.1351	0.3224	0.0539	0.0884	0.0490	0.5246	0.1627	0.0948	0.0493	0.0609	2.4010	0.2827	0.1825	0.6624	0.7105	0.2057	1.4835	0.6789	0.8883	0.2373	0.7959	0.8738	0.4381	0.4390	0.7369	1.2966	0.2025	1.2929	1.2551	0.0707	0.6179	0.7023	0.5397	0.3407	0.0464	0.4544	0.0638	1.3806	0.0943	0.1868	0.1961	0.0952	0.0310	48.1800	0.1879	0.1919	0.7889	1.4932	0.1037
WDR97	0.0443	0.0000	0.0721	0.0741	0.0486	0.1905	0.0653	0.2020	0.0260	0.0690	0.0245	0.0428	0.0168	0.1638	0.0276	0.0517	0.0742	0.0319	0.0614	0.0249	0.0563	0.0722	0.3087	0.0000	0.0430	0.0703	0.0367	0.1290	0.0255	0.1041	0.1304	0.3148	0.0794	0.6135	0.6929	0.0539	0.2022	0.1941	0.0264	0.3151	0.0742	0.1913	0.6084	0.4965	0.4703	0.2939	0.0241	0.1447	0.4562
PSMB10	35.9389	22.5360	1.6314	1.0965	16.6407	36.6630	30.1745	14.5721	1.8477	32.1473	4.2697	26.5838	22.1412	9.3342	3.4119	44.8094	24.6845	36.1615	38.5911	32.5745	2.3171	2.5625	27.0713	27.9939	5.4881	2.6048	29.6001	2.0021	2.7288	1.1645	12.1086	17.1581	49.3546	6.0501	20.5522	14.2032	6.6114	6.0484	17.5489	11.4630	8.6349	40.7441	6.9746	1.3505	8.7677	19.5268	3.2801	8.4470	18.0595
CFHR3	0.0000	0.0500	0.0145	0.0094	0.0000	0.0092	0.0047	0.0034	0.0000	0.0409	0.0086	0.0169	0.0141	0.0082	0.0032	0.0073	0.0104	0.0000	0.0000	0.0175	0.0000	0.0261	0.0396	0.0000	0.0070	0.0114	0.0172	0.0220	0.0081	0.0142	0.0124	0.2504	0.0098	0.0139	0.0098	0.0359	0.0034	0.0826	0.0000	0.0523	0.0651	0.0148	0.0035	0.0156	0.0513	0.0000	0.0000	0.1190	0.0288
LPP	9.2007	3.0340	11.6581	62.3104	8.9694	11.3435	10.9209	15.2448	11.8495	6.4943	34.7750	18.9904	9.9483	39.2956	118.1543	6.0864	7.5258	6.4535	6.7141	7.2910	104.3415	85.7110	6.9737	19.3373	77.7727	119.6376	14.1425	115.0799	115.2217	18.6244	43.8011	14.3770	6.9446	21.3174	4.7138	55.0441	9.6649	48.6587	8.3944	14.9475	13.8410	6.3492	12.1834	10.8218	60.6908	10.2170	20.8144	20.9737	19.2691
KAT8	4.4721	4.3675	3.6900	3.9967	4.3827	6.5653	5.6994	5.0310	4.2611	4.1267	5.3904	5.6523	6.3295	7.5277	5.3084	5.6481	6.7097	4.5880	6.9816	5.9006	6.3071	7.5095	7.3169	6.4727	8.2875	7.0704	7.7282	6.9400	6.0173	3.7987	4.0705	4.8444	6.4823	7.6976	9.2720	6.7355	9.0348	5.5883	9.8180	5.1712	4.2579	10.3296	3.9766	8.5706	6.7459	4.7999	8.4992	10.1121	5.7044
LSM12	3.8273	5.0773	3.9497	2.4296	3.6244	4.2024	4.3828	4.2581	3.2295	2.9812	2.8570	2.8916	3.8287	2.7539	3.6934	4.3644	4.2572	3.5563	3.5253	4.1858	3.9371	4.2908	4.8429	4.0632	2.4588	3.6337	4.3033	3.3704	3.5415	2.5126	7.9784	5.5467	6.8203	7.0963	7.2483	3.9185	8.3706	3.9671	7.0080	5.4984	3.2117	5.9373	5.8431	10.8804	3.7461	8.0179	8.6873	8.2158	4.9827
IL20	0.0634	0.0226	0.0000	0.0255	0.0000	0.0376	0.0387	0.0000	0.0372	0.0247	0.0000	0.0000	0.0192	0.0000	0.0176	0.0000	0.0378	0.0610	0.0000	0.0159	0.0000	0.0591	0.0154	0.0000	0.0000	0.0000	0.0117	0.0499	0.0000	0.0310	0.0168	0.6128	0.1204	0.0189	0.0267	0.0000	0.1747	0.2041	0.0089	0.0089	0.0000	0.1070	0.0660	0.1805	0.0174	0.0253	0.0493	0.0303	0.0000
CBR1	136.3628	77.3165	34.3077	26.8821	260.9299	12.7439	47.4266	114.0886	27.6681	127.3168	12.0674	21.9875	118.7980	19.2422	30.5384	82.9956	23.8273	31.7003	35.9099	40.6925	11.1211	12.3884	16.1561	40.1796	9.2845	9.1192	38.0800	11.8950	8.0142	23.2508	24.9626	2.8958	17.1433	7.4880	20.9089	13.3904	13.7693	7.7477	4.8580	13.3205	14.1721	28.6913	10.9092	12.8128	11.0855	11.2666	10.7144	7.7075	9.8628
FBXO31	4.4298	1.1088	1.9329	5.2412	4.5582	3.4799	4.2485	4.5492	3.9088	2.6886	3.5204	4.9167	4.9703	7.6554	5.8212	4.4248	2.9653	2.1290	3.2230	2.8331	7.0461	9.1064	3.3002	5.7441	11.6441	11.2191	4.7361	7.0442	9.5506	3.2076	3.4054	2.1075	5.9600	6.8874	3.0199	10.4950	7.1468	4.8136	8.6083	6.3611	4.6072	7.6622	4.6629	3.6858	8.3534	4.5460	1.6354	5.2546	5.4308
IPO13	6.0481	2.8115	8.0763	14.0949	5.1290	6.2489	6.3865	5.4178	10.4119	5.9371	6.4250	8.8918	9.7354	9.7736	5.8354	7.4025	9.2241	6.2249	8.0797	7.1072	7.0056	8.8685	7.5427	10.8919	8.8408	7.9606	9.2729	7.8966	6.6196	9.3405	9.7720	7.9196	11.8554	7.6651	4.6637	11.5994	8.4212	7.5322	7.8212	7.4926	7.7247	12.0994	10.0792	8.6327	8.6129	4.6363	3.8374	8.5580	7.5137
ASAP2	3.7478	1.9112	2.9923	4.1436	4.8104	2.6470	4.2824	7.4944	2.6628	3.0188	4.6268	7.3635	4.9651	6.9757	3.1338	5.3103	12.0837	3.8636	4.6033	5.0529	2.4228	3.7180	2.1392	9.8763	2.4736	3.0670	10.4940	4.7922	3.5581	4.1849	3.5854	4.6163	6.2324	15.9535	3.8802	4.2923	8.0005	5.4847	2.4938	6.6044	7.3056	5.9995	7.9133	3.2643	7.3569	11.6789	1.7852	7.1012	10.5071
TACR3	0.0000	0.0331	0.0000	0.0000	0.0000	0.0073	0.0076	0.0000	0.0000	0.0181	0.0068	0.0090	0.0506	0.0218	0.0000	0.0000	0.0055	0.0000	0.0000	0.0046	0.0000	0.0242	0.0000	0.0082	0.0028	0.0000	0.0137	0.0029	0.0043	0.0000	0.0000	0.3982	0.0000	0.0055	0.0000	0.0000	0.0000	0.0358	0.0000	0.0728	0.0000	0.0000	0.0028	0.0838	0.0102	0.0111	0.0000	0.0059	0.0029
OR2T29	0.0000	0.0000	0.0000	0.0000	0.0000	0.0000	0.0000	0.0000	0.0000	0.0000	0.0000	0.0000	0.0000	0.0000	0.0000	0.0000	0.0000	0.0000	0.0000	0.0000	0.0000	0.0000	0.0000	0.0000	0.0000	0.0000	0.0000	0.0000	0.0000	0.0000	0.0000	0.1214	0.0000	0.0000	0.0000	0.0000	0.0000	0.0061	0.0000	0.0000	0.0000	0.0000	0.0000	0.0000	0.0000	0.0000	0.0000	0.0000	0.0000
YIPF5	16.5726	16.2688	11.3106	11.3228	27.4436	15.7803	12.8409	16.3485	9.2876	16.6994	9.9317	12.6569	15.6581	10.7625	13.2822	13.3445	18.6486	11.4827	11.1495	13.9870	8.9873	9.4845	15.9057	14.3228	7.6127	10.0421	19.8367	9.9461	8.9957	10.1523	15.6129	18.6374	10.5247	15.7336	14.2208	10.1535	5.3035	13.8725	9.0633	11.8749	16.6626	10.1927	14.6228	8.5023	11.5617	12.9593	6.7975	17.2169	9.9031
ZP2	0.0480	0.0103	0.0000	0.0077	0.1128	0.0000	0.0410	0.0579	0.0000	0.0673	0.0000	0.0000	0.0174	0.0203	0.0000	0.0359	0.0000	0.0000	0.0000	0.0216	0.0044	0.0751	0.0000	0.0000	0.0000	0.0000	0.0106	0.0181	0.0000	0.0105	0.0000	0.5407	0.0182	0.0000	0.0364	0.0000	0.0125	0.0000	0.0000	0.0081	0.0000	0.0000	0.0000	0.0915	0.0356	0.0115	0.0000	0.0688	0.0044
TSPY3	0.0000	0.0000	0.0000	0.0000	0.0000	0.0000	0.0000	0.0000	0.0000	0.0000	0.0000	0.0000	0.0000	0.0000	0.0000	0.0000	0.0000	0.0000	0.0000	0.0000	0.0000	0.0000	0.0000	0.0000	0.0000	0.0000	0.0000	0.0000	0.0000	0.0000	0.0000	0.0000	0.0000	0.0000	0.0000	0.0000	0.0000	0.0412	0.0000	0.0000	0.0000	0.0000	0.0000	0.0000	0.0000	0.0000	0.0000	0.0000	0.0000
GABARAPL1	8.0428	8.8223	4.9925	8.1381	4.4122	17.9928	8.3865	4.5634	4.9117	10.8008	26.2317	12.6687	9.2766	35.3589	40.2421	7.3681	19.9375	14.8963	13.6381	11.9344	30.5860	22.9366	16.9808	13.0575	28.0547	21.6128	13.0937	25.3518	23.1476	7.7507	4.4032	4.9488	6.9138	4.0781	4.0683	22.3648	5.3119	14.5868	8.6619	10.4289	5.5956	6.2964	7.7677	14.6408	8.5087	10.2427	3.1468	7.5593	4.7014
WWP1	5.0044	6.7609	7.9252	10.1089	5.8161	7.1363	7.4799	7.4660	6.2251	4.0324	8.8937	7.7858	7.3944	9.1850	7.1899	5.1543	11.6273	5.8398	7.6311	7.9893	8.4427	7.8477	10.8435	7.6652	5.5916	8.3912	10.1374	8.8052	8.4185	8.5657	11.8260	8.5080	8.2460	5.9948	10.9782	6.5337	15.5032	19.2769	14.8982	11.4717	16.5514	16.4225	20.4089	9.6190	14.6109	11.4559	8.5741	7.4464	20.3417
ATP9A	10.4064	4.5698	8.6045	16.4433	15.7336	6.7292	10.1601	16.0160	8.2504	8.8769	10.5601	17.0183	13.9495	17.6404	16.0119	12.7051	12.2836	10.4074	9.7982	12.8633	14.0711	20.5232	7.1038	24.3549	16.8343	17.6468	14.6270	17.0898	17.2419	10.3399	5.9699	20.2528	11.5398	15.0253	7.9156	17.4831	31.2787	17.6058	18.6805	12.5144	24.5569	17.4586	24.9859	6.8888	22.6658	5.2849	11.1585	22.5156	59.9068
COL15A1	8.1860	2.8525	2.2533	12.4753	3.3623	9.3831	12.0702	7.1207	3.9809	6.7253	30.6721	16.2626	16.1751	53.6313	31.6603	8.9493	19.0178	7.1364	7.7278	15.0375	37.3235	33.1956	7.3735	19.9721	27.3235	40.3695	13.3385	42.4347	43.1932	4.5338	22.3535	21.8173	42.6103	34.4797	12.0583	72.5024	12.3808	59.7593	18.9323	28.1727	37.7587	39.0600	10.8957	10.1269	63.4324	15.6683	11.2141	26.9808	36.7997
SH2D1A	0.3516	0.8706	0.0307	0.2295	0.2532	4.7736	1.1005	0.4216	0.0580	0.4172	0.3463	1.1077	0.6795	0.6041	0.1370	0.8117	0.9232	0.5070	3.0112	1.7963	0.0762	0.3255	5.4689	0.5086	0.1133	0.2335	0.7463	0.1298	0.1859	0.0282	0.7464	1.8932	4.0527	0.9896	0.5003	0.7440	0.1482	0.9441	1.0135	0.3560	1.4173	0.7158	0.9110	0.1766	0.6755	1.6454	0.2820	1.1087	3.4093
KNOP1	0.8497	1.4312	0.9224	1.2983	0.9999	1.2976	1.4944	1.3181	1.0170	1.2922	0.9161	1.5764	1.1728	0.9646	0.7417	2.0245	1.7500	1.8655	1.9914	1.6876	0.9279	1.0097	1.4604	1.5586	0.5952	0.7994	1.7426	0.7424	0.6088	1.2439	3.0027	2.8192	2.4260	2.2353	1.1721	2.0601	6.8244	3.7392	5.9191	2.0413	1.4855	3.3570	2.5962	4.1793	3.4497	1.9721	5.5537	5.7033	3.4252
C16orf90	0.0000	0.0000	0.0000	0.0137	0.0160	0.0405	0.1041	0.0147	0.0000	0.1195	0.0754	0.0000	0.0930	0.0841	0.1841	0.0000	0.0305	0.0000	0.0516	0.0000	0.0000	0.1143	0.0248	0.0451	0.0306	0.0999	0.0000	0.1127	0.0118	0.0375	0.0542	0.3293	0.1294	0.0152	0.0216	0.2360	0.3262	0.0329	0.0144	0.0287	0.0000	0.0216	0.0608	0.2567	0.0562	0.0204	0.0318	0.1304	0.0000
PPP1R3E	0.8058	0.7286	0.9893	1.7788	0.6427	1.3816	1.1119	1.3613	0.8593	0.5753	1.2113	0.9221	0.9554	1.4809	1.2402	1.2447	1.0911	1.0328	1.7985	1.4011	1.5509	1.5983	2.1978	1.1367	1.5062	2.4228	1.1207	1.5680	1.6875	1.7059	1.0600	0.9419	0.9176	1.6102	1.4194	1.0196	1.9837	1.7230	1.2168	1.4694	0.8366	0.9023	1.2133	1.3938	1.4875	1.3444	4.3537	0.9819	1.8328
PPEF2	0.0000	0.0000	0.0124	0.0053	0.0000	0.0079	0.0203	0.0086	0.0000	0.0000	0.0037	0.0048	0.0000	0.0070	0.0111	0.0000	0.0030	0.0000	0.0000	0.0000	0.0185	0.1599	0.0048	0.0000	0.0119	0.0024	0.0000	0.0629	0.0092	0.0073	0.0053	0.3857	0.0674	0.0059	0.0126	0.0051	0.0000	0.0353	0.0028	0.0000	0.0000	0.0000	0.0148	0.1504	0.0055	0.0000	0.0155	0.1559	0.0092
CBX5	5.3707	1.5097	4.8920	9.9679	3.0372	6.2052	5.5216	4.4457	5.9314	2.7862	5.3962	5.1864	6.0702	7.9693	8.2608	5.7988	5.1175	4.8311	7.6550	6.3455	7.1466	9.8453	5.7933	7.9066	10.0494	10.2079	4.2163	10.4901	9.1025	8.9821	4.9710	2.0894	8.3372	7.1478	5.3779	6.4227	21.0099	8.2892	13.1869	4.1670	10.7782	5.2972	9.9894	7.1961	8.2449	6.1480	5.9235	11.4394	5.2664
B4GALT4	3.8541	5.5077	2.8780	2.9950	5.1204	2.1693	3.8421	5.0544	2.5837	3.6667	1.5282	7.3925	5.2985	2.4877	2.8801	5.1556	4.9471	2.9528	3.5531	4.8883	1.8060	1.7278	2.7183	8.8271	2.6815	1.5665	9.3090	1.6126	1.6806	2.9286	14.1082	2.9161	3.1312	3.8132	3.4450	3.3888	3.0994	3.1168	2.1445	3.1979	3.4493	5.2410	7.5798	5.3373	3.4543	5.0519	4.8449	4.5159	19.4564
LUZP4	0.0000	0.0000	0.0000	0.0000	0.0000	0.0000	0.0000	0.0000	0.0000	0.0000	0.0105	0.0000	0.0000	0.0000	0.0000	0.0000	0.0000	0.0000	0.0000	0.0000	0.0000	0.0000	0.0000	0.0000	0.0000	0.0000	0.0000	0.0000	0.0000	0.0070	0.0000	0.3666	0.0000	0.0000	0.0000	0.0000	0.0743	0.0275	0.0160	0.0000	0.0000	0.0000	0.0000	15.1969	0.0078	0.0000	0.0000	0.0000	0.0000
TMEM132D	0.1604	0.0620	0.0041	0.0000	0.0859	0.0317	0.2150	0.0826	0.0000	0.0755	0.0345	0.0129	0.1824	0.0848	0.0130	0.1250	0.0717	0.0000	0.1417	0.1136	0.0124	0.0249	0.0843	0.1945	0.0020	0.0016	0.1157	0.0063	0.0077	0.0000	0.0000	0.5525	0.0000	0.0159	0.0705	0.0240	0.0000	0.0731	0.0507	0.0019	0.0000	0.0282	0.0556	0.0783	0.0165	0.0187	0.0333	0.3708	0.0248
TMEM104	4.6262	1.1056	2.7156	4.8606	3.4080	3.1237	3.5789	4.2115	4.0821	4.6178	3.0734	6.2196	5.5607	3.8916	2.3013	6.3197	5.7021	3.6155	6.6493	5.0330	1.5778	2.7847	4.1811	6.7386	2.1035	2.2130	6.0867	2.6672	1.7705	2.9553	9.4931	4.3941	6.9226	8.4423	2.6714	7.6147	3.3715	5.4437	6.2580	5.3748	5.9340	7.9974	5.5169	7.2387	6.3128	4.5142	3.2634	9.3749	6.9460
SASH1	1.5019	0.9148	32.8951	31.5280	1.3953	2.1870	2.3434	2.0776	32.0152	1.6447	4.1794	2.7873	2.9613	6.7579	3.7700	1.7428	3.1238	1.5738	1.6480	1.9722	4.0890	7.3268	2.3606	3.6910	5.1183	6.0178	3.1127	7.2554	5.7818	55.9318	2.9846	1.8016	2.3448	3.2888	1.4345	3.6308	0.8001	6.7438	2.1604	3.8856	4.0898	2.2479	2.1724	2.2214	6.8205	2.6608	2.3184	4.0259	3.1076
TMCO6	1.0714	1.3909	2.0481	2.9817	1.7120	3.0218	2.0499	1.7291	2.6296	1.0247	1.5676	2.0837	1.6383	2.5762	0.8037	2.0126	2.9788	1.0936	2.6128	2.5384	1.1090	1.6059	3.6083	2.5704	1.0921	1.0802	3.4608	1.3797	1.1259	2.3588	1.1940	3.0077	3.7071	1.7713	3.0042	1.9844	3.3448	3.2175	1.6413	3.1121	3.4360	6.0985	3.8205	5.1897	2.6210	2.7261	1.8273	3.9990	2.4370
EIF4E1B	0.0000	0.0000	0.0000	0.0000	0.0000	0.0000	0.0058	0.0081	0.0000	0.0055	0.0052	0.0068	0.0000	0.0000	0.0196	0.0000	0.0000	0.0000	0.0000	0.0000	0.0044	0.0264	0.0000	0.0000	0.0042	0.0000	0.0000	0.0178	0.0000	0.0000	0.0075	0.4409	0.0239	0.0000	0.0119	0.0073	0.0000	0.0046	0.0000	0.0000	0.0000	0.0000	0.0000	0.0474	0.0039	0.0000	0.0000	0.0722	0.0000
CILP2	0.0228	0.0081	0.0283	0.0092	0.0250	0.2255	0.0696	0.0917	0.0167	0.0311	0.1008	0.1874	0.0622	0.1205	0.0979	0.1279	0.0441	0.0000	0.3221	0.0798	0.1089	0.0382	0.2599	0.0804	0.0749	0.0974	0.0629	0.1292	0.0918	0.0445	2.1190	0.4160	2.2737	1.2806	0.2787	0.7483	0.9387	0.8032	0.7137	0.1727	0.4455	0.4950	0.0610	9.4281	0.4326	0.4870	0.7411	0.8502	0.1759
AC127029.3	0.0000	0.0000	0.0000	0.0000	0.0000	0.0000	0.0000	0.0000	0.0000	0.0000	0.0000	0.0000	0.0000	0.0000	0.0000	0.0000	0.0000	0.0000	0.0000	0.0000	0.0000	0.0000	0.0000	0.0000	0.0000	0.0000	0.0000	0.0000	0.0000	0.0000	0.0000	0.0000	0.0000	0.0000	0.0000	0.0000	0.0000	0.0000	0.0000	0.0000	0.0000	0.0000	0.0000	0.0000	0.0000	0.0000	0.0000	0.0000	0.0000
TMEM147	23.3456	35.9699	30.0131	16.9578	10.2825	29.3241	24.8523	13.7263	21.6226	20.6884	13.2132	20.6358	20.3086	13.8257	15.4521	28.1165	19.5610	27.1668	28.8669	29.6652	17.3742	16.0871	31.3618	22.3708	15.1870	12.9231	19.6698	13.2634	13.5957	19.2182	18.3173	33.6621	33.0205	31.3816	52.0800	25.1996	55.4354	46.9618	42.9172	41.8584	28.5396	53.1789	20.9353	68.4763	15.8249	25.2608	23.9393	19.4097	20.9789
PHF11	2.9530	7.2413	4.2935	3.3105	3.8694	9.5482	5.1387	4.6908	3.0103	4.0787	4.1296	5.7695	3.4083	4.6724	5.6915	4.7284	5.6832	4.6036	5.8614	5.3952	6.8010	6.3617	10.3455	3.5881	4.6893	5.5396	6.1861	5.7167	5.4470	3.6703	5.3052	8.3189	7.0050	2.0071	8.0296	5.8784	4.2620	6.5222	7.1744	6.8219	8.4668	4.9531	7.2626	3.5060	4.6278	12.7273	11.8048	5.2096	10.1730
SPIN3	0.1506	0.1724	0.3252	0.6081	0.1160	0.3860	0.3334	0.3345	0.2946	0.1100	0.3989	0.2032	0.1750	0.4643	0.3241	0.2620	0.3991	0.1598	0.2185	0.2415	0.5434	0.8230	0.5615	0.2876	0.3674	0.6045	0.3949	0.6501	0.7472	0.4168	0.7336	0.6028	0.1178	0.5073	0.0886	0.5037	0.6814	0.5482	0.5822	0.7709	0.3211	0.4272	0.7728	0.4442	0.6704	0.9019	0.5475	1.1231	0.5918
COL5A2	5.1101	1.4685	1.0030	5.7500	2.0092	4.9214	4.2682	5.7761	1.4467	3.1571	6.7826	6.8251	9.0022	13.4742	7.3185	5.7943	15.4343	2.2058	5.2222	8.4690	8.2636	13.5795	6.3040	5.4171	11.2166	10.1627	8.5905	10.7243	13.8761	2.9504	36.5120	14.0376	52.3379	55.0133	22.3314	20.6077	10.8408	30.0950	16.8264	34.8452	47.5237	25.1257	6.3997	10.0350	22.5057	22.7099	27.6788	107.7214	20.5784
WDR37	2.5814	1.5257	3.1869	3.9487	2.6057	2.9020	3.0408	3.7513	2.6826	2.0117	2.5990	3.5387	3.7151	2.7015	2.5103	3.5988	4.0626	2.9488	3.5822	3.3908	2.0223	3.0506	3.6995	4.5541	2.2151	2.5096	2.5897	2.6851	1.7586	4.2169	2.7487	2.8869	2.4947	4.5853	1.9518	2.2776	2.2344	3.3983	3.7779	3.3762	3.7108	2.8430	5.0784	4.0870	3.9068	3.8422	2.3087	3.9422	5.0012
PKN2	7.2335	4.0632	15.4429	14.3181	8.1670	5.6131	8.2755	11.1056	9.4288	5.1068	5.7501	4.8250	6.7400	7.2975	6.4430	4.7790	7.2620	3.0611	4.1090	4.4882	7.3481	8.8121	6.2074	5.1451	5.6188	9.5915	8.2541	8.8480	9.3016	16.6647	10.1306	9.0261	11.1950	13.9336	12.3851	4.0359	8.7127	8.1847	3.3118	9.7122	29.9376	8.7945	15.6380	6.2736	9.4909	21.7660	10.9944	8.8086	16.8058
SERPINA5	0.2385	2.0049	0.0000	0.1064	0.0498	2.2749	0.7120	0.1904	0.0233	0.4643	7.5010	0.8519	0.6666	0.6847	0.1101	1.3544	2.4550	4.0112	3.9582	1.5564	0.2940	1.0861	2.1015	0.6190	1.3181	0.2524	0.6438	0.4882	0.3719	0.1262	3.2420	0.3840	0.2850	0.2638	1.0333	0.7475	2.1398	0.9678	2.7899	1.5126	0.0345	0.3910	0.4882	22.9289	0.4883	0.9046	1.6074	3.5941	1.1452
MBD3	3.0953	0.9329	2.3907	4.0190	2.8716	3.2293	3.0570	2.9724	4.3020	3.7364	2.7168	5.7661	3.9082	4.2690	2.9381	5.5462	4.3878	3.6236	4.7946	4.8531	2.8505	2.9408	4.3799	5.7109	5.3091	3.5783	4.1795	2.8022	2.7110	3.2260	4.3714	3.1093	5.9227	5.8512	4.3445	5.9206	5.0907	4.3532	6.8840	5.0412	1.5180	5.3009	3.2449	5.9694	3.7744	3.6381	4.6247	4.2183	5.2123
ZNF891	0.1168	0.1137	0.2156	0.5657	0.0939	0.2761	0.1803	0.2766	0.1749	0.1191	0.3489	0.1787	0.0947	0.5008	0.9048	0.1410	0.1320	0.1286	0.1833	0.2485	0.5529	0.7493	0.2551	0.2669	0.5798	0.8280	0.1783	0.7457	0.6541	0.4032	0.0692	0.4310	0.2540	0.7454	0.0672	0.3024	0.2125	0.5712	0.1369	0.2503	0.1886	0.2821	0.6543	0.8150	0.5303	0.4059	0.6364	0.4551	0.2971
HOXB3	0.7020	0.3521	1.1997	1.7774	0.5913	1.2763	1.3622	2.2603	1.0680	0.2414	1.7787	1.1891	0.5778	4.2685	3.7720	0.4238	0.4031	0.3011	0.5113	0.5631	4.8889	4.1304	1.2965	1.1458	3.5427	6.1867	1.2292	6.9629	4.9386	1.7191	0.4219	0.7226	3.0949	0.7588	6.8846	3.4906	1.6370	2.1619	0.7205	6.0392	0.6227	1.3657	0.3723	0.8166	2.8947	1.1551	12.7246	2.6729	1.0782
NACC1	20.9284	3.5877	10.8571	16.3450	15.1728	11.5454	14.8027	16.4233	15.3601	17.0643	7.9406	22.2720	24.2745	11.3816	11.0804	29.6436	22.7611	14.2811	19.6782	16.5291	9.4429	11.1087	11.3609	23.6254	13.1456	11.4107	17.6483	11.4774	11.5515	12.6251	29.0589	14.3386	42.6696	32.9415	15.1784	25.6198	24.0376	19.5807	19.0827	23.7811	9.3156	52.5833	25.8477	39.8574	19.8332	22.7520	11.5097	27.4722	18.8472
WFDC3	0.0413	1.4160	0.1154	0.1881	0.0712	0.1553	0.0589	0.0475	0.0849	0.1207	0.1904	0.1399	0.2004	0.1553	0.0916	0.1417	0.0492	0.1192	0.1460	0.3512	0.0892	0.5852	0.3308	0.2368	0.1976	0.2220	0.0913	0.2213	0.2473	0.0606	0.0930	0.6432	0.2876	0.0246	0.0784	0.1272	0.2996	0.1928	0.0870	0.1971	0.3461	0.0610	0.4912	0.7055	0.1819	0.0578	1.0735	0.2767	0.1595
HEMGN	0.0907	0.2266	0.0000	0.0061	0.0142	0.4575	0.0185	0.0261	0.0000	0.0000	0.0836	0.0219	0.0137	0.0213	0.0565	0.0283	0.0203	0.0000	0.1602	0.0340	0.0279	0.0253	0.1540	0.0000	0.0271	0.0332	0.0334	0.0500	0.0209	0.0388	0.0240	0.4867	0.0096	0.0472	0.0096	0.0116	0.0000	0.0146	0.0127	0.0382	0.0000	0.0096	0.0000	0.1594	0.0499	0.0362	0.0000	0.0578	0.0210
SOCS4	1.8859	2.2259	2.0800	3.8835	1.4352	3.5002	2.6368	2.5041	1.6315	2.5111	2.1168	3.2814	2.3438	2.6138	3.0585	2.4628	4.7774	1.9258	2.3072	2.5958	3.0331	3.8803	3.1827	2.7365	2.7487	3.6197	3.5189	3.6551	2.9368	2.8122	5.1306	3.5593	3.2878	6.6222	3.0339	1.6755	3.0339	4.9286	2.0879	3.9720	6.2581	2.4955	3.4736	3.5543	4.0129	5.5385	3.1977	4.7116	4.9463
PMAIP1	1.8488	2.1258	8.4381	4.4493	1.0974	6.0712	3.1284	1.6987	8.4262	1.7795	1.4329	4.9022	1.1439	1.1162	1.4736	1.3746	1.0769	1.9884	1.7439	1.9661	0.0841	0.1779	3.3634	1.3227	0.0815	0.1166	2.7616	0.1933	0.2825	9.0842	21.8725	3.3676	7.7948	3.1826	5.4919	0.5830	2.6632	1.7996	2.4894	3.4565	3.9180	5.7795	3.6545	11.5293	1.9446	24.9276	4.0735	6.2468	4.0075
IRAK2	4.7118	1.2303	5.2143	2.5207	4.6673	3.3352	2.1996	6.1233	4.5270	3.5592	1.0358	4.3349	4.1270	2.3275	1.8938	4.7131	2.8005	1.5314	3.3332	3.1787	1.0133	1.6138	3.1266	3.8051	0.7919	0.9161	3.9722	1.2864	1.4632	4.8149	0.5025	5.5817	15.6380	5.1102	1.6793	5.3864	8.4085	4.5164	5.4252	4.3720	21.5015	5.5326	16.9701	1.2412	7.3701	2.0822	2.7395	11.6308	4.5834
H2AC21	0.3999	0.7137	0.0000	0.0000	0.0940	0.2769	0.2443	0.0575	0.0293	0.0779	0.1106	0.0967	0.2425	0.0705	0.4155	0.3740	0.1489	0.0961	0.1009	0.1000	0.0924	0.2236	0.1940	0.1763	0.1494	0.0488	0.1840	0.2519	0.0000	0.0244	0.1324	0.2147	0.3374	0.1486	0.0422	0.4103	0.3189	0.3218	0.1685	0.1122	0.0744	0.8853	0.1486	1.8410	0.0550	0.1198	0.0622	0.2550	0.2778
HSF1	12.0832	7.0745	9.7799	13.1172	8.8531	20.0693	13.5010	9.2505	16.6487	13.9281	15.2862	20.6984	13.9305	25.2513	20.1263	18.6919	20.4371	12.4522	17.9363	18.7836	17.7552	19.2270	18.8033	22.2640	21.9598	18.5000	20.1382	16.8521	16.8612	10.2368	20.8142	25.5309	38.4446	23.9900	18.5662	28.1862	40.1861	20.0397	25.1712	26.2627	18.3206	61.0824	28.1748	17.3318	16.5259	23.6782	9.9139	18.6309	17.7048
CCDC57	1.3578	2.5473	0.5699	0.9114	1.0143	1.8497	1.8332	1.0602	0.5648	1.1617	0.8617	1.2717	1.3734	1.4205	0.9574	1.9870	1.3164	1.2641	2.2785	1.4953	0.9157	1.1893	2.8572	1.2478	0.9931	1.3444	1.2679	1.2439	1.1210	1.2222	2.9860	1.3256	2.6532	2.0654	3.4367	1.5446	1.6603	1.7909	1.1697	2.7771	0.4269	1.3507	2.0814	1.1328	1.6057	2.7619	2.4111	2.0898	5.0839
TASOR	2.6336	2.9212	5.7929	9.3018	3.2632	5.9721	4.3167	4.9255	4.3319	2.2969	5.9145	4.7252	4.2626	5.9611	5.2534	3.6767	6.4517	2.5769	4.4727	3.8236	6.6881	9.1649	6.6572	4.8117	4.7654	8.9771	6.5416	7.6313	7.1752	6.7289	4.5964	6.0056	6.1314	5.6173	4.6045	3.4147	6.6566	7.4455	3.4514	4.8390	12.1829	2.8962	5.5660	9.3779	8.4176	6.7224	8.2601	10.9557	11.1021
TOGARAM1	0.9431	0.8031	2.0200	3.1738	1.0640	1.5722	1.2385	1.6916	1.3363	0.6732	1.7531	1.2957	1.2148	2.1961	1.6800	0.9662	1.8931	0.9932	1.2233	1.3445	2.1652	2.8321	1.6841	1.2046	0.9940	2.3854	1.7294	2.3145	2.0311	2.1819	3.0792	1.4824	0.6802	0.7607	0.3420	1.1121	1.1565	2.1768	1.1131	1.7798	1.5098	1.2357	1.7691	2.0867	2.1754	2.1171	2.9471	3.5926	3.8802
SFRP1	8.4971	9.4584	4.5555	11.6635	4.1897	11.8850	10.0756	16.6450	8.9699	14.0249	33.5396	14.4073	5.8560	55.7278	26.4387	2.4348	3.0749	3.5725	5.5320	0.8293	49.9790	77.3640	9.5090	16.9759	51.4015	69.8844	23.6155	69.8902	47.1919	11.6842	1.6545	0.5297	0.9831	4.4285	0.0620	13.6205	0.5298	2.9800	0.5218	8.9659	1.3132	0.8411	0.1654	2.2003	11.7827	0.1677	0.1503	3.8692	0.4895
TNFAIP1	12.6495	7.6893	15.6329	18.3071	12.1486	12.8364	12.3143	11.6821	13.7928	14.0778	9.8773	13.4501	16.0124	14.9711	9.6034	16.4727	21.5511	8.0570	11.1049	10.9493	7.9591	13.5043	13.1409	16.8074	9.6441	10.6068	15.7485	12.5927	9.2714	14.4478	28.0984	12.2353	27.1724	21.4291	12.4988	14.8460	14.9588	22.2580	26.9164	15.7653	21.9422	19.8421	15.0134	15.2540	20.4764	15.4660	9.9777	34.3883	22.7389
AC026464.4	0.0000	0.0000	0.0000	0.0000	0.0000	0.0000	0.0000	0.0000	0.0000	0.0000	0.0000	0.0000	0.0000	0.0000	0.0000	0.0000	0.0000	0.0000	0.0000	0.0000	0.0000	0.0000	0.0000	0.0000	0.0000	0.0000	0.0000	0.0000	0.0000	0.0000	0.0000	0.0000	0.0000	0.0000	0.0000	0.0000	0.0000	0.0000	0.0000	0.0000	0.0000	0.0000	0.0000	0.0000	0.0000	0.0000	0.0000	0.0000	0.0000
GTF3C4	1.8797	1.4164	3.5039	7.1037	1.7695	2.3835	2.4616	2.3095	3.4149	1.4128	2.9905	2.5646	2.8524	3.6416	3.6193	2.7582	4.1021	2.0921	2.4134	2.5995	4.0758	4.3771	2.2664	4.1043	4.4408	5.5397	3.6542	4.8645	4.2917	4.6923	9.0908	4.0181	4.8404	6.9599	2.6859	4.2997	7.4801	4.2380	3.1824	4.9836	8.9208	5.0381	7.0934	8.0538	5.4819	5.9284	3.8627	8.5052	6.6792
HPGD	64.1643	154.0195	83.8756	22.6173	151.4671	25.9643	65.5773	85.4247	62.0859	50.0349	28.1276	53.9236	52.0397	29.5092	37.7692	53.3363	48.0560	48.3867	56.0811	101.4085	8.1632	10.3456	28.7653	57.4570	7.2240	7.1047	103.3303	9.4457	6.4300	91.9898	22.0244	1.1959	0.6177	8.9625	5.3260	1.7882	12.4641	2.7929	2.8583	12.9275	25.4115	7.2352	17.9463	0.4842	9.0127	3.4730	4.7991	3.1506	18.7539
EEF2	750.8060	256.4265	449.7258	745.6575	761.8174	775.4874	707.9813	710.1005	759.2691	601.3091	701.6014	771.8567	921.1866	1072.2251	984.1509	868.5379	832.2067	497.5704	702.3657	743.2086	772.9139	922.0083	685.3570	965.8699	1240.7757	863.0732	769.8027	790.4088	724.6207	661.2990	464.8912	497.7575	738.9627	1282.9810	678.6166	895.9110	504.6640	599.4968	375.9386	733.7347	378.8473	738.8765	606.8906	532.3736	792.3739	619.5189	286.2212	981.9804	375.6726
RAB8B	4.9662	3.9553	2.1398	4.2135	6.0166	9.7711	5.0948	6.8570	1.9405	3.9934	4.4727	4.2800	4.9650	5.0836	4.9988	4.2069	5.1033	3.8377	5.8091	4.6396	4.8531	5.6176	10.9264	4.5329	4.1550	6.6351	5.4525	6.3887	5.9699	3.3539	12.0802	5.4672	8.2923	6.5591	3.9292	3.6315	3.7332	7.2452	3.5738	3.9476	11.9408	4.2167	3.6519	6.6406	7.1356	4.1415	3.2446	11.0517	10.3062
NEK7	7.4953	18.2828	13.0700	17.8038	9.0339	16.6298	8.5953	10.8256	8.4419	6.2061	12.8098	11.0180	9.0646	15.7549	21.9138	6.1002	10.6628	6.1304	7.6609	7.7664	25.7171	25.5332	11.7128	9.7596	19.2364	25.9561	14.7413	23.2359	27.3036	11.3770	8.9283	9.4287	12.6313	12.4825	16.2995	12.9977	18.2811	15.1294	9.9469	12.3841	27.1337	11.8090	11.5907	16.3825	13.2475	13.2621	16.2588	12.3010	14.0565
PSME3IP1	7.7884	10.1270	8.0112	8.5947	8.6075	13.9219	11.6359	9.1009	8.7565	8.0981	7.0962	10.4577	9.2453	9.8271	8.3446	9.9839	12.3802	9.9112	10.9042	11.4759	9.4001	7.9833	14.4238	9.8665	9.6903	8.6266	13.8326	7.0714	7.7552	8.6059	12.2193	15.2413	13.6060	10.8701	8.5744	9.5289	14.6026	8.5199	22.7548	8.3574	11.0386	14.5560	10.2962	7.8490	9.0023	11.7229	10.7366	10.5029	16.3550
AURKA	5.8946	1.9626	2.6126	1.6995	5.8787	9.0653	5.2171	8.7605	2.5253	7.7199	0.9947	4.1933	4.9800	1.5032	0.8886	5.9988	7.5594	4.5351	4.5568	3.0036	0.4185	0.4680	5.0798	2.5586	2.6369	0.5015	5.3668	0.5559	0.2695	2.5661	8.0143	38.2593	21.3452	18.0955	10.9051	2.8294	19.1252	24.3039	8.4063	6.6704	11.4036	25.3527	14.7161	38.4529	4.0147	20.7658	11.0297	15.1384	12.5335
MATN3	0.0421	0.4841	0.0587	0.2196	0.1038	0.3993	0.1220	0.1586	0.3194	0.1781	0.2732	0.1678	0.2390	0.2260	0.2840	0.1475	0.4605	0.3335	0.5253	0.4258	0.1993	0.4878	0.4055	0.1112	0.1461	0.1309	0.3890	0.1093	0.0944	0.2581	1.1444	2.2347	0.7383	0.5907	0.6250	5.9055	1.1342	1.5733	0.5092	0.3938	0.6869	0.6051	0.3093	5.0049	0.6810	0.1197	1.8153	2.6445	0.2142
KIAA1614	0.3106	0.0713	0.1653	0.7893	0.1625	0.4590	0.2439	0.2774	0.2595	0.1333	0.6116	0.6092	0.3661	1.7425	1.2973	0.2015	0.1643	0.2422	0.2160	0.2282	1.2074	1.4493	0.4151	0.8467	1.5840	1.8671	0.5426	1.6292	1.2199	0.3728	0.5163	0.6992	0.3008	0.3392	0.1604	0.9511	0.3061	0.4605	0.1575	0.4962	0.1664	0.5072	0.1964	0.3549	0.7297	0.2031	0.1302	0.6108	0.3640
TRMT1L	3.7078	3.6094	4.2684	4.8006	3.9974	4.3853	3.7385	4.8043	3.9176	2.3118	3.2431	3.4618	3.6478	3.8988	3.8828	2.7233	4.3867	2.9549	3.2357	4.6512	4.7811	5.2457	4.6898	3.4324	2.9732	4.9269	4.4858	4.7776	5.0220	3.9003	5.2011	3.5715	3.9836	2.2695	4.3148	3.6882	8.3107	4.4583	5.1821	3.5972	9.6558	4.6176	3.9906	8.8561	4.6174	4.6642	4.5240	7.2536	4.1087
PDE3B	0.6668	0.3539	0.2733	1.1902	0.6418	0.6866	0.9136	1.0295	0.2722	1.0703	1.0541	0.6221	1.2387	1.6409	1.1083	0.5009	0.5629	0.3205	0.4271	0.3098	0.9933	0.3648	0.9372	0.3504	0.2146	0.3560	0.4296	0.5775	0.9856	0.7653	0.2264	1.5233	1.1718	0.4345	0.1370	0.9231	2.7517	2.5075	0.8185	0.3969	0.8051	0.3947	2.1249	1.3651	1.7624	0.6179	1.2021	1.5071	1.1798
SP4	0.8142	1.1397	0.6491	1.7783	0.5280	2.4257	1.2058	1.1288	0.6841	0.4290	1.9716	1.5053	1.2728	2.0874	1.8112	1.0251	1.8646	1.5269	2.3126	1.6323	2.1184	2.4304	2.7495	1.2597	1.3667	2.3160	1.7720	2.5243	2.5259	0.9886	1.3637	1.2511	2.4006	1.9979	1.9555	1.1261	1.2825	5.3125	1.0871	1.4153	3.3728	1.1982	1.9167	4.3801	2.1013	1.8425	1.7707	2.5194	3.6180
CLDN11	0.7590	0.7060	0.0999	0.2679	0.3497	1.0602	0.4776	0.9916	0.1553	0.6673	0.6740	0.3559	0.2510	1.2780	0.5766	0.4588	0.3700	0.5859	0.6385	0.5749	1.4922	1.1357	1.8466	0.5374	0.6357	0.8959	0.3937	1.8509	1.1936	0.3118	0.4355	0.4321	0.2474	0.1436	0.0727	2.0529	0.2068	1.6432	0.6588	0.4614	0.2483	0.9455	0.1059	0.9240	0.4808	0.1056	0.2970	0.4179	0.2698
ZCCHC12	0.0754	0.0484	0.0000	0.0061	0.0567	0.6175	0.4789	0.0130	0.0133	0.0440	0.4752	0.3172	0.2605	1.2594	1.4913	0.1410	0.0270	0.0217	0.0685	0.0113	1.8543	0.9019	0.0878	2.2732	1.0543	8.1918	0.2248	1.8950	1.3793	0.0110	0.0240	0.1700	0.1240	0.1479	0.0858	0.7426	0.0394	0.0510	0.4319	0.0571	0.0253	0.0763	0.0470	0.2347	0.0809	0.1897	0.0281	0.2091	0.0419
H2AB1	0.0000	0.0000	0.0000	0.0000	0.0000	0.1005	0.0000	0.0000	0.0000	0.0000	0.0000	0.0000	0.0000	0.0000	0.0000	0.0000	0.0000	0.0000	0.3418	0.0846	0.0000	0.0000	0.0411	0.0000	0.0253	0.0000	0.0000	0.0533	0.0000	0.0000	0.0000	0.0000	0.0000	0.0000	0.0000	0.0000	0.0000	0.0000	0.0000	0.0000	0.0000	0.0000	0.0252	0.0567	0.0000	0.0000	0.0000	0.0810	0.0523
SLC25A15	13.4456	2.7202	0.9874	1.3890	22.2533	1.9493	6.3414	14.7940	0.9546	7.4202	1.5097	1.8138	7.6073	2.3707	1.5489	6.9119	3.1230	1.7915	2.0490	1.7567	0.5305	0.6370	2.2920	2.5013	0.6101	0.7335	2.4910	1.0619	0.6556	1.1918	4.4016	4.4347	3.4597	6.7045	3.3885	0.9621	8.1588	2.8995	3.8667	3.8166	2.4526	4.6699	4.4554	6.2195	3.4318	6.4614	6.5110	5.4345	3.0677
OBSCN	0.2922	0.0233	0.2986	1.6238	0.0866	0.2952	0.2347	0.2400	0.5440	0.1536	0.5907	0.8022	0.2749	1.7701	0.9338	0.2685	0.1553	0.1123	0.3562	0.2254	0.9727	0.7441	0.2632	0.6710	0.8710	1.3523	0.1743	1.4307	0.6824	1.0504	0.0832	0.3734	0.1616	0.2374	0.1154	0.5862	1.6309	0.4094	1.9029	0.1994	0.3506	0.9378	0.2512	1.3332	0.3662	0.9052	0.1594	0.9757	0.3742
JPH3	0.0472	0.1179	0.3953	1.5200	0.0444	0.1182	0.0832	0.0316	0.3023	0.0521	0.0841	0.1787	0.4243	0.3528	0.3921	0.5147	0.0375	0.0756	0.0873	0.0983	0.4895	0.3692	0.1106	0.6377	1.0619	0.6778	0.1563	0.3269	0.3782	0.1287	0.0646	0.3376	0.0564	0.0678	0.0464	0.5727	3.5866	0.4555	0.3510	0.1037	0.0088	0.0796	0.0164	0.1027	0.0692	0.0628	0.0196	1.2608	0.0777
AQP10	58.6666	2.1358	0.0269	0.0000	142.5408	0.1201	9.9662	30.7205	0.0000	41.8294	0.1758	0.3459	35.4503	0.6622	11.8622	30.3968	0.3101	2.1257	1.3350	0.3794	0.0200	0.1616	0.1893	0.2485	0.0324	0.0265	0.2235	1.5569	0.1148	0.0212	8.7394	0.5353	0.0914	0.0580	0.0091	0.1446	0.1195	0.0279	0.0548	0.8880	0.0081	0.5759	0.0515	32.2697	0.7454	0.0260	0.0270	2.5712	0.0535
BET1	4.0114	5.9392	3.0704	2.2505	4.3963	5.7965	4.0087	4.5401	2.1025	4.1997	2.2845	2.9141	4.0502	2.7139	2.9454	2.6465	4.2490	2.2225	3.2713	3.8279	2.5964	2.6309	6.3116	2.3810	1.9763	2.4369	4.7129	2.2504	2.3137	1.6133	5.0395	5.3507	2.6338	2.8534	6.4685	5.0553	4.4435	3.8667	5.7554	4.5353	5.8381	3.3641	4.0746	6.3922	2.6117	4.0036	5.8459	3.8728	4.6869
RPS24	115.9350	255.0978	109.9154	62.8385	50.0349	161.5523	125.3980	63.0030	84.0602	82.3075	54.8835	69.7158	56.9519	68.7596	88.0653	92.6331	59.8071	107.5001	83.6734	88.9782	105.7249	63.2662	162.8993	63.0592	101.6711	78.1816	71.7176	61.3998	75.1191	78.7267	63.0070	121.8084	57.2648	56.7274	174.0839	109.8026	85.8143	311.9560	64.8370	90.9059	73.9795	103.4937	86.6057	90.9085	49.1048	92.2424	74.6493	95.6738	63.0888
AC068580.4	0.0482	0.0000	0.0385	0.0581	0.0324	0.0000	0.0505	0.0119	0.0061	0.0403	0.0076	0.0350	0.0313	0.0121	0.0286	0.0644	0.0339	0.0000	0.0626	0.0310	0.0064	0.0270	0.0201	0.0273	0.0124	0.0076	0.0114	0.0130	0.0238	0.0732	0.0438	0.2663	0.1700	0.0522	0.0262	0.1114	0.0420	0.0765	0.0145	0.0522	0.0000	0.0392	0.1044	0.0692	0.1280	0.2642	0.0129	0.0494	0.2809
WSCD1	0.4828	0.2585	0.0475	0.1715	1.7049	0.4959	0.7769	1.3790	0.1124	0.9031	0.5108	0.5118	1.7436	0.6577	0.8642	0.6338	0.3195	0.5154	0.3374	0.3934	0.3348	0.6254	0.7635	0.6016	0.5701	0.5323	0.5230	0.7106	0.5032	0.1446	0.1826	0.5382	0.2291	0.3105	0.0998	1.2788	1.6216	2.0393	0.4341	0.9455	0.3292	0.2819	0.1904	0.2774	0.5593	0.0806	0.0368	1.9403	0.2236
ZNF200	0.6097	0.7712	0.6006	0.7222	0.9224	1.0174	0.6098	0.9048	0.5524	0.6246	0.5057	0.6121	0.5987	0.6073	0.7491	0.6941	0.7405	0.7007	0.8496	0.6825	0.6148	0.8200	1.0449	0.5317	0.7010	0.6345	0.7661	0.6868	0.6040	0.7366	1.3849	1.5154	1.9259	1.1584	0.8634	0.7921	2.0065	1.3330	1.2357	1.4316	0.8709	1.1121	0.9000	2.5892	1.1922	2.6122	2.7278	2.7255	1.7638
MYO1H	0.0000	0.0148	0.1674	0.1027	0.0033	0.0328	0.0296	0.0328	0.0974	0.0202	0.0191	0.0100	0.0126	0.0463	0.1005	0.0323	0.0093	0.0100	0.0000	0.0156	0.1119	0.5140	0.0402	0.0366	0.0775	0.1925	0.0038	0.2482	0.0573	0.2128	0.0494	0.5455	0.0656	0.0277	0.1093	0.0426	0.0211	0.0868	0.0233	0.0553	0.0116	0.0219	0.0308	0.6249	0.0770	0.0538	0.0387	0.3273	0.0640
TENT5A	12.1060	22.5566	1.4269	2.9938	15.6751	14.6236	23.8625	18.1306	1.4866	12.2421	12.1262	67.8982	20.6752	15.9780	10.5071	10.7934	25.1760	24.6834	11.8582	23.5095	9.1241	12.1396	18.2678	63.8217	9.6476	11.3439	38.1340	9.1276	11.8266	2.8415	3.9963	8.5573	5.7443	16.2059	7.2412	12.2252	8.6776	27.0081	5.3711	18.1002	9.5044	5.0813	14.4323	12.8100	12.7743	26.8336	6.2957	14.2008	16.9668
BRMS1	13.5329	9.5102	7.0918	5.4830	10.7938	13.2251	10.8245	8.7148	8.5277	13.9487	5.5522	12.3577	11.9237	7.0495	5.0432	17.0292	14.2811	14.4777	13.5673	15.4456	4.2401	3.8230	16.6749	12.4423	5.1501	3.7508	13.3307	3.9471	2.6064	6.3298	15.0140	24.2320	27.6864	19.8298	14.2428	16.0001	21.5697	14.9291	20.4860	14.8113	12.8915	20.6435	22.8664	18.0385	10.8685	15.6369	22.1869	9.9184	13.1817
RBBP5	3.4978	3.8743	3.8172	4.6103	3.4805	5.2145	3.7029	4.1640	3.9606	2.4476	3.8765	3.8191	4.9322	4.8672	2.6538	3.6436	5.6713	3.2863	4.2597	4.0447	2.9282	3.6120	5.1179	5.9089	2.8388	3.7174	6.2141	3.0208	3.2406	3.8228	7.1661	4.8209	6.7578	8.2944	6.5795	3.9880	10.1599	6.0785	9.3244	5.4098	8.6024	8.1733	6.1226	9.2924	6.2849	8.7460	5.8587	7.8525	7.3122
HTRA3	5.3199	3.6018	0.3346	2.9866	2.8348	13.7377	11.5153	7.6252	0.7734	9.1311	20.9340	10.6201	9.0862	59.4369	19.7886	4.6948	5.6161	6.3898	4.3374	9.0496	20.7747	17.4471	8.4833	16.4731	24.8778	26.8203	10.1415	29.6050	20.4765	4.9408	9.6278	8.7434	50.5180	31.9185	29.1454	35.3827	11.7445	16.5455	11.8303	33.2620	18.1083	23.7106	1.6061	5.1125	12.9767	7.6530	8.8313	46.4513	10.8998
DOCK9	1.6680	1.0128	17.0300	23.8239	2.5612	1.9826	2.4034	3.2910	18.3099	1.6092	2.6631	2.2720	3.0582	3.4569	2.2504	1.9947	3.0218	1.5023	1.6013	1.8294	3.1415	7.2069	2.0745	3.6784	3.7390	8.1616	3.1608	6.4587	4.8116	33.8797	3.8125	3.8165	5.2920	4.8143	2.9032	2.5050	5.1403	6.3627	3.0617	4.2624	4.8668	2.9216	4.4431	1.3305	6.0815	6.5790	2.8204	5.0564	6.3808
KRT9	0.0000	0.0000	0.1343	0.0232	0.0475	0.0000	0.0176	0.0062	0.0762	0.0337	0.0000	0.0000	0.0000	0.0000	0.0000	0.0000	0.0000	0.0000	0.0000	0.0000	0.0200	0.0161	0.0000	0.0000	0.0000	0.0370	0.0000	0.0000	0.0249	0.0317	0.0516	0.2091	0.1734	0.0708	0.0456	0.0000	0.2071	0.0000	0.0365	0.0425	0.0000	0.0913	0.0000	0.1377	0.0417	0.1383	0.2963	0.1311	0.0067
KLHL32	0.2811	0.3097	0.0075	0.0290	0.1473	0.2336	0.1717	0.2078	0.0000	0.0563	0.1510	0.0757	0.2849	0.2633	0.0901	0.2329	0.1436	0.1042	0.1824	0.1566	0.1486	0.1706	0.2981	0.1381	0.0756	0.0853	0.1907	0.1177	0.1386	0.0088	0.0351	0.4786	0.0356	0.0287	0.1321	0.0680	0.1293	0.0776	0.0778	0.2772	0.0404	0.0508	0.3581	0.3025	0.2254	0.1973	0.0600	0.3073	0.1004
TICAM1	37.8915	6.4628	51.0491	23.0611	27.3764	16.6655	20.8054	25.6643	89.7650	39.5778	11.6500	52.7277	24.8737	18.6520	11.6017	21.6638	32.7325	13.7564	27.2661	26.5003	5.8090	8.1484	14.0829	30.7516	5.7754	6.9315	34.6851	8.2338	9.6333	45.1021	14.8378	7.7711	27.0729	19.2507	21.1468	22.2520	32.9602	11.4812	19.1832	17.7116	9.8833	29.1016	38.4954	5.8386	10.2158	37.3074	14.8892	23.0485	19.7263
PLCL2	2.3626	5.4241	0.1435	0.2836	4.8875	3.4484	3.0858	3.4294	0.1272	1.8753	2.6092	3.5808	3.8709	3.3283	1.7474	3.4160	4.6338	1.8514	2.9162	3.0525	1.8877	1.8554	5.6715	4.7375	1.1395	1.8345	5.8780	1.6713	1.7552	0.2776	0.5535	1.2302	1.4216	1.1508	0.6172	1.6697	0.2709	1.5279	1.0438	1.2914	2.7102	1.1288	3.9406	0.9704	3.8542	2.1652	0.9258	1.7929	4.5878
MROH9	0.0000	0.0000	0.0000	0.0347	0.0285	0.0000	0.0000	0.0373	0.0038	0.0354	0.0191	0.0188	0.0079	0.0030	0.0216	0.0728	0.0116	0.1621	0.0917	0.0778	0.0000	0.0435	0.0252	0.0343	0.0000	0.0000	0.0096	0.0613	0.0000	0.0507	0.0069	0.8355	0.0766	0.0116	0.0766	0.0000	0.0075	0.0626	0.0219	0.0036	0.0000	0.0219	0.0655	0.2605	0.0178	0.0052	0.0202	0.0827	0.1081
FXYD7	0.0553	0.0395	0.0515	0.0815	0.0520	0.6897	0.1352	0.0398	0.0000	0.0108	0.2346	0.2007	0.0503	0.2730	0.2683	0.1897	0.0824	0.1862	0.4189	0.2352	0.8613	0.5671	0.5637	0.0732	0.2232	0.5068	0.0407	0.2789	0.3375	0.0743	0.1026	0.4752	0.0700	0.0658	0.0233	0.2981	0.2247	0.4719	0.3729	0.0776	0.0515	0.0700	0.0576	0.5558	0.0304	0.0552	0.1463	0.1588	0.4186
LARP6	1.1814	2.6004	0.4611	1.4762	0.4096	3.1554	1.9679	0.7923	0.9929	1.9450	3.3785	2.6183	1.2372	7.2611	5.1549	1.1550	1.4773	1.3937	1.5991	1.3245	6.0661	7.6248	2.9959	2.3672	7.5176	5.8319	2.3789	6.0638	5.5077	1.0560	0.5120	0.4804	0.6870	0.6678	0.3623	5.5416	0.7423	2.5289	0.5806	1.0797	0.8696	1.3548	0.1968	1.7139	1.7184	0.2645	0.3759	2.3055	0.4753
FER1L5	0.0095	0.0034	0.0324	0.0305	0.0059	0.0206	0.0155	0.0341	0.0223	0.0000	0.0070	0.0229	0.0115	0.0279	0.0197	0.0177	0.0212	0.0046	0.0048	0.0285	0.0351	0.1291	0.0230	0.0125	0.0298	0.0336	0.0175	0.0657	0.0251	0.0939	0.1684	0.6264	0.0420	0.0212	0.0300	0.0414	0.0041	0.0565	0.0107	0.0679	0.0106	0.0120	0.0155	0.1779	0.0378	0.0227	0.0561	0.2087	0.1025
SSU72P8	0.0000	0.0000	0.0000	0.0000	0.0000	0.0000	0.0000	0.0000	0.0000	0.0000	0.0000	0.0000	0.0000	0.0000	0.0000	0.0000	0.0253	0.0000	0.0000	0.0000	0.0000	0.2216	0.0000	0.0000	0.0000	0.0000	0.0000	0.0268	0.0000	0.0000	0.0000	0.1824	0.0717	0.0000	0.0000	0.0000	0.0000	0.0000	0.0000	0.0000	0.0000	0.0000	0.0000	0.1422	0.0000	0.0000	0.0000	0.0000	0.0000
POLE	1.7994	0.3571	1.1445	3.1571	1.6616	1.4802	1.8895	2.9789	2.2211	1.4339	1.6736	2.2711	1.0353	2.5707	1.2626	2.9041	2.5810	1.0725	2.5453	1.8422	1.1147	2.0449	1.7645	2.6432	1.1585	1.3083	2.6138	1.8933	1.1136	2.8549	4.2250	6.8245	4.9207	6.6606	2.9849	2.2105	4.5540	2.5173	2.2239	4.2993	2.2994	4.4175	4.8433	4.9788	2.7728	6.4508	3.3792	5.0073	8.1444
TBC1D9B	9.0711	2.3112	9.8129	15.6690	9.2982	8.4140	7.4947	11.0302	12.3251	7.4126	9.1184	12.5699	13.0338	13.8586	7.5032	12.1129	13.4740	6.0043	8.9285	8.0373	6.5981	9.6397	11.5369	15.8477	10.3914	8.7653	11.4772	9.1466	7.1945	14.6942	13.9943	9.7272	16.4614	22.7410	9.4738	17.4056	14.3866	12.4878	10.4477	15.1324	6.7254	17.4790	21.9439	6.0366	13.4132	12.4329	5.6635	18.4401	14.1052
MGA	1.1786	0.6270	1.9135	4.4956	0.9867	1.5951	1.5486	2.0164	1.9946	0.9615	2.0496	1.8213	1.7614	2.4671	1.6183	1.6164	2.2940	1.1014	1.8983	1.6693	1.8404	2.8589	1.9079	2.3777	1.6378	2.7041	2.0438	2.4606	2.4360	3.1275	1.3921	1.6743	2.2002	2.7624	1.3686	1.8673	4.2984	3.2724	1.6514	2.2193	4.5117	2.1295	3.6684	4.3674	3.6659	3.3053	1.7797	7.2276	3.7723
BICD1	0.3064	0.2729	0.2589	0.4188	0.3498	0.8725	0.5456	0.4983	0.1394	0.2481	0.5737	0.6927	0.5034	0.9753	0.8623	0.5561	0.5373	0.2858	0.4678	0.4440	0.9938	1.1556	0.7025	0.5822	0.7800	1.1402	0.5132	0.9584	1.5463	0.2896	1.5597	1.0364	0.5994	1.5990	1.0258	1.4877	0.8298	1.4378	0.5368	1.6077	1.4922	1.1739	1.1097	1.6380	1.8249	1.1535	0.4457	3.8398	1.4248
IHO1	0.0306	0.0655	0.1210	0.2118	0.0323	0.2359	0.0794	0.0824	0.0841	0.0134	0.1691	0.0998	0.0070	0.3179	0.1810	0.0929	0.0342	0.0551	0.0694	0.0688	0.5230	0.6922	0.0167	0.1415	0.3940	0.9969	0.1266	0.5850	0.5963	0.2073	0.1458	0.4308	0.2273	0.1261	0.1450	0.2000	0.0532	0.2509	0.1159	0.1930	0.0427	0.0483	0.0341	0.6295	0.2145	0.1236	0.0571	0.3838	0.1310
ACTL7B	0.0000	0.0000	0.0000	0.0190	0.0000	0.0281	0.0434	0.0102	0.0104	0.0000	0.0000	0.0000	0.0646	0.0083	0.0000	0.0000	0.0106	0.0000	0.0000	0.0000	0.0000	0.0529	0.0172	0.0000	0.0106	0.0260	0.0000	0.0336	0.0082	0.0000	0.0000	0.2669	0.0150	0.0317	0.0000	0.0000	0.0000	0.0343	0.0000	0.0698	0.0000	0.0300	0.0000	0.0238	0.0000	0.0000	0.0111	0.0226	0.0000
S100Z	0.1017	0.0908	0.0000	0.0477	0.0080	0.5735	0.0311	0.0731	0.0149	0.0396	0.0750	0.0861	0.0308	0.0239	0.0070	0.1427	0.1061	0.0733	0.1027	0.1271	0.0078	0.1327	0.2467	0.0673	0.0076	0.0373	0.0655	0.0400	0.0176	0.0683	0.1280	0.4095	0.1073	0.0529	0.1716	0.0783	0.0000	0.0737	0.0357	0.0428	0.0189	0.0965	0.0378	0.1447	0.1749	0.0203	0.0158	0.1135	0.0785
CATSPERD	0.0000	0.0000	0.0333	0.0000	0.0056	0.0000	0.0437	0.0051	0.0052	0.0139	0.0000	0.0173	0.0217	0.0168	0.1634	0.0111	0.0053	0.0000	0.0000	0.0000	0.0551	0.9322	0.0000	0.0000	0.0694	0.0655	0.0132	0.3658	0.0123	0.0349	0.0095	0.6714	0.2261	0.0159	0.1582	0.0092	0.0207	0.0805	0.0552	0.0000	0.0133	0.0151	0.0159	1.0289	0.0147	0.0000	0.1167	0.4215	0.0497
SUMF1	3.3681	7.3102	5.5392	5.0010	3.5197	4.9154	3.0710	3.5212	5.2254	2.9681	3.1708	3.5813	4.5945	4.6589	2.2501	5.3132	6.3302	3.3705	3.5106	5.0660	2.1880	2.1468	4.3325	6.7380	3.1496	2.1968	7.0181	3.2479	1.9811	4.8682	2.4696	2.2124	3.2205	3.7395	5.5939	3.7259	3.6565	3.5902	6.6974	2.3991	5.4131	3.8229	5.8288	4.1565	4.1671	2.8320	7.0173	4.2114	2.3685
TAX1BP3	0.2399	0.1798	0.1340	0.1445	0.2256	0.2705	0.0733	0.3206	0.1267	0.3223	0.1724	0.3306	0.3490	0.2113	0.2392	0.6729	0.3431	0.1383	0.2179	0.2519	0.0444	0.0402	0.0698	0.3490	0.2043	0.2021	0.3179	0.1133	0.0745	0.2637	0.1620	0.1159	0.3642	0.3423	0.1517	0.2215	0.0835	0.2779	0.1617	0.1413	0.1206	0.3945	0.2994	0.3855	0.1980	0.1581	0.0896	0.1835	0.1889
MYBPC3	0.0698	0.0747	0.0144	0.0062	0.0328	0.1841	0.0805	0.0702	0.0000	0.0725	0.6433	0.0506	0.0917	0.0711	0.0355	0.3409	0.7730	0.3355	0.9513	0.2734	0.0215	0.0650	0.4233	0.2051	0.0104	0.0341	0.0942	0.0953	0.0161	0.0313	0.0647	0.7619	0.0736	0.0795	0.1275	0.0358	0.2767	0.2846	0.0523	0.0392	0.0433	0.1030	0.3250	0.5141	0.1824	0.0650	0.2425	0.1150	0.1078
ERVW-1	0.0648	0.0000	0.0252	0.0586	0.0203	0.0160	0.0264	0.0280	0.0190	0.0063	0.0120	0.0274	0.0147	0.0286	0.0180	0.0303	0.0242	0.0078	0.0245	0.0243	0.0475	0.0604	0.0000	0.0500	0.0194	0.0455	0.0119	0.0562	0.0821	0.0535	0.0365	0.2872	0.0308	0.0602	0.0957	0.0915	0.1222	0.0548	0.0865	0.0523	0.0091	0.0376	0.0723	0.1547	0.1717	0.1521	0.0101	0.0413	0.2177
CBLL2	0.0000	0.0000	0.0000	0.0000	0.0000	0.0000	0.0000	0.0000	0.0000	0.0000	0.0118	0.0000	0.0000	0.0000	0.0355	0.0000	0.0000	0.0000	0.0000	0.0000	0.0000	0.0956	0.0000	0.0000	0.0000	0.0313	0.0000	0.0101	0.0443	0.0000	0.0000	0.1378	0.0135	0.0000	0.0541	0.0000	0.0000	0.0000	0.0090	0.0000	0.0000	0.0000	0.0000	0.0430	0.0000	0.0000	0.0000	0.1125	0.0000
SPRYD7	5.7359	6.4072	6.3278	4.4762	5.5667	4.6155	3.9812	5.2021	4.8672	5.3127	4.2837	3.4489	4.1082	3.4808	5.5740	4.5485	5.4678	3.5567	3.1349	4.3684	6.8014	5.1834	4.1378	4.6115	3.9962	5.2913	5.4924	4.2030	4.4696	4.2215	5.2187	8.2473	5.0579	5.3492	7.4747	3.3159	5.8219	3.9166	5.9878	5.5780	3.3689	4.9686	3.7358	8.0243	3.6665	7.4119	7.7297	4.1641	3.2896
SPC24	1.3769	1.7618	1.1408	0.8483	1.0974	3.4074	1.7460	2.0324	1.2689	1.4042	0.3742	1.5742	0.7959	0.4030	0.2424	2.6188	2.3937	3.0284	2.2085	1.7064	0.3507	0.8936	2.0973	1.6974	0.3190	0.5985	2.2359	0.3859	0.5236	1.2741	2.5404	6.6328	3.7060	3.2518	7.1216	1.3558	1.8375	4.3654	3.1111	2.9266	0.7754	8.0811	2.3354	5.1682	1.1940	3.4739	9.8072	3.5378	3.1938
PLXNB1	5.5483	0.9660	10.4618	25.4473	5.3312	2.8945	5.2673	9.0901	15.6770	4.1011	4.3901	7.1900	4.9348	9.4518	6.7379	6.5489	5.3670	2.1956	3.7845	2.9554	7.8554	8.1899	3.4377	6.2566	8.6750	9.9902	6.2551	8.7181	9.0473	20.9895	11.5656	6.1875	18.8559	13.2633	7.6231	15.1592	13.3747	6.1048	8.8437	12.6677	5.4067	3.6958	12.0575	3.6446	15.2106	11.2568	6.3085	13.2209	22.6409
CLK3	2.0434	1.0776	1.9796	1.7905	1.6253	2.4016	2.0833	1.9681	2.2679	2.0874	1.5529	2.4917	1.8215	2.4346	1.6835	2.2609	2.0148	1.2570	2.5714	1.9079	1.7539	1.8724	2.5341	2.0873	2.0417	1.8409	2.3257	1.6751	1.8119	2.0164	1.9017	1.9466	2.3119	2.1835	2.2609	1.8005	1.3668	2.0033	2.0627	1.9981	1.3817	2.3562	2.1070	2.8221	1.8420	3.9789	1.2258	1.9334	3.5490
GTF3C5	12.8101	8.3646	8.8020	8.8159	11.8218	13.8266	12.4087	12.3260	11.7257	10.7215	6.9049	11.5187	13.1511	11.6327	6.4500	15.0146	13.9767	9.6275	10.8641	10.6096	6.0120	6.9702	11.8182	12.9160	8.3251	6.4902	14.7640	6.4052	5.0651	9.6950	17.2498	12.7421	15.5206	18.8996	12.0332	15.2362	18.1574	8.6590	13.8756	14.0805	15.1716	25.3558	16.9536	43.0016	8.4439	19.5457	13.9058	18.8937	14.6459
ARR3	0.1724	0.0615	0.0535	0.1308	0.0721	0.0682	0.1053	0.2065	0.1012	0.0448	0.1059	0.0834	0.0174	0.1350	0.0159	0.0717	0.1028	0.1658	0.0580	0.1006	0.1329	0.4391	0.0558	0.1267	0.1202	0.0842	0.0846	0.2897	0.2183	0.2949	0.1446	0.6479	0.0970	0.3503	0.2424	0.1327	0.1083	0.2035	0.0646	0.3225	0.0214	0.1091	0.2562	0.1924	0.2530	0.1492	0.1878	0.1558	0.7187
C14orf119	13.5110	31.0539	10.4854	8.8777	9.6175	17.2794	14.2801	10.0755	7.3916	14.4253	7.6648	14.3098	13.4594	8.1844	10.8532	17.6669	13.2792	14.3295	17.3075	15.5250	11.5835	12.8617	20.4862	13.7559	11.6199	9.3152	15.9395	10.0478	9.2616	8.2440	13.4977	18.2245	14.7783	13.1326	18.9780	11.0140	12.5759	14.7252	11.6008	19.2458	22.4570	14.6592	12.0955	18.2878	9.8246	18.9636	32.2855	15.0848	9.8859
RGSL1	0.0000	0.0000	0.0000	0.0073	0.0000	0.0000	0.0000	0.0000	0.0177	0.0000	0.0020	0.0000	0.0033	0.0000	0.0000	0.0000	0.0000	0.0000	0.0000	0.0082	0.0034	0.0511	0.0000	0.0000	0.0000	0.0054	0.0040	0.0294	0.0101	0.0027	0.0044	0.5180	0.0139	0.0033	0.0370	0.0000	0.0652	0.0194	0.0031	0.0000	0.0000	0.0023	0.0049	0.1322	0.0015	0.0000	0.0051	0.0612	0.0051
DNASE1	13.7156	1.7530	0.7107	1.1916	21.0110	1.0371	6.9988	10.4087	0.8475	15.8919	1.6949	1.0237	8.9610	1.8763	1.6458	8.1816	1.1200	1.5159	2.0644	1.4095	0.4728	0.8306	1.1650	0.8793	0.4379	0.6727	0.7820	1.0570	0.4930	1.4661	1.3703	1.2523	0.7502	1.3346	1.9280	0.9734	4.1119	0.8053	5.6659	1.3394	0.2386	4.3692	2.1324	19.5105	1.4212	1.0367	1.5167	10.5811	3.2738
ADSL	0.1510	0.2125	0.1875	0.3200	0.1685	0.2250	0.2677	0.2694	0.1930	0.2249	0.1458	0.1654	0.1374	0.1754	0.2843	0.2050	0.2038	0.2050	0.1570	0.2332	0.2862	0.4106	0.3405	0.1958	0.1951	0.2973	0.2257	0.3051	0.2525	0.2713	0.3271	0.7297	0.3841	0.4847	0.5582	0.2347	0.9908	0.6005	0.3930	0.5085	0.2580	0.2210	0.5624	0.7660	0.4497	0.7540	0.4271	0.7903	0.5185
FOXRED2	3.3914	1.0541	3.2584	5.3978	1.8713	3.9437	4.5238	3.3642	3.5568	3.3628	5.1578	3.9530	3.8975	7.9835	4.0034	8.5093	5.4108	3.7561	5.7075	4.3079	4.2375	5.6370	5.8617	5.8185	4.2561	5.7634	5.1178	6.3751	3.6779	4.2667	12.0615	12.0047	6.9115	14.9396	7.0535	6.1382	16.9692	7.4698	13.6525	7.9239	4.5718	6.6398	9.0676	27.4206	7.3209	13.5266	6.1317	15.9767	19.5397
ZNF226	1.0912	1.6194	1.1631	1.3840	1.0667	1.6361	1.1516	1.1864	0.6763	0.6458	1.0083	1.1698	0.9532	1.3324	1.4319	1.2083	1.1913	0.9178	1.3478	1.3244	1.8365	2.0546	2.2950	0.9747	1.5101	1.5656	1.2632	1.6280	1.6438	1.2012	1.9032	1.6569	1.3292	1.6815	2.0885	1.2889	0.6870	1.2036	1.8424	1.9314	1.9803	0.9565	1.1605	1.7328	1.6883	2.1530	2.4612	1.3732	4.6633
ZNF550	0.4428	0.8577	1.0066	1.4255	0.3032	1.1866	0.6006	0.4324	0.9346	0.1179	0.5653	0.5479	0.6692	1.1154	0.5791	0.6090	1.2631	0.3099	0.7297	0.6837	0.7978	0.9829	1.5069	0.6545	0.9369	1.1928	1.1651	0.7846	1.1532	1.2813	0.3234	1.5520	0.9929	1.7364	1.8081	0.9421	1.1869	1.9490	1.3605	1.3949	1.9055	1.4004	2.0145	1.8967	1.0640	1.7476	2.1851	3.0799	0.5187
BNIP2	2.4776	3.2807	6.1157	10.3918	3.2038	6.3754	3.6357	4.9447	5.0035	2.7029	5.7443	4.5498	3.2399	6.6469	11.0298	3.0943	4.1783	2.7512	3.7262	3.8907	13.5917	14.7352	7.6169	3.7273	9.4390	13.7394	4.9974	13.0961	13.1906	6.9975	5.9388	4.5251	5.8623	5.3123	5.4265	5.2523	4.8878	7.7037	3.8573	5.3181	8.7791	3.4679	7.5936	5.5320	8.5795	8.3719	6.1496	7.9974	10.5021
KRT3	0.0000	0.0000	2.0218	3.5400	0.0000	0.0000	0.0000	0.0000	4.7796	0.0000	0.0000	0.0104	0.0000	0.0050	0.0000	0.0000	0.0064	0.0000	0.0000	0.0000	0.0066	0.0000	0.0000	0.0000	0.0000	0.0000	0.0000	0.0000	0.0099	2.4706	0.1305	0.5291	0.0271	0.0191	0.0000	0.0000	0.0808	0.0000	0.0000	0.0180	0.0000	0.0090	0.0127	0.0717	0.0000	0.0171	0.0200	0.0615	0.0000
UBA1	59.9915	14.8956	47.0661	68.4693	45.5898	41.8004	48.9358	49.0747	66.9845	54.9463	32.3217	74.4224	57.7403	59.1073	33.3514	62.0233	65.6356	46.9487	64.5048	58.5752	33.0582	42.7387	37.8389	77.2265	47.5978	36.0607	80.0791	36.2579	33.1910	68.4749	51.2613	91.9874	96.9007	60.0798	73.8628	58.8418	112.0660	51.4075	100.4675	112.5199	68.5163	81.4966	88.9893	53.8403	59.5368	114.5512	35.7799	67.3490	89.4163
MAGI3	4.2797	3.3179	7.9515	8.2039	4.4062	2.8742	4.1047	5.9784	7.1534	3.1143	4.4456	5.9055	5.2992	4.6872	3.5929	2.4594	8.4232	4.8140	4.3459	5.2114	3.3020	2.7071	2.4639	6.8833	1.9923	3.3203	8.0531	3.6161	3.7104	8.8375	4.0809	2.0858	2.0201	5.8986	3.0080	2.6084	3.4938	3.2500	1.7960	2.9094	4.6961	3.7153	5.2246	1.8269	3.7217	3.3042	6.7945	5.6917	5.6015
CENPJ	0.7062	0.3293	0.7318	1.7201	1.8129	1.3554	1.0261	1.9102	0.6519	0.4258	1.2722	1.1813	0.7613	1.8505	1.8909	0.7988	1.1428	0.3613	1.0951	0.5467	2.0484	1.8942	1.4297	0.7682	0.9368	2.0592	1.4089	2.1283	1.6749	1.4419	1.1674	3.5214	1.7475	2.2346	1.8549	0.9816	3.3369	2.0261	1.8422	2.2552	0.9699	1.8153	2.5588	3.9466	1.3135	5.2331	1.4697	3.7174	3.5843
TRIM7	0.0948	0.3481	3.4889	3.5865	0.1592	0.3778	0.1379	0.1499	4.9210	0.2769	0.3320	0.8906	0.3531	0.4709	0.5290	0.4095	0.7869	0.5728	0.7109	0.6297	0.2233	0.3457	0.2595	0.4955	0.1902	0.2778	0.5360	0.3989	0.0935	4.1867	0.0484	2.0428	3.7673	0.0543	0.0600	0.3717	0.7659	1.2051	0.1502	0.3078	0.8395	0.1399	2.7368	0.0816	0.2123	1.0060	0.0885	0.1295	1.1604
PSMG2	17.9505	28.1443	22.9413	15.9673	19.0496	22.7331	20.2765	18.4442	16.7989	16.8626	12.8803	15.8847	16.4775	13.8288	19.9632	18.4924	18.0678	17.7972	15.6350	19.4317	21.5718	18.7399	27.6798	15.0372	14.9125	16.1606	21.3632	17.5517	15.8208	15.9041	16.9483	28.1320	21.9538	20.7993	38.1215	14.2744	25.2430	18.5359	17.2508	25.2591	30.2720	24.6426	19.2356	26.9342	15.0557	34.0996	39.2566	17.7193	18.3671
FCRL1	0.0587	0.0539	0.0937	0.0269	0.1223	5.4057	0.6864	0.4375	0.0406	0.0147	0.6863	1.2957	0.1220	0.3842	0.0174	1.0274	0.2586	0.0967	3.0222	0.7422	0.0000	0.0234	7.4882	0.1553	0.0038	0.0123	0.1250	0.0000	0.0029	0.0399	0.2799	0.4457	0.2918	0.5460	0.0371	0.0774	0.0109	0.2834	0.3003	0.9353	0.0000	0.3289	0.2131	0.1516	0.4152	2.0949	0.0078	0.1805	1.6235
CARF	0.3047	0.4139	0.7595	1.2329	0.4729	0.8419	0.3802	0.7754	0.6029	0.1952	0.6829	0.3160	0.3277	0.9225	0.8372	0.3217	0.5695	0.2929	0.4762	0.3562	1.4025	1.5914	1.1061	0.4506	1.0396	1.9862	0.5843	1.5571	1.6647	0.9855	0.4282	0.7702	0.3793	0.5814	0.7003	0.5495	0.1568	0.7338	0.4098	0.5459	0.4427	0.3191	0.8952	0.6827	1.1828	0.4357	0.8546	0.7786	1.6280
PRAF2	1.6544	3.0948	0.8166	1.5291	0.6748	3.9986	3.1043	1.0054	1.0442	1.8747	2.2925	3.2673	1.7583	3.5966	6.5600	2.6840	2.2181	3.9948	3.8932	4.3050	7.7316	4.6240	5.0910	3.3213	6.0928	7.0537	3.0379	4.0023	5.1811	1.4315	1.3699	3.4985	2.7869	1.5642	3.1894	7.5920	2.2110	6.8988	2.5019	2.4409	1.5694	2.6726	10.1198	2.0519	1.9738	1.9104	4.5485	3.2885	2.3724
LMBR1L	4.0704	0.9621	3.3360	3.8087	5.6853	3.0921	2.4960	3.6538	3.9481	4.3813	1.6752	2.4516	3.7615	3.8710	2.6726	4.2366	2.7103	1.0822	2.7207	2.0912	2.3808	3.0655	4.4967	2.4922	2.8753	2.4264	2.4534	3.2819	2.2731	4.1571	5.9547	2.2142	3.5526	2.8262	2.6783	2.6262	3.2457	3.1919	1.5645	3.2644	1.5724	3.0872	2.8449	3.9753	3.4358	3.2062	2.2344	3.6284	4.8713
POM121L12	0.0000	0.0000	0.0000	0.0000	0.0000	0.0000	0.0000	0.0000	0.0000	0.0000	0.0000	0.0000	0.0000	0.0000	0.0000	0.0000	0.0000	0.0000	0.0000	0.0000	0.0000	0.0000	0.0000	0.0000	0.0000	0.0000	0.0000	0.0000	0.0000	0.0000	0.0000	0.3713	0.0000	0.0000	0.0000	0.0000	0.0000	0.0000	0.0000	0.0000	0.0000	0.0000	0.0000	0.0386	0.0000	0.0000	0.0000	0.0000	0.0000
MEX3C	3.9057	2.2128	4.1227	4.5303	2.4976	4.1067	3.5730	3.2063	4.2876	2.9701	2.9556	3.6601	4.5778	4.3134	3.2199	3.4870	5.0561	1.9419	3.9765	3.2384	2.9110	3.4115	5.1851	4.4862	2.8975	3.4830	4.2346	3.2850	3.4578	5.0397	3.7270	3.5174	5.7276	10.7400	3.9822	3.2742	4.0553	5.6522	3.4693	5.0655	5.0905	7.4640	4.6921	11.6752	5.7585	5.6651	3.8713	8.0024	3.6002
TAF1B	1.3751	2.6147	3.3523	3.2569	1.2031	2.7699	1.7611	2.0265	2.1096	1.2610	1.7327	2.0733	1.2354	2.0853	1.6762	1.9405	2.3316	1.9587	1.2871	1.4875	1.8340	2.1663	2.5167	1.5871	1.1841	2.6806	2.7521	2.4530	1.6916	4.0369	5.2974	3.1671	2.3041	2.1293	3.4102	1.5070	3.5926	3.4115	1.5164	1.8097	4.9794	2.9201	2.6821	6.2692	3.5074	3.5395	6.3432	6.2929	4.3382
CYB5R4	1.6700	3.6059	2.1769	1.8365	2.2263	3.3209	1.7055	2.2772	1.2066	1.3678	1.2871	2.3076	1.8037	1.4950	1.7843	1.8546	2.9469	1.2263	2.0124	1.8566	1.5760	1.5360	3.0894	1.8578	1.1714	1.5351	3.2856	1.4365	1.4549	1.7461	1.4459	3.3933	2.2568	3.7937	2.2256	1.1790	2.2212	1.5275	1.9347	2.6256	3.1090	1.6442	2.1303	1.1084	2.5132	2.8422	3.9609	2.2344	3.1335
HGS	5.4108	1.5106	5.6266	8.2795	6.5316	5.7250	5.2740	5.9964	9.4731	5.7903	4.6466	8.7459	7.8420	8.1710	4.4348	9.3371	10.7563	4.3763	6.5560	5.6676	3.3006	4.6428	6.1682	9.1383	4.8503	4.1020	9.7208	4.3885	3.7978	8.6116	14.0585	7.2919	13.5693	11.1344	7.5104	8.0285	9.0455	6.3927	8.7728	9.0552	5.1323	13.6905	7.9869	6.1213	6.1344	9.1236	7.5167	12.1810	13.7695
NMBR	0.0000	0.0675	0.0391	0.0338	0.0000	0.1497	0.0000	0.0181	0.0278	0.0000	0.1860	0.1067	0.0382	0.4371	0.1834	0.0000	0.0094	0.0000	0.0000	0.0158	0.3401	0.3878	0.0153	0.0278	0.0565	0.5698	0.1741	0.3774	0.4209	0.0000	0.0000	0.2031	0.0133	0.0094	0.0000	0.0647	0.0183	0.0000	0.0089	0.0177	0.0235	0.0000	0.0000	0.1161	0.0173	0.0000	0.0098	0.1709	0.0195
COQ7	3.0020	4.9342	2.9756	3.0046	2.8992	5.4459	3.7951	3.3018	2.0961	2.8051	3.3646	3.4007	3.5961	5.4549	6.4622	3.9166	5.9690	2.9904	3.4336	3.2136	6.4919	5.7698	3.1652	4.1622	7.7405	7.4914	5.3654	5.3912	6.3683	2.1112	5.7228	3.2747	4.7840	4.2496	3.8943	3.7879	5.2411	3.0191	4.7927	3.1244	3.6231	4.9049	2.5504	3.5014	4.0922	5.0372	5.5247	3.7858	3.9953
ANXA3	5.6577	30.4726	27.1529	11.7342	8.6654	18.1353	9.6595	6.4890	11.1161	8.6899	10.5679	16.8854	8.0318	14.4249	9.3959	12.2013	25.5091	13.8953	11.9685	15.3222	11.2701	12.0190	12.9223	13.3353	17.0167	13.5441	31.1117	13.2852	10.7137	11.5182	18.6564	19.0274	30.5281	26.8805	29.3194	6.4104	12.4851	8.3567	10.4956	14.0205	29.7713	7.9185	27.0806	12.3535	14.1823	18.3765	12.5665	18.1751	21.7954
LHFPL6	4.6889	5.6660	1.4801	3.8161	1.7509	8.7495	4.7389	4.2746	3.2849	4.6219	8.3041	5.1435	6.7330	19.4437	12.3455	3.3123	4.4020	3.3909	3.8246	5.6937	14.8291	15.0857	4.7061	4.8379	11.2823	12.5294	6.8620	14.5299	10.7966	3.9441	4.3600	2.7584	6.9571	5.4080	3.0665	23.0108	2.6459	13.9872	8.8141	6.2373	10.1044	6.2892	1.4527	2.4968	18.5142	3.1784	3.8954	9.6980	4.8104
PRDM10	1.5549	0.5889	3.1050	4.6988	1.5211	1.3561	1.6000	3.2030	2.5840	1.0076	1.2800	2.0488	1.7187	1.6756	1.0263	1.5522	1.8858	1.1750	1.6276	1.1698	1.2574	1.9620	1.3388	1.8645	0.9636	1.4158	2.4737	1.7220	1.6637	3.0611	2.4192	2.9224	2.5526	3.7117	1.3692	1.0272	2.5293	2.0731	1.0677	2.7246	2.3981	2.8648	3.4721	1.6445	2.5703	5.9269	1.7825	3.6795	5.7446
MITF	0.5791	2.6043	1.2380	3.1072	0.6796	3.0657	1.8221	0.8908	1.0748	0.6739	6.2323	3.3533	1.4914	5.0922	5.6712	1.2779	4.2919	2.6985	2.4059	2.5153	7.8517	9.1336	2.5856	3.2715	4.7943	7.7048	3.8961	10.8690	7.3881	1.4649	3.4913	2.6930	1.2573	1.5802	1.4005	4.0316	0.4857	3.6630	0.5034	1.9124	3.9397	0.7208	3.9771	1.1073	5.7801	3.1136	1.0788	3.6486	1.8451
MMP17	0.1407	0.1595	0.2466	0.4022	0.1090	0.9332	0.2274	0.2283	0.2878	0.3916	0.7459	0.6843	0.2860	1.7499	1.0179	0.3715	0.2219	0.0239	0.6391	0.4406	1.2282	1.1103	0.6805	0.4815	1.4021	1.1581	0.4570	1.1104	1.2684	0.4548	0.2236	0.5597	0.6597	0.3838	0.1308	1.2672	0.5688	0.4354	0.6100	0.5015	0.4806	0.5077	0.0627	0.3532	0.3585	0.2330	0.3746	3.1660	0.3028
ASAH2B	2.9135	0.5145	0.3903	0.5646	12.3614	0.6735	0.9896	3.5237	0.4186	2.1291	0.9610	0.2595	2.4312	0.5458	1.2298	1.4100	0.7310	0.4275	0.5495	0.6440	0.4372	0.3143	0.7067	0.2501	0.3872	0.3595	0.7508	0.5409	0.3705	0.4120	0.1036	0.5762	0.3137	0.7339	1.2188	0.3382	0.5158	0.9055	1.3887	1.2261	0.4567	0.5657	2.0711	0.7906	0.6264	0.7869	1.5123	0.9631	0.6273
CENPVL3	0.0341	0.0000	0.0000	0.0000	0.1201	0.0101	0.0000	0.0881	0.0075	0.0298	0.0000	0.0247	0.2014	0.0180	0.0354	0.2230	0.0000	0.0000	0.0000	0.0000	0.0551	0.0190	0.0000	0.0225	0.0000	0.0686	0.0000	0.0241	0.0412	0.0062	0.0000	0.0823	0.0216	0.0076	0.0000	0.1180	0.0000	0.0000	0.0000	0.0000	0.0000	0.7325	0.0835	0.0428	0.0000	0.0000	0.0000	0.0326	0.0000
PDIA4	59.9867	42.0448	16.1897	15.6976	54.9080	72.2854	91.0892	81.5619	15.7869	55.7988	22.9335	98.1639	109.1617	41.1631	21.4423	71.8748	104.5972	66.9839	80.6988	78.3495	10.4906	12.7854	90.8989	92.0825	14.0646	14.9840	123.6990	13.5680	11.6679	13.1871	85.6213	45.3541	74.4165	83.2916	133.5364	26.1012	80.0785	79.5352	205.9027	83.8177	85.8286	66.4578	69.3912	146.9011	55.1300	84.6231	37.2565	139.7130	86.7445
NRBP1	17.8163	10.1713	28.6054	24.0538	19.5236	17.1527	14.3135	13.7730	37.5207	16.9958	10.2813	21.3131	22.2630	22.9686	14.9570	17.1254	17.7390	11.6880	16.2460	15.4869	13.6717	12.7151	18.3341	18.8836	18.6930	14.3471	19.8346	13.9214	13.2875	26.7067	18.2953	9.5397	28.6161	19.8683	13.3636	24.4813	16.6818	19.6224	22.2745	16.9910	36.1360	27.1640	21.6275	28.2953	17.2928	10.3372	11.5953	20.0363	19.5454
TTPA	0.3456	0.3965	0.0000	0.0595	0.2438	0.4469	0.6031	0.2927	0.0000	0.1298	0.2047	0.1522	0.3592	0.3436	0.3744	0.1847	0.2979	0.3025	0.2803	0.2499	0.3310	0.2277	0.3144	0.2612	0.0553	0.2396	0.1704	0.2857	0.1917	0.0045	0.1471	0.4571	0.1015	0.9961	0.0000	0.4369	0.8376	0.6852	0.0728	1.0336	0.0345	0.0390	1.5350	0.1673	0.0968	2.4620	0.2189	0.2715	0.0057
NSD1	3.5591	0.7636	5.8347	12.1691	3.6805	3.3986	4.5600	4.7617	6.8362	2.3586	3.4201	5.8148	5.2852	4.8841	4.0111	5.4086	5.0591	3.2324	5.2532	4.4576	3.7045	5.7515	3.9478	6.8978	4.4488	5.9303	4.0098	5.4784	5.9477	8.2900	6.4617	4.5279	9.1799	10.8126	4.9030	6.1147	9.1964	6.4363	4.6754	7.5499	3.9915	7.2540	12.7728	6.3590	8.6375	10.5116	4.8821	10.5203	8.1150
ADHFE1	0.0785	0.4515	0.2739	0.5987	0.0738	0.5413	0.4073	0.0634	0.2202	0.1146	1.1333	0.3343	0.1962	0.9435	1.9480	0.2568	0.6618	0.6080	0.6682	0.4854	2.4347	1.4692	0.9063	0.2853	1.1033	1.2071	0.3033	1.5475	1.4997	0.3090	0.0779	0.5053	0.1365	0.0568	0.0558	0.5207	0.0171	0.2130	0.0826	0.1609	0.0329	0.0372	0.8131	0.3743	0.3358	0.1057	0.0503	0.0891	0.2453
LPCAT4	17.9516	19.8488	8.3838	8.7240	23.2865	17.1401	22.3625	19.7466	12.5587	28.4116	8.4616	35.0957	20.3558	13.8028	5.5217	25.1671	37.4350	19.8801	27.0318	34.7977	3.0390	5.1672	15.1240	31.2406	4.2378	3.7657	43.0994	5.1294	2.9987	10.0704	11.2939	7.7714	20.9809	16.3605	11.6433	14.3879	24.2911	6.5095	9.1519	20.8133	19.5803	18.5680	19.9013	6.3825	8.9069	19.9285	9.8570	10.1041	27.0134
ZDHHC19	0.0273	0.0000	0.0000	0.0055	0.0128	0.1943	0.1166	0.0294	0.0000	0.0398	0.1056	0.0890	0.0248	0.0529	0.0510	0.0510	0.0061	0.0000	0.0000	0.1432	0.1261	0.2287	0.0794	0.0721	0.0183	0.0949	0.0301	0.1997	0.1130	0.0200	0.0488	0.4612	0.1035	0.0122	0.0345	0.0840	0.1068	0.0922	0.0230	0.0574	0.0228	0.0259	0.0243	0.3835	0.0619	0.0327	0.1209	0.3000	0.0316
TFDP3	0.0000	0.0000	0.0000	0.0000	0.0000	0.0000	0.0000	0.0084	0.0000	0.0000	0.0108	0.0000	0.0178	0.0000	0.0163	0.0000	0.0000	0.0282	0.0000	0.0000	0.0000	0.0219	0.0000	0.0000	0.0000	0.0072	0.0000	0.0000	0.0000	0.0000	0.0078	0.1575	0.0248	0.0262	0.0371	0.0000	0.0085	0.0000	0.0082	0.0082	0.0000	0.0124	0.0000	0.0983	0.0000	0.0000	0.0000	0.0094	0.0000
AGFG1	8.9178	7.5633	8.1315	8.0910	11.6062	9.2889	9.0009	13.2314	6.4443	9.6369	4.7268	8.4188	9.7159	6.1981	5.3904	10.5884	11.0277	5.6351	6.2242	5.9870	4.5352	5.7120	8.3146	8.6736	3.5241	5.5577	9.8510	6.1840	5.6368	8.7847	10.5086	14.9380	8.4001	13.6747	9.1321	4.4343	11.8170	10.1636	6.5891	8.4625	13.6853	7.5143	12.6349	9.5632	8.5553	7.7916	17.7094	12.9704	14.2923
SERPINE2	4.6231	1.8297	6.2228	3.8265	4.5600	3.4134	2.2814	2.8925	3.0204	2.4588	1.6708	1.7678	2.5798	2.4909	2.5467	1.5702	1.2050	0.7946	1.7808	1.7113	2.9599	3.6036	2.5648	1.8097	2.7252	3.2531	2.5223	4.3754	2.4960	12.2059	6.1683	1.4115	3.0957	5.6201	0.9941	5.4413	16.6129	21.1850	6.1736	10.2832	8.8868	8.6409	0.2193	14.0930	3.2794	1.8455	2.4854	5.0672	3.1294
BUB3	6.3418	9.8803	7.7991	7.1466	6.0042	13.1919	7.0610	7.1402	6.6561	6.1076	4.5106	7.3537	6.6813	5.8882	5.2842	7.9349	9.0570	6.3862	7.9457	7.6430	6.4129	5.7650	11.1464	7.4061	4.9384	5.5595	9.8079	5.6689	5.4765	6.6430	17.0970	21.6249	15.6081	16.8109	14.7443	6.7975	18.0487	10.3421	9.6658	13.9629	14.3416	13.2016	13.1589	19.9078	7.3601	20.8369	20.4292	17.0820	15.1225
ODC1	24.5695	24.3773	5.4043	9.3342	15.7727	68.5585	32.7518	20.9960	6.1555	34.6559	19.3483	76.8686	31.8107	40.3498	42.2257	38.2146	45.3811	20.6052	33.3196	29.5522	32.9251	39.4386	57.3505	24.2828	36.9948	25.6457	32.0903	29.2726	28.6729	6.7975	47.8336	46.5975	48.3753	81.0260	28.8638	30.5778	80.4936	35.3289	24.2771	48.6652	67.3857	80.7223	48.9344	97.8886	40.2465	47.0683	21.4416	59.5414	48.4339
NLRP13	0.0000	0.0000	0.0000	0.0000	0.0000	0.0055	0.0057	0.0040	0.0000	0.0000	0.0000	0.0067	0.0000	0.0000	0.0038	0.0000	0.0000	0.0000	0.0000	0.0000	0.0000	0.1345	0.0000	0.0000	0.0000	0.0000	0.0000	0.0874	0.0000	0.0000	0.0000	0.5215	0.1229	0.0000	0.0702	0.0000	0.0000	0.0447	0.0000	0.0039	0.0000	0.0000	0.0000	0.2881	0.0000	0.0000	0.0000	0.1239	0.0171
TYRP1	0.3192	2.5351	0.3303	0.6126	0.0917	0.3368	0.3899	0.3249	0.1015	0.0932	0.1177	0.0707	0.2500	0.1156	0.4938	0.3980	0.1268	0.0895	0.2282	0.1130	0.1312	0.0496	1.9809	0.1290	0.1987	0.0877	0.5925	0.1089	0.0979	0.1754	1.8776	0.5711	0.1627	1.4391	0.1122	3.3842	0.4050	5.8940	0.7470	1.2314	0.1238	1.7890	0.0198	0.1425	0.6842	0.5046	0.1324	0.1908	0.6940
WDR20	3.4868	2.5570	3.4783	2.9517	3.4664	2.7486	2.7511	3.5837	3.1099	2.2800	1.4979	2.4765	3.1998	2.2999	2.1688	3.0026	2.7589	1.7932	2.3488	2.4012	2.3501	2.3436	2.7282	2.7392	2.2540	2.5166	3.0643	2.2435	2.7242	2.8038	2.4830	2.2867	2.8183	3.6035	2.6658	2.2480	3.6041	2.7638	2.1335	2.9004	2.4345	3.6526	2.0018	3.6542	2.9054	3.3918	2.4630	2.6385	3.0642
MT-ND4	16546.3932	9921.9642	6348.4622	7808.0193	9299.5460	6311.0522	17721.7696	19127.9552	6689.7944	19284.8730	26152.0674	12069.1890	7876.4338	5902.7281	17890.0632	9559.5495	5809.5947	21976.6968	13987.3490	12619.5283	24464.8414	19173.5512	10490.3589	6729.0306	10590.5873	19058.4857	3961.7257	19877.9844	21771.4996	9951.9643	17341.8060	17366.8228	7415.2670	8765.0410	18067.5000	7892.5390	11070.4265	12879.9061	14828.6327	16161.2858	10660.0160	4462.4977	10885.6123	22316.6270	13908.1212	15323.1067	31139.7429	6350.6611	12997.8886
HEY1	0.4770	0.6465	0.2305	0.4607	0.1391	0.7238	0.2876	0.2160	0.3402	0.3986	0.5208	0.3591	0.3459	0.6617	0.3211	0.5476	0.7825	0.8531	0.3565	0.8240	1.2644	1.2757	0.6678	0.7505	0.6061	0.9820	0.8635	0.7046	1.2150	0.2102	0.9498	0.9430	1.1153	0.7780	0.8973	1.2775	0.3309	2.4073	0.9434	1.0849	1.8677	0.7217	1.0496	0.7671	0.9516	0.6763	0.4902	1.7900	0.8165
SLC16A13	10.6199	0.6787	2.4325	2.0799	10.4019	1.9542	2.8324	7.1311	3.8179	5.1565	1.0086	2.7582	4.5689	1.6071	0.8672	3.7295	1.8239	1.5825	2.7853	2.3186	0.1858	1.0283	1.9573	4.1500	0.1732	0.6456	4.4901	0.6792	0.3308	3.2172	2.5057	1.1451	5.2421	4.8111	4.3702	1.5463	7.2354	3.7162	8.4189	1.8540	1.6660	5.5728	1.6262	8.6322	4.4456	2.4354	1.6231	8.0429	3.7084
GTSF1	0.4331	0.9557	0.0000	0.1160	0.1605	5.1024	0.7615	0.3621	0.0289	0.1994	1.2338	1.2947	0.8713	0.1295	0.0654	0.6628	0.7332	0.6434	2.8617	2.8151	0.0485	0.2641	3.5624	0.5381	0.0471	0.2164	0.5146	0.0930	0.1994	0.0914	0.5266	0.8243	0.3654	0.5501	0.4981	0.1616	5.6123	1.3939	0.2101	0.0718	0.2272	0.7056	0.0644	76.4884	0.2491	0.2752	0.1225	41.1547	0.2310
OTX1	0.5552	0.0367	1.3147	0.6304	0.2127	0.2522	0.4647	0.3014	0.2837	0.1922	0.2085	0.1541	0.2680	0.2512	0.0655	0.2500	0.9987	0.2866	0.0830	0.5397	0.0380	0.0115	0.2195	0.0181	0.0092	0.0201	0.0341	0.0518	0.0166	1.3914	1.6094	1.5121	2.2160	2.2555	2.0765	0.7384	1.2523	1.3897	0.7911	2.0913	1.7071	1.6690	0.2872	2.3923	0.6477	3.5188	1.3019	1.0129	2.7364
GABRG1	0.0000	0.0000	0.0274	0.0118	0.0000	0.0087	0.0060	0.0000	0.0108	0.0000	0.0271	0.0107	0.0045	0.0173	0.0285	0.0046	0.0044	0.0000	0.0000	0.0074	0.0023	0.0274	0.0036	0.0000	0.0000	0.0287	0.0108	0.0116	0.0220	0.0126	0.0000	0.4026	0.0124	0.0000	0.0062	0.0000	0.0000	0.0095	0.0021	0.0000	0.0082	0.0031	0.0000	0.0123	0.0000	0.0000	0.0000	0.0164	0.0023
KCNN4	2.6860	9.2538	0.1540	0.6606	1.9174	9.6171	7.0849	5.3537	0.3428	5.2589	3.3364	12.3242	4.8943	7.4494	0.7037	11.6577	12.9350	9.1348	12.4514	16.9394	0.1710	0.3046	14.7937	22.6899	0.0829	0.1497	22.0014	0.4414	0.3527	0.4707	2.0182	21.8455	13.6071	9.0822	23.3090	3.8790	13.6145	2.0530	11.1086	25.2031	19.6233	4.4932	16.7794	0.7819	10.4040	3.6319	11.9443	3.6766	10.4834
CXorf38	2.1793	1.7766	1.4429	2.0783	3.0640	3.6756	2.9162	3.3003	1.2149	2.0632	1.8378	2.7244	2.5147	2.5550	1.1536	3.0927	3.7050	2.2185	2.9432	2.6814	1.3620	1.7784	3.8530	3.1934	1.4872	1.7131	3.6768	1.7074	1.6898	1.8699	4.6204	5.2463	5.4389	6.5261	8.9936	1.7570	4.5232	2.9260	3.5079	5.5786	3.3848	3.3315	7.9788	1.6223	4.6586	13.0676	2.5042	4.4121	7.7015
C1QL4	0.1119	0.0000	0.0000	0.0000	0.0075	0.0190	0.0781	0.0069	0.0000	0.0747	0.0265	0.0232	0.0291	0.0169	0.0266	0.0299	0.0071	0.2765	0.0000	0.0120	0.0000	0.0000	0.1744	0.0423	0.0000	0.0117	0.0529	0.0076	0.0221	0.0059	0.0063	0.2831	0.0708	0.0143	0.0101	0.0000	0.0417	0.6326	0.0202	0.0134	0.0625	0.0101	0.0000	4.5260	0.0000	0.0000	0.0298	0.2675	0.0370
HSD11B1	1.9280	5.7010	0.0000	0.1936	0.3812	3.4850	1.0571	1.1902	0.1543	2.8799	1.0055	2.2565	1.2154	4.5248	1.7663	1.4137	2.2423	0.7898	1.1611	0.8051	2.0664	5.4012	3.0770	1.4777	4.7824	3.0661	2.5649	6.0038	2.2765	0.3613	2.9072	2.2932	5.2535	3.3215	2.3418	4.4170	1.2295	3.6488	6.5429	3.0979	4.1597	4.1017	0.0586	0.5721	1.6272	1.7324	0.7464	3.8661	1.6641
SPATA31A6	0.0000	0.0000	0.0000	0.0000	0.0000	0.0000	0.0000	0.0000	0.0000	0.0000	0.0000	0.0000	0.0000	0.0000	0.0000	0.0000	0.0000	0.0000	0.0000	0.0000	0.0000	0.0000	0.0000	0.0000	0.0000	0.0000	0.0000	0.0000	0.0000	0.0000	0.0000	0.2227	0.0049	0.0000	0.0049	0.0059	0.0033	0.0000	0.0000	0.0000	0.0000	0.0000	0.0000	0.1003	0.0000	0.0000	0.0000	0.0147	0.0000
SART1	9.8091	3.5527	7.0784	10.4606	11.8670	12.8423	10.9422	11.1260	11.8121	11.1827	11.1949	16.5414	12.4889	17.7322	12.1297	15.5396	15.8593	9.5676	13.5745	15.9511	11.9511	12.0593	12.5858	16.7493	20.8350	12.2363	14.2746	10.8602	10.5343	8.2612	14.3385	8.6526	20.5069	19.2347	11.0939	18.7197	19.9009	17.2518	15.4875	15.0395	13.2868	18.9584	17.9591	24.2236	13.9126	12.5511	17.8661	25.6890	14.9412
TLE1	3.5730	5.4117	3.5088	8.0636	3.1795	10.7752	6.2849	4.5860	6.3225	5.3526	12.4431	11.6092	6.6592	20.9913	12.8418	9.7937	15.9317	7.9230	8.0052	8.7002	13.2501	16.2850	9.1482	13.0254	25.4395	16.5636	16.5743	13.6060	12.2774	4.2138	11.5336	10.6242	8.6633	9.2357	25.5827	10.5560	19.5473	8.1615	17.9851	10.9521	6.0137	16.2131	11.7189	16.6167	14.9946	20.5990	9.7721	17.8517	12.8818
AL772284.1	0.0000	0.0000	0.0000	0.0000	0.0000	0.0000	0.0000	0.0000	0.0000	0.0000	0.0000	0.0000	0.0000	0.0000	0.0000	0.0000	0.0000	0.0000	0.0000	0.0000	0.0000	0.0646	0.0000	0.0000	0.0000	0.0000	0.0000	0.0409	0.0000	0.0000	0.0000	0.1860	0.0000	0.0000	0.0000	0.0000	0.0126	0.0139	0.0000	0.0122	0.0000	0.0000	0.0000	0.1450	0.0000	0.0173	0.0135	0.0691	0.0000
NRIP2	0.8712	0.5925	0.5152	1.2766	0.7473	1.9075	1.6896	1.3805	0.4820	0.8046	1.7446	1.2893	1.2098	2.6677	1.8394	1.4421	1.7099	1.2731	2.3707	1.5097	2.1662	2.2704	2.3986	1.6347	2.1845	2.8766	1.3197	3.2704	2.2351	1.1862	0.9214	1.1564	0.9533	1.0446	0.8339	2.7357	0.8962	5.5123	1.8049	1.3723	2.3402	2.3156	1.9363	1.3656	4.1384	1.1706	0.6208	1.5707	2.5734
RRM1	7.8025	8.4806	13.2549	14.9303	6.6056	13.5490	8.1781	9.9770	12.7477	5.7011	6.1492	8.8776	8.7470	9.0934	8.9758	9.6820	14.7527	9.5124	8.8516	7.4595	7.8008	8.8676	9.7097	10.7532	8.2605	6.5997	16.1282	8.5855	8.2370	14.6558	15.2906	14.7066	15.7153	35.1216	7.7461	5.9978	21.9134	9.9356	9.4637	15.9826	33.9990	15.9923	25.5703	14.1912	8.7862	30.5373	15.7370	16.6352	20.0067
WDR55	2.6113	1.9181	2.7490	3.1725	2.7928	3.0869	2.9683	3.1988	2.6888	2.4333	1.7017	2.9835	3.3561	2.4278	1.6232	4.2178	4.7724	2.2653	3.1239	2.9683	1.7201	1.8313	3.4895	4.1441	1.5264	1.6634	4.7384	1.6844	1.3752	3.4192	3.3747	3.7532	4.2463	6.3876	3.7535	3.2382	3.7833	3.7504	2.6398	4.7408	2.1933	5.8993	7.1745	2.0916	4.4469	4.0438	1.3657	6.7371	3.8840
LURAP1	0.0896	0.4413	0.4504	0.5757	0.0674	0.4147	0.3283	0.2472	0.4180	0.1361	0.6836	0.4678	0.3585	1.4081	1.0498	0.1005	0.4164	0.4133	0.5426	0.1881	1.2425	1.7527	0.4563	0.5213	1.4374	1.6474	0.4353	1.2189	1.6328	0.9191	0.0854	0.3462	0.1587	0.3675	0.3173	0.8685	0.1948	0.5362	0.1283	0.2186	0.0600	0.2040	0.0799	0.2879	0.9388	0.1073	0.2425	0.3770	0.1742
ZBTB9	2.4323	1.7795	1.8138	2.7229	1.1385	2.8872	2.3997	1.5136	2.7424	1.8903	1.6675	2.6342	2.8425	2.3389	1.0153	3.3551	3.7923	2.1105	4.5493	3.5078	0.9922	1.1874	3.5559	4.5847	1.5440	1.5321	3.4763	1.6535	0.8814	2.0607	4.2543	3.7040	5.4868	6.1930	3.4386	3.4383	7.5786	3.6605	4.8582	5.2336	4.7936	6.9677	4.3417	7.5441	3.5874	3.9161	5.9321	9.7051	3.1143
NDUFA9	1.7407	2.1097	0.5818	0.6684	1.2728	0.8023	1.4603	1.1078	0.4112	1.5421	0.6293	0.8856	0.9771	0.5629	1.0890	1.2223	1.0814	1.6227	1.1344	0.8392	1.1821	1.1566	1.3363	0.6156	0.8974	1.2263	0.6602	1.0694	1.2920	0.7628	1.0373	3.3318	1.6560	1.2595	2.0345	0.8758	1.3244	1.1065	1.6195	1.3644	0.6996	1.9639	1.6058	2.4895	0.7761	1.9919	1.4595	0.7043	1.2181
LAP3	20.1652	22.2865	10.2275	12.2612	26.1502	43.0789	24.9899	25.2854	9.1974	25.9433	10.7536	27.9822	28.7419	16.7582	13.4752	36.6825	30.1776	24.9614	30.7051	28.0006	13.2884	14.8196	41.8754	23.8782	12.1412	13.1843	28.6168	13.6003	11.9159	10.2172	27.1979	31.8234	96.3322	33.4679	29.3046	37.0742	24.7470	22.8781	19.7632	40.4189	61.1890	49.6369	27.7112	11.2252	26.1490	55.0548	9.3043	43.4864	64.7123
EPHX4	0.5006	0.2838	0.1234	0.3548	0.2492	0.2971	0.1798	0.2729	0.1880	0.2150	0.2931	0.1388	0.2142	0.3736	1.1196	0.0826	0.0592	0.1061	0.1115	0.1987	0.5718	0.6420	0.4178	0.3699	0.5345	0.7228	0.1545	0.3826	0.5946	0.1133	0.1404	0.5927	0.1863	0.1904	0.2328	0.5778	0.1089	1.6489	0.2977	0.8922	3.2064	0.5215	0.1378	0.5471	0.7047	1.8962	0.4810	3.4852	0.1705
COPB1	13.6720	24.9521	15.7979	21.6413	21.2149	18.2925	18.3751	21.4513	12.3556	12.3906	12.4072	19.5829	21.9953	14.7986	15.3701	15.4404	27.3859	13.3794	13.7844	13.8788	15.3217	14.5735	22.5032	17.7370	10.6481	13.1523	26.2522	14.2575	12.7702	16.3477	26.5411	27.9593	21.7973	24.2165	28.2259	10.2002	26.0025	26.4275	17.3144	21.7397	52.7230	17.9476	54.9705	32.4946	18.2801	31.7240	28.5991	26.9105	29.0711
NHSL2	0.3910	0.1122	0.1725	2.0966	0.1848	0.5152	0.7119	0.5025	0.3863	0.2776	0.9746	0.9458	0.7912	1.5931	2.5338	0.3534	0.6179	0.5207	0.5354	0.4714	2.4627	7.0921	0.6698	1.6330	4.2583	6.4552	0.7067	3.9504	6.7234	0.5402	0.5047	0.9129	0.8144	0.9610	0.2982	3.6668	0.3532	2.4711	0.7904	1.5526	1.2913	0.7159	0.3886	0.3260	4.6110	0.4113	0.3231	1.7071	1.6862
DNAH2	0.0192	0.0021	0.0107	0.0417	0.0199	0.0251	0.0634	0.0464	0.0118	0.0124	0.0191	0.0990	0.0332	0.0407	0.0391	0.0719	0.0713	0.0444	0.1135	0.0245	0.0222	0.2418	0.0546	0.0381	0.0078	0.0345	0.0446	0.1135	0.0139	0.0394	1.0441	0.6192	0.1156	0.0326	0.0717	0.0311	1.1432	0.0993	0.1733	0.0874	0.0279	0.0875	0.0566	2.9813	0.0436	0.1278	0.0763	0.7925	0.1576
HDDC3	1.4825	2.1844	0.4542	0.3028	0.7924	1.9101	1.2885	0.6364	0.5299	1.3065	0.8057	1.0752	1.4922	0.7346	0.1685	1.5818	1.2600	1.4341	1.8034	2.1903	0.3368	0.3966	1.8947	1.4159	0.3748	0.2994	1.1195	0.4101	0.2559	0.3853	0.8281	0.8263	1.1784	0.6525	1.0979	0.8628	2.0256	0.9450	1.1848	0.7865	0.7394	2.0916	1.0279	2.0266	0.8077	0.9146	0.3341	1.1573	0.6631
KCTD8	0.0855	0.1831	0.0455	0.1227	0.0057	0.5075	0.0298	0.0105	0.0538	0.0214	0.8781	0.2481	0.0667	0.5639	0.9695	0.0571	0.5241	0.1937	0.2589	0.1008	1.6603	2.1782	0.2222	0.6785	2.1243	2.4120	0.5531	1.5294	1.7921	0.0850	0.0340	0.2754	0.0000	0.0218	0.0309	0.5358	0.0531	0.1120	0.0463	0.0977	0.0000	0.0000	0.0000	0.0123	0.7812	0.0000	0.0057	0.0584	0.0339
XRCC4	7.0067	5.1698	1.9595	1.5712	5.7978	2.7994	3.3494	6.2658	1.2862	5.2070	0.8488	2.2716	2.5443	1.2696	2.5259	3.8896	2.2462	1.1602	1.5370	1.9960	1.4766	1.1833	2.3872	1.0969	1.0598	1.4739	2.2422	1.6669	1.4273	1.1839	7.0083	5.0235	1.8954	2.6164	2.1688	1.4003	2.0409	3.0835	2.1326	2.7871	5.8758	3.4763	2.8694	2.0701	3.0494	4.4345	3.4316	2.8297	4.6955
CDKN1B	12.9022	17.0934	19.3972	14.6488	15.1644	34.6091	17.9844	22.0108	19.2351	9.9668	17.3966	15.3438	19.0040	17.4418	11.7965	15.7124	21.3334	14.6926	20.7872	22.3639	22.3197	25.8968	33.9272	17.6434	20.7697	24.5650	22.1731	20.0691	29.5586	15.1857	12.0372	14.4539	16.0887	36.4523	29.2016	22.1117	16.2362	24.9628	12.1201	15.4517	19.0826	31.9302	13.6670	31.6239	19.3331	25.2209	16.4238	46.5680	12.6744
CCDC169-SOHLH2	0.0000	0.0000	0.0000	0.0000	0.0000	0.0000	0.0000	0.0000	0.0000	0.0000	0.0000	0.0000	0.0000	0.0000	0.0000	0.0000	0.0000	0.0000	0.0000	0.0000	0.0000	0.0000	0.0000	0.0000	0.0000	0.0000	0.0000	0.0000	0.0000	0.0000	0.0000	0.0000	0.0000	0.0000	0.0000	0.0000	0.0000	0.0000	0.0000	0.0000	0.0000	0.0000	0.0000	0.0000	0.0000	0.0000	0.0000	0.0000	0.0000
GSPT2	0.8665	2.1607	1.2710	1.6399	1.3339	4.2057	2.0298	1.1514	1.2541	1.5463	2.2643	2.1264	1.9106	2.5893	3.7190	1.9313	2.2598	2.0023	2.5340	2.3766	6.2174	5.7260	4.4827	2.2760	4.5698	5.2483	3.2969	4.2451	3.2942	1.5613	0.7781	0.8410	1.0663	0.9473	0.6005	4.0916	1.1979	2.3434	0.6849	1.4036	0.8881	1.1035	7.2060	4.3809	2.0961	0.9812	0.4930	7.8272	1.4402
FAM216B	0.0100	0.0965	0.0000	0.0000	0.0094	0.1961	0.3425	0.0518	0.0000	0.0585	0.0166	0.1816	0.0455	0.0459	0.0208	0.1311	0.0761	0.2166	0.2729	0.2629	0.0000	0.0000	0.6267	0.0265	0.0314	0.0697	0.1659	0.0284	0.0277	0.0183	0.0199	0.4193	0.0190	0.0179	0.0127	0.0771	0.0653	0.1595	0.0337	0.0674	0.9506	0.4750	0.0134	0.1056	1.0289	0.0780	0.0467	0.0718	0.5334
ADGRF1	0.0722	0.4182	3.3204	2.5798	0.4302	0.7082	0.7434	0.5825	3.1470	0.2422	0.1198	2.6466	0.6180	0.2310	0.3168	0.7580	0.8824	2.7850	0.7332	0.6440	0.0037	0.0329	0.9013	1.1923	0.0036	0.0088	2.6621	0.0265	0.0028	2.4653	6.7574	0.4653	0.0812	0.5952	0.7225	0.1997	2.3647	0.1214	0.5521	0.2454	0.0194	0.5194	4.8546	0.0618	0.1347	0.9343	0.4956	0.0217	1.2006
CELF6	0.0000	0.0000	0.0000	0.0037	0.0000	0.0000	0.0000	0.0000	0.0000	0.0000	0.0000	0.0066	0.0000	0.0032	0.0000	0.0000	0.0000	0.0000	0.0000	0.0069	0.0000	0.0000	0.0000	0.0000	0.0082	0.0034	0.0000	0.0087	0.0000	0.0034	0.0109	0.0443	0.0000	0.0000	0.0000	0.0000	0.0000	0.0177	0.0116	0.0000	0.0051	0.0058	0.0041	0.0138	0.0113	0.0000	0.0000	0.0131	0.0255
CLEC2A	0.0000	0.0000	0.0000	0.0110	0.0000	0.0000	0.0000	0.0000	0.0000	0.0000	0.0000	0.0000	0.0000	0.0000	0.0000	0.0000	0.0000	0.0000	0.0000	0.0000	0.0000	0.0306	0.0000	0.0000	0.0000	0.0000	0.0000	0.0000	0.0000	0.0100	0.0000	0.4412	0.0347	0.0000	0.0173	0.0000	0.0000	0.0000	0.0000	0.0000	0.1377	0.0000	0.0000	0.0963	0.0000	0.0000	0.0000	0.0393	0.0000
MIGA2	8.3686	1.9194	3.9548	5.7406	11.6002	3.5317	4.5557	10.0601	5.5772	7.6588	2.6160	6.4815	6.6736	5.5522	4.1111	7.5946	5.2248	3.7593	5.7147	4.5492	3.4461	3.5438	5.1716	6.4998	4.5826	4.2866	4.9638	4.0184	3.3207	6.1018	5.1311	3.2166	5.2912	5.4213	4.2588	5.7235	6.0047	3.2480	6.1530	5.6343	2.7152	7.2178	8.4728	5.0736	4.3422	4.3171	4.1408	2.6470	6.2809
GUCY2C	22.1323	1.9298	0.2870	0.2699	35.5740	0.2064	17.4277	35.4142	0.0800	11.4149	0.1136	0.3039	20.7674	3.6688	3.6559	10.1929	0.0918	0.1482	0.1436	0.1423	0.0548	0.1016	1.0583	0.1673	0.0673	0.1795	0.6678	0.5938	0.1228	0.3070	0.2324	1.8456	0.3251	19.8709	3.7794	0.3102	13.9256	0.3014	7.4411	5.4286	4.7714	19.3621	2.9561	0.4843	16.3037	1.3495	5.1679	19.6482	0.5491
LRRC36	0.0742	0.1854	0.0000	0.0166	0.0155	0.1272	0.0755	0.0533	0.0000	0.0867	0.1550	0.0598	0.0825	0.1424	0.0411	0.0463	0.1437	0.1070	0.0499	0.1422	0.0648	0.2304	0.1860	0.1526	0.0296	0.0151	0.0592	0.1363	0.0398	0.0181	0.0655	0.8895	0.1774	0.1029	0.1669	0.0254	1.0616	0.2547	4.2089	0.1457	0.0368	0.3129	0.0735	0.4803	0.0987	0.1235	0.2578	0.2287	0.1871
TOP3A	2.2316	1.2422	1.7628	3.3635	1.9604	2.8833	2.4307	2.4348	2.4933	1.7837	2.1739	3.3599	2.7768	3.4170	2.3234	3.1867	3.6113	1.9050	3.4948	2.3653	2.3428	3.0241	2.7377	3.4839	2.0203	2.9307	3.7481	2.7329	2.1108	2.9283	5.9083	4.3524	5.8870	8.3212	3.7425	4.0976	5.0324	4.6823	3.3475	4.8616	3.2390	4.0329	3.0488	7.5633	4.5008	5.3809	2.1054	11.8197	7.5759
PRR23B	0.0000	0.0000	0.0000	0.0000	0.0000	0.0000	0.0000	0.0075	0.0000	0.0000	0.0097	0.0000	0.0000	0.0000	0.0000	0.0000	0.0000	0.0000	0.0000	0.0000	0.0000	0.0586	0.0000	0.0000	0.0000	0.0000	0.0000	0.0000	0.0000	0.0000	0.0000	0.2814	0.1216	0.0078	0.0995	0.0000	0.0000	0.0084	0.0000	0.0000	0.0000	0.0000	0.0078	0.3071	0.0000	0.0000	0.0000	0.1003	0.0000
TRIM24	2.6072	5.9992	4.9314	4.5119	2.9175	4.5851	4.4985	4.0293	3.4277	5.2288	4.2540	4.6965	4.9623	4.8615	2.5546	4.6928	7.3381	4.4473	4.6163	6.0286	2.8240	2.9248	4.7896	3.6551	1.4016	3.0480	5.6093	2.6487	2.7799	4.4972	9.0050	3.8714	7.3009	5.4520	9.0510	3.5244	10.5618	5.3075	9.0147	3.4803	4.2542	5.7195	6.3188	33.6630	4.2735	3.5972	6.1466	11.2822	21.3050
RIC8B	0.9125	0.8675	0.5717	1.2845	1.1329	1.5286	1.0495	1.6692	0.6683	0.6900	1.3251	1.3794	0.9733	2.3789	2.0891	0.9211	1.2806	0.6210	0.7748	0.8794	2.6673	2.5433	1.3963	1.0263	2.0622	2.5853	1.8696	3.0219	2.4007	0.7640	3.4101	1.8814	1.2490	3.0211	1.7529	1.6471	2.5319	1.8072	1.4260	2.0259	1.9929	2.7319	1.6650	2.4368	2.2115	2.6028	1.8009	2.4816	2.8081
MALRD1	7.1802	0.2929	0.0000	0.0292	21.8758	0.0203	4.8421	17.6542	0.0038	8.3168	0.0733	0.0682	11.6605	2.1524	2.5380	5.8391	0.0096	0.0000	0.0129	0.0321	0.0850	0.2102	0.2301	0.0226	0.1092	0.0673	0.1038	0.7693	0.1593	0.0532	0.0238	0.8603	0.0433	1.0291	0.0622	0.2006	0.0967	0.1114	0.0162	0.2626	0.0358	3.8249	0.0400	0.2833	1.1727	0.0307	0.0060	1.6759	0.0178
CCDC196	0.1877	0.0879	0.0000	0.0188	0.0552	0.0835	0.4084	0.0405	0.0052	0.1165	0.0259	0.0255	0.1600	0.0083	0.0292	0.0658	0.0839	0.0507	0.1066	0.0528	0.0217	0.0525	0.1707	0.0310	0.0000	0.0559	0.0648	0.0610	0.0364	0.0430	0.0326	0.6234	0.0445	0.0418	0.1632	0.0271	0.0153	0.1133	0.0049	0.0099	0.0459	0.4822	0.0523	0.1708	0.0678	0.0351	0.0383	0.0729	0.0435
HCN3	0.9373	0.1756	0.9892	1.6879	1.2672	0.6491	0.9351	1.6131	1.2345	0.6252	0.5226	1.0651	0.7814	1.0819	0.3084	0.6501	0.6912	0.3379	0.6860	0.5096	0.4623	0.5764	0.6878	0.8884	0.3991	0.7669	0.9231	0.6089	0.6391	1.3767	1.0675	0.8805	1.7741	1.8320	1.6599	0.7213	1.6887	0.6712	0.3751	1.7520	0.3315	1.1709	1.7897	1.3925	0.5060	2.3770	1.5237	1.8117	2.1163
TLR8	0.4490	0.4645	0.0071	0.1192	0.1789	1.8203	0.9993	0.4954	0.1005	0.1823	0.5513	1.5455	0.6021	0.5418	0.4586	0.9821	1.2108	0.5706	1.2560	1.0672	0.2674	0.1276	1.7389	0.9460	0.1228	0.2286	0.9960	0.2876	0.0841	0.0390	0.6893	2.4142	2.4555	1.2284	0.7123	0.3572	0.3807	0.2719	0.3526	0.5028	3.5187	0.5872	0.1560	0.0497	1.0927	0.9254	0.0320	2.5548	1.7552
APOA4	2839.6251	68.1967	0.0000	0.0000	2610.7342	0.0000	353.2090	1021.1053	0.0000	2036.2922	0.0125	1.9274	1371.3126	118.9476	120.3017	874.9004	0.0000	1.7534	7.1266	3.7324	0.1458	0.0252	0.5900	0.0000	0.0303	0.0083	2.8478	16.5876	2.2311	0.0000	0.0000	0.1451	0.9119	0.0301	0.0000	15.0587	0.2547	0.0978	4.2496	60.8711	0.0503	5.1276	0.0201	29.8899	15.4619	0.0000	0.0105	4.9431	0.0104
ADGRV1	0.0284	0.0157	0.0456	0.0814	0.0263	0.0244	0.0245	0.0093	0.0194	0.0189	0.0401	0.0078	0.0160	0.0162	0.0020	0.0220	0.0735	0.0169	0.0178	0.0353	0.0091	0.0641	0.0249	0.0181	0.0026	0.0039	0.0195	0.0236	0.0068	0.0273	0.0136	0.5378	0.0304	0.0031	0.0359	0.0068	0.1265	0.1329	0.0602	0.0247	0.0159	0.0167	0.0253	0.2135	0.0057	0.0264	0.0064	0.7710	0.0249
MCM8	0.7322	0.6457	0.4893	0.6470	0.6826	0.8181	0.6998	1.0214	0.3375	0.5787	0.4549	0.5030	0.4191	0.6072	0.9218	0.7854	0.5352	0.7949	0.5152	0.5653	0.6651	0.9318	0.7240	0.4842	0.6409	0.8410	0.7849	0.8262	0.6929	0.6565	3.0117	5.5349	1.2699	2.3853	1.0652	0.4309	1.7350	2.2809	0.8001	1.5770	1.2579	1.4002	1.8489	2.8249	1.0877	2.2241	4.1870	2.1339	4.0794
RGS8	0.0000	0.0000	0.0092	0.0040	0.0023	0.0412	0.0030	0.0043	0.0000	0.0087	0.0164	0.0036	0.0000	0.0070	0.0021	0.0093	0.0044	0.0214	0.0225	0.0000	0.0115	0.0277	0.0108	0.0066	0.0200	0.0218	0.0027	0.0445	0.0000	0.0054	0.0315	0.2234	0.0439	0.0066	0.0063	0.0191	0.0539	0.0144	0.0438	0.0000	0.0083	0.0031	0.0044	0.0697	0.0266	0.0000	0.0000	0.0427	0.0138
SLCO1B3-SLCO1B7	0.0000	0.0000	0.0000	0.0000	0.0000	0.0000	0.0000	0.0000	0.0000	0.0000	0.0000	0.0000	0.0000	0.0000	0.0000	0.0000	0.0000	0.0000	0.0000	0.0000	0.0000	0.0049	0.0000	0.0000	0.0000	0.0000	0.0000	0.0000	0.0000	0.0000	0.0035	0.0000	0.0167	0.0039	0.0000	0.0000	0.0000	0.0000	0.0000	0.0000	0.0000	0.0000	0.0000	0.0000	0.0072	0.0000	0.0041	0.0042	0.0000
OR8G5	0.0000	0.0212	0.0000	0.0000	0.0000	0.0000	0.0363	0.0000	0.0000	0.0231	0.0219	0.0144	0.0000	0.0000	0.0000	0.0000	0.0000	0.0000	0.0300	0.0297	0.0183	0.1659	0.0000	0.0000	0.0000	0.0290	0.0000	0.0748	0.0000	0.0000	0.0000	0.5736	0.0000	0.0000	0.0000	0.0000	0.3013	0.0287	0.0000	0.0333	0.0000	0.0000	0.0000	0.3279	0.0082	0.0000	0.0000	0.1609	0.0000
FAM153A	0.0039	0.0291	0.0036	0.0312	0.0201	0.0922	0.0546	0.0318	0.0222	0.0295	0.1740	0.0423	0.0212	0.1328	0.2292	0.0254	0.0503	0.0616	0.0118	0.0932	0.1634	0.0782	0.0989	0.0616	0.1201	0.0626	0.0579	0.1597	0.1475	0.0569	0.0139	0.2940	0.0074	0.0017	0.0172	0.0060	0.0051	0.0206	0.0916	0.0278	0.0000	0.0074	0.0450	0.3882	0.0192	0.0256	0.0181	0.2118	0.0396
ARL5A	4.0319	6.4866	5.9204	6.2300	8.2232	4.8620	3.0796	5.5229	3.5088	3.5964	4.1291	3.1817	3.7205	3.1233	5.6367	2.6134	4.4409	3.2407	3.2688	3.6816	6.6472	5.3205	4.9963	2.5487	3.9147	5.6824	4.2950	4.4315	5.5655	5.1941	7.2080	4.6669	3.8200	4.9141	5.7858	3.4855	2.6093	4.9418	3.2449	4.2812	6.4542	2.2975	5.3675	4.7771	4.8667	4.7802	5.3985	5.1360	5.4579
MT-ND5	4176.5089	1670.1047	1746.3448	2439.5413	1894.3486	1198.1979	3503.7943	4713.9103	1416.6457	3463.1869	4272.1742	3598.1875	2248.9697	1212.6640	3818.0005	2369.7953	1078.5253	3873.3898	4537.6340	2673.1510	3834.9869	3868.9385	1622.5120	2558.3634	2794.0425	4306.1852	753.9534	4675.0781	4668.8312	2750.0712	2096.8602	1499.3257	1198.6445	1237.4034	4185.2241	1705.4924	1415.9858	1963.0599	2279.4689	3214.3392	995.0863	660.4476	1596.9399	2460.3029	3299.4727	2545.6371	2850.2668	1376.1525	4056.2905
ENGASE	1.9967	0.3103	0.7456	1.6886	2.2221	2.1200	2.6031	3.5410	0.9764	1.6127	1.3109	1.9182	1.6482	2.8649	1.3924	3.1678	3.3175	1.1850	1.9464	1.5804	1.8998	2.2912	3.3890	2.2295	2.0236	2.4434	2.4176	2.3522	1.6495	1.0636	3.2253	1.6882	2.9231	5.3347	3.9551	2.3391	2.9586	2.2888	2.8448	3.9885	0.7002	3.8319	2.6607	1.5133	3.6323	7.9843	1.9570	4.1015	4.6016
STAT4	0.2949	0.6161	0.0804	0.2946	0.3720	1.1355	0.7336	0.5054	0.1362	0.3319	0.4772	0.7460	0.8176	0.6083	0.2660	1.0357	0.6397	0.9126	1.0781	0.7012	0.3325	0.4985	2.1929	0.7419	0.2289	0.2345	0.6116	0.4112	0.2532	0.1449	1.4058	1.4940	2.3024	0.5131	0.4367	0.4593	0.2972	0.6388	0.7664	0.4389	0.9438	0.3912	0.5899	2.2140	0.6529	0.7410	0.1947	0.8461	3.1910
TBCD	2.8705	1.0115	2.8437	3.5777	2.2945	3.8490	3.0251	3.1757	3.5197	2.8921	3.4898	4.9130	4.0148	5.2152	2.6044	5.2358	5.7298	3.4791	4.5168	4.2963	2.8115	3.3871	4.2489	5.1522	3.3903	2.9826	5.4068	3.1125	2.4228	3.7848	4.6501	3.0579	7.3743	8.3135	4.7097	5.3911	4.4337	4.2066	5.8959	6.8236	3.7866	4.8151	5.3963	5.7758	5.2374	5.1454	3.2319	5.1421	8.7460
SNX17	21.8973	36.6971	23.1894	19.6877	27.2428	39.8452	24.9321	21.4859	25.0876	22.4814	16.6548	30.7757	33.3578	28.5752	24.5613	29.0290	30.1882	19.8693	28.2154	27.5210	22.4836	25.2483	33.8587	32.1914	33.4759	22.1938	32.7988	22.3323	20.3181	20.4032	14.8099	19.7262	29.4100	21.6016	16.8581	32.4536	23.7750	21.9940	28.2549	21.1276	27.0282	28.9667	22.0891	27.8438	24.7862	23.6001	12.1394	19.2986	19.4230
PRAMEF5	0.0000	0.0000	0.0000	0.0000	0.0000	0.0000	0.0000	0.0000	0.0000	0.0000	0.0000	0.0000	0.0000	0.0000	0.0000	0.0000	0.0000	0.0000	0.0000	0.0000	0.0000	0.0000	0.0000	0.0000	0.0000	0.0000	0.0000	0.0000	0.0000	0.0000	0.0000	0.3722	0.0000	0.0000	0.0122	0.0000	0.0000	0.0000	0.0000	0.0000	0.0000	0.0000	0.0000	0.0290	0.0000	0.0000	0.0000	0.0000	0.0000
TIAF1	0.2607	0.0066	0.3930	1.0296	0.2568	0.3942	0.3412	0.6985	0.4673	0.2720	0.2711	0.2431	0.1524	0.3697	0.2399	0.3425	0.1748	0.1253	0.5075	0.2607	0.2525	0.3817	0.2710	0.2298	0.3255	0.3411	0.1337	0.3959	0.3321	0.9006	0.2565	0.6297	0.5144	0.5065	0.3337	0.5158	0.6210	0.4974	0.7713	0.6478	0.2045	0.2866	0.7277	0.5018	0.5993	1.4018	1.4107	0.7391	1.2131
IL13RA1	19.1212	15.6844	38.6663	36.7140	36.2198	22.7398	22.3341	34.8117	34.9203	16.2562	24.0102	22.4152	24.1468	34.7335	51.3078	19.0864	25.0893	12.9325	12.3834	16.7386	30.6840	25.3403	18.6214	22.9506	29.2169	32.0569	33.1876	29.8620	34.2476	38.8239	26.7632	40.6909	31.1901	30.1582	52.7080	23.5665	36.0011	21.3838	28.4198	35.1187	44.9770	19.3478	33.7154	7.9136	33.6422	33.4959	17.1484	20.3558	35.3494
PLK3	5.6357	3.8384	10.0222	6.2307	1.5217	9.1541	7.2246	2.1421	26.2049	11.5406	3.8486	18.5387	3.6312	13.8787	6.9431	3.3147	6.6394	0.8901	5.1863	3.5619	1.3074	2.6272	9.0860	6.5444	2.9232	2.6154	6.8731	5.4994	2.8494	11.5800	6.3569	6.2532	10.0478	6.2334	6.8453	4.9648	7.0341	5.7583	4.4121	7.5256	6.6276	8.3820	7.9092	3.5051	6.8569	11.3207	3.8196	7.1995	13.4975
TRIM60	0.0000	0.0000	0.0000	0.0000	0.0000	0.0000	0.0000	0.0000	0.0000	0.0064	0.0000	0.0159	0.0000	0.0000	0.0000	0.0000	0.0000	0.0000	0.0000	0.0000	0.0000	0.0614	0.0000	0.0000	0.0000	0.0000	0.0000	0.0156	0.0000	0.0000	0.0000	0.4777	0.0348	0.0000	0.0000	0.0000	0.0000	0.0318	0.0000	0.0092	0.0000	0.0000	0.0000	2.2622	0.0000	0.0000	0.0000	1.6288	0.0000
C16orf91	12.6576	17.0129	6.9364	4.3689	9.2689	12.2861	11.1933	6.0966	6.3851	9.7630	3.5360	8.2721	8.0938	5.7271	5.2325	12.7611	7.6015	8.3173	8.7841	9.2699	7.9245	6.5782	12.2330	7.8029	7.3427	5.8325	10.0659	5.4040	3.9939	4.8553	8.2239	14.2252	15.8285	12.3900	11.0908	10.6274	23.8452	5.3782	19.4791	11.4855	6.1109	16.7615	7.3612	11.3718	5.2498	14.4141	15.0134	14.8645	7.7245
DPEP3	0.3240	0.0816	0.0000	0.0153	0.0359	0.2149	0.4191	0.0657	0.0000	0.1670	0.0316	0.4424	0.0173	0.1343	0.0871	0.4634	0.1619	0.0275	0.3463	0.2287	0.1498	0.0959	0.3190	0.7310	0.1538	0.0419	0.1474	0.0901	0.0329	0.0070	0.1666	0.4911	0.2050	0.0255	0.0000	0.0293	0.3980	0.1288	0.7868	0.0481	0.0426	0.1447	0.1614	156.6124	0.1494	0.0571	0.0178	0.1458	0.1942
PON3	0.7480	1.1282	0.1348	0.0872	3.2751	0.6253	0.6238	0.7212	0.0425	0.2866	0.5025	0.3850	0.4608	0.2636	0.2640	0.6242	0.6650	0.4986	0.1583	0.3076	0.2082	0.2023	0.1873	0.2446	0.0901	0.1296	0.3109	0.3990	0.1222	0.1031	0.0256	1.0231	0.0611	0.0143	0.0102	22.9162	4.8699	7.6560	5.7419	0.2877	0.8982	0.3255	0.0753	2.1365	0.5011	0.9973	1.0096	0.6615	0.0633
UGT2B28	0.0178	0.0573	0.0664	0.0000	0.0168	0.0424	0.0000	0.0077	0.0000	0.0104	0.0000	0.0000	0.0000	0.0126	0.0074	0.0000	0.0159	0.0000	0.0000	0.0134	0.0000	0.0000	0.0260	0.0000	0.0000	0.0000	0.0000	0.0084	0.0000	0.0065	0.0071	0.4309	0.0000	0.0159	0.0338	0.0000	0.0388	0.0086	0.0150	0.0000	0.0000	0.0790	0.0875	0.0090	0.0221	0.0000	0.0333	0.0000	0.3470
CBLB	2.1790	1.7637	1.2922	2.3316	2.4568	2.8509	3.1316	3.3747	0.9771	1.5852	1.8185	3.5956	2.4187	2.7377	2.1139	2.5224	4.3116	2.5850	3.7040	3.4443	1.6553	3.3055	3.1044	3.7957	1.4752	1.8012	5.3990	2.9506	2.8186	2.2141	3.9507	4.4175	3.6164	3.7454	3.1080	1.6413	4.9589	4.0184	2.4008	3.5894	5.4716	2.6777	7.1793	2.1234	2.9690	5.1919	2.1232	4.0763	5.8947
SMIM3	11.4978	7.9231	3.9675	3.2000	4.5288	10.0596	9.4429	4.0298	5.1393	16.5790	8.2726	7.0444	12.1172	14.4923	14.5981	6.6282	4.1774	4.5639	3.0313	4.0374	21.0442	12.7564	7.2151	7.0482	27.3374	18.5482	6.9095	13.6765	13.2333	3.7817	2.5473	5.8376	9.5679	16.1401	6.9981	16.1229	4.7073	11.5903	5.9483	10.6448	6.6622	7.1522	1.6521	3.7225	9.3319	2.8927	2.7523	9.2567	1.7353
LRP8	0.0691	0.0325	0.3043	0.8010	0.0451	0.2069	0.1132	0.1322	0.1817	0.0886	0.0587	0.1099	0.0934	0.0932	0.0483	0.1591	0.1295	0.0607	0.1785	0.0998	0.0561	0.1120	0.2120	0.0913	0.0521	0.0950	0.1172	0.1082	0.0506	0.6863	0.3915	1.1446	1.6048	1.7123	0.8160	0.4951	1.2448	1.5229	0.2675	0.9406	0.4035	0.7872	0.5451	0.4677	0.5838	2.8119	0.7687	0.9770	0.7855
LLGL2	15.5392	9.9238	11.7220	13.2215	20.2197	13.1036	16.4098	20.7622	15.2234	16.6615	10.2953	26.9691	17.6420	11.8837	2.9478	29.3664	35.3691	15.8655	22.3533	21.5295	0.2103	0.6321	13.4362	35.5101	0.5798	0.3378	34.3078	1.1237	0.3860	13.1259	21.7215	14.8765	63.4725	49.1820	30.3889	10.6695	23.9525	12.6376	24.7483	25.2124	13.5680	30.1624	35.3921	25.6020	19.0488	44.1849	39.5357	15.2092	45.5392
POTEB	0.0000	0.0000	0.0000	0.0000	0.0000	0.0075	0.0000	0.0000	0.0000	0.0000	0.0000	0.0000	0.0000	0.0000	0.0000	0.0000	0.0000	0.0000	0.0000	0.0000	0.0000	0.0000	0.0000	0.0000	0.0000	0.0000	0.0000	0.0000	0.0000	0.0000	0.0000	0.0000	0.0000	0.0000	0.0000	0.0000	0.0000	0.0000	0.0000	0.0000	0.0000	0.0000	0.0000	0.0000	0.0000	0.0000	0.0000	0.0000	0.0000
BTBD9	3.7549	0.5840	2.1540	3.1767	4.0769	1.4452	2.6688	4.3714	2.8321	2.1266	1.7133	3.1442	4.0466	2.5634	2.0324	2.7252	2.5584	1.8130	2.4562	2.0892	1.7087	2.3825	1.9210	4.3686	2.1547	2.3707	2.6758	2.2844	2.7267	2.6689	2.5047	1.3536	2.0108	3.6227	1.4719	3.0149	2.7198	2.6761	2.3190	2.9162	2.4284	2.9746	3.5813	1.5350	3.8295	2.1931	1.6794	3.9467	2.7332
LCE3B	0.0000	0.0000	0.0000	0.0000	0.0000	0.0000	0.0000	0.0000	0.0000	0.0000	0.0000	0.0000	0.0000	0.0000	0.0000	0.0000	0.0000	0.0000	0.0000	0.0000	0.0000	0.0000	0.0000	0.0000	0.0000	0.0000	0.0000	0.0000	0.0000	0.0000	0.0000	0.0000	0.0000	0.0000	0.0000	0.0000	0.0000	0.0000	0.0000	0.0000	0.0000	0.0000	0.0000	0.0000	0.0000	0.0000	0.0000	0.0000	0.0000
KRT78	0.0000	0.0000	492.4018	163.4752	0.0000	0.0000	0.0062	0.0044	848.5038	0.0119	0.0000	0.0000	0.0000	0.0358	0.0000	0.0095	0.0136	0.0000	0.0000	0.0000	0.0047	0.1136	0.0000	0.0269	0.0000	0.0000	0.0000	0.0432	0.0000	443.7951	0.1009	0.4091	0.0579	0.0000	0.0129	0.0078	0.4686	0.0098	0.1198	0.0000	0.0057	0.0000	0.0226	0.2092	0.0000	0.0243	0.0095	0.0632	0.0141
PSD2	0.0000	0.0000	0.0136	0.0352	0.0069	0.0174	0.0402	0.0126	0.0097	0.0000	0.0243	0.0265	0.0598	0.0927	0.0699	0.0068	0.0098	0.0000	0.0664	0.0219	0.0439	0.1022	0.0266	0.0097	0.0721	0.1044	0.0242	0.1589	0.1110	0.0214	0.0552	0.2707	0.0694	0.0326	0.0509	0.0169	0.0413	0.0529	0.0339	0.0831	0.0163	0.1202	0.0586	0.0918	0.0573	0.0044	0.0307	0.0839	0.0271
ANKRD37	1.1616	1.7949	4.6138	0.9272	0.6223	4.1104	1.7781	0.6339	8.7259	1.2197	3.7481	2.7088	1.0965	7.0060	5.1692	0.7150	0.8871	0.5300	0.9128	0.9924	1.2916	0.8302	2.8033	1.0111	2.3923	1.6644	1.0149	1.7298	1.0760	5.4253	0.3739	0.7340	1.2558	1.5604	2.3063	1.4029	0.2047	0.9866	0.4335	1.2004	0.4680	0.3534	0.4457	0.7384	0.6795	3.2853	0.3568	1.0758	0.7831
RNF11	34.8412	45.0479	73.5950	57.9925	34.5535	34.0035	23.4767	30.7077	50.3133	27.2504	30.5141	25.7800	29.8848	41.1923	52.0964	21.7901	27.7978	21.9025	20.2925	23.7178	61.6220	52.6333	28.6687	27.3247	48.5802	52.1623	32.6717	50.3337	56.2040	68.1914	36.2008	24.5124	23.6189	32.2474	27.5428	39.5874	12.2710	31.2634	23.6740	26.8556	40.3791	20.2113	20.1664	21.0725	29.0720	18.7345	31.0978	22.5460	23.9251
P3H2	0.4518	7.8100	1.9316	10.2589	0.3270	3.6621	3.1839	0.6304	6.2780	3.2851	5.8605	19.1124	3.3246	8.6394	8.8333	4.8804	14.9115	5.1253	6.5163	5.6614	16.1319	5.5027	3.1793	10.5967	9.3462	8.6495	15.7231	9.7873	15.1496	3.9444	1.5610	1.1103	1.9669	1.3014	0.4511	11.2656	0.7007	1.9024	0.7010	5.8835	4.8694	0.8083	0.5061	1.3701	4.5079	1.9335	0.4272	0.8840	20.6167
TSKS	0.0000	0.0150	0.0652	0.0506	0.0263	0.0249	0.1026	0.0603	0.1047	0.0572	0.0696	0.1015	0.0509	0.0839	0.1163	0.0393	0.0813	0.1009	0.0000	0.2204	0.0712	0.4616	0.1018	0.0370	0.1568	0.0615	0.0232	0.3372	0.0531	0.1179	0.0389	0.5634	0.2125	0.0250	0.0885	0.1938	0.4018	0.1149	0.0648	0.0707	0.0000	0.0266	0.0125	1.1737	0.1097	0.0671	0.0196	0.2811	0.0324
TRIM25	7.9532	1.7660	5.8568	9.7118	6.0040	4.7824	5.6645	10.1303	7.6090	3.8518	2.1902	10.6898	5.3430	2.9921	2.5385	12.1160	4.3273	6.4953	8.5050	7.6693	1.8973	2.9568	5.8407	8.3322	1.9425	2.5521	3.7565	2.6226	1.6128	7.4508	4.3205	5.6932	7.2421	11.6865	3.0608	7.7242	9.2914	3.8830	5.5661	9.3848	5.5470	7.4471	10.5997	5.4034	8.0693	11.9386	5.8935	5.5974	12.0802
TPSD1	14.2303	6.5657	0.0000	1.9416	1.8894	7.2287	16.3215	4.7637	0.5528	6.2349	4.5824	7.8169	0.0761	0.3393	1.2783	13.5027	4.3396	5.8537	7.1294	28.6884	1.0256	1.7898	6.0151	0.0554	3.3298	1.4106	6.5639	0.6921	0.1517	1.2805	0.4074	11.8281	0.0397	2.6873	1.3500	3.9291	0.3732	4.6469	1.3839	1.8758	0.9115	14.9827	0.0373	0.0315	0.0604	0.0878	0.0293	0.1201	4.1772
PEX5L	0.0291	0.0243	0.0030	0.0065	0.0167	0.0211	0.0277	0.0223	0.0000	0.0076	0.0412	0.0305	0.0206	0.0616	0.1183	0.0424	0.0014	0.0327	0.0196	0.0243	0.0883	0.0886	0.0212	0.0342	0.0189	0.0960	0.0250	0.1269	0.0402	0.0261	0.0463	0.3961	0.0225	0.0130	0.0307	0.0448	0.0141	0.0609	0.0450	0.0123	0.0036	0.0061	0.0317	0.1544	0.0147	0.0620	0.0136	0.0805	0.1709
HEATR9	0.0226	0.0000	0.0105	0.0954	0.0000	0.0000	0.0069	0.0439	0.0249	0.0132	0.0375	0.0082	0.0103	0.0040	0.0423	0.0106	0.0202	0.0000	0.0685	0.0339	0.0105	0.0758	0.0411	0.0150	0.0152	0.0207	0.0125	0.1068	0.0234	0.0331	0.0404	0.6372	0.2146	0.0807	0.0572	0.0000	0.0148	0.1255	0.0429	0.0666	0.0000	0.0072	0.0907	0.2782	0.0700	0.0813	0.0211	0.1460	0.3561
MYO1E	9.6605	2.0087	6.0930	11.9113	12.4145	6.0846	9.0720	11.3729	8.5220	12.8030	4.0179	10.4665	11.0524	6.4182	4.3511	12.8935	10.1942	6.4199	7.8358	8.0932	2.4972	3.1500	5.2690	11.1684	3.0262	2.9307	9.5910	3.9727	3.4368	7.4792	25.3880	6.6996	24.5468	14.7514	7.7094	10.6714	12.9006	11.9729	9.1926	11.3728	23.8052	10.5048	11.9489	4.2024	10.5831	25.0450	5.7175	19.5155	9.1559
CEP250	0.8601	0.2516	1.1471	3.2075	1.0471	1.5509	1.1567	1.5511	1.6945	0.7937	1.4765	2.1960	1.7725	2.8649	1.8041	1.8703	1.6581	0.9367	2.0416	1.6149	1.9533	1.9769	2.0709	1.9237	3.5053	2.1151	1.5321	2.1061	1.8421	2.3311	4.6264	2.1581	3.4459	3.0198	1.4756	2.7228	4.4631	2.3896	6.9874	3.0306	1.0587	3.7175	6.9202	2.9250	3.3727	3.2847	3.0967	5.4477	5.5890
STAG2	6.7071	10.1456	11.6550	18.5615	8.0879	11.6138	8.7430	9.5790	9.2176	6.5052	10.6547	9.2780	7.8670	11.4200	10.7557	7.0087	11.8113	8.2900	9.4213	8.6751	13.2590	13.6104	12.0663	9.1904	9.6197	14.7395	12.6016	12.5550	15.2572	15.2841	16.4065	16.6494	10.3093	15.0340	10.0146	6.6128	12.4032	11.8468	10.3403	11.9599	21.6503	11.0905	20.4722	8.2823	10.7778	20.7759	15.0201	15.4998	25.2445
LILRA6	0.3047	0.4046	0.0681	0.1322	0.1490	1.1140	0.5285	0.1839	0.0644	0.3418	0.5392	0.7160	0.2660	0.9235	0.5926	1.1283	0.9914	0.1582	0.8489	0.5758	0.6255	0.8380	0.5942	0.7576	0.5517	1.1520	0.4981	1.1114	0.9172	0.1563	0.4552	2.5907	3.2386	1.1793	1.0792	0.5158	0.4135	0.8708	1.0216	0.6975	2.4025	1.8809	0.1358	0.3856	1.4483	1.0367	0.2901	2.3664	0.6943
FCGR3B	0.6419	0.9291	0.0885	0.0477	0.4304	15.0972	0.0145	1.1530	0.0105	2.6595	3.2995	3.3623	0.9080	3.5188	3.3983	1.4561	4.7491	1.1483	3.8875	0.9271	1.2200	0.0664	19.7641	1.8863	0.1385	0.3440	3.1834	2.9539	0.1600	0.0392	0.1417	16.9776	2.1132	0.8162	0.3233	0.1006	1.0703	0.6254	0.3605	0.9204	4.1285	1.5938	1.9869	0.2746	4.8750	0.3845	0.3217	2.9160	0.6551
MED14	7.6959	3.3242	6.5341	10.9822	7.9353	4.2382	6.6005	11.6379	4.9418	5.5127	5.0645	5.8677	7.4195	5.6781	4.0937	6.6807	8.3980	3.7350	5.8938	5.3654	3.3949	4.7005	4.3186	6.2080	2.5847	4.3633	7.1429	4.6753	5.0093	8.5261	7.4898	13.2037	7.9083	14.1904	16.8709	3.5910	18.2708	6.9206	6.2695	14.1296	11.5032	10.5821	14.2549	4.9504	8.3725	25.0493	7.5602	15.3453	22.7449
ANKRD30BL	0.0067	0.0143	0.0000	0.0054	0.0189	0.0199	0.0000	0.0029	0.0029	0.0039	0.0148	0.0389	0.0304	0.0047	0.0056	0.0125	0.0150	0.0193	0.0203	0.0100	0.0062	0.1235	0.0195	0.0089	0.0120	0.0810	0.0074	0.0221	0.0000	0.0025	0.0213	0.5715	0.0381	0.0030	0.0424	0.0103	0.0029	0.0388	0.0000	0.0254	0.0150	0.0127	0.0030	0.1749	0.0276	0.0040	0.0063	0.0608	0.0062
TEX45	1.1560	0.3641	0.0106	0.0910	0.1545	0.0673	0.5607	0.3176	0.0449	0.3641	0.0188	0.0904	0.2680	0.1837	0.0518	0.3497	0.0557	0.0490	0.0686	0.1190	0.0629	0.1584	0.0990	0.0450	0.0254	0.0664	0.0939	0.1232	0.0313	0.0374	0.0360	0.2737	0.5019	0.3790	0.2795	0.0959	0.6162	0.1860	0.3580	0.1097	0.1392	0.5949	0.6416	0.3586	0.2198	0.2512	1.2958	0.5474	0.1155
CSK	22.1525	6.4426	32.1819	30.8030	17.8338	30.8950	20.3122	21.6827	32.8286	15.9395	7.6879	27.5920	20.0274	13.0468	5.7294	28.5580	22.1139	16.8379	35.4626	26.8711	4.7623	4.1616	37.9897	22.2691	4.6623	5.3456	24.9382	4.9899	3.8435	27.9311	28.6889	17.7075	33.8503	29.6809	23.2347	16.5047	18.7083	13.4020	21.4399	25.5112	12.8437	31.9505	31.3297	18.4375	18.1549	30.1091	11.2783	24.7645	35.9783
CTNND2	0.3873	0.4538	0.0255	0.0348	0.1307	0.2732	0.5622	0.2809	0.0040	0.1464	0.2444	0.3702	0.2859	0.5556	0.1969	0.6051	0.1955	0.1117	0.3243	0.3246	0.5309	0.4305	0.7063	0.3435	0.3921	1.0667	0.3422	0.5641	0.5159	0.0518	0.0199	0.7264	0.0317	0.0366	0.0029	0.4137	0.0079	5.2703	0.0326	0.2819	0.0891	0.8214	0.0508	0.4142	0.3929	0.0873	0.0149	0.1547	0.3165
PPIC	10.9470	19.4232	14.8894	12.4234	16.5425	7.7154	9.4457	11.3668	8.3988	13.1342	3.2817	8.4823	11.3156	6.3982	8.0732	11.5014	10.4888	8.2361	6.2157	11.0733	5.7526	4.9365	7.9312	9.2164	5.7980	5.1295	12.7315	6.5853	5.1740	10.5232	3.2807	7.8659	14.5764	10.4645	32.0715	12.1454	9.6761	14.7548	15.6020	11.4432	14.1892	12.1867	10.9082	14.7340	8.7381	21.5597	25.7435	10.1731	2.2180
MVB12B	1.6262	0.3994	0.4800	2.1614	1.1372	1.8955	1.3516	1.8431	1.3746	0.9525	2.0742	2.2586	2.6376	3.7178	2.6978	1.6069	2.1522	1.7706	2.0942	1.7350	3.1565	4.1938	2.2112	2.6716	4.2173	4.0934	2.0691	3.9366	3.3624	1.4651	2.5076	3.7390	2.6119	3.3358	0.9543	3.8475	1.7885	2.0131	1.8536	4.1395	2.1602	2.1259	1.7094	1.5449	3.4362	1.5817	0.7041	2.6056	2.8436
AC022150.4	0.2094	0.1121	1.1264	1.9622	0.2789	0.4902	0.1847	0.2307	1.0651	0.2922	0.3280	0.3459	0.2645	0.4386	0.8217	0.2937	0.2807	0.4025	0.4931	0.1047	1.0379	0.9688	0.2455	0.3999	0.5318	1.4360	0.3725	0.9892	1.0801	2.5231	0.4482	0.5245	0.5887	0.3994	1.6405	0.9666	0.8753	1.5553	0.4654	0.9105	0.1689	0.2060	2.9346	1.0280	2.6300	2.3760	0.8414	2.0915	0.6195
MAGEL2	0.0537	0.0000	0.0429	0.0462	0.0036	0.0637	0.1359	0.0860	0.0236	0.0448	0.1612	0.0723	0.0628	0.4514	0.1689	0.0646	0.0960	0.0000	0.0697	0.1496	0.2908	0.2315	0.0893	0.1724	0.3885	0.4945	0.0932	0.1921	0.2409	0.0927	0.1645	0.2470	0.0582	0.1573	0.0534	0.3954	0.0534	0.2147	0.0226	0.1388	0.0214	0.1067	0.0137	0.2350	0.0475	0.0459	0.1217	2.8096	0.1030
ZMIZ1	15.0305	4.3172	16.1400	36.4653	11.1915	9.3736	14.4960	16.6268	21.2353	9.9018	17.1941	19.6550	17.3737	24.5008	15.5530	15.8777	22.3616	12.4515	19.1893	16.6643	15.1627	20.5989	9.3350	23.5264	17.7943	20.9203	20.3321	21.5404	23.1838	28.8392	11.7781	16.1804	10.6575	13.6575	5.9800	29.9825	15.3100	39.9735	11.3954	15.1120	10.9340	21.0480	24.4006	13.2463	19.2407	8.9804	6.3190	30.3554	24.2379
TNPO2	5.6367	1.7360	10.2731	16.2525	4.4523	7.1832	6.5743	7.2214	12.9076	4.3639	8.7589	8.6381	7.2263	15.7924	12.7164	8.2590	8.7306	4.0161	8.2635	6.5634	11.7793	16.0445	7.6376	11.0817	16.1069	15.1677	8.2475	15.9185	13.8076	13.8892	15.2055	6.5798	14.7089	18.3959	8.1881	13.5377	13.9388	14.9608	11.2357	13.2029	7.9794	21.8312	12.4200	14.9056	16.0157	15.3976	8.5468	19.7115	9.9858
SH3BP5L	4.0165	2.2930	4.7314	5.6926	4.6427	4.4654	3.5630	5.1824	9.3151	2.9651	2.7330	5.3478	5.5475	4.2425	2.3930	5.3145	6.8517	2.9373	4.7846	4.8914	2.3787	2.8146	4.6957	7.3169	4.9908	3.5767	7.2643	2.8628	2.2256	5.6704	6.1643	3.0941	6.6677	7.4655	4.2972	6.6087	6.6362	4.8555	10.2261	6.0595	2.9086	6.5630	6.7667	8.2800	4.8260	6.6216	4.3456	9.4652	4.7897
SCGB3A2	0.0000	0.0000	0.4304	0.0248	0.0000	0.0000	0.0753	0.0133	0.0407	0.0000	0.0170	0.0000	0.0000	0.6299	0.0000	0.0000	0.0000	0.0000	0.0000	0.0000	0.0427	0.0345	0.0673	0.0000	0.0000	0.0000	0.0681	0.0000	0.0106	1.9647	0.0612	1.1909	0.1560	0.1511	0.0390	0.0000	0.0134	0.0000	0.0000	0.0389	0.0000	0.0000	0.0549	0.1238	0.0127	0.0000	0.0144	0.0589	0.0143
OR4D6	0.0000	0.0000	0.0000	0.0126	0.0000	0.0187	0.0000	0.0000	0.0138	0.0000	0.0000	0.0000	0.0000	0.0111	0.0000	0.0000	0.0000	0.0000	0.0000	0.0000	0.0000	0.0527	0.0229	0.0000	0.0141	0.0230	0.0000	0.0742	0.0108	0.0000	0.0000	0.5567	0.0398	0.0000	0.0199	0.0000	0.0000	0.0000	0.0000	0.0000	0.0000	0.0000	0.0000	0.0947	0.0000	0.0000	0.0000	0.0150	0.0000
EPHA10	1.1785	0.2176	0.3292	0.1453	0.6325	0.2147	1.0275	1.4471	0.0769	0.7051	0.1640	0.9756	0.8796	0.5313	0.1334	1.3946	0.6120	0.3516	0.5907	1.1611	0.0883	0.1749	0.5145	1.5531	0.1166	0.0655	1.3352	0.1651	0.0267	0.3648	2.7962	1.1582	1.9719	1.6416	1.7400	0.6254	0.8361	0.3099	0.2858	0.3078	1.2458	0.8816	3.5793	0.3694	2.0053	1.4094	0.2807	1.1640	3.3575
SGSM3	0.1042	0.1041	0.0129	0.0976	0.0588	0.0948	0.2290	0.0928	0.0550	0.1663	0.1037	0.2720	0.1137	0.1028	0.0577	0.2013	0.2297	0.2604	0.3680	0.2240	0.0867	0.0427	0.3992	0.2388	0.0529	0.1094	0.2416	0.0820	0.0503	0.1221	0.0855	0.3355	0.0967	0.0743	0.2108	0.0588	0.3746	0.1073	0.1492	0.1900	0.0310	0.0483	0.6656	0.1639	0.1032	0.4119	0.1394	0.1561	0.6433
KLF15	0.7770	2.8867	0.3946	7.6692	0.5868	8.0771	2.0707	0.6801	5.0998	1.5749	8.9376	4.7389	2.8157	11.1273	8.6540	3.1815	8.7705	4.7018	4.0462	2.7986	15.5878	12.9510	4.0520	2.6311	35.8852	7.4523	3.8030	5.3895	6.8191	2.1266	0.0889	0.3602	0.3873	0.3097	0.5286	6.9569	1.0805	4.5178	1.0314	0.9958	0.2695	0.4021	1.6372	14.2236	1.0638	1.4033	0.0604	1.5594	0.2453
ZNF696	1.0663	0.5709	0.6898	1.1856	1.2429	1.0392	0.8020	1.1493	0.9487	0.7278	0.9961	1.0379	0.9901	1.4596	0.9328	1.2490	1.3468	0.8901	1.0367	1.3005	1.2765	1.2894	1.1761	1.5956	1.1394	1.4720	1.2675	1.3708	1.1333	0.7649	1.5629	1.4820	2.3078	2.3346	1.6788	1.7834	3.2639	3.9877	1.9974	3.5472	0.8962	4.6532	3.4046	3.0380	2.3734	2.4406	1.3226	3.7786	1.7258
CA9	15.1833	72.0709	0.0192	0.2648	7.3334	48.1514	20.1822	21.3611	0.1270	43.8684	61.3217	44.3191	37.0028	10.1212	5.4962	46.6788	156.1453	83.8857	83.0371	62.5721	0.6477	1.2783	57.8069	38.7421	1.3574	1.1547	29.5105	2.8324	1.0952	0.1057	40.0309	1.2938	3.9102	16.8011	8.0393	8.3383	1.8013	31.8336	5.4147	21.1192	5.3379	5.3292	68.1484	2.3484	2.3546	4.0601	14.8826	3.0245	0.1145
NOC2L	5.7166	2.3627	7.6223	11.6097	5.2834	8.1770	7.7132	6.8549	12.1569	6.3368	5.4127	9.3377	8.1951	10.5032	5.8891	10.7137	13.1056	6.0353	5.7674	7.2647	4.5284	5.6524	7.8497	10.8812	8.5228	5.9365	11.8543	5.0966	4.5144	8.9853	7.6471	27.1344	21.1591	20.3114	11.8902	8.6824	20.4919	13.9593	11.3440	17.8864	7.0488	23.4631	16.7257	34.3493	12.2943	12.6873	10.3835	16.0963	14.5750
HPCAL4	0.0348	0.1342	1.2188	3.5263	0.3896	1.5662	1.8583	0.8465	0.9073	0.3051	0.4273	0.3686	0.0697	1.4207	0.1504	0.1758	0.1525	0.4016	0.5271	0.0992	0.4185	0.2530	3.6225	0.1381	0.1373	0.4999	0.0807	0.2007	0.3028	0.8648	0.0415	0.3812	0.0440	0.0621	0.0220	0.1018	0.0121	0.0269	0.0205	0.0117	0.0117	0.0264	0.2731	0.3287	0.0603	0.0292	0.0195	0.1365	0.0580
CNOT9	5.9816	6.4722	6.4094	5.6099	5.2042	10.1375	6.7633	6.3188	6.0884	4.6250	4.0106	6.2374	6.5278	6.2845	5.7886	6.8352	8.1794	5.1477	6.4299	6.1486	4.0628	4.6392	9.8221	7.1566	5.3339	4.3528	8.3460	4.2524	4.3545	5.7420	10.8318	16.2081	12.8153	14.4079	8.3505	6.4486	8.0566	8.3903	10.2915	8.3713	12.9968	8.8141	18.5496	14.1257	7.0035	15.0116	13.2351	12.9394	12.2499
MARF1	5.2306	2.0101	5.7499	13.2931	4.9106	7.6782	6.5914	7.5772	5.8906	3.4319	10.2843	7.6206	6.7845	11.1611	12.5380	5.6383	8.0461	5.3739	7.9429	7.0503	10.4328	14.1392	7.4268	8.4558	12.2122	12.7134	6.9845	12.9863	14.2058	8.2939	6.5141	5.8598	6.9625	8.4744	4.4358	8.4306	9.1211	7.0016	5.0102	9.3352	9.3510	6.9756	7.4090	3.6044	12.1395	10.8718	5.0010	11.1093	12.8423
RALA	19.5487	18.8317	37.6110	24.2499	24.6260	13.7944	16.0435	23.9234	30.7941	25.9333	8.4654	20.8183	15.9936	8.6314	10.5737	19.4921	20.2491	20.8863	16.0891	16.9718	7.4417	5.7951	13.9559	20.6134	5.8952	7.6837	21.8048	6.9707	7.3521	27.7797	28.0022	17.2598	19.4595	22.5093	26.7178	8.4969	14.8009	20.4819	15.2906	14.9262	31.1046	19.2366	17.8238	19.1642	16.7505	19.2619	20.7292	19.5289	18.3470
ZNF324B	0.7553	0.5626	1.1161	1.8565	0.5212	1.0525	0.8925	0.7539	1.0807	0.4940	0.9942	0.8992	0.9034	1.2094	0.6926	1.1286	1.3980	0.7339	1.0069	0.9790	1.0400	1.1015	0.9678	1.5635	1.1187	1.2542	1.3510	1.0124	1.0883	1.3296	1.5721	0.9651	1.3920	1.9548	1.4591	1.8826	1.7571	2.6633	1.9089	1.4614	0.6739	1.8797	2.0530	1.5502	2.0393	1.3475	1.4214	2.5166	1.8935
CRLS1	2.7097	3.6286	0.8046	0.6917	2.6499	2.4435	2.4466	3.1614	0.6603	2.2140	1.6246	1.4729	2.0433	1.8969	0.6669	2.7128	2.0303	1.1659	1.5327	2.0043	0.8875	0.8281	2.4479	1.7795	0.7193	0.8140	2.0928	0.7990	0.7862	0.5451	1.7263	3.0613	1.6050	2.3008	1.6669	1.2396	2.0218	2.5744	1.4143	2.0001	1.2374	3.2714	2.5202	2.1232	2.2463	1.6158	0.7777	1.5910	2.6699
GPT	36.1564	2.6386	0.4701	0.7724	32.5055	2.6396	13.0527	17.6092	1.0001	21.3258	3.5825	11.9962	22.0048	3.6855	4.0110	24.0765	15.6916	12.1146	13.2678	10.5467	0.1334	0.2217	5.7904	15.7212	0.0970	0.1849	10.0627	0.7553	0.1743	0.6210	0.2053	0.6194	2.5704	0.6860	4.8046	0.4347	2.1176	0.5918	1.5543	5.4175	0.1007	2.2883	22.9214	0.3139	1.0217	3.3841	0.2524	0.3679	0.6624
ZNF415	0.8939	2.5807	1.0282	1.1862	1.7720	1.5917	0.4817	0.2494	0.9298	0.2969	1.6137	0.9153	0.8847	1.9952	2.7314	0.8769	1.0223	0.9351	0.6900	0.7755	3.6142	3.3166	1.4540	1.3676	2.0740	3.0564	1.3938	3.4781	2.8528	0.7321	0.2263	0.5363	0.3770	0.3947	0.6651	2.0770	0.1830	1.5230	1.1960	0.8962	0.8026	0.4656	1.1407	4.2469	1.4753	0.2520	0.2986	2.3930	0.4586
SPG21	12.6005	10.3043	11.2834	11.3577	18.9525	24.4845	14.7058	11.7542	12.3871	12.3025	11.4884	13.6213	14.3032	17.1826	17.2120	13.2296	17.7715	12.6278	12.7696	12.1130	16.7653	12.6927	23.6402	11.5051	14.9896	12.6325	18.3622	12.5509	15.3948	9.7032	22.2575	16.5940	20.2693	20.3857	30.6515	13.7597	26.6427	17.9266	22.7219	17.7348	31.1171	18.6058	20.5019	20.0605	15.5560	19.8590	21.8288	17.6316	15.6926
AC007687.1	0.0000	0.0000	0.3044	0.0438	0.0000	0.0000	0.0000	0.0470	0.0000	0.0000	0.0000	0.0000	0.0000	0.0000	0.0000	0.0000	0.0487	0.0000	0.0000	0.0000	0.0504	0.1218	0.0000	0.0000	0.0000	0.0798	0.0000	0.2059	0.0000	0.0399	0.0433	0.7019	0.0000	0.0000	0.0000	0.0000	0.0000	0.3156	0.0918	0.0000	0.0000	0.0000	0.0000	0.3831	0.0000	0.0000	0.0000	0.1042	0.5551
LDLRAD4	0.7060	0.2293	0.0954	0.4834	0.5859	0.8797	0.6747	0.7811	0.1130	0.3726	0.9242	0.8307	0.9266	1.4081	1.8125	0.5463	0.5387	0.4072	0.7029	0.5108	1.4636	1.3692	0.8576	0.5590	1.7428	1.7490	0.8012	2.0010	1.5888	0.1579	0.3744	0.5142	0.5074	0.3897	0.1570	1.7669	0.2770	1.0942	0.4665	0.5057	0.9395	0.8330	0.4332	0.2341	1.4044	0.3063	0.5052	0.8898	0.9737
HHLA2	42.6627	10.1812	0.0000	0.0110	102.6163	5.6052	27.6572	74.7070	0.0040	36.2722	0.7273	10.9571	37.5941	4.6610	12.6351	14.6733	9.8334	5.4521	6.1679	8.6031	0.0718	0.0306	2.8114	6.1481	0.0205	0.0100	12.1703	1.8901	0.2775	0.0435	25.1787	6.9273	0.7396	8.2550	3.9743	0.8012	15.0262	0.2822	4.2895	3.4516	3.4987	3.6220	4.3929	0.3761	7.3298	4.3168	9.9483	3.2933	13.7051
DHDH	59.6852	3.6340	1.3046	0.5127	43.3647	1.2566	12.9305	16.0272	0.7813	27.7012	0.3443	0.7000	12.2319	3.1821	3.5709	12.6649	0.5009	0.3591	0.4714	0.8406	0.0720	0.6092	0.4531	1.0294	0.7257	0.0342	0.3954	0.8973	0.2150	0.8100	0.2845	0.9024	1.3395	1.1245	4.5684	0.3594	1.9774	2.1793	4.8915	2.1881	2.3297	1.8313	0.6662	1.7199	0.4111	0.3544	2.7316	0.7147	1.5861
CHMP2B	9.4644	8.6843	10.7209	6.8584	10.2312	6.4116	7.4470	8.5108	7.0187	7.0198	4.2134	5.1273	6.6957	5.7518	7.1094	7.0239	7.5364	4.9892	4.4725	5.2683	7.2816	5.2210	5.4921	6.3830	4.8544	6.2085	8.7794	5.4589	5.8225	8.3685	13.3477	4.9248	6.8472	8.6264	10.4542	3.9954	8.9158	5.4592	4.9479	5.5015	13.7386	7.4169	8.9839	4.2724	9.1317	13.8930	9.1598	6.8802	6.1848
NME5	0.1387	1.7521	0.0646	0.2172	0.1434	1.1769	0.4404	0.2033	0.0610	0.4293	0.8741	0.4325	0.3279	0.8503	2.1493	0.4668	0.7499	0.2799	0.8608	0.8007	2.4874	1.5736	1.2714	0.7335	1.3798	2.5349	0.5896	2.0768	1.7472	0.0254	2.5451	0.5359	0.1667	0.0989	0.0877	0.6082	0.0362	0.4886	0.2219	0.3851	0.0465	0.0439	0.5687	0.3064	0.3833	0.1246	0.1100	0.4774	0.2055
MYT1	0.3668	0.0827	0.0539	0.0078	0.0477	0.0573	0.1150	0.0957	0.0064	0.0790	0.0801	0.0140	0.0702	0.1412	0.0221	0.0677	0.0108	0.0139	0.0073	0.0833	0.0736	0.0863	0.1124	0.1149	0.0563	0.0619	0.1066	0.0753	0.0683	0.0159	2.0634	0.4508	0.0122	0.0215	0.0031	0.0483	0.0189	0.0280	0.0651	0.0244	0.0081	0.0244	0.2044	0.0873	0.2270	0.0058	0.1059	0.0508	0.1118
PIGW	0.9358	1.4780	2.2546	1.9544	1.0396	1.4649	1.4288	1.0994	1.3647	0.8952	0.8150	1.2726	1.1276	0.8740	0.7340	1.6189	2.6714	1.0457	1.3107	1.1755	0.8815	1.1966	1.7365	0.9591	0.6868	0.8313	2.3448	0.7461	0.6582	2.3059	3.5830	4.7844	3.0417	3.3642	2.4044	1.1161	4.5643	2.5862	4.6265	2.9142	3.8800	2.1381	2.9147	4.9108	2.8910	4.8209	7.4404	5.8008	4.7240
AKIRIN2	16.1116	10.1419	21.4883	16.5854	11.0958	25.9956	17.1637	16.7297	22.7669	12.5294	11.0973	17.1685	12.7651	14.5532	12.0600	16.7711	15.8320	12.9083	16.5402	20.4528	16.9809	17.0767	22.5099	16.5634	13.6521	15.8934	18.9890	13.1723	16.4703	15.8638	17.5184	17.8292	21.7745	16.9453	12.8241	16.9481	17.4149	19.8336	15.2831	13.9158	18.5150	23.3799	15.3744	41.4440	16.9221	23.7685	21.2075	32.3569	16.7150
TCF23	0.0065	0.0069	0.0000	0.0026	0.0122	0.0115	0.0316	0.0084	0.0142	0.0076	0.0143	0.0047	0.0176	0.0410	0.0269	0.0060	0.0289	0.0000	0.0000	0.0194	0.0239	0.3398	0.0094	0.0086	0.0174	0.0142	0.0250	0.1619	0.0246	0.0095	0.1978	0.3853	0.1882	0.0548	0.0286	0.5125	0.0084	0.0343	0.0136	0.0054	0.0578	0.0123	0.0144	0.5455	0.6430	0.0039	0.0181	0.0990	0.0599
FCN2	0.0312	0.0000	0.0000	0.0000	0.0587	0.0185	0.0000	0.0134	0.0000	0.0729	0.0862	0.0000	0.0851	0.0770	0.0389	0.0000	0.0279	0.0000	0.0000	0.0000	0.0000	0.0174	0.0227	0.0000	0.0140	0.0343	0.0517	0.0295	0.0000	0.0457	0.0000	1.1553	0.0000	0.0278	0.0197	0.0000	0.0000	0.0301	0.0131	0.0131	0.0000	0.0000	0.0000	0.0940	0.0000	0.0000	0.0291	0.0000	0.0000
UQCR10	118.2050	174.0901	40.1466	15.9800	57.2287	48.1962	65.4288	51.9287	20.9263	101.5270	28.1250	44.2350	58.0289	20.5000	43.9952	75.2685	42.0772	112.7743	89.5663	60.0065	42.1456	39.4679	60.0059	43.9893	26.7872	28.5908	40.0389	33.5982	33.3801	21.6122	34.6771	87.5396	59.9525	38.4045	65.2616	29.2815	42.8764	24.0937	42.0604	45.2681	26.0306	34.8124	46.0111	48.8320	15.0704	39.1590	37.8004	12.9334	33.8942
GCLC	2.6600	4.4125	6.5320	10.3503	5.1569	4.0542	4.3268	4.6403	4.7705	3.4493	3.3286	5.5844	5.2822	3.8487	3.5238	4.1158	7.2360	4.3619	5.4012	4.9698	3.7374	3.2791	4.5986	6.3950	2.6085	5.2343	7.0792	2.6497	3.5018	7.2423	8.9001	4.2339	2.5122	2.8949	3.8728	2.9815	9.1148	3.5386	5.1180	4.3385	7.4161	4.2935	6.8915	5.0980	4.3981	4.0941	6.1637	3.3842	5.6291
PTPDC1	0.4785	0.8577	0.5182	1.2096	0.7362	1.0867	1.0102	0.9015	0.4626	0.8083	1.2655	1.5279	0.7947	1.9834	1.8329	0.8512	1.4366	0.6375	0.8899	1.0025	2.1186	1.9394	1.3436	1.7059	2.0958	2.1703	1.9761	2.3911	2.2390	0.7280	1.7110	2.0018	1.5137	0.9810	1.1843	1.5369	2.3395	2.8046	1.5949	1.0747	1.1473	1.0790	1.6832	3.3694	1.6997	0.9223	1.8860	1.9849	1.7898
C9orf24	1.2858	2.8539	0.5007	0.3662	0.9234	0.9713	1.9704	1.9856	0.2985	1.4750	0.9308	1.0852	0.8717	1.3100	1.8653	1.4866	0.6582	1.0450	0.9558	0.4558	4.7125	3.7377	0.6805	1.1749	6.2975	3.5114	1.0844	4.6280	4.5436	0.2655	0.0279	1.7694	0.5621	0.4899	0.3992	1.1693	2.2373	0.2031	0.1772	0.7674	0.3264	2.7354	0.4377	0.6105	0.5595	0.2801	1.1783	0.3913	0.0974
MT1B	0.3372	0.0000	0.3139	0.0000	0.0000	0.0000	0.1030	0.0000	0.0742	0.0492	0.0000	0.0000	0.0000	0.0000	0.0000	0.0000	0.0377	0.0000	0.0000	0.1264	0.0000	0.0942	0.0000	0.0000	0.0000	0.0000	0.0000	0.0000	0.0000	0.3397	0.0000	0.8144	0.0000	0.0000	0.1599	0.0000	0.0000	0.0000	0.0000	0.0000	0.0941	0.0000	0.1503	0.1270	0.0000	0.0000	0.0000	0.0806	0.0000
ACOX2	9.7051	2.1434	1.2022	2.6137	15.9563	2.5098	5.4722	9.4555	2.1706	6.4138	2.8989	1.9672	9.4407	8.1660	5.6066	5.9638	0.7048	0.3623	1.0496	1.0138	5.6607	4.8778	2.5538	3.1514	6.9094	5.0537	3.2060	6.0714	5.3992	2.5019	0.2754	2.7488	0.5592	1.6730	1.8524	3.9139	2.0958	1.6063	1.8687	2.1733	1.0355	2.0113	1.9622	8.4418	4.5514	0.3478	0.6470	2.0305	0.4254
SAV1	3.2566	2.3037	2.3664	3.9500	3.5740	5.8476	3.7577	4.8516	2.5291	2.3133	5.6833	3.4080	4.3161	6.7300	5.2952	3.2664	5.4281	3.8519	3.7765	3.4617	5.7055	5.6959	5.5567	4.1191	5.4729	5.6879	5.1698	6.0483	5.8841	2.8976	5.7269	1.9510	6.3082	9.5926	6.1677	4.3113	3.3757	6.1683	3.2189	3.8925	6.3994	3.2222	6.6654	6.6127	6.5648	6.9038	7.0802	7.6001	3.4024
MED26	0.8767	0.3662	0.7121	1.2786	0.7485	1.2510	0.9873	0.9865	1.0757	0.7047	0.7701	1.1409	1.0630	1.2183	0.8681	1.1861	0.9865	0.6096	1.1956	0.9232	0.7359	0.7681	1.3573	1.2827	0.8528	0.7562	0.9236	0.8636	0.6675	1.0389	1.1165	1.2215	1.6679	1.8186	1.0303	1.0669	2.0204	1.0715	1.0030	1.5150	0.6180	7.0783	1.6906	2.2793	1.1108	1.4637	1.5639	1.4748	1.2583
CAPZA3	0.0929	0.0332	0.0288	0.0622	0.0291	0.1103	0.0378	0.0534	0.0818	0.0000	0.0685	0.0674	0.0563	0.0109	0.0000	0.0579	0.0415	0.0893	0.3750	0.0929	0.0143	0.0000	0.1577	0.0409	0.0000	0.0000	0.0171	0.0000	0.0000	0.1588	0.1845	0.7977	0.0588	0.0000	0.0000	0.0000	0.0000	0.1046	0.0130	2.8142	0.0000	0.0196	0.3588	0.0466	0.0255	0.0742	0.0000	0.0000	1.7923
ABHD15	4.5061	2.5701	1.6076	2.7014	8.0563	3.9132	3.5111	7.8078	2.3680	3.3141	2.9795	4.3004	7.6007	3.9150	1.7346	5.1807	4.9435	3.2555	4.3667	4.2686	1.6842	1.8243	5.7711	5.6205	1.5562	1.8975	4.9819	2.2858	1.2641	2.0717	5.1407	3.4524	6.2600	6.1969	7.2059	4.0002	7.5023	4.5291	4.3714	4.5431	4.6193	4.6020	3.3195	7.6461	5.0337	4.5575	5.7685	5.0084	2.5746
C1orf115	58.1762	6.5154	0.7149	2.3748	169.7073	6.5289	27.2449	86.2713	2.1188	39.0199	9.1621	8.2030	72.4878	12.9268	15.3899	38.8965	10.6981	10.0619	10.4101	11.3776	1.7112	3.5230	10.8482	13.6536	2.5217	2.4305	10.8203	4.2390	1.8393	1.8810	8.7269	3.2844	2.7404	11.1894	16.4873	5.6959	10.7019	7.2075	27.6605	9.4658	9.7963	24.3364	7.1202	16.6299	8.8366	3.2604	14.7750	19.9844	1.9901
CNOT2	3.2879	3.0057	3.0548	3.3565	3.8328	3.6680	3.9756	4.1953	2.8219	2.9973	2.4572	3.2025	3.5782	3.2750	3.1854	3.1764	3.7773	3.7126	3.2746	3.5600	3.5373	2.9754	4.5575	3.1545	2.6776	3.0468	3.7803	3.1571	3.4311	3.8424	7.6396	5.3173	4.4300	5.2314	4.4315	3.3027	6.3278	5.7288	3.3095	3.6394	5.1441	5.5792	5.3956	5.7978	4.0825	5.2203	8.0288	4.6647	6.2410
TPST1	2.3266	5.5897	5.4653	5.2747	0.9830	4.6823	3.1593	2.1334	3.9983	3.0564	3.4807	4.9340	3.4691	6.4972	3.3520	2.7610	5.1884	1.9923	3.5049	5.4735	4.2371	6.0738	5.2080	2.7801	4.1977	4.4260	6.0391	5.9536	4.0198	5.1365	3.0310	3.6894	2.3686	2.7225	1.5611	4.2439	6.2625	8.2551	1.9948	4.6718	4.3262	3.6003	3.1744	8.7004	3.8983	2.1719	3.3564	17.8919	2.2261
TLN2	2.6201	0.5252	0.1199	0.8988	2.3978	1.1669	2.8934	3.5342	0.3527	1.6703	1.7675	4.8665	3.3047	3.9413	1.5466	4.1835	3.0562	2.3604	1.9526	2.5872	1.4580	2.7933	1.2255	6.1786	2.3194	2.1376	3.4253	3.5881	2.1934	0.3362	2.6461	2.9619	4.3588	8.3528	1.8316	1.3808	1.5060	1.6979	0.2875	3.8221	3.5219	3.1449	4.3820	1.4800	4.0595	7.2880	0.9786	4.8613	3.8466
ZNF626	0.2472	1.2352	1.4035	1.5495	0.1527	1.3117	0.3019	0.2528	0.5590	0.2746	1.4740	0.4218	0.5950	0.6627	0.9023	0.3762	1.4989	0.6429	1.3650	0.9996	1.5327	2.1864	1.6894	0.5448	1.0406	1.8288	0.9475	1.8594	1.7902	0.9608	0.3832	0.2966	0.2545	0.3026	0.1349	0.7832	0.3500	1.4061	0.5839	0.4426	0.2084	0.2483	0.1642	1.2486	0.8739	0.3078	0.1968	0.4775	0.4085
GPR68	2.0502	1.4397	1.0122	1.6431	1.0762	2.0318	2.0559	1.5910	0.4912	1.5765	2.5046	3.2092	5.5935	3.7505	0.9907	3.7363	2.8937	4.1385	4.2882	5.4206	0.7583	0.9915	5.5373	4.3633	0.6026	1.0061	3.6018	0.8605	0.8262	1.2893	2.4625	3.1478	6.5156	5.6167	2.5330	6.7138	1.1946	8.1706	1.5464	3.7360	3.5304	5.6330	1.3602	0.8572	4.1194	2.2277	1.4196	5.4995	4.1954
GADD45G	3.0548	8.4191	1.0725	4.6262	7.1470	9.6005	5.9336	2.5153	4.7732	2.8085	6.5906	3.8320	7.0136	14.5606	8.9589	6.7201	4.4874	4.4046	4.7771	6.5160	17.2721	39.3323	6.8328	6.5234	26.7779	16.4930	10.4118	14.6812	8.5313	1.9450	0.9251	3.1450	3.5486	2.0990	7.0789	20.2499	4.1935	3.8075	10.6311	2.3393	0.6572	5.3686	4.7324	7.6074	5.3000	2.1449	3.3303	3.6521	1.6699
POLR2G	20.3606	42.6533	17.9202	11.5284	9.2301	34.4750	17.5199	11.5414	11.5707	14.5705	10.6421	15.0960	14.2239	13.3568	16.9146	23.8768	14.5795	23.0035	28.4288	21.5519	18.2467	18.7034	27.4395	17.9200	15.0509	14.7774	16.3890	16.3672	15.5601	10.2045	15.3405	29.2805	32.7162	17.3571	31.4935	19.5803	28.7071	22.3812	24.9869	23.1026	30.8599	38.6211	29.5331	26.0730	13.4529	14.7213	30.1874	11.9355	22.4888
INSC	0.9698	0.6683	0.0000	0.0501	0.4064	0.9859	0.6040	0.6127	0.0338	0.4207	0.2867	2.2913	1.3361	1.0930	0.6903	1.2032	1.3303	0.4846	1.6865	1.6490	0.9234	0.4938	0.7756	1.2190	0.7402	0.6859	1.6491	0.6805	0.8718	0.0352	0.4196	0.5412	0.0304	0.0771	0.0850	0.0739	0.8061	0.2827	0.3114	0.1455	0.0697	0.9170	0.5051	0.2459	0.5705	0.2876	0.3943	0.4087	0.7026
ROGDI	2.3381	4.1531	3.0564	3.0382	2.8973	3.2325	2.9064	2.6722	3.6975	1.6819	3.5997	3.3517	2.9685	4.9440	6.3554	2.9066	3.4339	2.4722	3.8456	3.1905	4.5146	4.5412	3.1359	4.3409	8.5151	4.2188	4.2683	4.0764	3.6241	2.9396	3.4532	1.5650	2.2856	2.4325	2.0412	3.6758	2.2296	1.3588	6.3916	2.9710	0.6963	2.3196	2.3092	1.9200	2.4364	2.2629	2.7770	2.1704	3.3631
PSPH	2.5787	9.2728	4.5230	3.2516	5.4989	7.2823	3.1059	3.4594	4.4037	4.1760	2.9646	2.4880	5.0393	2.6926	1.7345	4.5087	4.8028	3.7008	4.5401	4.3445	1.3087	3.0708	6.1444	4.3461	2.5374	2.9527	4.8283	2.2553	2.8982	2.9225	16.1675	5.4851	5.8126	5.8827	6.8423	3.3132	5.9374	4.7766	10.6999	2.9931	7.6954	6.2507	1.8284	20.4422	3.9788	6.2363	5.0543	6.8196	4.8159
CEP63	0.5996	0.7582	1.1701	1.9946	0.8879	1.4160	1.2779	1.1427	1.3719	0.7658	1.4074	1.3950	1.0646	1.9200	2.5860	0.8829	1.5395	1.0026	1.0528	1.3419	2.6072	2.0968	1.6619	1.4089	1.8942	2.6817	1.7596	2.1444	2.7769	1.3896	2.1212	1.7720	0.9626	1.5274	1.2669	1.4603	1.8426	1.7383	1.1097	1.4429	1.0330	1.4041	2.1668	2.7021	2.1636	1.6374	2.1762	1.7160	2.1567
DUOX2	0.7989	1.4612	6.4679	6.4323	6.7826	13.1885	14.8843	26.8320	8.2460	13.0373	6.4687	61.6922	23.0176	6.6857	2.2155	19.4871	52.6993	40.5325	92.2406	49.9131	0.0507	0.0939	25.6331	76.9502	0.0369	0.0716	91.9683	0.1960	0.0911	12.7010	0.5326	0.8447	1.8373	2.1189	29.2590	1.6383	40.5674	2.9692	0.6080	0.3939	0.1072	5.7638	107.0675	3.6105	90.1922	14.8286	26.6597	18.1126	0.1826
OR51A7	0.0000	0.0000	0.0281	0.0000	0.0000	0.0000	0.0000	0.0000	0.0000	0.0000	0.0000	0.0000	0.0000	0.0000	0.0000	0.0000	0.0000	0.0000	0.0000	0.0000	0.0000	0.0422	0.0000	0.0000	0.0068	0.0000	0.0000	0.0143	0.0000	0.0000	0.0000	0.2677	0.0096	0.0000	0.0096	0.0000	0.0000	0.0000	0.0000	0.0064	0.0000	0.0000	0.0000	0.0911	0.0000	0.0000	0.0000	0.0650	0.0000
ALKBH1	3.0137	4.2488	3.3262	3.1125	2.9327	5.6354	3.0985	3.3059	3.3297	3.1269	3.3007	2.8357	3.0793	3.5759	3.0317	3.6995	3.8170	2.6340	3.3475	3.6126	3.3461	3.6230	3.8695	3.1391	3.9741	3.4869	4.2087	2.7158	4.8401	2.6178	5.7969	5.8834	4.1373	6.0443	5.3649	3.4560	3.5634	4.7800	2.5584	3.9761	4.5288	5.9684	2.8579	8.3909	4.0041	4.9697	3.8554	6.4268	4.8338
CHI3L2	0.1106	0.4306	0.4587	0.1656	0.3451	7.0054	0.8904	0.2861	0.1151	0.2291	0.3558	1.8959	0.9235	0.6449	0.0209	2.3410	0.4269	0.5943	2.3595	1.4627	0.0465	0.4328	8.2451	0.4255	0.1802	0.0405	0.7328	0.2518	0.0694	0.2026	1.5418	1.1818	0.9478	1.1431	0.2734	1.0134	0.3542	0.9318	6.1911	5.8217	0.3874	1.5388	0.2689	0.2726	0.6430	1.9091	0.0891	5.7117	0.8381
MSMP	0.0000	0.0000	0.0000	0.0000	0.0000	0.0000	0.0000	0.0000	0.0000	0.0000	0.0000	0.0000	0.0000	0.0000	0.0000	0.0000	0.0000	0.0000	0.0000	0.0000	0.0000	0.0000	0.0000	0.0000	0.0000	0.0000	0.0000	0.0000	0.0000	0.0000	0.0000	0.0000	0.0000	0.0000	0.0000	0.0000	0.0000	0.0000	0.0000	0.0000	0.0000	0.0000	0.0000	0.0000	0.0000	0.0000	0.0000	0.0000	0.0000
LDHA	249.6838	88.7645	81.9924	80.0696	225.8894	108.0445	165.7503	180.7582	135.4524	215.2511	34.9096	69.0259	133.4501	87.4207	138.6623	113.9073	64.0096	66.0862	50.1426	50.3617	58.4015	59.4225	74.9536	40.4284	81.4374	56.2816	87.5068	56.1327	72.2023	120.3805	334.4530	293.0851	201.2904	229.7647	132.5525	78.7388	143.9462	120.0282	86.6272	154.8857	271.6002	106.6507	123.6644	97.2047	80.8884	156.1661	76.6496	123.4335	84.4068
SOD3	38.7251	33.2756	5.7931	38.9202	12.4433	91.1956	60.6173	26.5898	23.5528	52.3615	112.7486	89.1202	38.8006	250.9470	207.9588	32.8507	31.9435	30.2732	50.1592	54.7590	194.5880	228.6807	61.5556	57.9858	239.8920	173.0772	73.5359	180.4012	148.7982	25.0041	85.9760	20.9624	38.8638	38.5304	11.2441	263.9123	40.1177	94.5696	42.9663	96.6940	38.4268	73.8923	4.0539	7.7820	105.3656	7.6702	14.1112	55.5404	28.9507
ARHGAP5	3.6146	1.4237	14.3745	19.3811	4.0374	2.4685	3.9246	5.9068	11.3520	3.3327	4.2632	4.1068	4.7924	5.0568	5.3014	3.2548	4.4002	2.2944	2.3449	2.3160	3.9597	7.5006	2.2339	4.9451	4.8520	6.8526	4.8287	6.3450	7.7039	20.3700	6.9310	2.3860	4.5525	4.5610	1.9916	2.7040	8.2494	4.8042	2.1991	3.9461	22.8444	3.7851	3.7011	4.9030	6.7979	3.0163	3.8578	7.5426	6.0760
OR10A6	0.0000	0.0000	0.0455	0.0044	0.0000	0.0032	0.0000	0.0000	0.0000	0.0000	0.0030	0.0000	0.0049	0.0096	0.0000	0.0051	0.0097	0.0000	0.0000	0.0041	0.0100	0.0000	0.0079	0.0072	0.0122	0.0000	0.0360	0.0000	0.0000	0.0020	0.0086	0.2709	0.0069	0.0000	0.0103	0.0000	0.0000	0.0026	0.0023	0.0000	0.0000	0.0000	0.0290	0.0027	0.0000	0.0098	0.0000	0.0052	0.0126
GTDC1	0.5474	0.9794	0.5249	0.9123	0.6446	1.1801	0.8358	0.7907	0.5468	0.5234	0.6881	0.8330	0.9424	0.8673	0.7592	0.6081	1.0266	0.6408	0.7332	0.8052	0.8900	0.9755	1.3617	0.7177	0.7066	0.8844	1.0670	1.1494	0.9100	0.5340	0.7871	1.2920	1.0892	1.2276	0.9306	0.6786	0.6390	1.3166	0.6611	0.9411	1.4878	0.6406	0.7247	1.2592	1.2190	0.9823	1.4726	1.3065	1.2296
AMELX	0.0000	0.0000	0.0000	0.0000	0.0000	0.0235	0.0727	0.0000	0.0349	0.0000	0.0000	0.0000	0.0000	0.0000	0.0495	0.1113	0.0000	0.0000	0.0000	0.0000	0.0183	0.0887	0.0000	0.0525	0.0000	0.0291	0.0000	0.1500	0.1780	0.0436	0.0000	0.3194	0.0000	0.0000	0.0502	0.2442	0.0863	0.0383	0.1170	3.3892	0.0222	0.0753	0.0354	0.0797	0.1473	0.1664	0.1296	0.0759	0.2205
HSPB8	7.9742	9.7969	64.5765	51.6420	1.2354	43.6717	14.4752	2.4329	58.5522	5.5988	54.6519	67.5396	9.8011	179.2153	155.1334	3.9879	5.8625	4.6818	5.2807	4.6620	185.2508	81.4063	16.4994	25.0061	102.3517	96.6463	28.3059	104.9613	132.8677	57.3860	5.9465	2.5324	2.3001	5.5520	0.6377	113.6862	4.6157	13.9104	6.5656	11.0366	3.1149	3.9376	0.4742	4.5991	33.8564	1.2635	1.2606	6.5871	2.4635
CNTN2	0.0262	0.0100	0.0035	0.0541	0.0105	0.0488	0.0788	0.0363	0.0033	0.0218	0.1985	0.1532	0.0748	0.3551	0.2307	0.0472	0.0084	0.0108	0.0708	0.0477	0.4632	0.7148	0.1075	0.2892	0.5455	0.4862	0.0557	0.4425	0.3736	0.0212	0.0126	0.3552	0.0580	0.0183	0.0402	0.2302	0.0146	0.0541	0.0181	0.0330	0.0073	0.0792	0.0117	0.2084	0.0501	0.0157	0.0061	0.0921	0.0909
TEDDM1	0.0260	0.0417	0.0846	0.0313	0.0183	0.0385	0.0238	0.0224	0.0172	0.0303	0.0144	0.0094	0.0118	0.0183	0.0054	0.0243	0.0000	0.0374	0.0000	0.0097	0.0120	0.0581	0.0094	0.0515	0.0233	0.0571	0.0000	0.0859	0.0224	0.0333	0.0103	0.3137	0.0246	0.0000	0.0082	0.0100	0.0282	0.1254	0.0000	0.0328	0.0000	0.0082	0.0463	0.1174	0.0750	0.0311	0.2121	0.0124	0.0361
GTPBP2	6.7362	4.7512	17.0414	12.9196	9.1598	9.5812	7.4063	9.4167	18.2564	8.8369	4.9535	11.4646	9.8553	7.5544	4.2994	11.5627	10.6763	7.5094	11.5156	8.3320	5.2953	5.5367	10.0281	12.2177	4.9388	4.9252	12.7542	5.3021	5.9307	18.3408	8.7888	5.6437	13.3752	8.4419	7.1287	9.8381	18.7768	7.9856	10.0768	8.5928	7.7344	8.6140	12.2919	7.3780	8.7055	14.5366	13.8402	13.8071	12.8424
CRYGA	0.0000	0.0000	0.0000	0.0000	0.0000	0.0000	0.0000	0.0000	0.0000	0.0311	0.0294	0.0386	0.0000	0.0000	0.0000	0.0000	0.0000	0.0000	0.0000	0.0000	0.0000	0.2977	0.0000	0.0000	0.0000	0.0000	0.0000	0.0503	0.0000	0.0000	0.0000	1.0292	0.1348	0.0000	0.0674	0.0000	0.0000	0.0514	0.0000	0.0000	0.0000	0.0000	0.0237	0.4012	0.0000	0.0000	0.0000	0.1783	0.0000
H4C1	0.8241	0.7059	0.0000	0.0000	0.0775	0.2935	0.2516	0.4619	0.0363	0.0481	0.2278	0.2391	0.2998	0.0290	0.0342	0.3082	0.1473	0.3565	0.1248	0.0000	0.0381	0.0000	0.0600	0.3269	0.1108	0.0000	0.0455	0.0000	0.0000	0.0000	0.0655	2.9193	0.5214	0.2572	0.0000	0.6341	0.5377	0.2387	0.0694	0.2427	0.0000	0.1042	0.1102	0.5380	0.0680	0.2468	0.3077	0.2759	0.2290
ZNF384	5.5947	2.0951	3.2090	5.5111	5.4901	5.6393	5.5570	7.2610	4.6390	3.8885	4.7412	5.7831	6.2393	7.5331	3.9191	6.0748	7.2269	3.2175	6.9319	4.8431	3.9228	6.4802	5.4298	6.9169	3.7514	5.5257	6.8675	5.5585	4.7168	4.1679	5.7739	5.3128	7.9975	10.7454	3.8498	5.6925	9.6069	5.9725	5.9196	6.8264	4.3631	11.3960	6.4926	8.8011	5.5930	7.9744	1.6650	13.3620	8.3033
ZNF600	0.9466	1.2531	1.4661	1.5839	1.9550	1.0983	1.4207	1.9688	1.2586	0.9143	0.7891	1.0213	0.8436	0.7796	0.4527	1.0676	1.1778	0.6584	1.2389	1.0845	0.7631	0.8297	1.5577	1.0254	0.2985	0.6308	1.2766	0.8518	0.5238	1.9975	3.0691	4.0445	1.6492	3.7140	4.5369	0.7028	2.8473	1.2630	0.9617	3.5693	3.0919	2.4761	2.9071	1.7582	2.2454	4.4054	6.9727	1.6652	8.1998
OS9	37.3379	10.9733	15.0259	21.5834	50.5533	27.8245	28.1118	36.0330	28.0142	33.7183	22.1523	41.5749	60.7782	37.0169	15.2176	42.2628	48.8752	22.8337	31.8577	35.9314	11.2208	11.5789	29.1522	46.4031	24.2065	13.7770	52.5619	14.9034	10.8471	19.0796	33.5883	14.4275	30.9250	28.4046	16.5943	27.3103	31.9348	21.2600	39.3522	25.9477	28.4974	41.0202	28.7161	34.9319	25.6606	23.2877	13.1356	29.3666	30.9602
AC019117.1	0.2549	0.2426	0.0088	0.0455	0.5771	0.3306	0.3229	0.4518	0.0042	0.1710	0.0418	0.5820	0.1288	0.1065	0.0863	0.1589	0.2152	0.0544	0.2716	0.2832	0.0000	0.0053	0.2336	0.0749	0.0000	0.0000	0.0730	0.0401	0.0033	0.0104	0.7201	0.6841	0.0299	0.0126	0.1075	0.0654	2.5215	0.1003	0.2386	0.2582	0.1792	0.2806	0.1389	0.2133	0.4012	0.0961	0.1630	1.1648	0.1967
CDKL4	0.0160	0.0000	0.0000	0.0257	0.0376	0.0284	0.0195	0.0551	0.0000	0.0000	0.0088	0.0232	0.0436	0.0056	0.0265	0.0448	0.0000	0.0000	0.0000	0.0000	0.0369	0.1964	0.0697	0.0211	0.0358	0.0117	0.0088	0.1057	0.0165	0.0234	0.1840	0.3858	0.0808	0.0570	0.1616	0.1106	0.2640	0.1465	0.0067	0.0403	0.0535	0.0000	0.0641	0.5775	0.0330	0.0287	0.0000	0.0993	0.1258
TPGS2	3.1657	5.2828	5.4605	5.9986	3.1467	7.0617	4.3781	4.2986	7.2886	3.0579	3.1180	4.9923	4.5038	4.8858	4.0247	4.7717	5.5388	4.2211	4.7364	5.0702	3.5837	3.8530	5.3805	4.1451	5.5984	3.6985	6.2518	4.6514	3.5619	6.6611	6.4852	6.7785	5.1063	7.1165	5.8143	3.2029	3.8327	6.1399	5.9304	5.8947	3.6755	6.8452	3.3001	11.8475	4.7489	5.8768	4.6076	7.2951	3.7902
MCOLN2	0.1347	0.4741	0.1434	0.4523	0.1403	2.3934	0.6113	0.3320	0.0763	0.2418	0.7078	0.7749	0.3851	0.2510	0.1840	0.6480	0.8087	0.4302	1.5156	1.0971	0.1513	0.1130	2.7874	0.6491	0.0216	0.1974	1.1852	0.1182	0.0565	0.3350	1.3459	1.7358	1.4492	0.4806	1.4122	0.2370	0.2554	1.1197	0.2554	1.3649	0.8814	0.7731	1.3471	1.8994	0.3971	1.2338	0.3638	1.5694	2.9418
THAP4	28.8820	18.6680	13.2087	14.7448	31.2038	21.6305	24.2422	23.2036	19.6089	24.3331	15.9255	23.4300	24.6943	21.2895	16.7112	31.4118	23.9237	17.1258	21.7602	22.8079	15.3693	16.4759	20.7300	23.0553	19.6153	15.7052	22.5848	14.7252	13.3054	13.9444	16.1561	21.7599	28.7814	24.9493	17.6578	23.6074	25.7681	16.7473	18.6387	26.9296	14.4373	28.5815	18.3910	30.9705	17.2962	28.0013	13.0778	23.1802	12.9408
ZSWIM1	5.3717	3.5358	5.1242	6.0592	8.7422	5.7941	6.6930	9.1914	5.8410	4.6198	4.7697	5.4059	5.2115	4.7644	3.8828	6.8355	5.9189	3.7260	7.0103	4.9256	4.9891	7.0556	5.3279	5.1420	5.6947	4.9394	6.5800	4.9967	4.3405	4.8439	10.2473	10.3067	6.4867	8.3003	6.4996	6.9503	8.2434	9.7311	6.4904	8.3876	4.0150	8.4822	9.7111	8.5551	9.8380	8.0265	5.7561	13.0727	9.3471
FBXO6	18.3107	8.7507	4.4268	4.7239	24.5915	18.1884	10.3786	12.3477	5.4806	17.8357	4.3815	9.6109	13.7698	7.2808	6.0698	14.2124	9.8218	9.8834	12.0845	10.9397	6.2234	6.9804	15.2696	10.7820	7.3512	6.1694	9.3206	4.5646	5.8727	3.0503	2.1012	14.3892	40.9871	16.0991	23.7532	11.1806	11.1545	10.2677	9.8196	10.4455	13.6579	12.0640	12.6303	5.7146	7.8545	14.3655	16.6445	6.0445	4.0942
EDN3	25.7713	4.2779	4.7130	9.3444	56.5980	0.5256	11.3762	25.6924	18.8814	21.0928	0.8068	0.8758	18.2939	3.0712	5.2480	15.6395	0.0675	0.0580	0.1067	0.1283	1.6330	0.1125	0.4174	1.5703	0.4059	2.1087	5.7625	1.3883	0.6809	9.8189	1.0434	3.0140	9.1869	5.5862	5.5052	0.9989	8.0588	0.0194	0.3009	2.2910	0.7979	11.7170	0.8253	0.0253	1.5985	6.2992	1.4088	1.0202	1.7616
STRA6	0.0259	0.0000	0.0885	0.0607	0.0142	0.1384	0.0607	0.0130	0.0456	0.0000	0.0143	0.0877	0.0236	0.0304	0.0305	0.0646	0.0541	0.0311	0.2616	0.1555	0.0100	0.0845	0.1980	0.0229	0.0310	0.0696	0.0239	0.0837	0.0343	0.0791	0.5217	1.3703	0.9975	0.8956	0.6830	0.1994	0.2725	0.1960	1.9541	0.2945	0.5017	1.2731	0.1906	0.7896	0.1372	0.3700	0.3064	1.9294	0.4161
NCOR2	16.1856	1.6981	9.0870	24.3951	11.0741	10.0904	12.6332	15.6292	16.4824	12.2583	18.9484	24.0119	17.0780	28.3523	24.7180	23.6341	20.5853	12.1711	22.7305	17.5691	16.4226	23.8148	9.9271	25.1885	24.3230	23.9765	17.7213	25.8462	25.4643	18.3753	31.6359	29.7698	33.7348	29.9309	14.5484	42.3718	28.3701	23.1329	18.5971	33.2124	12.3526	33.5755	31.1762	31.1714	30.7163	31.7534	10.0976	33.0325	39.5798
MYG1	0.0133	0.1135	0.0123	0.0426	0.0498	0.0865	0.1052	0.0000	0.0292	0.0774	0.0073	0.0673	0.0723	0.0420	0.0716	0.1487	0.0651	0.1528	0.0000	0.0795	0.0429	0.0444	0.0964	0.0350	0.0535	0.0825	0.0439	0.0125	0.0320	0.0146	0.1474	0.1707	0.0503	0.0355	0.0419	0.1224	0.0519	0.0959	0.0614	0.0725	0.0000	0.1592	0.0650	0.0799	0.0273	0.0714	0.0186	0.0887	0.0307
SHE	0.5382	0.6697	0.3600	0.6744	0.4420	1.3565	0.9051	0.8465	0.3488	0.5049	1.0542	1.0089	1.1720	2.0064	1.0411	0.6699	1.2366	0.8853	0.7059	0.9466	1.1548	3.9961	1.6301	0.9975	1.0074	2.0425	1.4505	3.2019	1.8043	0.5041	0.4969	0.7996	0.7002	0.8146	0.3548	1.6333	0.2819	3.5825	0.6306	1.3367	0.7514	0.9133	0.4359	6.5724	2.5789	0.4427	0.2565	1.2543	1.3692
TTC9C	4.8126	6.9157	3.8658	3.2199	3.5118	7.7107	4.3404	5.0259	3.7435	3.5253	3.2610	3.7438	3.8438	3.7217	2.6942	4.8735	4.5915	4.2426	5.3614	6.6386	3.3029	3.9936	6.6412	5.0290	3.5821	3.3845	5.6801	3.5697	3.3872	2.6908	6.6671	5.4810	7.2886	8.2666	7.7672	5.6891	7.2242	7.4330	5.2620	6.3434	7.8742	7.2153	7.7695	9.8236	5.2730	10.8817	8.1748	9.4025	6.6750
LOXL3	0.5645	0.2276	0.1502	0.4387	0.1999	0.8441	0.5731	0.5088	0.1452	0.3041	0.8107	0.8879	0.9200	1.7568	0.9839	0.7472	0.7371	0.3488	0.7326	0.9456	0.9286	1.0655	0.9442	1.1052	1.2453	1.0447	0.9149	1.2745	1.6094	0.2901	0.7106	0.9680	2.0546	1.5428	0.4544	1.2805	0.8419	1.8401	0.6206	1.0242	1.3713	1.4558	0.4411	1.1596	1.1887	0.5665	0.3866	1.8545	1.5278
MAP3K21	1.8603	1.6934	0.5541	1.4626	3.0607	1.4894	2.5291	4.2631	0.7310	1.5657	3.2309	1.4730	2.6493	1.3464	0.4220	2.1599	4.9177	2.7183	2.4386	2.4531	0.0539	0.1047	2.1017	2.1905	0.0298	0.1098	3.5690	0.1494	0.0460	1.0125	8.6984	4.0947	3.0885	5.0511	4.2351	0.3715	6.6060	2.5132	2.0159	3.5745	4.5828	4.8747	5.3315	7.8058	1.0457	5.4845	7.9006	3.1126	5.0209
KRTDAP	0.0000	9.8208	58.0044	7.0049	0.0236	0.0000	0.0306	0.0000	34.2208	0.0878	0.0554	0.0727	0.0000	0.0707	0.0000	0.3749	0.0224	0.0723	0.0000	0.0000	0.0000	0.0000	0.0729	0.5965	0.0225	0.0000	0.2214	0.1421	0.0692	55.3655	16.5855	0.8070	0.1268	0.0447	0.0000	0.1928	0.1744	0.0000	0.0000	0.2320	0.0000	0.0000	0.0447	0.7047	0.0207	0.0600	0.1169	0.0479	0.0464
BTBD2	11.9022	6.1812	9.3722	13.6192	14.4302	15.5398	14.7431	11.7574	21.5272	13.4758	11.3383	19.2130	15.8503	20.0681	14.2487	17.3422	20.2368	11.6555	16.4577	19.3213	9.9730	12.3518	16.3024	21.2625	16.7221	11.3894	20.4667	13.4700	9.7262	12.7886	19.1868	9.9335	22.7423	17.1009	18.0740	21.7963	20.8652	12.9543	17.7297	14.7442	12.8217	21.2979	16.9514	19.1447	14.9769	15.2425	10.0666	18.9199	15.2593
SMIM38	0.0228	1.8837	0.0000	0.1331	0.0376	3.0103	1.0884	0.1773	0.0402	0.8141	9.8853	1.2428	1.4960	0.1087	0.1614	2.3714	19.2927	12.1554	9.5648	4.0606	0.0634	0.5045	5.0374	1.3143	0.1690	0.3097	1.0030	0.2699	0.2051	0.1214	0.0499	0.1839	0.1156	0.0458	0.1084	0.0615	0.0298	0.0993	0.0241	0.1490	0.0128	0.0072	0.1120	0.2295	0.0990	0.3490	0.0053	0.0765	0.1587
GOLGA8F	0.0000	0.0000	0.0109	0.0070	0.0000	0.0000	0.0000	0.0000	0.0000	0.0000	0.0032	0.0000	0.0000	0.0000	0.0000	0.0000	0.0000	0.0000	0.0000	0.0000	0.0081	0.0196	0.0085	0.0000	0.0000	0.0064	0.0000	0.0221	0.0101	0.0000	0.0023	0.0754	0.0111	0.0026	0.0037	0.0000	0.0000	0.0282	0.0000	0.0049	0.0000	0.0000	0.0026	0.0235	0.0000	0.0000	0.0000	0.0028	0.0000
QRSL1	1.7982	2.6671	2.8170	2.6230	2.9938	5.8808	2.4859	3.4782	2.4926	2.2749	2.0928	3.2298	3.3701	2.7255	2.6028	3.6187	4.5314	3.4775	3.4586	3.0570	2.7497	3.0700	6.5294	2.3861	2.2845	3.0290	3.5795	2.6033	2.8584	2.1792	4.5953	20.2597	4.9389	7.5006	3.8845	2.6318	3.9323	3.7361	2.8378	3.8092	3.2295	4.7414	5.5188	4.2497	3.1207	6.4230	3.9889	3.3816	4.7323
C7	4.2091	9.3221	2.5112	19.4103	5.2057	22.4746	12.4780	4.2171	4.6729	11.5734	23.6691	14.7681	7.6827	73.9021	36.0676	6.3884	2.4594	3.0023	7.2139	5.0044	63.5525	122.7583	16.7250	10.7983	135.3447	57.5064	15.4160	57.0961	42.3297	8.0546	0.8843	0.6067	2.3650	2.0315	0.3700	16.3121	1.5290	21.9002	4.2495	4.6024	2.2950	3.5181	0.1702	0.9212	81.8169	0.4009	0.0625	2.5984	4.0961
TARBP2	3.7582	5.7156	2.6848	1.8055	2.9098	6.2494	3.9921	2.3431	3.0202	3.0803	1.7109	3.3427	3.8008	2.6918	1.1343	5.2185	4.6841	4.3094	4.1452	4.9505	1.3294	1.4443	6.5482	4.2096	1.5538	1.6557	3.8331	1.3011	0.8751	1.8875	5.6666	4.5649	5.1397	6.5007	4.6616	3.7457	7.5963	3.9021	3.3740	5.6717	3.6183	9.4258	3.7476	17.5305	3.2049	4.4346	3.2998	5.2677	3.6873
SPARCL1	33.8895	71.5273	25.0525	115.3468	22.7903	145.8251	72.9056	44.9004	63.6340	37.3973	218.1131	180.1602	67.5146	391.1885	498.6892	22.3091	39.8468	31.3488	25.5484	44.6496	686.9896	601.8176	62.8688	91.4495	652.1135	508.7530	137.0815	585.5805	565.4204	62.5410	31.0872	24.3632	32.0196	58.2980	17.9327	395.8850	37.3584	222.1550	45.0544	84.7470	90.1406	36.6975	13.7176	12.8081	268.7713	18.4857	18.8075	39.4654	49.2031
CORO2A	33.3360	6.1336	6.9799	9.2629	47.6698	6.2935	20.6822	41.0970	9.7704	26.8309	2.6448	17.2531	25.9879	6.5178	6.3964	25.6975	15.4322	12.0207	9.7615	10.3087	0.6942	0.7908	7.4166	18.1709	0.5379	0.6924	16.7470	1.6270	0.8386	7.4180	43.3152	6.7591	13.5897	33.5901	8.8441	8.1772	20.3521	6.0730	23.8017	6.3726	8.4787	30.9658	12.2081	10.1724	16.6108	12.6448	11.7989	15.4786	15.1219
ZMYM5	1.3070	1.7137	4.5780	5.1528	2.1071	3.3139	1.6616	2.9362	3.3975	1.2621	3.1661	2.4505	1.7061	4.1392	4.4853	1.6545	2.6781	1.2563	2.1808	1.7069	4.2872	4.2593	3.1766	1.5168	2.6221	4.4329	2.5579	4.0157	5.3986	4.2480	4.2704	2.3909	2.1319	2.9375	0.4442	1.4777	2.1581	3.6352	1.3931	2.0167	2.4178	2.4798	3.2141	3.1878	3.5033	5.1075	1.7509	3.3758	4.6405
XYLT1	3.0578	0.4065	3.3704	5.5236	1.7794	1.6037	2.7219	3.0580	3.5345	1.3655	1.5520	4.4183	2.6014	2.9495	2.8283	2.9516	0.8362	1.4696	2.7471	2.4702	3.8818	2.2139	1.7683	4.6011	2.1221	3.6803	1.3469	3.5262	5.2106	4.2582	1.8430	2.0215	1.8532	4.9845	1.4689	4.4872	7.6375	3.1556	1.8079	1.7560	2.1448	3.7336	2.3863	1.7051	4.0440	3.7010	1.5943	4.2510	3.3361
CT47A3	0.0000	0.0000	0.0000	0.0000	0.0000	0.0000	0.0000	0.0000	0.0000	0.0000	0.0000	0.0000	0.0000	0.0000	0.0000	0.0000	0.0000	0.0000	0.0000	0.0000	0.0000	0.0000	0.0000	0.0000	0.0000	0.0000	0.0000	0.0000	0.0000	0.0000	0.0000	0.0000	0.0000	0.0000	0.0000	0.0000	0.0000	0.0000	0.0000	0.0000	0.0000	0.0000	0.0000	0.0000	0.0000	0.0000	0.0000	0.0000	0.0000
C10orf67	0.0665	0.0110	0.0381	0.0164	0.0385	0.0152	0.0094	0.0287	0.0023	0.0120	0.0113	0.0111	0.0233	0.0144	0.0298	0.0096	0.0069	0.0000	0.0155	0.0192	0.0095	0.1116	0.0186	0.0609	0.0092	0.0244	0.0198	0.0363	0.0141	0.0038	0.0102	0.5604	0.0648	0.0000	0.0486	0.0039	0.0067	0.0173	0.0819	0.0302	0.0086	0.0129	0.0000	0.2647	0.0718	0.0000	0.0382	0.1003	0.0166
JCHAIN	3499.9665	4860.0873	1.9952	33.0222	732.7092	6962.7066	4166.7419	1055.7844	2.0848	1933.1884	218.9617	4165.3870	7756.6598	588.4504	284.0313	3163.1362	5212.9855	4747.6078	5996.3902	9123.4870	1.0699	2.0123	6131.5498	5119.0332	40.0779	6.0287	5099.8731	6.2160	18.3664	10.4187	22.2270	225.2473	147.1172	27.8891	10.9908	61.7314	18.6887	31.8690	98.9460	57.2418	287.0486	404.3474	393.8259	110.0901	172.0326	119.2955	7.3897	46.9412	414.4838
RGS9BP	0.0000	0.0000	0.2263	0.4014	0.0127	0.0802	0.0165	0.0116	0.3032	0.0237	0.4182	0.1469	0.0246	0.4188	0.7632	0.0253	0.0362	0.0779	0.0000	0.0203	0.5557	0.2340	0.0688	0.1072	0.0545	0.5887	0.0671	0.3764	0.2331	0.3959	0.0376	0.1305	0.1538	0.0422	0.0342	0.3117	0.0352	0.1239	0.0626	0.0000	0.0000	0.0427	0.0120	0.6171	0.1672	0.0566	0.0756	0.1485	0.0000
ZBTB2	3.7259	2.5607	2.9126	4.7467	6.0241	7.0523	5.2032	6.1722	3.3934	2.5571	6.5704	5.2886	6.3982	8.4204	7.7326	4.8518	5.6778	3.0017	5.5122	5.4523	8.4007	8.7967	8.0017	5.5486	4.2826	7.6851	6.2727	7.4852	7.8424	4.1152	5.5307	9.1457	7.6121	7.5164	6.6103	4.3867	6.3391	5.7410	4.7261	5.6024	6.9272	7.0290	8.0186	8.7119	6.5810	6.8172	9.6155	9.0823	8.3558
CCDC179	0.0000	0.0000	0.0000	0.0410	0.0000	0.0000	0.0000	0.0000	0.0150	0.0000	0.0000	0.0000	0.0000	0.0000	0.0000	0.0000	0.0152	0.0000	0.0000	0.0255	0.0000	0.0190	0.0000	0.0000	0.0152	0.0000	0.0000	0.1125	0.0000	0.0000	0.0540	0.2191	0.0000	0.0455	0.0430	0.0262	0.0148	0.0164	0.0143	0.0000	0.0000	0.0215	0.0455	0.1025	0.0281	0.0000	0.0000	0.0651	0.0788
FCMR	2.4916	1.1108	0.4152	0.6074	1.3904	39.4211	7.9047	2.2571	0.5933	1.4272	3.6668	11.7148	4.7699	4.3324	0.3868	10.9787	3.6656	5.2280	32.4853	10.3823	0.1524	0.4444	44.3182	3.2950	0.4606	0.3587	2.8160	0.4351	0.2209	0.4831	1.3712	2.4354	5.2933	4.8199	1.5942	3.4241	5.4318	3.7674	6.3008	2.7824	2.3658	5.3652	1.8237	0.7011	3.2041	3.7690	0.6063	3.2082	7.8214
RHOT2	8.8297	3.2136	5.9716	7.9057	10.6820	9.9777	9.0507	8.3394	8.8212	8.7659	5.2520	9.9652	8.7020	11.1970	6.3877	14.7048	14.3371	6.1061	11.6373	9.1759	5.5588	7.0840	13.7295	12.0508	7.6069	8.1714	11.5686	7.5752	6.1138	7.7091	11.1542	11.4760	20.2024	14.3526	12.7498	9.1479	21.1501	9.3312	12.5973	12.7103	4.0908	17.3590	9.3727	22.8897	11.1231	13.1845	8.2560	19.8214	13.2230
SLIT3	2.4375	0.5618	0.5577	5.4722	0.9159	2.0860	2.9406	4.3737	1.4993	2.7951	5.0410	3.1520	2.3540	15.2068	5.6753	1.3264	1.2658	0.7899	2.5695	1.2517	6.1520	10.9293	2.9090	2.7078	7.0192	9.9749	3.5228	15.7500	8.2381	4.9709	1.7265	0.7738	1.9607	2.7016	0.2760	7.1327	0.9371	3.4224	2.8884	3.7983	1.0591	1.7369	0.6799	1.0096	7.0258	0.5827	0.3586	4.5893	2.2599
PGAP1	1.3733	0.6505	2.0546	3.6316	1.1487	0.5423	2.4924	2.3168	1.5463	0.7067	1.1570	0.6760	1.1875	1.8847	1.5049	0.5899	0.9757	0.5540	0.4088	0.7807	1.3934	1.3293	0.6272	0.8857	0.9355	1.9030	0.6723	1.7490	1.6399	2.8612	1.9482	2.6001	0.5568	1.1633	1.5483	0.6452	3.2500	1.3384	0.2624	1.4180	0.5827	1.1050	2.1639	0.7118	1.3785	0.5007	0.9365	1.2936	1.6579
KANSL2	2.0658	7.9159	5.0374	4.8667	2.2608	7.0542	3.1854	2.9195	4.5351	1.8400	2.7969	3.6216	3.3193	4.3487	2.6909	3.9329	4.8357	2.9653	4.1238	3.5709	4.0816	4.7746	7.0579	3.7121	4.3639	3.2579	5.7448	3.8034	3.5784	4.2769	8.0967	4.7736	6.1950	6.0141	5.2086	4.2342	8.6680	6.1846	3.3323	5.7736	5.8868	8.3140	5.5705	11.2486	4.3956	5.8378	6.0264	4.6737	6.6457
NPL	0.6792	1.3191	4.0921	2.6076	0.7264	3.2130	1.1916	1.3665	2.5475	1.0620	1.0125	2.0574	1.3201	1.1053	1.0709	1.3574	2.1486	1.3057	3.2566	2.0524	1.0652	1.4182	3.8037	1.3297	0.4566	1.1733	1.7870	1.1546	0.7493	2.7838	3.1083	7.1734	4.6088	2.8443	3.7397	1.2758	4.7504	3.4779	4.7063	1.7373	4.2165	3.3523	2.3359	2.0899	2.9398	3.1312	4.1981	4.0759	4.4160
POLK	1.0006	1.7376	1.3144	2.3483	0.9085	1.9564	1.3733	1.4400	1.0219	0.8608	2.0621	1.3247	1.1018	2.4273	2.2120	0.7961	1.8716	0.7344	1.2836	1.1105	2.5366	3.3599	1.9380	1.2943	1.6373	3.1643	2.0855	3.0392	3.0357	1.4824	0.7777	1.6932	1.6159	2.3783	1.6752	1.3438	1.1696	2.2323	0.9931	1.7700	3.1166	1.2794	1.7710	0.7363	2.5145	3.2125	1.2123	2.2810	2.1720
PNLIPRP3	0.0000	0.0747	10.1865	0.8911	0.0131	0.0248	0.0085	0.0120	3.5447	0.0326	0.0309	0.0506	0.0000	0.0246	0.0000	0.0000	0.0748	0.0000	0.0000	0.0105	0.0194	0.0858	0.0711	0.0000	0.0000	0.0153	0.0308	0.0593	0.0434	10.0470	0.2495	0.3371	0.0088	0.0000	0.0000	0.0000	0.0000	0.0135	0.0000	0.0000	0.0000	0.0000	0.0000	0.0911	0.0000	0.0000	0.0000	0.0734	0.0000
ERVMER34-1	0.0247	0.2029	1.1964	1.3960	0.0620	0.2786	0.1710	0.0355	0.5657	0.0818	0.3598	0.2509	0.1723	0.2380	0.1335	0.1849	0.1546	0.1306	0.2370	0.3521	0.1980	0.0783	0.2278	0.2832	0.1587	0.1660	0.2411	0.1907	0.0881	1.6659	0.0524	2.3078	0.7504	0.1175	0.0469	0.5324	2.0172	1.8130	2.3660	0.8596	0.4461	1.3180	0.5727	7.4616	0.3636	0.9128	0.4689	4.5808	0.1068
GALNT14	0.4804	0.2041	4.5658	5.5990	0.8642	1.0501	0.1956	1.5518	6.5434	0.5747	0.5102	0.1715	1.5743	0.2607	0.0856	0.4992	0.4533	0.2199	0.4388	0.4175	0.0071	0.1066	0.8435	0.3227	0.0649	0.0223	0.2106	0.1081	0.0211	6.5944	0.0667	0.7245	0.1785	0.0884	0.0723	0.2641	0.0697	0.1546	1.9465	0.1444	0.1320	4.0370	0.1428	7.4791	0.0818	0.2832	0.1032	2.1589	0.1942
RAD23B	31.2243	23.3923	56.2012	34.9808	27.9163	32.8234	32.1843	39.1778	43.4646	23.7661	26.2002	24.4336	37.6765	30.9247	31.9459	31.0921	38.5487	24.2190	28.2601	29.0657	34.6885	36.1295	29.5984	39.1561	28.4953	36.4733	41.4842	32.8294	38.9176	36.5987	78.6284	35.7441	37.4966	73.4386	42.0758	40.3992	38.7827	37.5779	63.6113	38.7186	31.5712	57.8959	34.5492	108.1984	39.7226	56.4866	43.0305	59.4246	25.6023
STAP1	1.1886	1.1455	0.0474	0.1159	0.3513	11.0049	1.7111	0.5417	0.0673	0.5356	0.4131	2.6848	1.3434	0.5266	0.1976	1.4449	1.5784	1.7872	4.6791	4.2785	0.0864	0.3037	12.1458	1.1452	0.1370	0.0871	1.3033	0.1604	0.0821	0.1555	0.1956	1.2304	0.3867	0.5375	0.2255	0.4442	0.0665	0.5820	0.4720	0.7360	0.8439	0.6766	0.5071	0.2217	0.6025	1.5765	0.0396	0.2761	1.2110
CEBPE	0.4450	0.0596	0.0000	0.0000	0.0392	0.4127	0.3058	0.1199	0.0000	0.1137	0.1692	0.0807	0.1265	0.0294	0.0000	0.4682	0.1492	0.5615	0.6738	0.1043	0.0129	0.0000	0.9715	0.1104	0.0000	0.1019	0.1690	0.1051	0.0192	0.0000	0.0332	0.4031	0.4047	0.0744	0.0176	0.1284	0.1089	0.1208	0.0234	0.0117	0.2019	0.0704	0.0248	0.1117	0.7230	0.0833	0.0649	0.1330	0.0386
AP3B2	0.1017	0.0769	0.1058	0.2799	0.0394	0.1296	0.0895	0.0567	0.1146	0.0454	0.1141	0.1779	0.0925	0.2340	0.1877	0.1539	0.0709	0.0216	0.0770	0.0740	0.2849	0.3060	0.1023	0.2571	0.4934	0.4022	0.1735	0.3986	0.2551	0.1348	0.0107	0.4624	0.0587	0.0187	0.0246	0.1841	0.0130	0.0910	0.7862	0.0780	0.0084	0.0341	0.1267	0.3861	0.1222	0.0125	0.0140	0.5837	0.0277
CLEC9A	0.2435	0.5836	0.0108	0.0699	0.0763	1.1424	0.3116	0.1850	0.0613	0.0474	0.1603	0.2439	0.1898	0.4127	0.1349	0.2385	0.0829	0.1337	0.3336	0.5304	0.3431	0.2074	0.8944	0.0920	0.1767	0.1062	0.1153	0.1863	0.0600	0.0595	0.0461	0.4108	0.0587	0.0620	0.0293	0.1517	0.0000	0.0952	0.1074	0.0683	0.2784	0.0733	0.0672	0.0757	0.1387	0.0278	0.0271	0.1553	0.4618
ZDHHC2	1.0599	9.8592	0.7709	2.7873	1.0588	7.6462	2.6120	2.9215	0.9008	1.6204	7.2082	3.2549	4.8341	5.2706	2.7896	3.5653	7.6336	4.9955	4.7588	5.1569	3.0427	3.5639	8.5880	4.8050	1.9878	4.3949	7.6004	4.2853	2.9526	0.9062	4.2152	11.4807	1.6281	1.2297	0.6870	2.6010	0.3991	13.3949	0.9929	3.6838	9.6703	4.9995	2.8983	6.7687	5.6985	4.0686	2.1312	4.3551	1.9049
SYT16	0.0087	0.1094	0.0040	0.0052	0.0838	0.0555	0.0956	0.0178	0.0038	0.0191	0.0132	0.6798	0.1127	0.1678	0.0822	0.1139	0.0816	0.2352	0.2568	0.4175	0.0201	0.0304	0.0475	0.8196	0.0058	0.0239	0.3675	0.0277	0.0158	0.0143	0.0086	0.3817	0.0165	0.0048	0.0096	0.0017	0.0028	0.0399	0.0009	0.0137	0.0000	0.0110	0.1939	0.0491	0.0045	0.0365	0.0041	0.0229	0.0292
KRT84	0.0000	0.0170	0.0000	0.0127	0.0000	0.0094	0.0000	0.0000	0.0000	0.0000	0.0000	0.0000	0.0000	0.0000	0.0000	0.0000	0.0000	0.0228	0.0000	0.0000	0.0000	0.0000	0.0000	0.0000	0.0000	0.0000	0.0175	0.0150	0.0000	0.0058	0.0377	0.2295	0.0200	0.0000	0.0000	0.0000	0.0000	0.0000	0.0067	0.0000	0.0265	0.0000	0.0000	0.0318	0.0000	0.0000	0.0000	0.0227	0.0293
ENTPD1	1.2056	1.2192	0.6344	2.4043	0.5940	3.8737	1.6320	1.5533	0.7778	1.0348	2.1352	2.4054	2.2389	2.9627	4.0673	1.4686	2.4441	1.4252	2.3569	2.2810	3.2374	3.6213	3.8435	1.7409	4.7099	3.8783	2.6514	4.0732	3.2910	1.1762	2.3883	4.0165	4.5032	2.8144	1.6739	4.2863	1.2940	6.8887	2.7335	2.9623	5.8498	2.5927	1.9457	1.1598	5.5135	2.2716	2.5457	3.6932	4.1724
PAK3	0.0603	0.3430	0.0148	0.0866	0.0403	0.3746	0.1549	0.0479	0.1103	0.1890	0.5576	0.3036	0.1615	0.5890	0.3558	0.2283	0.9468	0.4893	0.3649	0.4447	0.4926	0.4414	0.3854	0.3355	0.3653	0.6947	0.3975	0.4135	0.5145	0.0697	0.0441	0.2809	0.0562	0.0947	0.0301	0.4905	0.0331	0.9798	0.7587	0.2349	0.1735	0.1544	0.1399	0.2086	0.6320	0.1881	0.0296	0.1956	0.1322
KREMEN2	0.1414	0.0606	1.0536	0.5738	0.1197	0.4198	0.2851	0.0549	0.4608	0.1487	0.0391	0.1641	0.1415	0.0748	0.0176	0.2910	0.1644	0.0612	0.3855	0.1485	0.0000	0.0237	0.2985	0.0561	0.0254	0.0207	0.1094	0.0267	0.0195	1.0988	0.3147	0.3644	4.7430	0.5298	0.6620	0.1633	1.1691	0.4097	1.0545	0.3214	0.1027	0.4384	0.2018	1.7971	0.2976	0.5677	0.5677	1.5964	0.7468
DNAH9	0.0156	0.0188	0.0528	0.0644	0.0055	0.0186	0.0370	0.0185	0.0413	0.0206	0.0108	0.0057	0.0160	0.0303	0.0187	0.0091	0.0096	0.0000	0.0089	0.0103	0.0172	0.1323	0.0327	0.0310	0.0298	0.0301	0.0173	0.0979	0.0284	0.0509	0.0645	0.5668	0.0903	0.0698	0.0519	0.0150	0.0077	0.0406	0.0247	0.0222	0.0066	0.0124	0.0096	0.1915	0.0113	0.0328	0.0027	0.0842	0.0616
MPP4	0.0067	0.0648	0.0125	0.0081	0.0032	0.0160	0.0329	0.0087	0.0030	0.0079	0.0074	0.0098	0.0000	0.0166	0.0056	0.0126	0.0000	0.0000	0.0000	0.0202	0.0218	0.1241	0.0098	0.0089	0.0060	0.0222	0.0334	0.0922	0.0488	0.0123	0.0080	0.5958	0.0426	0.0060	0.0638	0.0311	0.0059	0.1202	0.0283	0.0595	0.0038	0.0426	0.0420	0.3007	0.0305	0.0121	0.0094	0.1802	0.0156
C1QTNF1	3.0375	1.3503	1.1158	5.5488	1.8378	7.5669	4.9698	5.3525	3.7541	8.8929	7.4967	5.0025	6.3802	8.6500	5.4862	5.2965	6.3704	3.7670	4.8841	4.3626	9.5437	18.0783	6.7376	3.5103	43.2073	10.0328	7.6790	26.7405	8.2610	6.8106	3.9469	3.5563	9.5912	8.3376	1.4937	17.9319	12.9921	21.0158	12.4920	17.2038	11.2158	9.1342	1.2826	1.7423	26.2217	2.4915	3.4463	9.4984	2.5167
ZNF414	6.9230	4.1884	4.3459	4.9250	5.7378	9.1721	6.4559	5.8608	6.4390	8.0607	5.0953	7.3274	4.7902	8.6092	5.4446	9.9969	8.8424	6.7470	8.7020	10.5906	6.5678	7.8272	8.8707	8.7429	7.2169	7.6833	9.9252	7.3580	6.5938	4.4007	5.1337	9.3705	6.7180	7.1902	6.4502	7.8568	7.1921	5.4907	6.7518	7.0840	2.8743	9.4705	3.6850	7.0134	5.3070	5.1461	8.8524	7.6942	5.9346
TCTA	10.5761	23.8509	4.4241	4.7661	18.7019	15.8825	14.5023	12.3741	4.3747	12.7726	7.6086	16.9075	18.6332	13.1752	10.0076	16.2276	17.8827	10.9023	14.2425	16.0076	9.5451	11.8580	17.4193	16.5861	12.1400	9.0964	17.5275	8.6376	7.2601	4.0343	5.8019	12.0399	15.7094	9.9746	7.0169	17.7979	16.1467	9.9721	27.9778	8.1452	15.5220	8.9925	14.5784	12.9294	11.0562	9.5789	8.8919	11.1475	8.9025
RPL36A	0.1253	0.2237	0.2801	0.4295	0.2122	0.1686	0.3419	0.5259	0.2023	0.2831	0.1709	0.1757	0.0760	0.2562	0.3854	0.2813	0.1942	0.2289	0.3669	0.1880	0.5601	0.6445	0.6323	0.1436	0.2771	0.4469	0.1569	0.3987	0.4211	0.7959	0.3751	1.5606	0.2537	0.4917	1.0621	0.2250	0.5015	1.1414	0.6616	1.0126	0.2239	0.3857	1.2253	0.8307	0.5274	1.6766	2.5265	0.5833	2.6505
IGLL5	12.7165	3.8149	0.0230	0.0596	3.1643	24.6101	70.8515	8.2664	0.0000	6.9953	1.3543	26.5934	28.0569	3.2174	1.1720	89.9957	74.2582	25.6482	74.7331	124.1430	0.0114	0.0000	54.3515	14.8540	0.1109	0.1541	13.8942	0.1870	0.1964	0.0272	0.1966	1.7131	4.6644	3.4197	0.7511	0.5330	0.1614	0.1553	0.9900	0.9474	2.0999	6.9944	3.1209	0.5715	1.5618	1.1115	0.0808	1.6800	5.6029
MYO18B	0.0546	0.0000	0.0349	0.5632	0.0176	0.0931	0.0313	0.0338	0.0916	0.0060	0.0887	0.0198	0.0155	0.0361	0.0681	0.0670	0.1509	0.0394	0.0723	0.0435	0.0189	0.1049	0.0348	0.0000	0.1392	0.0050	0.0283	0.0371	0.0188	0.0875	0.0068	0.5823	0.0345	0.0061	0.0129	0.0236	2.1504	0.0313	0.4814	0.0316	0.0000	0.0237	0.0030	1.0142	0.0239	0.0102	0.0111	0.6705	0.0063
LUM	69.2560	197.9232	3.6608	24.6379	20.8028	124.4034	45.3281	70.3202	6.2410	46.7550	95.4300	63.6081	71.3637	152.6262	103.9187	43.1557	71.8200	41.7385	45.1827	80.5296	147.5660	196.5401	76.9034	51.2397	153.1044	162.3596	110.2188	308.5494	155.0244	20.6862	134.1263	89.6530	149.5824	149.9163	157.7607	248.3305	58.1486	325.6416	71.2660	155.8168	434.5432	123.4366	11.8918	28.5876	232.1297	95.1787	203.2188	460.9176	86.9058
MLANA	0.0995	0.1184	0.2368	0.5462	0.4211	0.1444	0.2229	0.5768	0.2142	0.1615	0.2140	0.1283	0.3318	0.1948	0.4227	0.1861	0.1581	0.0957	0.2511	0.1824	0.3578	0.4945	0.1609	0.1755	0.1189	0.7008	0.1771	0.5903	0.3206	0.6482	0.2855	0.5876	0.2239	0.4733	0.3427	0.1531	0.1780	0.6779	0.1863	0.2978	0.1358	0.0979	0.3598	0.8718	0.7208	0.4504	0.0722	0.7456	0.8347
FASTK	17.1862	8.9032	12.1923	10.9205	21.9802	16.8248	16.9145	17.7392	15.1130	21.6719	9.4502	18.5651	16.8251	15.7005	10.1048	23.2843	19.0736	13.5324	18.2445	18.9411	8.7386	10.8433	24.6827	19.4121	12.4442	9.9128	19.0433	9.9667	8.0515	9.9370	18.5774	18.5339	26.5605	14.0062	25.2686	11.4155	12.0358	16.4411	16.7990	14.0946	9.5190	32.8127	17.2891	46.3044	12.8423	12.4906	12.1888	15.4962	19.4266
VEGFA	4.7633	3.7879	3.6422	2.2939	6.2758	4.1405	5.2225	8.6915	5.4017	6.4424	4.4960	9.5803	6.0500	5.4997	3.0077	6.0191	6.6193	4.2929	6.4511	5.7448	1.7618	2.0057	5.4239	8.9677	2.3891	2.7440	11.3682	3.7244	3.4653	6.5708	8.7286	5.3969	15.3947	15.2838	27.0218	3.8489	10.4720	5.9628	16.9179	6.2743	4.6647	9.3747	11.1483	6.4163	3.5017	32.4359	15.2206	10.6120	21.9579
ADRB2	1.0697	5.8152	2.9727	4.9044	0.9441	3.5944	2.1408	1.0926	6.9407	1.9324	2.0293	6.3023	4.4300	3.9844	3.6792	2.0313	4.2437	5.7897	6.1048	6.0227	2.3053	4.3145	5.6284	7.2037	6.1147	4.0754	7.6063	2.5269	3.4028	3.5998	0.3138	0.5035	0.6976	0.4843	0.1249	2.6592	0.1503	0.7865	0.4367	1.0873	0.4687	1.0512	4.2033	0.1322	2.2951	0.4732	0.1229	0.9522	0.9908
SIM1	0.0000	0.0038	0.0000	0.0000	0.0168	0.0000	0.0000	0.0000	0.0063	0.0000	0.0000	0.0000	0.0065	0.0013	0.0000	0.0000	0.0687	0.0000	0.0000	0.0000	0.0017	0.0040	0.0000	0.0047	0.0000	0.0065	0.0000	0.0000	0.0000	0.0000	0.0000	0.3107	0.0045	0.0016	0.0045	0.0000	0.0016	0.0121	0.0030	0.0000	0.0000	0.0000	0.0016	0.0126	0.0000	0.0000	0.0000	0.0051	0.0000
OR13A1	0.0000	0.0528	0.0574	0.0445	0.0000	0.1243	0.0226	0.0266	0.2929	0.0000	0.0204	0.0625	0.0224	0.0261	0.0000	0.0576	0.0551	0.0000	0.0000	0.0185	0.0171	0.0069	0.0538	0.0000	0.0055	0.0226	0.0204	0.0175	0.0000	0.1399	0.0392	0.5555	0.0312	0.0000	0.0000	0.0379	0.0161	0.0535	0.0778	0.0000	0.0275	0.0468	0.0275	0.6063	0.0152	0.0074	0.0402	0.2415	0.0342
ATL1	0.5302	0.5988	0.5670	0.8352	1.4259	0.8015	0.6426	0.7858	0.7112	0.4114	0.8223	0.5949	0.9757	1.4818	1.0225	0.4648	0.7757	0.3524	0.2133	0.4877	1.5226	1.2713	0.7265	0.7943	1.1474	1.3324	1.1026	1.5324	1.0596	0.6284	0.3670	0.6003	0.5032	0.6668	0.4139	0.7905	0.2505	0.6319	0.2216	0.4916	0.6754	0.3013	0.4247	0.2746	0.8187	0.4839	0.6012	0.5448	0.6293
OR9I1	0.0000	0.0000	0.0097	0.0000	0.0000	0.0062	0.0000	0.0000	0.0000	0.0000	0.0000	0.0000	0.0000	0.0000	0.0000	0.0000	0.0000	0.0000	0.0000	0.0000	0.0000	0.0465	0.0000	0.0000	0.0000	0.0000	0.0000	0.0000	0.0000	0.0000	0.0165	0.4691	0.0000	0.0000	0.0000	0.0000	0.0000	0.0000	0.0175	0.0000	0.0000	0.0000	0.0000	0.0157	0.0000	0.0000	0.0000	0.0050	0.0000
TRIM51	0.0000	0.0000	0.0000	0.0000	0.0000	0.0000	0.0110	0.0000	0.0000	0.0000	0.0000	0.0000	0.0000	0.0000	0.0000	0.0000	0.0000	0.0000	0.0000	0.0000	0.0000	0.0000	0.0000	0.0000	0.0000	0.0000	0.0000	0.0000	0.0000	0.0000	0.0000	0.6115	0.0000	0.0000	0.0000	0.0000	0.0000	0.0000	0.0000	0.0000	0.0000	0.0000	0.0000	0.0545	0.0000	0.0000	0.0000	0.0000	0.0000
RNFT2	0.1869	0.1536	0.0769	0.0978	0.1983	0.3896	0.2416	0.3242	0.0478	0.1295	0.1538	0.3216	0.2095	0.1823	0.2258	0.4512	0.3477	0.3259	0.4739	0.2575	0.2793	0.5419	0.2625	0.4369	0.2085	0.3312	0.2880	0.4354	0.3196	0.1083	1.5301	1.5539	0.7480	2.2638	1.1107	0.6823	0.8509	1.2989	0.4559	3.4500	0.3107	0.9677	1.5501	10.5629	0.6869	0.9791	1.9271	6.8285	1.3065
AC138969.1	0.0000	0.0000	0.0000	0.0505	0.0020	0.0000	0.0000	0.0235	0.0074	0.0123	0.0209	0.0091	0.0000	0.0074	0.0087	0.0000	0.0019	0.0000	0.0000	0.0063	0.0097	0.0281	0.0183	0.0055	0.0056	0.0169	0.0023	0.0198	0.0101	0.0784	0.0033	0.0000	0.0212	0.0150	0.0398	0.0161	0.0219	0.0182	0.0053	0.0177	0.0000	0.0027	0.0262	0.0190	0.0156	0.0025	0.0352	0.0120	0.0544
CDH6	0.2449	0.1853	0.0917	0.5870	0.1740	0.1849	0.3447	0.3478	0.2075	0.2224	0.4078	0.1641	0.3947	0.3978	0.5310	0.1942	0.5473	0.2188	0.4152	0.5351	0.4505	0.7099	0.3565	0.1549	0.2780	0.5003	0.2764	0.8377	0.4025	0.2058	0.5764	0.8017	0.5087	0.4535	0.2492	0.8768	0.2027	2.7066	0.8579	0.6901	0.8013	0.6533	0.2694	1.4680	0.6931	0.8835	1.6698	0.9218	1.0480
OR5AC2	0.0000	0.0000	0.0000	0.0000	0.0000	0.0000	0.0000	0.0000	0.0000	0.0000	0.0000	0.0000	0.0000	0.0000	0.0000	0.0000	0.0000	0.0000	0.0000	0.0000	0.0000	0.0796	0.0000	0.0000	0.0000	0.0261	0.0000	0.0000	0.0000	0.0000	0.0000	0.2294	0.0000	0.0000	0.0451	0.0000	0.0000	0.0000	0.0150	0.0000	0.0000	0.0000	0.0000	0.1789	0.0000	0.0000	0.0000	0.0341	0.0000
ZP3	0.6692	0.8361	1.2001	0.9408	0.5245	0.2354	0.7948	0.6412	1.4459	1.0715	0.1713	0.6112	0.3494	0.3713	0.0979	0.5447	0.4819	0.4646	0.8257	0.6320	0.0745	0.2563	0.5501	1.6717	0.2777	0.2724	0.8007	0.3045	0.1412	0.8038	1.7430	0.7783	2.9090	0.6686	3.7153	0.3242	6.9491	0.7299	2.8241	0.6989	1.0242	6.8429	1.1933	2.1534	1.2426	1.5145	1.0179	0.4919	0.3731
BANK1	0.6740	1.5358	0.2460	0.2685	0.8291	11.8085	1.9989	1.5319	0.1709	0.3087	1.5116	4.3174	0.9071	1.3206	0.3271	3.3479	1.4000	1.2750	8.6864	3.2510	0.3939	0.2411	19.3391	1.1409	0.1571	0.3279	1.9234	0.3668	0.2736	0.2173	2.0585	0.7814	0.5083	0.7886	0.1603	0.7841	0.2908	1.5408	1.1968	1.8402	1.4301	1.4186	1.4084	0.3087	2.2981	3.2363	0.1963	0.7142	4.1127
SPANXN4	0.0000	0.0000	0.0000	0.0000	0.0000	0.0000	0.0000	0.0000	0.0000	0.0000	0.0000	0.0000	0.0000	0.0000	0.0000	0.0000	0.0000	0.0000	0.0000	0.0000	0.0000	0.1778	0.0000	0.0000	0.0000	0.0000	0.0000	0.0250	0.0000	0.0000	0.0000	0.0000	0.0335	0.0000	0.0670	0.0000	0.0000	0.0000	0.0000	0.0000	0.0000	0.0000	0.0000	0.1331	0.0000	0.0000	0.0000	0.0000	0.0000
FBLN7	0.5941	0.2102	0.0797	0.2528	0.1847	0.8217	0.5904	0.3082	0.0887	0.3323	0.7878	0.5112	0.9981	1.1959	0.3829	0.5979	0.4658	0.5009	0.6327	0.9477	0.3538	0.9597	1.1210	0.6059	0.3768	0.5220	0.4476	1.1489	0.3945	0.2675	0.1340	0.6567	0.4268	0.3412	0.0764	0.5501	0.0745	0.5638	0.3244	0.2013	0.4358	0.4967	0.2379	0.3135	0.6377	0.2654	0.0963	0.4454	0.3964
ATP6V0D1	23.5011	15.3617	10.6310	8.9479	26.3054	17.7114	17.8287	18.9577	14.1567	23.6854	7.7350	20.6277	24.1650	11.8181	10.4056	23.2069	21.7540	15.3555	17.8964	18.9280	7.8325	8.7733	14.9880	19.6327	12.1791	8.1258	21.0970	8.9329	7.6891	8.5515	11.1987	21.2894	15.9297	15.5769	8.0816	11.1670	7.9066	8.3427	21.2243	10.2316	15.0872	19.4697	8.3284	6.0130	12.3496	9.3284	2.8280	12.6000	9.8625
EIPR1	3.4615	4.5434	3.5626	2.6062	5.1988	4.7720	5.3984	4.2026	3.0707	4.1052	1.6772	4.6224	4.6535	2.5847	1.6236	5.4129	4.2737	3.9561	4.4436	3.9980	1.6030	1.4755	5.1894	3.4907	1.5567	1.5968	4.9801	1.4713	1.3468	2.4645	3.1367	6.2451	4.0797	4.7619	5.2059	3.7503	4.1345	2.7439	3.5328	3.3177	5.0844	7.8089	3.8600	8.2030	2.6081	5.7941	5.2972	5.1016	5.2570
CARD6	4.3317	5.8167	8.5574	7.8182	6.4241	5.9744	5.3811	6.7853	5.9769	5.7447	3.2094	9.6053	7.3361	3.5421	2.3282	7.1159	12.8035	5.1955	5.9839	5.9973	1.1536	2.0663	5.4190	7.3887	1.0628	1.2775	11.6307	1.8379	1.2653	6.1415	7.5917	1.3976	2.1522	1.7207	2.8524	3.5419	2.9596	4.8404	6.3941	3.7632	8.2951	5.1853	6.6182	1.0040	6.0685	1.8475	4.6975	4.1874	7.8056
ACBD5	5.1008	3.5070	2.5735	2.8768	10.5253	2.6207	4.3573	9.2954	2.0181	2.8666	2.2676	3.0233	5.0424	2.7014	2.8410	2.9707	4.2518	2.1141	2.3221	2.5804	1.7310	1.5387	2.5897	2.5853	0.9996	1.9376	4.3926	1.9720	1.7918	2.6162	3.1156	3.6320	9.0985	5.3315	5.7024	1.3487	5.6205	4.0202	4.4531	4.5094	8.1466	3.7466	5.9923	3.2795	4.8618	31.1054	8.0601	5.8174	5.5038
HGH1	8.1613	4.2940	4.0733	7.3540	5.8007	8.6478	7.5701	7.3870	7.3568	8.0172	6.5742	8.9559	7.8178	8.5997	2.5656	10.5239	13.6963	7.5284	10.2384	9.9744	2.9413	4.4965	8.5831	9.5644	4.5487	4.1702	11.0461	3.7837	3.6819	5.4594	8.7973	32.7982	35.3775	14.9755	18.8840	12.2340	48.9247	20.1581	30.2793	22.1161	11.3932	58.7799	31.5984	22.9190	13.6443	11.2640	10.7563	14.4077	12.2867
ZNF331	1.4760	0.8127	0.8239	2.1261	0.5362	5.2493	4.2627	0.4505	0.9470	2.4375	15.8294	5.0649	1.3631	31.0059	36.9638	0.8203	1.8102	0.8359	1.1376	1.3071	4.4699	2.6159	3.5940	1.8611	16.4360	7.0012	2.0618	9.7753	3.5323	1.4673	0.4470	0.7308	1.3054	0.4404	2.6847	2.3243	0.5359	2.3216	0.5687	0.9421	2.0935	0.6513	1.1356	2.3787	1.6539	1.2702	2.5006	2.0317	2.1319
SLBP	12.8360	37.2051	19.0247	15.5511	10.9389	40.1999	17.7518	13.3953	16.7593	12.0800	11.4341	18.4031	17.8298	16.5828	13.7808	19.2543	24.0860	19.5725	21.3256	19.5424	17.1285	15.3435	29.2243	19.4632	13.1535	15.3631	29.6538	14.0812	13.3293	15.5722	40.5304	47.5683	42.9074	67.5435	56.2046	18.1303	35.6511	20.9739	25.8774	39.7429	31.3216	43.8722	25.8807	30.5163	15.0615	52.6858	40.0929	26.9579	34.1776
CREBL2	7.7793	11.4324	6.3862	10.3131	10.9184	16.9996	10.6166	11.9698	6.6339	7.6730	14.5955	12.1239	14.8944	15.8781	17.9360	9.1860	16.2019	10.4981	13.9658	13.8153	15.7999	14.8638	18.9125	13.7729	13.1746	15.9388	14.8371	14.9250	16.3136	7.1399	10.8723	10.8539	11.9970	14.6994	12.6767	11.4584	9.2885	16.8069	15.8923	9.4585	24.9365	10.4706	10.6476	8.4536	14.4039	9.8765	5.2110	15.3328	12.4160
CHRNB3	0.0000	0.0000	0.0000	0.0000	0.0000	0.0000	0.0000	0.0055	0.0000	0.0000	0.0071	0.0093	0.0000	0.0000	0.0000	0.0000	0.0000	0.0000	0.0000	0.0383	0.0000	0.1711	0.0093	0.0000	0.0000	0.0000	0.0000	0.0301	0.0000	0.0000	0.0101	0.6368	0.0242	0.0000	0.0000	0.0196	0.0000	0.0493	0.0054	0.0000	0.0000	0.0000	0.0114	1.2875	0.0000	0.0000	0.0060	0.1342	0.0118
CLCN2	2.7483	0.0541	0.2642	0.4856	4.5167	0.3299	1.5859	3.7138	0.3183	2.1505	0.4815	0.6259	1.9373	1.2522	0.7059	2.0829	0.7383	0.2130	0.3649	0.4344	0.2840	0.3868	0.4413	0.4678	0.2997	0.3873	0.7041	0.5344	0.2952	0.4658	1.7837	1.2081	3.7431	1.8841	1.5685	1.0678	2.3149	2.0716	1.9239	1.2743	1.3719	2.3897	2.2491	1.7901	1.4531	1.9257	1.0358	2.1880	1.5843
TRIM73	0.0060	0.5759	0.0167	0.0144	0.0225	0.2483	0.0547	0.0464	0.0053	0.0663	0.6377	0.0260	0.0326	0.0147	0.0199	0.1006	0.2377	0.2412	0.1629	0.2196	0.0249	0.0601	0.1957	0.0553	0.0214	0.0219	0.0792	0.0141	0.0165	0.0263	0.0309	0.0866	0.0227	0.0480	0.0756	0.0184	0.0104	0.0346	0.0227	0.0226	0.0000	0.0151	0.0186	0.0510	0.0345	0.0501	0.0223	0.0229	0.0360
STOM	34.8981	35.3731	22.4664	40.7310	52.9357	73.2256	46.9161	42.2707	23.8798	38.7053	72.0290	49.3240	42.6616	127.7233	182.4842	28.8669	36.4183	18.5296	20.3051	25.6278	196.0636	185.6236	43.8493	37.4278	264.0928	143.2402	60.5241	128.1509	156.6732	37.8336	26.6755	41.4883	94.5727	38.2457	52.8211	95.3327	31.9920	93.7939	37.2758	59.7721	88.5195	34.0051	23.4769	30.9052	105.7891	27.2011	19.9973	76.1336	44.5874
PPP4R2	4.1235	4.8093	6.5167	7.3252	5.2012	5.3181	4.8054	5.7946	4.9235	5.3712	3.9686	4.3326	4.2061	4.3145	5.0086	3.9862	6.2483	3.8083	4.0245	4.8099	5.4899	4.4481	7.1690	4.2741	4.1909	5.7035	6.2311	4.8942	6.6093	6.5479	7.9253	6.0119	7.4210	8.7508	9.6987	3.7732	8.7238	7.9782	5.2833	7.0911	12.3406	4.7014	16.7065	13.7842	5.9410	10.7382	18.0833	13.5128	8.4052
PIDD1	1.5390	0.6907	1.6015	2.3338	2.2109	2.8074	2.0284	2.5954	2.0575	1.4709	1.3484	2.3309	1.4202	2.8255	1.2579	3.3861	3.0900	1.1503	3.1526	2.2828	1.3864	2.2741	3.9237	1.9230	1.3998	1.9152	2.2058	1.7670	1.2422	2.9895	2.6884	3.3255	5.1224	6.6955	2.7446	1.4977	3.3719	2.8842	2.4260	3.3715	0.6572	3.2170	3.3316	3.5686	2.1524	4.5789	3.5434	4.2452	5.5210
S100A12	2.8688	6.6557	72.0576	34.4840	0.4175	34.0531	12.0978	1.3840	36.0242	11.2924	5.4387	3.0715	2.1741	5.3440	2.7248	1.6607	0.8853	0.8864	1.8616	2.9710	1.3579	0.0382	13.2211	3.7938	1.1327	1.8517	5.9972	3.9370	1.7684	44.5733	1.1397	7.5892	0.5186	0.2741	0.1728	0.1577	1.4856	0.8573	1.4385	1.8109	3.5090	3.1536	1.2483	0.2744	5.1292	0.4092	0.3188	8.0025	0.6959
AL035461.3	0.0000	0.0000	0.0000	0.0000	0.0000	0.0000	0.0000	0.0000	0.0000	0.0000	0.0000	0.0000	0.0000	0.0000	0.0000	0.0000	0.0000	0.0000	0.0000	0.0000	0.0000	0.0000	0.0000	0.0000	0.0000	0.0000	0.0000	0.0000	0.0000	0.0000	0.0000	0.0000	0.0000	0.0000	0.0000	0.0000	0.0000	0.0000	0.0000	0.0000	0.0000	0.0000	0.0000	0.0000	0.0000	0.0000	0.0000	0.0000	0.0000
GJC3	0.2368	1.0461	0.1378	0.0832	0.1114	0.2284	0.2531	0.0511	0.0000	0.1211	0.3110	0.0644	0.0808	0.1669	0.1845	0.1938	0.3440	0.2134	0.3138	0.2664	0.1095	0.1158	0.2370	0.0392	0.1460	0.0759	0.0654	0.0699	0.0613	0.0759	0.1294	0.2860	0.0375	0.0660	0.1311	0.2961	3.7088	0.1286	0.2619	0.0249	0.0000	0.0187	0.2507	0.4460	0.0977	0.0532	1.0914	0.3256	0.1371
NDUFB2	15.6213	27.3525	7.5536	3.7370	8.6381	8.6039	10.3278	6.9340	4.0666	15.2141	5.2890	7.3103	8.1567	4.6259	9.1970	11.1735	6.5953	13.0502	10.5123	9.9497	10.5560	8.9073	8.1149	6.3838	7.0350	8.1215	6.0635	7.6761	9.6844	3.9851	9.7101	10.2442	8.5211	6.4139	16.4098	6.6664	4.7894	5.3221	6.1970	11.8529	9.0849	13.3617	6.6411	11.0692	3.0214	9.2817	11.0758	3.8117	8.6077
ITPRID2	10.4393	16.5552	5.3442	9.7746	15.8524	10.4896	11.1159	19.8535	4.7961	11.0261	12.4603	12.0844	12.6449	11.3012	8.3791	11.9978	22.8246	8.4532	9.6020	12.9309	7.9101	8.4762	10.7177	15.1671	5.0868	7.6311	18.9129	8.6636	7.5155	7.0874	28.3138	7.5844	8.9634	20.6214	14.2237	6.8378	16.6779	22.0990	8.7048	16.5216	19.0848	9.2007	32.2257	5.0723	14.6790	20.2989	13.4817	12.3986	40.1872
TCTN2	0.5000	0.7857	0.6590	1.1814	0.4855	1.4914	1.1699	0.9546	0.6346	0.6600	1.9029	1.7754	1.1751	2.6041	1.8483	1.3419	2.4230	0.8894	1.3174	1.1638	1.9152	2.6859	1.6253	1.8805	1.7374	2.5356	2.4453	2.4818	1.7483	1.2348	6.4153	4.5482	2.1936	4.4990	2.0943	1.3939	1.8726	2.7833	1.5097	2.6176	2.8317	2.2299	3.0650	3.0519	2.6630	1.4274	2.3483	2.7852	4.7512
MEF2D	22.6430	3.3848	7.3046	16.1984	8.5061	17.9651	16.2886	11.6803	13.1535	19.9194	21.4271	34.9798	21.7163	44.4643	34.2040	17.1254	18.9873	13.1239	24.9256	20.4819	21.9305	27.7090	15.1067	31.2551	33.1209	31.4699	20.4824	33.3555	31.8471	10.6187	9.2567	9.5249	19.6716	10.5357	8.7389	38.3262	20.0216	22.0697	15.2496	15.5080	12.2624	21.5919	22.2045	14.9461	19.0447	19.5035	8.3322	18.3137	17.4268
C5AR1	2.3247	1.7114	0.3122	1.2479	0.5991	13.8507	11.3859	1.7154	0.2460	8.3770	9.1095	9.5088	3.6286	15.4720	8.7223	4.3896	3.8112	1.2731	5.1107	2.4475	4.9347	2.6428	12.4353	5.2175	2.5849	7.1038	5.4189	8.4804	6.7440	0.6962	9.3156	8.2788	14.0361	6.6330	7.3090	4.7042	5.1000	4.9474	6.3976	5.1596	22.6300	9.4722	1.8433	1.8578	11.4089	4.7669	2.0863	11.8813	4.8242
CR2	1.0172	0.1307	0.2968	0.0654	0.7015	37.3752	3.0276	3.6254	0.1582	1.4222	2.0287	12.5178	2.8122	2.0601	0.0169	11.5604	1.2002	0.9680	27.1486	7.9184	0.0063	0.0720	35.1649	0.6906	0.0486	0.0000	0.6741	0.0224	0.0023	0.2634	0.1536	0.5132	1.0941	3.9036	0.1072	1.2054	0.4130	2.3602	3.3162	3.8212	0.0682	4.1818	0.1935	24.6419	6.9028	15.7087	0.0063	2.6462	9.6072
XIAP	6.7021	4.0615	7.6119	7.9660	11.7765	5.7547	6.8056	7.9079	5.8751	6.1784	4.3616	5.7478	6.8519	5.5312	7.0269	6.7700	8.5481	5.1025	6.0441	5.6309	7.3412	7.0422	5.3030	5.8974	4.7089	8.3505	7.7334	7.0236	7.6614	7.6113	12.7644	6.4753	8.6970	14.4935	10.9719	5.9419	7.4615	11.3767	7.9647	5.4114	6.8084	6.2348	11.2932	5.4589	10.6905	9.2581	10.4295	10.2049	10.5839
TSEN34	8.9225	6.4496	9.7187	5.8976	6.3989	13.3612	7.8257	6.0363	10.8701	7.3597	7.3178	8.4998	8.1909	12.6077	10.7813	9.2182	9.7392	7.1472	8.4826	11.3275	8.9983	9.0657	10.4469	10.2288	12.9071	9.2441	10.8200	9.2927	7.6678	5.8669	6.2832	10.9340	15.0947	9.6708	28.6059	12.6014	13.5235	12.1042	18.6491	12.3743	10.5079	11.2390	10.2057	13.1601	6.9037	15.4573	16.2669	8.3279	9.5769
TMED10	47.7124	84.7814	57.6579	50.6277	51.2424	66.2132	61.8079	53.4776	44.0466	39.4160	37.0793	54.7063	75.3049	46.1673	42.1012	51.9737	82.4205	57.2389	54.4909	62.7502	36.0765	40.4071	63.2228	68.4635	34.7381	39.0497	96.2651	38.2188	38.8984	43.9849	79.8042	54.9159	58.2748	85.2162	67.9786	31.3540	44.6471	57.0928	57.1845	54.5365	84.2096	47.4039	43.2419	62.9509	44.8888	62.5393	44.0015	75.2260	51.5488
F13A1	3.5135	8.0698	0.9754	2.4659	2.5141	11.7823	10.0052	9.9135	0.8166	5.9452	4.8429	7.5501	16.2807	14.6975	3.9539	9.8566	9.2654	11.8836	10.7500	10.5615	6.8776	9.6292	37.4138	20.3175	7.6489	14.3051	22.5513	12.1320	9.9289	2.1883	8.9039	0.6560	3.9211	10.0484	0.0874	3.4704	1.0411	4.8705	1.8813	9.4010	3.0831	0.4647	0.1654	0.5772	18.3148	1.6471	0.5669	6.9816	0.9231
C12orf66	0.7727	1.5012	1.6600	2.2212	0.6177	1.6117	1.4697	0.7305	1.3632	0.6739	1.1994	0.8647	1.0541	1.1029	0.6216	0.9548	1.4356	0.6446	1.0112	1.0389	0.7221	0.9256	1.4901	1.0000	0.6160	0.8917	1.2009	0.8345	0.6821	1.5997	2.2147	2.2397	1.2187	1.3511	1.7070	0.8027	3.9951	2.5018	2.1551	1.1962	2.4903	2.0282	1.7468	2.8687	1.9084	2.3507	1.9601	1.2854	1.5593
RERE	10.3664	1.6615	9.5540	16.6391	10.0957	7.2296	10.8044	13.2772	15.4398	5.3223	11.0463	12.1533	9.7028	16.0820	16.9014	8.8618	9.7841	5.9469	9.8562	9.5047	15.7921	25.1176	7.1403	11.6912	18.1717	23.8864	11.3750	22.4799	23.6555	17.8486	5.7327	11.1399	8.2946	11.6602	6.1851	17.3785	16.9724	11.4179	9.8203	11.4484	7.5137	17.1778	16.1603	9.9694	13.3576	6.4938	12.9103	5.5242	16.1618
CTDP1	5.5816	2.2823	2.6772	4.8476	6.2280	4.6780	4.4359	5.5458	4.3257	4.2612	3.4666	6.8229	5.9856	5.1876	2.7818	7.5282	7.7713	3.6950	5.8204	5.6671	2.8175	2.9385	5.4034	7.3567	4.1042	2.8073	7.8558	2.9029	2.1188	4.3606	5.5325	4.7205	8.2174	7.9735	3.8899	5.4444	2.8467	5.1173	6.1316	7.4859	3.2739	8.5824	11.6962	10.1415	6.8188	5.7698	2.7185	8.3812	5.4855
SNURF	0.0000	0.0906	0.0000	0.0906	0.0398	0.1506	0.1894	0.1459	0.0372	0.0000	0.1403	0.0000	0.0256	0.1788	0.4101	0.0791	0.0630	0.0000	0.0854	0.0634	0.4692	0.3625	0.2257	0.1119	0.1895	0.3305	0.1090	0.3596	0.5061	0.1550	0.0784	0.0000	0.1070	0.0377	0.0357	0.0651	0.0000	0.2041	0.0950	0.1661	0.0630	0.0713	0.0377	0.3681	0.1978	0.0338	0.0263	0.2562	0.0914
ST20	0.1437	0.4835	0.2484	0.1154	0.1641	0.1340	0.2256	0.2832	0.1265	0.0719	0.0794	0.1638	0.0747	0.0506	0.2900	0.2111	0.1926	0.0296	0.1554	0.2463	0.4365	0.2065	0.5078	0.2714	0.1012	0.3384	0.1700	0.2133	0.2976	0.2858	1.0111	1.2229	0.3246	0.4027	1.3760	0.1895	0.3482	1.1097	0.9164	0.3714	0.6648	0.2986	0.9972	0.4123	0.3472	0.4057	1.5325	0.5104	1.2072
MAN2B1	14.1041	3.7757	3.8169	7.5019	13.1975	17.8396	11.9836	12.1029	6.3015	10.4038	8.3681	20.5221	21.3478	16.3653	7.8488	20.9709	25.3650	11.5013	18.4713	20.7522	6.5749	6.8401	20.4683	23.6820	14.7899	6.4473	20.7068	7.9917	5.3050	4.9194	11.3241	9.9661	25.7712	15.8869	9.8754	14.2964	5.9529	19.0207	16.5809	10.7318	17.2902	24.9910	13.1399	5.8785	17.3998	6.5728	8.1440	24.3139	16.9551
CHD8	2.5376	0.6196	3.2254	6.6009	1.9939	2.8433	2.7520	2.9399	3.7739	1.6265	3.0686	4.0296	3.4062	4.5283	2.7561	3.2319	4.0714	2.2135	3.9236	3.3590	3.0349	4.1928	3.0074	4.6751	3.3426	4.2692	3.8790	3.9156	4.3078	4.8737	5.0500	3.1798	4.5082	5.7990	2.5018	3.2750	4.7551	3.8099	2.5778	4.5036	3.6771	4.4328	4.5188	5.2123	5.0928	5.6465	4.4527	7.4812	5.4059
ZKSCAN2	0.2143	0.1485	0.3599	0.7780	0.3161	0.5387	0.4594	0.2935	0.3311	0.3584	0.5204	0.4267	0.5808	0.9226	0.5360	0.3733	0.5690	0.3877	0.4326	0.5073	0.7246	0.9372	0.6696	1.0002	1.0151	0.6881	0.4525	0.8735	0.7426	0.5712	2.1868	0.8796	0.7842	1.1166	0.4544	0.5820	0.7476	0.6531	0.7663	1.5083	0.4458	0.4279	0.6443	1.9729	0.9293	1.6184	0.3784	1.7120	1.1793
NPSR1	0.0000	0.0790	0.0000	0.0346	0.0694	0.1021	0.0225	0.0795	0.0054	0.0072	0.0340	0.5973	0.0112	0.0347	0.2094	0.0920	0.0055	0.1595	0.0372	0.3503	0.0000	0.0550	0.0179	0.0975	0.0000	0.0000	0.3665	0.0407	0.0000	0.0090	0.6739	1.8408	18.3067	18.9200	10.3709	0.0000	0.0000	0.0534	0.0207	6.6833	8.5457	0.0000	0.0164	0.2593	9.4234	0.3903	4.4227	0.0823	2.2942
CBFA2T3	1.7187	0.2790	0.3304	0.7683	0.5944	3.9225	2.0893	1.2693	0.7493	1.0656	1.1435	2.8632	2.1631	2.2138	0.7534	3.0641	2.3317	1.5908	5.5574	3.4303	1.4765	1.7294	5.5797	2.0970	0.9219	1.3629	1.4665	1.4486	0.8153	0.6907	0.3040	0.5982	0.6209	0.7392	0.1578	1.5657	0.2219	1.2954	0.7450	0.7326	0.4303	1.2168	0.5264	0.2255	1.9056	0.6177	0.1216	0.7954	1.5227
H3-3A	36.9457	44.2438	19.8166	9.2087	13.3136	24.6310	32.6438	14.9653	17.4201	24.9824	5.6208	18.6768	24.2526	11.9343	15.5364	30.6541	14.9523	23.6702	28.6062	28.9407	12.2734	5.5565	24.9568	31.0995	11.0215	11.0098	20.8274	5.8703	8.1268	11.4751	16.1604	14.1657	24.9302	13.8753	15.3879	19.0746	36.8960	13.0071	39.6025	11.7946	12.4499	65.4514	13.8711	20.9098	8.5062	15.3887	33.8363	10.6992	21.9264
NMUR1	0.8536	0.4956	0.6416	1.3590	0.2757	0.6959	0.7349	0.6829	0.5162	0.5468	1.6890	0.8504	0.6547	2.7620	1.7694	0.2885	0.4872	0.2373	0.7475	0.8253	0.3471	1.8743	0.4565	0.7073	1.3414	1.3225	1.3574	1.0642	0.4544	0.5766	0.3514	0.4968	0.8654	0.4861	0.3122	2.7065	0.1432	1.6731	0.3596	0.4068	1.2175	1.0278	0.1742	2.2053	1.9308	0.0678	0.1392	0.6394	2.3387
IL17RB	1.6651	7.8194	0.6789	1.3987	2.7225	2.1703	3.3034	3.5236	0.4312	1.5640	1.2276	1.9418	2.3159	1.0701	0.4432	2.3101	2.0574	1.4907	1.7467	1.4283	0.8855	0.6935	2.5500	2.6913	0.5463	0.7376	3.5938	0.9512	0.6537	0.7537	5.8541	5.3450	16.8826	6.9099	8.4935	1.7669	8.6727	3.3254	16.4607	8.5641	11.8502	2.9666	4.8898	2.4538	4.7463	8.5856	16.4854	6.8800	7.3283
FGF5	0.0828	0.0000	0.0206	0.0044	0.0000	0.0066	0.0000	0.0024	0.0000	0.0161	0.0397	0.0601	0.0201	0.1246	2.0312	0.0000	0.0000	0.0000	0.0167	0.0000	0.0587	0.1698	0.0000	0.0146	0.0644	0.1234	0.0152	0.1096	0.4194	0.0202	0.0965	0.3469	0.0210	0.1182	0.0419	0.0595	0.0192	0.0507	0.0163	0.0372	0.0123	0.0035	0.0000	0.0305	0.0433	0.0232	0.0438	0.2456	0.0000
F8	0.3689	0.4533	0.3041	0.7869	0.3896	1.0463	0.6242	0.7157	0.4180	0.5158	1.4145	0.8136	0.4620	1.8947	1.8031	0.3421	0.6527	0.3444	0.4761	0.4943	1.4636	4.4318	0.8647	0.7478	2.1562	2.7471	0.9267	3.0271	2.0980	0.6670	0.3111	0.6524	0.5643	0.7119	0.1453	1.1889	0.2499	1.8946	0.6877	1.3030	0.8273	0.4073	0.7925	0.2095	1.6555	0.2174	0.7860	0.9008	1.2155
TBRG4	9.3850	5.3977	5.0975	6.8945	5.9136	7.6912	8.2143	8.8898	7.0621	9.6346	3.4249	7.3742	8.7790	5.3274	2.5193	10.9808	8.2688	5.6794	6.9754	5.6853	3.6290	4.2474	8.0091	6.7190	5.0610	3.5092	8.3160	3.4280	3.7127	5.7480	9.3552	11.1046	13.6486	15.3488	14.4058	6.5275	23.6804	11.6291	17.0143	13.1480	12.1166	22.9991	14.5681	27.8417	11.8761	13.3536	6.5482	12.5194	11.7808
B4GAT1	10.4647	11.7183	3.7347	5.8140	14.0638	18.5448	9.7382	11.4428	5.6098	5.6506	17.0127	12.8577	16.1367	25.4556	20.2480	12.3325	17.1068	12.9230	10.5217	16.1909	21.0619	23.3625	11.1102	19.2090	34.0016	25.8620	17.5641	23.8708	19.0023	3.4292	15.3183	14.4059	9.7431	19.2457	9.2596	24.4364	14.7766	16.1030	11.7634	11.1831	17.7887	14.1037	17.2240	51.0259	11.8093	11.8649	10.8070	14.3420	9.6853
AZGP1	24.9609	36.7496	0.1194	4.6239	37.2795	26.7304	29.1038	21.8379	0.0339	32.3543	47.6450	19.2851	32.5752	11.1282	3.6227	28.8560	61.5184	27.1358	29.7189	31.9869	0.2964	0.5662	14.3294	14.9705	0.7470	0.1644	16.7004	0.9752	0.3142	0.0235	7.0235	0.5367	1.3059	3.9385	16.4678	149.3824	131.1767	12.4268	156.4459	3.5014	8.2398	11.8706	29.2702	0.7404	2.6766	1.0982	49.4176	1.4591	38.7767
LHX5	0.0649	0.1853	0.0000	0.0000	0.0509	0.3916	0.0859	0.0140	0.0000	0.1643	0.3110	0.2275	0.0984	0.4307	0.0090	0.7383	0.5655	0.2963	0.6550	0.5596	0.0100	0.0181	0.3384	0.0143	0.0000	0.0040	0.2269	0.0153	0.0112	0.0000	0.0172	0.2787	0.0137	0.0048	0.0479	0.0416	0.0423	0.0052	0.0091	0.0046	0.0000	0.0000	0.0048	0.2064	0.0000	0.0000	0.0454	0.0465	0.0501
ODR4	4.2700	6.4797	4.5742	4.5930	4.9069	5.5611	5.4990	6.4240	2.9612	3.6349	5.6442	3.9289	5.2591	5.1939	4.9481	4.1375	7.8733	4.3743	3.0049	4.4039	4.3920	4.4830	5.6285	4.2056	3.0877	4.3204	7.1278	4.3999	3.7959	3.9368	15.2676	5.8151	6.4785	8.3338	5.5247	3.7551	10.4301	9.1598	6.6838	6.1643	10.9819	6.8211	9.4045	10.1742	5.8694	10.0706	11.0300	8.0356	9.1533
UBASH3B	0.5543	0.2414	0.5265	0.7941	0.2885	1.4981	0.7697	0.5194	0.3823	0.5829	0.3045	1.3670	0.9713	0.6707	0.2411	1.2994	1.2206	1.1829	1.3206	1.0448	0.4767	0.3698	1.6135	1.1632	0.5019	0.5903	1.2653	0.3998	0.4299	0.6716	2.0511	1.6187	2.6748	2.6118	0.5212	1.0152	0.5064	1.1507	1.5675	1.2690	2.9407	0.8064	1.3228	0.7553	0.9240	1.3836	0.5708	3.6883	1.4959
AK5	0.0668	0.5565	0.0444	0.0747	0.0448	0.2519	0.1427	0.1028	0.0252	0.0696	0.2346	0.1280	0.0564	0.4907	0.4775	0.1248	0.0298	0.0756	0.0578	0.1073	1.4681	0.4451	0.1700	0.5801	0.8035	1.4532	0.4897	1.2840	1.5224	0.0559	0.0644	0.5528	0.0664	0.0404	0.0814	0.0514	0.0104	0.0990	0.0402	0.0783	0.1278	0.0211	0.1254	0.1724	0.0669	0.0857	0.1491	0.2303	0.0442
GPATCH2	0.7569	1.1636	1.2630	1.6705	0.9497	1.1631	1.0847	0.9903	0.8281	0.8231	0.8909	0.9267	0.9610	1.1027	1.0884	0.8164	1.2409	1.0859	0.9361	0.9470	1.3807	1.4411	1.3170	1.0604	0.9119	1.5539	1.2539	1.4499	1.5599	1.0668	2.9832	1.8041	0.9648	1.6741	2.1471	0.9745	1.9184	2.3460	2.3737	1.6699	2.5799	1.8959	1.5349	2.7322	1.7718	2.1368	3.8469	3.1339	2.4260
ZNF443	0.3110	1.6251	1.1004	1.4090	0.6318	0.9598	0.8965	0.8903	0.7010	0.5087	0.6466	0.7218	0.4865	0.7760	0.5738	0.4188	0.8339	0.4843	0.9983	0.9796	0.6844	0.4451	0.8962	0.5264	0.3457	0.9616	0.8243	0.6348	0.7816	1.3401	2.6984	1.1218	1.5505	1.8970	1.7152	0.6892	1.5043	1.5853	0.7545	1.3977	0.7433	3.0684	1.4528	0.9245	1.4680	1.5127	3.8257	1.9274	2.1547
ZNF133	0.8059	1.2879	1.6372	2.5085	0.7895	1.6089	1.0068	1.2424	1.6530	0.5207	1.2694	1.2797	1.1493	2.1452	1.1747	1.2503	1.4352	0.8979	1.3497	1.2316	2.0859	1.9010	1.6749	1.3080	2.0688	1.7692	1.5745	1.7336	1.4268	2.1073	1.1642	2.6446	1.4021	1.6660	2.2203	1.7147	1.6625	2.4049	1.1804	4.2752	1.5444	1.6450	3.4671	2.7011	2.0127	2.5308	2.5329	2.3269	4.3996
AC013271.1	0.0000	0.0000	0.0000	0.0000	0.0000	0.0000	0.0000	0.0000	0.0000	0.0000	0.0000	0.0000	0.0000	0.0000	0.0000	0.0000	0.0000	0.0000	0.0000	0.0000	0.0000	0.0000	0.0000	0.0000	0.0000	0.0000	0.0000	0.0000	0.0000	0.0000	0.0000	0.0000	0.0000	0.0000	0.0000	0.0058	0.0000	0.0000	0.0000	0.0000	0.0000	0.0000	0.0000	0.0000	0.0000	0.0000	0.0000	0.0000	0.0000
CRYBG2	8.4944	0.1749	33.9949	34.2849	5.7429	0.3365	2.9490	6.9557	43.9744	9.9837	0.0983	0.8886	4.4218	0.5960	0.6968	7.0582	0.8460	0.1940	0.2910	0.3639	0.0244	0.1558	0.2762	0.4638	0.0108	0.0194	0.4218	0.3814	0.0100	31.1438	9.3472	1.3694	7.4594	10.2101	2.5738	0.3771	5.9773	1.4588	2.6571	2.0239	1.8512	3.7224	2.0046	0.7938	3.6179	2.0779	0.5942	6.0334	5.2824
HLA-E	181.9508	148.9207	92.9376	132.8432	203.6835	446.4911	233.1999	245.7205	159.2272	243.3654	135.8483	418.0692	308.3204	312.4418	155.1212	327.4099	353.0602	327.2439	445.9051	395.3609	97.1093	161.2403	455.9635	436.0268	138.3826	109.5009	398.3900	165.3136	116.5237	110.8220	348.3526	202.4423	625.6391	149.2516	292.7633	317.1930	116.1213	211.4511	314.9386	214.4831	410.4788	259.2816	270.7152	50.2941	184.9790	408.7593	127.1676	144.8312	556.4517
KCNV1	0.0000	0.0000	0.0312	0.0154	0.0000	0.0085	0.0088	0.0062	0.0169	0.0000	0.0027	0.0000	0.0044	0.0051	0.0100	0.0045	0.0021	0.0000	0.0000	0.0036	0.0111	0.0563	0.0105	0.0000	0.0064	0.0018	0.0026	0.0521	0.0000	0.0140	0.0000	0.4476	0.0121	0.0000	0.0030	0.0000	0.0000	0.0162	0.0000	0.0000	0.0000	0.0061	0.0000	0.2792	0.0000	0.0000	0.0000	0.3232	0.0000
LSS	6.0872	1.5585	8.3400	15.4303	5.5160	5.9327	5.6186	7.4272	13.7096	5.9090	5.5374	10.2410	6.0520	8.9086	6.7937	10.7340	10.1231	10.4003	8.9189	6.6519	4.8753	6.5446	5.6785	12.6804	8.8107	5.8818	9.1012	6.8547	4.7793	11.2225	3.9275	7.0974	8.9533	11.4609	9.5321	5.6207	5.7040	3.9636	9.1512	7.9758	2.1647	4.3536	4.3292	23.1308	6.2016	2.9473	6.4674	9.6106	7.2725
TRANK1	8.9848	0.6139	0.7474	1.8104	16.0202	3.7382	5.3724	13.1876	0.6538	4.5662	2.1105	7.6652	10.0729	4.7050	3.3842	8.4708	3.6409	3.2633	6.2627	4.9937	0.9782	2.1504	4.5435	7.0657	2.3054	1.6573	4.4339	2.1850	1.4561	1.0073	2.3428	1.7365	6.1024	2.5369	1.1759	4.2876	2.8206	1.6658	1.1534	5.0781	4.0323	2.9803	2.2721	0.4949	6.1077	5.6781	1.5085	5.2823	8.5473
GYPC	9.3535	10.8316	3.8974	4.2581	2.4732	30.5248	9.4856	4.8320	4.7442	9.0141	12.4251	14.9663	11.0523	24.0842	26.4795	8.1801	7.3882	12.0173	18.9852	16.2594	29.2054	23.4084	25.9430	12.1754	44.8565	27.0257	10.9436	26.2069	24.4237	2.7949	2.4506	4.5082	6.9456	5.6194	3.4368	32.0663	1.5772	16.1199	6.1783	9.7380	5.6023	11.4948	1.8780	2.1019	9.9607	2.7547	1.7777	5.1796	5.4201
DENND1A	6.1015	0.9097	1.1218	2.9825	6.4460	3.0156	3.7640	5.7569	1.8131	4.9155	2.7112	5.0393	5.4755	4.5432	4.5328	4.4733	4.6555	2.8316	4.1767	2.8850	3.5452	4.8029	2.4280	3.9811	5.0019	4.5119	3.5299	4.4958	4.9596	1.4593	4.8853	4.7488	7.6592	5.9150	1.6711	5.5276	4.0916	4.0789	4.3686	4.3524	4.2494	7.0092	3.2381	6.0064	4.0089	7.1764	1.5872	5.8650	4.3576
IGDCC4	1.0783	0.2840	0.0729	0.3702	0.2535	0.9522	0.6957	1.0366	0.1072	0.4521	0.8727	0.9051	0.9727	2.4855	0.4246	0.9595	1.0765	0.2884	0.9743	1.0076	0.6714	1.6236	1.4681	1.0178	1.1420	0.7072	0.7611	1.3435	0.6694	0.2055	0.3852	0.8472	0.5337	0.7658	0.2117	0.6557	0.4048	1.3769	0.4212	0.6715	0.5851	1.5015	0.3547	1.9957	0.7642	0.6694	0.7325	2.7716	1.7700
TIAL1	5.8553	9.0768	8.3750	8.5928	5.9048	9.9952	7.8014	6.6003	7.7055	5.6782	5.7681	6.3931	5.4806	7.7732	8.0800	6.9790	8.0478	5.7149	6.8197	6.4954	9.8995	8.6083	10.6978	5.7777	7.1040	10.4413	9.0434	8.4502	8.2700	9.2105	10.9742	11.1403	9.5888	11.4211	10.4886	6.7270	9.9785	9.5557	6.7879	10.3262	8.5060	9.6000	12.1345	10.7640	6.8296	13.1961	13.4963	12.6906	12.9119
FLOT2	13.3780	15.3088	17.6065	27.2621	12.3562	35.9245	21.8857	10.9413	28.3938	16.5782	16.4321	40.8323	26.8031	33.2477	19.5853	28.7848	37.5764	27.3627	35.8808	36.5909	17.1635	19.1466	39.5512	39.1443	33.4495	19.9042	40.1428	19.9035	16.4449	19.4282	45.2865	17.0419	37.9419	19.7077	29.2643	32.5588	40.1365	22.4729	106.4734	21.9268	27.9604	24.7467	22.9121	24.6001	22.1761	23.2860	21.1416	26.5198	33.1642
NOM1	1.1392	0.6509	1.6624	3.3566	1.1414	1.9225	1.9576	2.0655	2.1054	1.1548	1.9322	1.9147	1.7667	2.5678	3.0542	1.7928	2.3596	1.2320	1.7443	1.5430	2.9362	3.2080	1.9643	1.7371	2.4845	3.9415	2.3591	2.7294	2.9862	2.6977	5.7301	4.1139	4.2869	8.2754	6.3341	2.2112	3.4838	4.9577	1.7977	5.1144	2.3191	3.2048	3.9602	7.5205	4.2516	5.8185	4.5627	4.5616	6.2979
PHACTR4	7.8461	5.0856	39.4959	23.0628	12.3350	6.4894	9.2300	14.1319	25.7300	6.7260	8.1062	7.3261	7.1807	8.0545	7.9395	7.9932	10.0259	7.7030	7.5681	7.9416	7.4391	9.2453	6.1740	6.8496	3.2995	8.7125	9.8604	8.2631	9.0131	43.7618	20.9023	10.0900	8.9770	16.6282	7.6482	5.8806	9.2544	19.2806	9.7027	8.3774	5.9816	10.8468	11.6264	22.1286	12.2563	11.3255	10.6084	19.8948	19.0974
UBFD1	2.0895	1.3399	3.0995	6.1211	1.7482	3.8085	3.3729	2.9619	4.1104	2.0313	3.0515	3.3539	3.5087	4.1837	3.2782	2.7640	4.4451	1.9719	2.9330	3.0438	4.4000	5.3291	4.2930	3.8134	4.2818	5.3612	4.3519	4.2387	4.3915	3.4710	6.3112	4.5530	6.4094	8.4853	4.0686	6.5269	7.9205	5.5680	11.0681	6.7223	6.0064	4.7433	6.8023	6.6140	6.9849	10.5178	3.0283	13.2258	6.5529
POU5F1B	0.0133	0.0214	0.0746	0.0804	0.0157	0.0436	0.0367	0.0144	0.0264	0.0078	0.0480	0.0242	0.0303	0.0306	0.0000	0.0437	0.0358	0.0866	0.0808	0.0150	0.0031	0.0634	0.0340	0.0088	0.0060	0.0171	0.0074	0.0568	0.0161	0.0807	0.0928	0.2794	0.0422	0.0208	0.0000	0.0257	0.2264	0.0548	0.0675	0.1769	0.0000	0.0886	0.1696	0.1106	0.0496	0.0680	0.1370	0.0319	0.1174
PPP1R3G	0.3914	0.1454	2.7446	1.0684	0.1916	0.6590	0.3220	0.4305	4.5191	0.1447	0.6096	1.0139	0.6756	1.2077	1.7892	0.4407	0.4391	0.3225	0.5080	0.6590	1.6472	1.5004	0.5057	0.6233	1.2352	1.7441	0.6043	1.4870	1.6876	3.1787	0.3840	0.4631	0.2224	0.2600	0.2172	1.2171	0.1320	0.6633	0.1716	0.3900	0.0892	0.4396	0.0677	0.1284	0.8636	0.4067	0.1938	0.6876	0.0999
DAZ4	0.0000	0.0326	0.0000	0.0000	0.0107	0.0181	0.0000	0.0000	0.0000	0.0000	0.0000	0.0055	0.0000	0.0000	0.0127	0.0000	0.0272	0.0220	0.0000	0.0000	0.0000	0.0000	0.0111	0.0000	0.0000	0.0000	0.0000	0.0000	0.0000	0.0000	0.0000	0.0123	0.0000	0.0000	0.0000	0.0000	0.0033	0.0110	0.0000	0.0000	0.0000	0.0000	0.1325	0.0000	0.0000	0.0000	0.0000	0.0000	0.0000
PRL	0.0000	0.0496	0.0216	0.0000	0.0653	0.1374	0.0848	0.1297	0.0000	0.0135	0.0256	0.0504	0.0842	0.0245	0.0481	0.1299	0.0414	0.0668	0.0000	0.2431	0.0214	0.0000	0.0168	0.0612	0.0104	0.0509	0.1662	0.0328	0.0080	0.0000	0.0000	0.7456	0.0000	0.0413	0.0439	0.1247	0.4129	0.0447	0.0195	0.3507	0.0000	0.0146	0.0000	0.2674	0.0191	0.0277	0.0324	0.0886	0.0322
RNASEK	0.9259	0.3767	0.5345	0.6247	0.7053	0.8463	0.5202	0.6307	0.7092	0.8113	0.3891	0.7790	0.5557	0.6461	0.9619	1.0909	0.6124	0.4272	0.9252	0.8193	0.9845	0.8799	1.6843	0.4163	0.6889	0.7530	0.3783	0.8136	0.6200	1.1195	0.7430	1.0734	0.7732	0.4954	0.4450	0.9404	0.1853	0.7955	0.9437	0.6312	0.2171	0.9369	0.5200	0.5858	0.7105	0.8430	0.6222	0.7173	1.1149
TET2	1.9847	0.7278	5.0067	6.0776	2.1559	1.3451	2.1689	3.4288	3.3278	1.0479	1.1887	1.5679	1.7282	1.5832	1.1482	1.4291	1.9124	1.0554	1.7660	1.4010	1.0236	1.8008	1.7106	1.7498	0.8607	1.3326	1.8444	1.5277	1.7354	6.0602	1.0505	1.1884	2.2264	2.5231	1.4142	1.0290	1.2412	1.6046	0.9554	2.3381	1.3767	1.1904	2.0840	1.1118	2.4717	4.7894	1.0445	3.1628	3.7950
C11orf54	2.9698	6.0942	2.0419	2.2009	10.0461	1.8536	2.4464	4.6385	1.2237	3.6736	1.7532	2.3456	3.9887	2.0597	5.1714	3.3701	3.2000	2.4762	1.9203	2.8414	3.4154	2.4222	2.5764	2.3271	2.9819	4.0653	3.2303	2.8686	2.4133	1.7581	7.0307	3.6079	2.3269	2.4104	2.4364	1.2849	2.7561	2.6350	1.9275	2.5729	3.4908	1.5975	4.1433	1.9212	1.8511	3.7479	3.4278	2.3248	3.6660
UPK3B	0.1292	0.5534	34.6109	11.6810	0.2491	0.1534	1.0258	0.2284	83.5799	0.4604	0.7644	1.4994	0.0705	0.3233	0.3007	0.1450	0.1675	0.7638	0.8999	1.5309	0.1075	0.0650	1.7393	0.5468	0.0174	0.0757	0.7563	0.1526	0.0580	80.9148	0.4876	1.0611	1.5122	0.6049	5.0826	0.0795	0.2136	0.1559	0.4136	11.3799	2.1788	0.1879	1.4571	0.2660	1.4287	4.2567	0.8140	0.2224	1.3284
P2RY8	0.0000	0.0000	0.0000	0.0000	0.0000	0.0000	0.0000	0.0000	0.0000	0.0000	0.0000	0.0000	0.0000	0.0000	0.0000	0.0000	0.0000	0.0000	0.0000	0.0000	0.0000	0.0000	0.0000	0.0000	0.0000	0.0000	0.0000	0.0000	0.0000	0.0000	0.0000	0.0000	0.0000	0.0000	0.0000	0.0000	0.0000	0.0000	0.0000	0.0000	0.0000	0.0000	0.0000	0.0000	0.0000	0.0000	0.0000	0.0000	0.0000
TGS1	3.0789	3.1258	3.5092	4.9581	2.1546	4.3357	4.3862	3.1870	3.1457	2.4138	2.2968	3.6921	3.0972	4.1791	3.2529	2.7909	4.3877	2.7432	3.3755	3.7521	3.4680	4.1607	5.2471	3.4379	3.5411	3.6817	4.3588	3.2661	3.9155	4.1773	18.7777	7.6240	9.2619	6.7541	5.4239	3.3973	4.2959	6.5936	6.4292	9.4884	13.9529	10.6229	14.5335	6.6878	6.9391	16.7035	3.1346	8.4070	7.3919
FNBP1L	9.3988	6.6565	4.4263	6.0698	15.3490	6.1820	8.2109	18.0166	3.6573	6.2117	8.5682	6.9786	10.6364	5.8737	3.1103	7.5174	15.4129	7.2249	5.9952	6.9543	2.1080	3.3345	7.7665	9.6414	1.6159	2.6624	13.0527	2.1272	1.9112	4.7104	16.3750	11.1510	10.6854	18.9261	12.3693	3.7282	10.7693	8.8369	7.7925	8.4875	22.0558	10.0893	22.6286	7.6837	9.5595	10.0384	14.3609	16.7079	15.9904
DHX32	4.2622	8.8389	14.3657	11.1324	6.6794	6.2867	7.0466	7.0701	8.9474	3.9741	8.4426	9.8313	8.3204	6.4160	4.4648	6.4797	13.1191	6.1334	5.9808	7.5005	4.8347	5.0578	7.2226	8.4382	3.5257	4.3225	12.8449	4.7971	4.1518	16.5357	9.6099	6.1159	1.6180	7.6583	5.3647	5.1436	10.4636	7.3092	6.9216	3.9993	7.2203	6.2509	13.8599	8.5785	8.8663	6.3552	8.1492	7.8745	2.5798
RPL13A	588.8307	1361.6412	418.2296	308.5066	321.3815	874.3270	633.8574	304.8243	359.0860	448.9003	290.4873	412.1270	403.8841	388.0318	417.3939	550.8085	360.9114	512.1563	540.3300	578.3641	379.6322	438.2737	903.3177	375.9372	557.0966	331.8186	404.8163	342.5106	327.3906	309.2374	213.0076	490.1473	354.1608	365.6228	909.3832	498.7328	312.1622	382.5107	392.8289	512.2615	424.6900	571.7703	284.5582	426.7753	247.3590	336.7529	377.7704	324.2359	320.5008
VWF	9.6732	1.4787	4.7514	14.8975	7.3320	6.0706	8.0583	14.1791	9.1012	10.8995	14.1753	16.6019	19.9550	20.5286	8.6053	9.6778	13.5238	7.3760	8.4556	12.6860	9.0549	27.8426	7.7120	16.0949	16.2717	13.9118	10.4579	25.6762	13.5571	12.9702	9.1924	12.3051	17.5466	20.7664	4.1512	39.8495	8.2797	41.5466	26.4653	24.4161	18.4592	34.6643	19.2333	11.0814	26.1725	10.2554	2.1462	18.5199	47.4190
ISL1	2.2814	3.3496	0.0109	0.0047	0.9511	2.7570	1.7597	1.4450	0.0155	1.0374	3.2773	1.5438	1.6470	2.9716	2.3212	1.7925	2.3808	2.1873	2.7955	2.6986	6.7363	14.2914	3.2604	4.4634	9.7563	8.9996	3.0002	7.1728	9.4261	0.0646	0.8316	0.7007	0.3497	1.3266	0.7586	3.9272	2.8698	4.3825	2.1200	2.5140	1.3002	2.2090	0.4770	0.3071	4.0952	0.8805	0.8945	1.8164	1.7864
BEST4	16.5505	0.5366	0.0614	0.0847	19.2112	0.2035	9.0692	6.3224	0.0523	8.7364	0.0583	0.1435	4.5934	2.6120	0.6521	6.0797	0.0825	0.0570	0.4593	0.0890	0.0488	0.2654	0.3071	0.0174	0.0355	0.0676	0.3932	0.7539	0.0637	0.1305	0.0891	0.6795	0.4672	0.0588	0.0834	0.1015	0.1549	0.1401	0.1444	0.1665	0.5228	0.1251	0.1940	0.5430	0.1850	0.1027	0.0739	0.8703	0.2504
RPF2	4.3669	7.7784	6.4019	4.9394	2.1090	6.0709	5.1587	3.0079	4.8490	4.4656	4.1474	4.3864	3.0265	4.6348	5.5001	4.9050	4.6205	3.9824	3.9519	4.3327	5.7951	4.7594	6.0665	3.5968	5.1979	5.0716	4.8182	3.8989	5.1317	4.8311	9.8656	11.8332	7.3425	8.8016	10.0004	5.1800	11.0815	6.5075	6.8166	7.6422	12.1263	7.2920	7.5452	16.4999	6.4648	10.0232	11.7069	13.6929	4.2599
NPIPB8	0.0000	0.0000	0.0000	0.0057	0.0000	0.0084	0.0087	0.0183	0.0000	0.0000	0.0157	0.0000	0.0000	0.0000	0.0294	0.0000	0.0063	0.0000	0.0000	0.0319	0.0000	0.0475	0.0206	0.0000	0.0127	0.0208	0.0078	0.0268	0.0342	0.0156	0.0056	0.0228	0.0179	0.0126	0.1523	0.0109	0.0431	0.0274	0.0119	0.0239	0.0000	0.0000	0.0126	0.0213	0.0058	0.0085	0.0066	0.0203	0.0066
PFKFB1	0.1834	0.0327	0.0142	0.1227	0.2371	0.0998	0.1027	0.1779	0.1009	0.4910	0.0253	0.0776	0.1529	0.1023	0.0317	0.0286	0.0410	0.1102	0.0694	0.0229	0.0424	0.1025	0.1779	0.1617	0.0137	0.1567	0.0844	0.1733	0.1213	0.1232	0.1518	0.8612	0.1837	0.0681	0.0387	0.0470	0.0399	0.0516	0.0193	0.0772	0.0000	0.1160	0.2316	0.1304	0.1009	0.1190	0.1426	0.2777	0.2760
TRIOBP	4.9654	7.4502	10.4033	11.7487	6.5049	8.7202	6.9334	5.1849	18.2801	6.9955	7.1038	15.6654	9.4639	14.4986	8.2581	9.6804	16.0150	9.2873	12.1026	13.5662	9.3548	11.8883	7.5054	19.2109	20.3552	11.9268	18.3729	9.2311	9.5545	14.1119	11.6309	4.6215	8.9498	6.2385	7.0733	11.9412	13.2813	9.7898	10.2444	9.4883	5.7108	7.7936	12.3606	11.2801	9.4589	4.5829	3.1099	6.4243	10.1324
LYST	0.7871	0.8410	1.6638	3.8124	0.8831	1.7883	1.4380	1.4694	1.4299	0.8742	2.0649	2.0568	1.2150	2.4536	1.6571	1.2446	2.3536	1.1202	1.7671	1.6263	1.4547	2.6172	2.1385	2.0973	1.2771	2.0109	2.0276	2.6101	2.2248	2.3176	1.8976	2.2084	1.7353	2.0506	1.1334	1.0085	0.8295	2.1231	0.7292	1.5132	2.1569	0.9988	1.8182	0.5352	2.7067	1.6056	0.9048	2.0232	3.5731
SNAP25	0.3158	2.6311	0.0368	0.0595	0.3202	2.0382	0.9282	0.1404	0.0261	0.1153	2.0299	2.1615	0.6820	4.8550	7.3321	0.9043	0.3881	0.1281	0.0747	0.3848	14.1067	10.4866	0.5314	3.4583	10.9248	14.9375	2.2942	6.5459	9.4496	0.0470	0.0392	0.7310	0.1124	0.3432	0.0749	2.3615	0.0429	0.2144	0.1579	1.1918	0.0661	0.2309	2.3357	0.6640	0.8388	0.1182	0.1520	0.3964	2.0109
VGLL2	0.0000	0.0318	0.1106	0.0358	0.0000	0.0000	0.0000	0.0000	0.0850	0.0260	0.0000	0.0215	0.0000	0.0105	0.0000	0.0000	0.0000	0.0000	0.0674	0.0000	0.0000	0.0083	0.0108	0.0000	0.0000	0.0000	0.0000	0.0000	0.0000	0.2176	0.0000	0.2391	0.0000	0.0000	0.0282	0.0000	0.0000	0.0000	0.0000	0.0312	0.0415	0.0000	0.0000	0.0224	0.0000	0.0089	0.0000	0.0497	0.0000
CC2D2A	0.4571	0.7885	0.5200	1.4638	0.5101	1.7745	0.9583	0.6264	0.4264	0.4966	2.2107	1.4947	0.5887	4.2957	5.5601	0.5915	0.9099	0.3670	0.5687	0.7912	4.6094	3.8026	1.0572	1.0457	3.7100	3.8434	1.2894	4.8961	4.9454	0.8139	0.9424	0.7440	0.3252	0.4297	0.4110	2.5249	0.2913	1.3848	0.5225	0.9327	0.7396	0.4282	0.3183	0.8661	2.2908	0.7060	0.4439	1.4274	0.8628
FKBP8	97.2432	48.6604	61.0016	82.5927	90.4027	107.8983	83.2482	50.8364	143.5440	116.1160	61.0163	151.0680	129.2706	142.4016	93.0570	112.7360	103.9148	93.5644	118.4319	126.0414	74.7800	77.6011	97.0576	157.8792	147.3101	75.0882	123.3615	68.4349	64.9786	71.4038	56.4296	42.2744	110.2801	46.3984	65.0028	145.3660	99.5128	44.8032	107.2016	88.7084	64.9184	302.3942	58.2910	67.5399	61.7533	46.1714	63.9273	48.0479	55.3109
USP25	2.0199	3.3147	8.1066	8.9121	2.2541	5.6625	3.7527	4.2410	5.9694	1.8603	6.3058	4.2539	3.0192	6.5083	6.1414	2.3957	5.4505	2.6132	3.3341	3.1820	7.1106	6.7630	5.2385	3.4833	4.9158	6.2859	6.2318	6.5342	7.6466	8.0094	5.9353	4.2823	5.8297	6.3159	5.1207	3.7895	4.3380	3.7101	1.9281	4.0719	7.9948	3.2487	3.4033	9.2652	5.6505	3.2241	3.7527	6.1986	6.6385
TNFSF13	12.5901	4.4263	0.6234	1.1458	13.3940	8.1463	10.7741	10.1845	1.1918	10.8412	2.9376	9.5434	13.8456	5.5553	2.9093	17.3400	15.4427	8.2686	10.2478	10.9918	1.3324	1.3425	7.6682	20.1724	2.8770	1.5623	15.3757	1.3891	1.2611	0.8906	26.5819	4.7344	7.6523	11.4871	6.6647	3.9647	4.6156	2.2975	3.8010	5.1267	3.6087	3.9400	11.6394	0.4312	4.9005	4.4728	0.6317	10.3988	14.9781
ARHGEF6	2.5231	2.9438	0.7305	2.5436	1.3311	10.5274	4.2742	2.3542	0.9505	2.3907	5.5217	5.9681	5.5310	8.7772	5.3442	3.8972	6.1543	2.6154	7.9164	5.5778	6.8047	6.8979	11.0392	4.3162	6.1552	6.9049	6.3462	9.2965	6.4219	1.1568	2.4636	3.2746	5.7102	3.0868	1.1552	4.3804	1.0566	5.8051	2.1308	2.7047	9.6523	4.0729	2.9656	0.8163	7.0958	2.7935	1.0574	4.7513	9.8598
GRIN3A	0.0890	0.0043	0.0377	0.0634	0.0457	0.1032	0.1112	0.0593	0.0285	0.0236	0.0403	0.0616	0.0883	0.0969	0.1731	0.0870	0.0795	0.0408	0.1041	0.1274	0.0823	0.1357	0.1325	0.0909	0.0725	0.1467	0.0648	0.1032	0.0824	0.0860	0.1173	0.7231	0.4377	0.1587	0.0793	0.0623	0.0317	0.0664	0.0665	0.1038	0.2733	0.1049	0.1929	0.1747	0.1502	0.1430	0.0396	0.1625	0.2623
SYBU	1.6495	2.5486	0.6451	1.2948	1.9835	2.3469	2.8899	2.4464	0.8590	1.6052	3.2550	1.8972	3.0517	2.8801	1.8468	2.4019	2.9299	1.6989	1.0276	1.2653	2.9394	6.1385	1.9480	3.1537	4.6937	3.2493	3.3156	4.6894	3.6410	1.0862	0.9324	2.3299	3.4797	9.6014	3.2281	1.6573	2.1506	1.5584	2.0328	5.0495	4.4187	5.6277	7.4242	0.2106	7.9923	4.2009	3.1715	2.8014	0.9276
COA3	53.1821	88.4343	44.9184	24.2471	46.9740	51.7759	44.6875	36.0347	30.3691	51.4434	35.3931	22.4595	33.2315	18.6279	19.7902	40.8440	35.3608	53.2563	38.1324	44.2576	20.8915	21.7214	50.4844	21.8481	22.6756	15.5170	26.4121	18.4395	16.2857	20.1087	33.7711	38.0400	22.5867	11.9331	43.5742	28.1967	48.7535	28.0906	92.9837	23.2899	19.4755	37.1080	24.0425	50.9407	23.0758	16.8741	94.3340	23.5370	21.6902
RIN1	1.9469	1.3524	3.3329	4.3996	1.7295	1.5723	2.3405	1.7106	5.5223	2.8361	1.0220	2.7839	2.1627	2.3037	0.6580	4.4188	4.3339	2.5939	2.1829	2.9616	0.5013	0.7232	2.0892	3.1776	0.5302	0.6636	3.2354	0.6753	0.5764	4.8173	8.1555	12.3217	9.6744	6.6287	11.3584	3.7973	9.1602	3.8514	4.0378	4.4723	4.7442	2.6692	8.7358	1.4386	3.2309	14.6478	4.0280	3.2821	4.1601
UBLCP1	6.1466	14.1143	14.3395	10.3936	4.5031	14.5127	8.7978	5.6653	11.0373	7.2995	6.3811	8.7408	7.6938	7.4657	9.5128	7.2823	11.9500	8.8044	9.7752	10.6011	13.1330	10.3456	11.8133	7.8441	9.0185	11.1504	10.8141	8.1783	7.4148	11.5911	18.7180	10.5259	12.3556	10.2131	12.3600	9.9458	8.3080	10.8038	8.3391	9.0561	16.2227	7.2902	10.8096	6.1328	8.4964	13.0521	12.5534	11.2494	10.8136
ARHGAP21	4.7749	4.3181	3.0884	6.8315	6.0349	5.2450	5.9105	8.9859	3.4042	4.9978	8.9028	9.7135	6.3678	8.8608	6.1415	8.5192	13.1981	6.4180	7.2658	7.4579	5.3912	6.8606	4.9505	10.0727	3.8571	7.2406	11.3226	8.6141	6.1258	6.3389	8.7393	11.1078	8.9031	16.6551	6.0868	4.1768	11.3296	10.2147	6.8466	10.1107	20.0140	5.1253	16.5800	9.4079	9.4391	12.5778	9.1820	10.3349	16.4340
AC112229.3	0.0000	0.0000	0.0000	0.0000	0.0000	0.0000	0.0000	0.0000	0.0000	0.0000	0.0000	0.0000	0.0000	0.0000	0.0000	0.0000	0.0000	0.0000	0.0000	0.0000	0.0000	0.0000	0.0075	0.0000	0.0000	0.0000	0.0000	0.0000	0.0036	0.0000	0.0000	0.0000	0.0000	0.0000	0.0000	0.0000	0.0000	0.0000	0.0000	0.0000	0.0000	0.0000	0.0000	0.0000	0.0000	0.0000	0.0000	0.0000	0.0000
RPS6KA3	7.2636	3.4564	5.3313	8.5579	10.1131	6.4014	8.1231	12.4097	3.8956	4.7192	5.0500	5.9572	9.1447	7.3139	6.0186	7.0389	8.0710	4.4982	4.9591	5.1659	6.4210	9.6248	7.5213	7.6882	5.3477	10.8877	9.2633	8.6489	10.5406	6.9255	16.4830	7.6416	7.2107	9.9423	5.8402	4.3928	9.2085	8.2690	6.7311	7.1261	16.6809	8.8994	6.3550	5.7693	12.6588	7.8214	6.7195	17.4565	16.7524
FOXL3	0.0000	0.0000	0.0000	0.0000	0.0287	0.0000	0.0000	0.0000	0.0000	0.0000	0.0000	0.0000	0.0000	0.0000	0.0000	0.0000	0.0000	0.0000	0.0000	0.0000	0.0000	0.0681	0.0000	0.0000	0.0000	0.0000	0.0000	0.0000	0.0000	0.0000	0.0000	0.1963	0.0000	0.0000	0.0000	0.0235	0.0265	0.0147	0.0000	0.0000	0.0000	0.0000	0.0272	0.1530	0.0000	0.1826	0.0000	0.1020	0.0000
TIRAP	4.1697	1.2842	1.3142	2.1898	4.6719	2.2449	2.2650	3.3051	1.6326	1.9078	1.8517	2.3017	3.6494	2.5164	2.8560	3.5110	2.3006	1.4897	3.0869	2.5805	2.0003	3.3313	2.1884	3.4038	2.3734	2.6563	2.2313	3.0902	2.6304	1.5853	0.5131	1.5449	3.2742	3.7884	1.8612	3.4357	2.3395	2.5561	1.9545	2.6826	1.4784	2.8823	3.7996	1.0099	3.6198	2.8293	0.6027	3.9615	2.5976
SEL1L3	20.9043	16.0607	0.9522	2.3648	30.8820	37.2869	27.9680	28.7343	0.8108	19.5803	13.7231	39.2889	51.5815	18.5959	5.7839	33.8716	60.9679	23.0622	44.5219	52.2931	1.0438	1.4725	38.9281	48.0366	1.2560	1.3931	47.6951	1.6461	1.2791	1.4648	36.3045	21.1653	25.2775	27.4318	21.9064	6.7891	31.6054	18.5387	20.6419	19.8464	40.2822	33.3276	41.3535	7.7276	25.2127	22.8858	7.8754	26.4417	43.3711
TMEM220	3.2148	4.3914	0.9594	1.9368	12.1130	2.5808	2.2341	2.0035	1.3609	5.9232	1.9372	3.6844	3.3360	3.0976	3.5497	2.4859	2.3025	1.8274	2.0438	4.6828	3.5395	3.0010	2.6168	5.2599	2.6047	3.6691	3.0954	3.2860	3.3115	1.8726	0.3643	0.5973	2.3729	0.6156	3.6950	1.7602	1.9184	2.9794	1.8359	0.9886	0.8228	0.4953	2.8477	0.9831	1.6198	2.0986	0.9280	1.4388	0.6490
UBN1	6.9632	1.4615	11.7286	20.6501	6.7861	4.9474	6.2332	8.4875	17.4816	5.6152	4.6349	8.8928	7.7000	6.9503	5.4139	9.0497	7.9040	4.5030	7.4083	7.1014	4.0910	5.7503	5.6366	9.6675	5.5196	5.4140	7.2496	5.1497	5.3145	22.0174	11.6827	6.6743	11.3062	14.0730	5.6695	9.7429	19.4050	6.8418	13.4467	7.1407	6.6807	10.4638	8.1154	8.7806	9.8553	8.1991	5.5490	11.1420	11.8351
AP2A2	8.9091	3.1984	4.4966	7.0254	10.4862	6.8402	8.0947	10.4220	7.0197	8.9756	6.8896	9.2988	11.2655	11.7597	7.8329	10.3592	9.1215	5.9074	7.8845	8.6016	8.2712	10.6887	9.4094	10.6774	8.7381	9.8316	10.6917	9.6120	8.2094	5.0779	12.2282	6.9240	12.0842	10.3096	4.3716	8.6908	7.0691	14.2393	9.3611	16.2073	6.0804	7.6782	12.1420	8.2591	10.2450	13.4943	4.0389	9.9179	9.2358
CLIC6	1.4559	11.6965	0.2682	0.4753	1.4534	21.8658	9.2722	2.4805	0.2742	6.9224	111.0310	13.4282	12.0224	6.7251	0.6309	9.0713	72.8778	47.1363	57.7862	42.2660	0.2556	0.2394	28.4062	5.6319	0.8619	0.6446	4.3852	0.9196	0.2338	0.1740	0.4516	1.2913	0.8226	1.0275	1.0488	6.0566	4.0911	4.3032	4.5877	1.3367	1.6477	1.6348	37.9280	35.6327	3.3922	0.7602	9.5663	9.7880	0.6526
NPBWR2	0.0000	0.0000	0.0000	0.0000	0.0000	0.0145	0.0000	0.0211	0.0000	0.0000	0.0000	0.0000	0.0000	0.0000	0.0000	0.0000	0.0000	0.0000	0.0000	0.0368	0.0000	0.0000	0.0000	0.0000	0.0000	0.0180	0.0000	0.0116	0.0085	0.0000	0.0000	0.0395	0.0465	0.0000	0.0000	0.0377	0.0000	0.0118	0.0000	0.0000	0.0000	0.0000	0.0109	0.0369	0.0000	0.0147	0.0000	0.0117	0.0113
ITIH3	0.0727	0.1258	0.0469	0.2000	0.0842	0.2424	0.0957	0.1930	0.1453	0.3072	0.1763	0.2070	0.2341	0.4397	2.2203	0.0680	0.0375	0.0645	0.2372	0.0294	0.1216	0.1126	0.5048	0.0814	0.3285	0.1824	0.0772	0.9648	0.2491	0.2542	0.1022	0.3964	0.1487	0.1447	0.0283	1.3346	0.1022	0.6428	0.2875	0.3508	0.1125	0.1628	0.0324	0.1742	0.2562	0.1240	0.0601	0.0936	0.2539
RBMXL2	0.0000	0.0000	0.0000	0.0062	0.0000	0.0091	0.0000	0.0199	0.0000	0.0000	0.0000	0.0000	0.0000	0.0054	0.0000	0.0000	0.0138	0.0000	0.0000	0.0231	0.0000	0.0000	0.0336	0.0000	0.0069	0.0000	0.0000	0.0000	0.0000	0.0056	0.0000	0.2480	0.0195	0.0000	0.0000	0.0000	0.0000	0.0000	0.0000	0.0389	0.0000	0.0097	0.0137	0.1237	0.0064	0.0000	0.0216	0.0295	0.0000
PRPF40B	0.2491	0.1352	0.4671	0.6734	0.1699	0.7079	0.4006	0.2964	0.6671	0.2090	0.5644	0.5852	0.3477	1.4798	0.7259	0.4625	0.7823	0.3035	0.5630	0.5024	0.7476	1.1412	0.5871	0.9602	1.2200	1.2272	0.7148	1.0524	0.9748	0.5912	0.3372	0.3728	0.7102	0.5615	0.5347	0.9258	1.2695	0.7535	0.4905	0.6997	0.3271	1.2779	0.5785	1.4515	0.5818	0.2858	0.5238	1.2161	0.4159
NIBAN3	0.0479	0.0051	0.0178	0.0385	0.1194	3.1333	0.4125	0.2148	0.0422	0.0420	0.3258	0.6359	0.0523	0.2414	0.0338	0.8467	0.0535	0.0760	1.9948	0.3629	0.0576	0.3937	4.5319	0.0824	0.0193	0.0369	0.0979	0.1494	0.0265	0.0386	0.1504	0.3626	0.2576	0.3076	0.0364	0.1401	0.0396	0.2590	0.1998	0.4657	0.0080	0.1424	0.0513	0.4715	0.2629	0.6313	0.0291	0.2726	0.3794
ACTB	1586.8921	690.2602	1212.0841	1367.2710	1241.8303	1501.9916	1537.2239	1359.7379	1079.8293	1864.9817	974.3624	1788.5943	1067.8433	1672.8469	2826.1909	1721.4733	1401.0334	879.4173	1404.9694	1186.6590	3327.4715	3061.6851	1135.7439	1416.8843	3135.4663	3132.2155	1518.5410	2886.6918	3445.7293	1031.6861	1670.3911	2043.9209	1701.8796	2196.8514	1780.4165	2244.3585	1793.7655	1950.3091	1627.7164	1993.4837	1702.7238	1512.1617	1290.5169	1338.8348	1764.7335	1596.0714	1198.8650	1813.4448	1953.1333
DIPK2A	2.3589	3.2142	8.0290	8.8677	1.4000	4.1353	2.9517	2.4653	6.7114	1.6933	5.1168	3.3294	3.5239	6.1655	5.5866	2.8296	4.1871	3.1826	2.7269	3.5926	7.7518	9.1083	4.2449	4.9880	5.8055	10.3765	4.4905	7.7497	10.1691	8.3121	13.3006	4.4527	3.8518	7.9628	0.8322	5.1093	3.5320	9.7242	2.4162	6.3720	6.4303	4.0385	4.7897	12.5308	5.5770	6.8581	5.9342	5.8055	6.0520
PTGR1	57.5554	25.1227	60.1119	29.8539	93.3111	10.8895	28.2074	60.4891	75.0404	52.2163	7.1863	27.8003	25.2362	15.3260	12.4041	39.0223	22.8794	37.7305	39.3024	44.1185	2.6975	4.5977	23.6650	19.8712	6.7938	3.6118	19.6035	6.0862	3.8584	23.8095	4.8978	6.2683	7.5551	12.5377	4.6460	8.4585	7.8129	4.2502	9.4638	9.9101	15.4317	18.5066	8.0139	8.6135	8.9407	14.3277	7.8610	9.0933	2.6615
CCDC92	3.8613	2.4946	2.4357	3.8448	5.2329	5.7868	4.0913	4.4763	2.9686	3.8639	5.3222	6.1128	3.8378	9.6820	11.7797	4.1497	4.2025	2.8418	4.8945	4.8695	13.2342	12.3110	5.3908	5.2876	12.9005	10.5545	5.7669	11.2467	10.6801	2.9227	3.7838	2.8038	3.7791	3.6159	5.5470	10.1013	5.2494	6.4129	8.4511	3.6993	4.2020	6.0008	3.7244	10.0818	5.8356	1.7480	4.1136	5.6841	5.3069
TMPRSS3	0.9180	11.7376	0.0251	0.1166	1.5774	6.6420	4.4686	1.5743	0.0238	4.0377	1.9706	15.5874	5.4263	5.6472	1.0266	12.2132	9.7012	10.5982	9.9746	12.8570	0.0156	0.0792	5.8890	23.9667	0.0242	0.0346	23.5711	0.2360	0.1305	0.0396	4.2797	1.9347	25.4382	0.2107	17.6646	4.2329	2.9038	12.5149	5.6518	10.0096	7.3572	5.1014	29.2443	1.8574	6.9652	12.2226	10.6874	3.2697	13.5415
AC005258.1	0.0000	0.0000	0.0000	0.0000	0.0000	0.0000	0.0000	0.0000	0.0000	0.0000	0.0000	0.0000	0.0000	0.0000	0.0000	0.0000	0.0000	0.0000	0.0000	0.0000	0.0000	0.0000	0.0000	0.0000	0.0000	0.0000	0.0000	0.0000	0.0000	0.0000	0.0000	0.0000	0.0000	0.0000	0.0000	0.0000	0.0000	0.0000	0.0000	0.0000	0.0000	0.0000	0.0000	0.0000	0.0000	0.0000	0.0000	0.0000	0.0000
AC099569.1	0.0000	0.0000	0.0000	0.0000	0.0000	0.0000	0.0000	0.0000	0.0000	0.0000	0.0000	0.0000	0.0000	0.0000	0.0000	0.0000	0.0000	0.0000	0.0000	0.0000	0.0000	0.0000	0.0000	0.0000	0.0000	0.0000	0.0000	0.0000	0.0000	0.0000	0.0000	0.0000	0.0000	0.0000	0.0000	0.0000	0.0000	0.0000	0.0000	0.0000	0.0000	0.0000	0.0000	0.0000	0.0000	0.0000	0.0000	0.0000	0.0000
HOXA3	0.9386	0.8238	1.7550	2.3267	0.5209	1.3607	1.4331	1.2007	1.7578	0.5663	2.6460	1.7967	0.8746	4.4276	6.5154	0.7482	0.5329	0.2884	0.9901	1.0270	8.0526	10.4031	1.1812	2.4926	4.3896	7.7787	2.2559	8.0038	8.3177	1.5645	6.6538	1.1026	1.0027	1.6328	1.8344	5.7126	2.1652	6.4396	3.0331	4.3674	2.6506	5.1918	0.8162	1.7037	2.9045	0.7604	2.3983	3.1713	5.5475
MYO16	0.0714	0.0040	0.0770	0.1238	0.0124	0.1539	0.0505	0.0275	0.0364	0.0329	0.2036	0.0790	0.0444	0.2066	0.3310	0.0878	0.0319	0.0433	0.1252	0.0535	0.3058	0.0882	0.1969	0.0348	0.0691	0.0991	0.0374	0.2468	0.1505	0.0330	0.0522	0.5809	0.0689	0.0670	0.0214	0.3528	0.0294	0.1179	0.1329	0.0253	0.0965	0.0784	0.0536	1.1228	0.1147	0.2071	0.0298	0.6631	0.1270
EFCAB10	0.1157	0.0550	0.0957	0.2168	0.1088	0.0610	0.0863	0.1053	0.1527	0.0976	0.0995	0.0932	0.0584	0.1223	0.1709	0.0601	0.0861	0.0371	0.0195	0.1156	0.0713	0.3951	0.1029	0.0510	0.0173	0.2260	0.1490	0.1761	0.1020	0.2731	0.1940	0.5173	0.1626	0.1662	0.4064	0.0989	1.5260	0.3722	0.1894	0.1514	0.2081	0.1707	0.2520	0.7744	0.4348	0.4003	0.5037	0.3072	0.3392
LEO1	5.6733	5.4193	8.7498	11.4432	8.1089	7.5502	7.7923	11.6908	8.9727	5.3437	5.0580	5.8369	7.7391	5.8705	3.6038	7.4319	9.3321	4.2702	5.3735	5.6134	4.6739	3.8280	6.9927	7.8497	3.0245	4.1384	11.0685	4.0973	3.3302	9.7710	10.3460	7.5459	9.6452	13.2777	9.3417	5.0097	10.5509	7.8117	4.9581	8.4559	15.6724	9.2549	19.5625	12.1488	8.0949	16.4307	6.9104	12.4296	10.0236
HMBOX1	2.6370	0.6899	1.5904	3.3459	1.9657	1.6214	2.7849	2.5537	1.7326	1.7418	1.9249	2.6262	2.1938	2.2266	3.7482	1.8821	1.5892	1.4690	2.4123	2.0712	3.9969	4.2855	2.0170	2.7278	2.6772	4.0855	1.1997	3.9335	3.5929	2.4613	1.8631	1.9382	2.5910	2.7903	1.2761	3.3165	1.4317	6.0248	2.0742	4.2518	1.9661	1.4151	4.9133	4.1834	3.9503	4.4337	1.4544	3.2696	4.2790
TUFT1	3.3315	2.7533	14.1342	13.9571	3.8682	2.8088	3.0782	3.0899	19.0105	3.3435	2.6924	5.6939	4.1485	4.0432	3.4824	4.2257	7.6355	2.3895	3.5052	4.0167	1.6548	1.4135	2.3559	6.1342	1.4549	1.8182	6.1843	1.7920	2.2912	17.6595	19.4698	2.8474	4.7451	5.9038	7.2774	4.2660	12.0953	5.7195	6.1167	2.9226	5.1517	7.9204	9.7213	4.3713	4.5609	6.5345	6.8567	5.8702	7.6513
TERB2	0.0000	0.0000	0.0821	0.0000	0.0000	0.0000	0.0000	0.0000	0.0000	0.0000	0.0122	0.0000	0.0000	0.0000	0.0000	0.0206	0.0000	0.0000	0.0000	0.0165	0.0000	0.0247	0.0000	0.0000	0.0000	0.0000	0.0000	0.0000	0.0000	0.0000	0.0088	0.8879	0.0698	0.0098	0.0558	0.0000	0.0000	0.0000	0.0000	0.0000	0.0000	0.0000	0.0197	0.3433	0.0182	0.0000	0.0206	0.1055	0.0000
UBE4B	6.2941	1.9317	11.1233	17.2765	7.2482	5.8089	6.3411	9.1921	13.2657	4.0373	10.0702	7.2678	7.9581	10.7232	13.0836	5.9092	7.8410	4.6798	5.5823	5.6319	11.2816	12.3335	5.1177	6.6163	9.0354	11.0480	7.1831	12.9555	9.7481	13.0606	4.5180	10.9265	6.0287	11.6175	3.5384	8.1022	7.6053	7.9758	6.8626	7.4269	10.8543	11.0033	12.0793	10.5952	11.5081	7.9015	10.0134	7.6765	9.1285
SMYD1	0.0218	0.0234	0.0000	0.0029	0.0411	3.6801	1.8935	0.0031	0.0224	0.0000	4.3944	8.9839	1.1516	15.1322	14.9547	0.0068	0.0000	0.0210	0.0000	0.0164	53.4534	59.9894	0.0212	5.9863	27.5202	51.6520	6.6992	58.7131	36.9194	0.0080	0.2140	0.4570	0.0092	1.2753	0.0138	14.4365	0.4147	0.0246	0.0031	1.4425	0.0000	0.0046	0.0065	0.1060	10.3745	0.0349	0.0611	1.4860	0.0034
PROK1	0.0000	0.0255	0.0000	0.0000	0.0000	0.0141	0.0436	0.0000	0.0105	0.1667	0.0000	0.0517	0.0649	0.0084	0.0000	0.0222	0.0425	0.1029	0.1080	0.0357	0.0110	0.0133	0.0519	0.0000	0.0320	0.0000	0.0131	0.0225	0.0000	0.0174	0.0094	0.3447	0.0301	0.1060	0.0150	0.0183	0.0414	0.0689	0.0100	0.0100	0.0000	0.0150	0.0106	0.2627	0.0392	0.0712	0.0000	0.0455	0.0110
RWDD4	3.2718	6.6721	6.9890	4.1935	4.1630	7.6533	4.0259	4.0140	4.7502	2.9935	4.5562	3.6556	3.4131	4.7183	4.5337	3.6670	6.2898	3.5902	3.0416	4.1767	5.5835	4.7876	5.5583	3.2770	3.6877	4.7680	6.2107	4.8932	5.3856	4.0593	6.8815	3.2154	4.4368	5.1597	8.1174	3.4709	3.6157	5.7544	3.5871	6.2769	7.4289	3.5605	3.0509	8.2635	4.6505	8.4593	3.4467	6.7014	4.4232
ATP1A1	112.6838	6.6247	14.2719	37.3396	168.1312	14.1092	74.9272	155.0514	42.3374	79.9025	12.1180	21.1647	133.2750	34.2916	21.3860	71.0275	35.4353	12.2415	15.8328	13.7856	5.6026	7.7616	13.4527	28.6264	10.7794	7.3329	39.3469	9.0806	9.1396	27.3488	56.0037	19.4260	24.0144	90.9459	13.8890	18.0820	80.1076	20.2876	35.3445	32.4371	36.2902	62.7348	57.2339	16.4162	67.6327	23.7736	7.8391	35.6434	34.2134
CUL3	2.5223	2.8027	8.2415	9.8231	4.0822	4.6740	3.6069	4.5720	8.3512	2.4088	3.4216	3.8824	3.9305	4.5330	3.4951	3.7615	5.5991	2.5201	3.2044	3.3146	3.8472	4.1849	4.4273	4.1049	2.9063	4.6455	6.2536	3.8962	4.5365	9.1609	5.4428	3.2966	5.5015	7.5107	2.9574	3.2171	5.1817	3.9002	3.4601	4.0132	7.6631	3.9300	12.3125	6.0238	4.4362	9.5624	3.6831	6.0833	5.8861
RAB11B	71.1039	39.2368	40.3169	39.2992	56.5480	77.3947	65.9988	45.0734	59.8270	83.6380	48.5991	88.7524	73.3142	79.4238	57.5507	90.3177	81.2395	80.3254	105.0758	111.8654	59.2794	54.1195	68.1843	88.8145	76.2524	53.6153	87.9886	47.4827	48.8475	38.6697	43.5864	54.7306	75.1025	50.3326	42.0393	92.7553	42.1889	49.0893	67.7121	69.1180	35.5307	60.9774	58.0622	29.3447	45.3092	47.6034	49.9336	43.4362	49.3484
ZNF277	2.5622	7.1619	4.7520	4.9408	4.7733	4.9102	3.3259	3.9159	3.3348	2.7163	5.1421	3.0433	3.6698	3.5012	5.2134	2.7289	4.1779	3.0400	2.4630	3.8692	5.5162	4.2852	4.8314	3.2222	2.8757	3.8594	3.9093	4.5849	4.6104	4.3923	4.7873	3.4514	2.9108	4.9621	4.3581	2.8418	4.6800	5.6450	3.9610	2.7617	6.0505	3.7841	3.2925	2.8924	4.1366	4.8931	5.1575	4.9712	5.0860
SIAH1	1.1640	2.8164	1.0977	1.0186	1.2298	1.1524	1.5943	1.4244	0.8352	1.3398	1.2133	1.1999	1.0496	1.6077	2.6491	1.3201	1.2043	1.5712	1.4475	1.6010	2.0564	1.2488	1.6040	1.0546	1.0545	1.5660	1.3895	1.4626	1.5765	0.9801	1.5841	2.0180	1.3068	1.5261	2.4404	1.5512	1.6419	1.5088	2.4932	1.3778	1.6983	1.3471	1.2938	1.3780	1.1915	1.6378	4.6462	1.3999	2.2527
PBXIP1	24.2240	17.0686	8.6906	29.3054	41.4169	44.3471	25.5809	24.3328	17.6100	23.1267	52.8893	43.6685	40.2186	76.3250	81.0705	31.8789	52.3276	29.1849	45.2878	45.6420	67.4033	49.2605	49.3204	50.1461	114.8084	67.9211	50.0347	66.5354	66.0269	14.7511	14.9995	11.0955	20.9750	18.9096	11.4578	68.0389	14.4964	34.8605	36.1859	26.0751	14.8814	33.0029	40.2620	24.8303	45.4636	12.6351	15.8609	22.4319	25.8994
DDX41	12.1580	9.2992	8.9354	10.0084	11.1134	14.4179	12.1434	11.9195	10.9215	12.3242	6.8720	13.2648	14.8074	12.4771	6.2486	15.7597	15.9536	10.1774	14.6142	12.6269	6.4863	6.5881	14.7511	14.6417	8.9507	6.1827	14.8422	6.0777	4.9444	9.0433	13.1073	18.7606	19.4634	17.9006	13.6785	13.9078	13.9481	10.3713	20.7413	12.4088	10.6553	21.0623	18.1957	14.9629	9.6796	13.7631	15.5076	14.8746	11.2136
FCHO1	0.5178	0.2305	0.0758	0.2010	0.6785	4.3198	1.3893	1.1438	0.2382	0.5132	0.5919	2.0846	1.0370	0.9370	0.2103	2.0891	1.3755	0.9228	3.7703	1.8020	0.1668	0.5008	4.3903	1.5773	0.1069	0.1748	1.1791	0.4618	0.1687	0.1172	0.9199	2.8293	4.3213	2.5682	2.1452	0.9312	5.5020	1.2891	1.2032	3.0163	3.5476	12.3342	1.8102	3.1670	1.2819	1.8157	3.6409	4.1288	2.6756
ZNF846	0.7621	0.8977	2.3418	2.5168	0.6053	1.3671	0.6517	0.9310	1.6627	0.3958	0.9880	0.8353	0.5314	1.5668	1.6117	0.7998	0.6472	0.2320	0.5129	0.6922	2.0515	2.9112	1.2386	0.8959	2.1710	2.0971	0.9680	2.2765	2.0667	1.9703	0.7233	1.0909	0.6965	1.0686	0.5249	1.1729	1.1861	1.1691	0.8168	0.9372	0.4114	0.5945	0.8153	0.9866	1.9287	0.9435	1.6202	1.3606	2.1295
SEMA5A	2.3282	0.2594	3.0850	4.1382	1.5972	0.8674	1.7244	1.7801	3.4849	1.0157	0.5298	1.4544	2.8271	1.6562	0.6006	1.5278	1.3051	1.1448	1.2144	1.6067	0.4505	0.6018	1.3064	1.8153	0.2968	0.5344	0.9423	0.6880	0.5798	4.6815	1.9921	1.1659	1.0677	4.2160	0.7252	0.8222	0.8488	3.3092	3.5858	1.2912	4.5960	8.7992	3.1242	0.5812	3.8625	1.6075	1.6178	2.7866	2.3808
CSKMT	0.9153	2.0493	0.9297	0.7979	0.5576	1.1976	0.8766	0.7758	0.7281	0.6927	0.3738	0.5733	0.7662	0.5315	0.5316	1.0602	0.7856	1.1548	1.2599	1.0530	0.4857	0.6686	1.0672	1.1279	0.5361	0.6097	0.9477	0.5848	0.6822	0.6441	0.4215	1.7251	1.2898	1.6371	2.4931	1.3606	1.5247	1.2954	0.7316	2.3504	0.6911	1.6512	1.4002	3.1704	0.7553	1.2461	1.1309	1.4374	0.8767
DUSP6	38.7329	6.1220	1.6546	1.3067	17.4463	13.6597	23.6247	12.3466	2.1315	40.0092	6.3607	13.4613	24.9352	15.6593	6.8206	7.7706	6.6487	5.2357	5.8751	6.9078	7.6836	6.1520	14.7361	9.5929	5.0288	7.9941	9.2059	8.6713	3.5768	3.1611	15.4970	8.1005	6.5662	8.0993	6.2708	13.3101	35.3519	10.6748	11.6103	13.6517	19.1120	9.3602	8.0357	5.7421	7.7817	8.0271	9.0537	12.5535	14.7258
SELENBP1	52.2165	40.0958	3.8512	8.5856	74.8124	36.6365	54.1376	49.9754	6.6207	60.9364	28.9050	62.5983	71.4168	44.2108	26.5897	73.0245	85.1044	37.7475	47.5185	54.3397	22.2112	20.6920	38.4964	73.1756	35.0311	20.5849	78.3676	21.1896	21.0551	5.9224	6.7205	12.9064	14.5191	11.4564	17.9861	18.0473	16.7568	15.9086	46.7533	22.3790	8.9459	35.7798	50.6549	8.0307	11.4311	6.7365	20.3517	11.8996	23.8208
CHRNA10	0.0858	0.1312	0.0913	0.1526	0.1037	0.2473	0.1272	0.0793	0.1511	0.1146	0.0474	0.2045	0.0780	0.2289	0.5042	0.3438	0.1150	0.1060	0.2227	0.2941	0.1417	0.3014	0.4994	0.1783	0.2197	0.1616	0.1489	0.2258	0.1142	0.2829	0.2288	0.5723	0.2094	0.3006	0.3953	0.2735	0.4692	0.5384	0.3872	0.4229	0.3353	0.1318	0.9724	0.2339	0.3540	0.3157	0.3660	0.2696	0.7833
NR4A3	12.3454	0.6629	0.3859	1.8333	0.1752	13.7420	9.7670	0.4909	0.4689	10.3016	46.8101	17.1966	2.8199	107.0435	68.3380	1.2952	1.5405	0.3556	0.5640	1.1529	13.2175	5.7104	6.5515	4.7529	20.0402	13.2430	3.4883	34.6912	10.4503	1.0304	0.6045	1.8587	1.3278	0.7346	0.4380	3.3428	0.7258	4.3613	1.9071	2.1218	1.3565	1.2709	0.6338	1.9655	4.3404	3.3597	1.7262	2.5818	2.3885
CALD1	16.3146	11.9925	27.7559	142.7140	6.5512	69.4069	27.5638	17.4610	40.1922	10.0499	107.2073	115.6163	25.9279	172.8917	623.3795	9.3903	11.3761	11.6647	11.4443	12.3107	913.1962	532.5178	24.5005	70.4807	541.5771	610.4048	74.5206	515.7460	728.4731	57.7870	51.1059	17.5954	28.1613	55.9088	21.0580	284.3532	20.4898	155.6059	29.1696	135.8004	48.4879	21.9459	8.2458	32.5801	231.0613	23.6681	55.8042	71.4843	30.5283
LEFTY2	0.0435	0.1086	0.0540	0.0407	0.0613	0.3354	0.3540	0.1062	0.0191	0.1355	1.1379	0.1156	0.1581	1.0827	0.1746	0.0949	0.0777	0.0418	0.0219	0.0869	0.1675	0.2025	0.3902	0.0958	0.0195	0.0902	0.1200	0.1849	0.0600	0.0212	0.0979	0.3034	0.1009	0.0388	0.0275	1.7172	0.0000	1.7488	0.0855	0.1708	0.0000	0.4949	0.0129	2.9764	0.1495	0.0087	0.0068	0.0693	0.0805
DPM3	54.1115	114.2319	20.9769	12.6208	37.1402	52.1570	50.6138	24.9824	10.3167	43.4968	28.4192	29.2037	35.4547	21.6793	37.0933	45.0724	34.1805	51.9885	61.6103	42.7371	39.5450	31.0823	49.3363	26.2012	37.5973	29.8909	27.9694	29.1135	36.4393	13.8555	17.2657	33.7905	38.9184	33.6028	117.7939	46.2273	27.9867	62.9115	96.6190	60.3127	19.5393	28.3625	46.5788	39.3425	22.4586	51.3649	66.8336	36.9556	31.1528
CAVIN1	31.5591	16.4149	27.5536	94.7693	14.3294	69.7134	33.9078	27.0522	55.1336	31.2353	101.0717	104.5358	52.5742	231.1796	243.2674	25.0774	29.4819	23.3741	24.0399	27.4948	213.4756	216.7323	34.5725	97.1787	348.4690	230.4622	84.0007	264.1521	226.3664	47.2470	33.5731	29.0929	84.8678	87.4177	19.5372	350.1065	23.3916	149.8847	49.2236	60.8902	60.5318	53.1192	10.0016	22.9637	186.4626	19.4272	30.0615	75.5124	29.4421
RBM48	0.8150	1.3817	1.2557	1.4807	0.8736	1.8743	1.1021	1.2256	1.3668	0.7226	1.0300	1.0731	1.0103	1.1027	0.8829	1.0207	1.2011	0.9652	1.4323	1.2405	1.6148	1.2555	2.5028	1.0713	1.5111	1.3293	1.5028	0.9626	1.2023	1.3455	1.4820	1.0311	1.2921	1.6893	1.7181	3.5610	2.4225	1.8546	1.4160	1.3677	1.6713	1.7181	1.3731	2.7040	1.6453	1.9033	1.4171	1.8605	2.2129
FAM186B	0.0418	0.0000	0.0454	0.2518	0.0229	0.0992	0.0468	0.1111	0.0736	0.0203	0.0847	0.0354	0.0317	0.0589	0.0405	0.0651	0.0280	0.0301	0.0527	0.0784	0.1417	0.1752	0.0456	0.0645	0.0937	0.0893	0.0269	0.2139	0.1034	0.1582	0.1577	0.2692	0.1102	0.1273	0.1454	0.0965	0.2424	0.3261	0.1408	0.1847	0.0583	0.1718	0.2298	0.4267	0.3046	0.1377	0.1333	0.3864	0.2161
HYPK	0.0511	0.0182	0.0317	0.0787	0.0381	0.0405	0.1093	0.0661	0.0694	0.0423	0.0448	0.0309	0.0194	0.0676	0.0389	0.1036	0.0609	0.1044	0.1161	0.0958	0.0630	0.0905	0.1116	0.0901	0.0439	0.0827	0.0447	0.1167	0.0632	0.1202	0.0897	0.1578	0.0647	0.0855	0.1105	0.0524	0.0352	0.0822	0.0754	0.1344	0.0048	0.0323	0.1804	0.0620	0.0457	0.1556	0.0437	0.0346	0.3452
USP50	0.0334	0.0358	0.0933	0.1275	0.0903	0.0347	0.0510	0.2520	0.0294	0.0439	0.1016	0.0666	0.0380	0.1001	0.0694	0.0469	0.0522	0.0843	0.1012	0.0814	0.0888	0.1821	0.1884	0.0110	0.0561	0.0948	0.0231	0.1973	0.0749	0.1928	0.0863	0.3900	0.1057	0.1266	0.1901	0.0193	0.0581	0.1975	0.0703	0.1792	0.0746	0.0634	0.2941	0.2894	0.1413	0.4252	0.1247	0.2156	0.5182
RAB43	0.6837	0.2417	0.1236	0.3172	0.4744	0.9415	0.6648	0.6267	0.3097	0.5584	0.4771	1.1265	0.9960	0.8632	0.4910	1.3717	1.0382	0.7369	1.2562	0.9906	0.1964	0.3673	0.8501	1.4747	0.4224	0.3283	0.9456	0.3544	0.4216	0.2019	1.0205	0.4810	1.5243	0.5653	0.3064	1.3739	0.6670	0.8747	0.8219	0.7123	0.2038	1.8387	1.0533	0.9633	1.0982	0.7872	0.2447	1.1141	1.1558
RAB14	21.9080	18.4858	36.3802	33.5226	22.7911	21.9117	20.4157	24.0689	28.1357	18.6249	13.9510	17.8699	20.1475	16.6181	15.7761	20.9180	32.1604	16.8308	16.0793	19.9993	15.3974	14.9376	23.6082	21.5590	12.6490	17.0065	31.5122	14.1799	16.6171	25.3273	45.2992	17.4843	23.2744	30.0700	17.5180	16.9996	22.9368	18.8237	25.9406	21.3285	40.6639	26.7346	29.4269	23.2505	19.0909	31.9817	24.9799	26.6677	28.6506
DIS3L	1.7977	2.9496	4.1763	5.7323	2.1664	5.0818	4.1835	2.6037	3.6138	1.0538	4.4076	3.6731	3.3585	5.7086	5.9663	2.2681	5.3899	2.0210	3.4787	2.9112	7.0098	6.8507	5.6407	4.7791	5.6185	7.0078	5.1824	6.3170	7.2976	4.9437	6.6288	3.9645	5.2165	7.4453	5.9008	4.2437	5.4132	5.3216	3.3035	6.8883	7.3606	3.8235	6.3537	4.7159	4.9208	7.2572	2.5254	4.5608	6.6635
LCN2	16.8335	121.8437	123.4206	191.9593	124.7944	913.7726	445.3050	129.0858	274.0276	171.2638	7.9079	1109.5785	812.6688	116.6028	38.5383	1246.7262	862.9044	1201.5160	1195.8061	1285.0563	0.4414	1.3227	1208.8744	1879.9964	2.3072	1.6424	2224.1058	10.6303	1.3327	180.2548	161.0637	329.1578	808.4966	101.3422	286.6013	1065.7176	540.2625	33.2052	272.0989	317.8679	56.6659	117.0077	2135.1650	5.7954	854.7973	142.4645	395.8728	225.1198	341.4474
NOP14	4.0676	2.9901	4.3941	7.3723	3.0726	7.1100	6.6115	4.7433	7.0523	4.1924	4.1742	5.4482	6.3741	6.3836	3.7365	7.7641	8.9730	5.1536	5.7784	5.1935	3.8902	4.3967	7.0849	6.9918	4.3805	4.5761	8.7072	4.3669	4.2799	7.5748	6.7968	10.4471	11.0947	17.1823	7.9356	6.2240	18.4675	10.5546	8.5743	11.5631	6.7102	18.8738	16.4801	6.4925	9.1597	21.0484	2.8321	11.7912	8.5655
HOGA1	0.0080	0.0000	0.2305	0.1989	0.0113	0.0332	0.0098	0.0241	0.2039	0.0140	0.0132	0.0058	0.0000	0.0281	0.0929	0.0000	0.0143	0.0115	0.0242	0.0180	0.0665	0.1205	0.0291	0.0106	0.0179	0.0527	0.0265	0.0755	0.0276	0.2868	5.8951	0.2701	0.0556	0.0641	0.6061	0.1782	0.0973	0.0578	0.0404	0.3327	0.0000	0.0202	0.0498	0.1725	0.0231	0.0335	0.0932	0.1299	0.2737
KCNJ3	3.5645	0.4265	0.0691	0.0027	7.0379	0.1523	3.2532	8.2457	0.0059	1.9522	0.9146	0.1616	3.4934	0.9422	0.6480	1.0858	0.1026	0.1168	0.2964	0.0709	0.0874	0.1434	0.0884	0.1428	0.0454	0.1286	0.1379	0.2552	0.1025	0.0099	3.0334	0.4783	0.1068	4.9939	0.3501	0.1143	4.7193	3.8748	0.2844	1.6393	0.1734	1.9257	0.4815	0.0881	2.9694	0.5459	1.6288	0.2938	0.0969
ZBTB42	3.2976	1.9469	2.3734	2.6131	2.4894	3.2108	2.5801	2.2978	3.2605	3.4103	3.3511	5.0744	4.1660	2.7609	1.4555	5.1672	5.6002	3.6881	5.4248	6.1223	1.2567	1.4747	3.7226	8.1679	1.9374	2.1973	4.9166	1.9706	1.2860	2.3937	0.9595	3.6022	6.0502	2.1896	5.0505	3.9913	10.9134	3.7042	3.9867	2.9179	1.8314	3.4159	4.1634	11.3455	3.4787	3.2887	2.4539	4.9482	2.5549
CUL9	1.4748	0.2550	1.9225	5.5017	1.6173	1.7008	1.5056	2.1921	2.4315	1.2283	1.9617	2.9401	2.0475	3.2530	1.8892	2.4874	2.8154	1.0027	2.7411	1.9157	1.8553	2.9709	2.5717	3.6967	2.5786	2.9908	2.6210	3.0454	2.8024	3.9581	5.0313	1.4815	3.2374	3.7247	2.1119	2.6028	2.4308	2.1292	2.3468	2.9790	1.4552	2.7812	3.3207	2.4555	3.6533	2.5304	2.4032	5.1050	5.7949
KCNA3	3.1977	0.6304	0.0374	0.3439	1.0758	6.6068	3.5219	1.5747	0.0825	1.6961	1.4796	7.3169	11.0968	2.2397	0.3614	4.9670	9.3101	3.7811	10.9799	10.9367	0.0990	0.3590	9.8333	8.7053	0.2279	0.4362	4.7728	0.1454	0.2078	0.0539	0.2817	0.9480	3.0642	2.2192	0.1015	0.5353	0.2735	0.4650	0.5016	0.6588	1.7931	2.5132	1.2822	0.1209	2.0094	1.1220	0.0687	2.0154	4.1082
GDF2	0.0000	0.0000	0.0000	0.0040	0.0000	0.0000	0.0000	0.0000	0.0000	0.0000	0.0000	0.0000	0.0000	0.0000	0.0000	0.0000	0.0000	0.0000	0.0000	0.0000	0.0000	0.0112	0.0000	0.0000	0.0000	0.0000	0.0055	0.0047	0.0000	0.0000	0.0000	0.4191	0.0127	0.0000	0.0000	0.0000	0.0000	0.0145	0.0000	0.0000	0.0000	0.0000	0.0045	0.0352	0.0000	0.0000	0.0093	0.0096	0.0000
NDUFS3	26.8796	24.0526	10.3411	6.8017	28.1616	19.9757	19.2584	22.4136	9.1155	24.8274	10.5713	11.9897	16.4705	8.5017	9.8718	21.5134	16.9240	19.7334	15.7478	15.7263	10.4970	9.8529	17.3295	10.3036	11.8270	7.9838	13.0452	9.5498	8.0863	7.5005	7.2856	31.6610	17.2198	17.9303	16.5028	8.9305	8.5081	17.4568	10.4209	18.8526	13.8071	19.2691	19.1339	16.2112	9.0891	16.0399	15.5521	9.0966	8.1765
AC011479.1	0.0000	0.0000	0.0000	0.0000	0.0000	0.0000	0.0000	0.0000	0.0000	0.0000	0.0000	0.0000	0.0000	0.0000	0.0000	0.0000	0.0000	0.0000	0.0000	0.0000	0.0000	0.0000	0.0000	0.0000	0.0000	0.0000	0.0000	0.0000	0.0000	0.0000	0.0000	0.0000	0.0000	0.0000	0.0000	0.0000	0.0000	0.0000	0.0000	0.0000	0.0000	0.0000	0.0000	0.0000	0.0000	0.0000	0.0000	0.0000	0.0000
NAT1	5.2445	4.6592	0.9101	0.9033	8.6634	2.8881	6.0659	8.4642	1.0688	5.2925	0.9182	4.8634	4.9415	1.2593	2.1706	4.0491	3.3537	1.6821	2.2120	2.3015	0.2867	0.3114	3.4110	2.3489	0.3580	0.2811	4.5327	0.5462	0.2213	0.5353	2.5971	5.9742	1.3498	6.5467	4.3804	0.6955	1.1612	3.0288	2.7313	5.0951	2.5764	2.9115	8.3437	0.7969	2.8577	8.3229	2.7417	2.1612	2.3850
GPRIN2	5.4539	3.5148	4.5296	4.0768	13.7093	4.3459	4.4310	8.6796	3.1643	4.8382	2.6341	9.2544	7.3174	2.5094	1.1891	8.7519	7.6433	4.2959	5.5053	8.0918	0.1556	0.1600	4.3729	11.8651	1.1392	0.1295	15.7929	0.5328	0.1278	3.7130	0.0134	5.7193	16.1130	2.9797	2.0547	3.7821	1.7281	3.1121	3.1551	2.8051	3.1677	11.0721	12.1254	4.5985	7.0496	2.4603	9.8350	1.3201	6.5095
IQANK1	1.0037	0.8470	13.1143	15.2087	1.1345	0.9626	1.4046	1.5188	11.0551	1.0523	0.8637	1.4559	1.4628	1.0963	0.2375	2.3681	2.6527	1.3034	1.8216	1.7396	0.0061	0.0557	1.2914	2.0920	0.0268	0.0292	2.4115	0.1193	0.0207	9.2887	16.7891	7.3424	14.8779	8.6569	5.3010	0.8643	10.6777	10.4855	3.2000	9.7143	9.3309	8.4539	17.5605	2.3765	9.0365	13.9593	1.6378	9.4084	8.5606
SLC29A2	7.2101	3.3256	1.6103	2.2893	13.3037	5.1756	6.5309	8.0705	1.6997	6.1189	4.4246	6.4220	7.2548	3.8459	1.2805	11.2523	8.9484	6.7257	6.1039	7.5170	0.4167	1.0553	4.7858	9.1646	0.9280	0.9325	8.8238	1.4616	0.6937	2.0171	11.9512	10.1590	22.4304	11.4421	16.4840	5.6885	20.9480	12.7226	10.9831	7.2215	14.8395	9.7365	29.9674	24.1951	7.9901	13.6720	14.9877	13.1277	13.0351
ANO1	2.3658	9.5266	4.4109	2.5545	1.7955	7.3474	8.2093	6.1270	1.7440	3.1724	9.3065	25.6555	7.5755	17.2535	11.0888	14.3185	41.8116	10.7414	8.3557	14.9160	11.3424	6.7356	5.0046	33.3028	10.1625	13.1134	22.5256	12.7217	7.8098	2.4091	4.4984	40.7813	31.3736	48.1817	1.7016	7.8026	7.8023	18.4482	2.7230	7.3420	32.8001	12.3394	37.9550	1.5086	20.1089	15.5958	23.6475	10.9927	27.3920
FADS3	0.9053	0.5411	0.6322	0.7948	1.1979	3.9111	1.3405	1.0642	0.6395	1.7403	1.8481	1.7102	1.1248	3.5373	3.0424	1.9490	1.6983	1.3964	2.8610	1.5039	3.0077	3.4365	5.3582	0.9954	2.0099	2.1075	1.3079	3.6803	2.3256	0.9296	7.1095	1.6527	2.6739	5.7427	1.7476	4.7749	1.9644	5.8386	1.4499	4.8086	0.9581	3.6351	1.2810	4.1100	2.6907	4.1050	0.7811	5.3762	1.3699
ST6GALNAC4	33.0770	7.0865	3.7605	5.8264	17.8255	20.5876	17.9810	15.6003	6.8295	17.6842	5.1273	15.4038	29.6920	10.7039	8.9090	25.9542	14.2148	10.3222	28.8230	23.1262	6.2124	7.4903	26.3950	18.5854	8.3178	7.9369	14.3748	7.7573	7.6483	5.0019	3.4639	8.9144	20.0910	18.4455	9.1907	15.6351	14.0984	10.5982	11.6905	14.7932	10.2433	28.3682	14.3796	8.9717	15.7139	5.0948	5.4722	10.4328	6.1998
GATM	11.9201	26.2982	6.3456	5.0936	39.6549	13.5572	11.9887	18.1797	4.8902	6.0273	9.6040	9.0349	15.7499	11.0445	4.3499	18.7674	12.0344	7.6238	11.7489	15.5526	3.1640	3.0477	13.8389	14.0512	2.2881	4.0759	22.0666	3.4125	3.1281	5.0204	29.3390	5.3575	4.4792	5.8223	9.8219	4.1759	13.2121	2.8650	23.8638	6.6362	0.9769	16.9855	8.9971	34.8881	12.3312	8.3169	8.0803	3.8099	26.3648
DPY19L4	1.0817	4.4888	2.1656	3.7962	1.8468	3.2595	2.0499	2.1215	1.6922	1.1933	4.0635	1.6263	1.9589	2.9596	2.6159	1.5498	4.5872	2.1486	1.8205	2.3291	3.1164	2.9091	3.0808	2.2838	1.9871	3.3962	3.3095	3.2088	2.7467	2.5396	5.8814	3.3191	3.6214	3.2105	3.5937	1.4789	5.6906	4.4438	2.3601	5.0187	8.5182	4.4129	5.7816	4.1682	3.9420	5.6006	7.4654	5.9651	4.9277
CCL13	1.8516	8.6204	0.6371	0.7437	0.5868	1.7440	0.9834	1.5792	0.0886	2.3985	0.4006	0.8467	0.9518	0.4823	0.8196	1.5433	0.3418	1.8572	2.2550	0.5132	3.2008	4.5677	6.6197	0.7452	4.0954	8.0512	2.6673	1.4453	2.1676	1.9468	0.7036	1.3612	11.3834	1.8666	0.6364	1.3318	0.7354	4.3719	0.9494	2.2698	1.8206	1.0692	0.0000	0.5458	4.1354	2.5317	0.0751	3.2723	0.5220
LRRC19	14.3662	0.8206	0.0086	0.0667	27.1561	0.0329	6.3551	25.8178	0.0122	5.0162	0.0817	0.1138	7.2042	1.3439	3.5950	3.4276	0.0784	0.0399	0.1258	0.0692	0.0726	0.2064	0.2486	0.0244	0.0414	0.0846	0.1479	0.4144	0.1944	0.1116	12.3319	0.4758	0.2044	4.2691	4.2919	0.2273	0.3293	0.2942	0.9217	1.5464	0.0464	0.4730	0.2387	0.2550	3.3905	0.2710	2.0725	1.3908	0.8039
GBP4	3.8732	2.2355	2.7475	2.9249	4.8475	13.2294	5.9139	9.7494	1.9830	4.6073	4.8532	12.1134	5.7938	8.8460	3.8153	5.8314	10.2197	9.8392	12.3581	8.5603	2.9180	5.1415	10.1355	8.5750	3.8033	3.7647	13.4288	4.1925	3.5735	3.0064	19.5859	18.9715	122.5028	8.3993	21.8830	12.0625	1.6802	11.3692	6.9823	13.0690	36.7257	11.7161	9.9911	1.3653	9.8246	124.0376	3.9523	11.7891	63.7891
HLTF	0.5169	0.9893	0.8500	2.5268	0.7396	2.5980	1.2360	1.0550	0.7868	0.3727	3.0651	1.3481	1.1753	3.4381	2.6234	1.0388	2.9492	0.9515	1.4072	1.3733	2.9899	4.3314	2.0849	2.3636	2.6546	4.0251	2.9851	4.2948	3.5043	1.0377	0.5418	4.1974	0.9220	0.7724	0.2017	1.3795	3.8514	3.5413	1.0377	2.0481	3.4546	1.4712	3.7260	8.8729	3.6418	3.5676	1.6630	5.1649	1.3218
ACAA1	20.8666	4.3280	5.9946	5.1116	21.9499	7.0307	9.1510	20.0827	7.4172	17.5116	3.6914	6.7287	18.6586	5.6978	3.8842	12.8297	8.2527	4.7792	5.3505	6.2056	1.9549	2.1500	6.6558	6.7077	3.6462	2.2065	6.6779	2.4999	2.2932	5.8726	1.9891	3.0703	7.7599	4.2218	3.5971	4.4302	4.7960	3.2788	5.0150	6.8252	3.7877	5.4930	3.0381	4.1601	5.4474	8.7128	1.9885	4.0998	3.5343
USP47	1.4751	0.9125	3.9765	7.1937	2.0536	2.3313	1.9537	2.3419	3.4648	1.4315	3.0690	3.1938	2.8037	3.9359	3.0859	2.0566	4.6233	1.7996	2.3175	2.3192	3.8127	4.5817	2.6913	3.5534	3.4052	4.3831	4.0687	4.0115	5.0186	5.8241	4.1424	1.8310	3.1235	4.1368	2.1284	2.0991	4.6932	3.1920	2.1039	3.5771	4.4689	2.0537	6.6418	2.5120	4.5143	4.8330	2.8650	3.7509	6.1158
TMEM128	8.5282	20.1108	5.5762	5.8382	8.1808	9.6171	7.6161	5.6622	3.6127	6.3107	4.9777	6.0206	6.1529	5.8308	6.2137	6.8938	8.6307	6.1209	5.6243	8.5843	7.4213	7.1404	11.2119	6.9424	6.6000	5.9916	7.8385	5.9364	5.8225	5.3052	11.4367	9.6435	9.4722	9.7600	14.7069	5.8185	5.4245	6.4862	6.9687	12.4892	10.2334	9.4332	8.0253	3.4642	5.2469	7.6743	7.8447	7.6037	10.4094
TMEM87A	3.6775	5.6564	7.9071	9.4378	4.3524	5.1456	4.5138	4.7539	7.2217	3.3765	4.4010	5.4635	4.9709	6.1964	6.0833	4.4855	7.4582	4.9524	3.9453	4.5166	5.3361	4.9292	6.4122	5.8345	5.2103	5.1307	7.0374	5.0753	3.8125	9.3456	13.2126	7.5621	5.7773	6.6699	7.9290	5.7871	8.0244	6.4406	5.1433	8.4681	11.9476	6.7230	7.6710	7.4049	6.7170	12.2030	5.6930	6.7768	9.0368
TSC1	1.0541	0.4918	1.7123	3.6083	0.8665	1.3808	1.2933	1.6181	1.9382	0.7268	1.5903	1.8526	1.3044	2.2667	1.8483	1.2444	1.3998	0.8142	1.6872	1.2393	1.8492	2.2916	1.7258	1.8893	1.9142	2.3858	1.2202	2.2961	1.9233	2.6580	3.3912	2.0156	1.9375	2.3550	1.6297	2.2971	1.7497	1.9126	1.1805	1.9715	2.0012	2.2095	2.8837	5.6788	2.4044	2.4038	2.2645	2.6139	4.2478
PAICS	7.8896	5.4134	8.1874	10.9703	4.5140	10.7856	12.3559	7.5953	8.7105	4.7249	3.2561	7.2600	8.1330	6.1108	4.7566	8.7460	8.9686	6.0501	6.5535	6.4984	5.3674	5.4032	9.6925	6.9188	4.2829	5.8758	9.9572	5.1269	5.5702	10.5151	15.6613	17.1332	24.2631	28.9091	23.2598	6.8644	30.7553	18.4871	13.0789	23.8584	18.7568	21.9387	25.5036	23.1496	13.8777	35.7991	10.9981	27.5524	10.1287
UBA5	2.6799	3.5860	2.8851	3.6411	3.5296	4.0069	3.6018	4.1916	2.3506	2.3639	3.5787	3.1314	3.9861	3.3252	3.6939	2.8169	5.7776	2.8048	3.0386	3.3270	4.6448	4.1776	4.6110	3.0502	3.3349	3.8699	4.4374	3.7829	3.9483	3.3413	7.2261	3.3241	3.8999	4.9023	5.2197	2.8200	3.5633	3.4332	1.2895	4.9065	2.1381	3.1719	5.2795	4.9895	3.5103	5.0741	3.0701	4.5924	6.0175
SH3GLB1	10.2545	9.6402	25.8518	24.9186	13.2275	12.9354	11.1880	15.5919	19.8510	10.5974	10.2171	11.2717	12.0665	13.0187	15.5327	10.3950	11.9135	6.9763	8.5871	9.4557	18.9860	22.5902	12.2896	10.9572	16.2915	22.2999	14.7389	20.6804	22.1582	22.1807	15.2800	12.4814	16.0609	18.6177	15.7084	12.6138	11.7444	16.8885	9.6361	15.1057	29.5905	10.4836	22.4106	6.3100	19.5126	15.9566	14.2979	17.0804	15.2350
CHD1L	0.1078	0.0495	0.0359	0.0804	0.0398	0.0686	0.0941	0.1229	0.0237	0.0540	0.0298	0.0838	0.0490	0.0543	0.0320	0.1224	0.0207	0.0555	0.0700	0.0173	0.0641	0.0517	0.1009	0.0509	0.0449	0.0423	0.0468	0.0546	0.0372	0.0903	0.0734	0.1240	0.0780	0.0996	0.1608	0.0237	0.1575	0.3086	0.0454	0.1070	0.0817	0.0877	0.2438	0.3017	0.1081	0.2953	0.1078	0.1363	0.2889
FLT3LG	0.1164	0.0000	0.0108	0.0701	0.0328	0.0829	0.0427	0.1004	0.0205	0.0408	0.0257	0.0760	0.0318	0.0492	0.0919	0.0435	0.0104	0.0000	0.1410	0.1397	0.1453	0.3904	0.1186	0.0462	0.0887	0.1237	0.0450	0.2530	0.1326	0.0810	0.0694	0.5248	0.1473	0.0830	0.1104	0.1791	0.0506	0.1686	0.0343	0.0980	0.0130	0.0589	0.1712	0.4209	0.1441	0.0906	0.1412	0.1225	0.3558
AL162231.1	0.0906	0.0194	0.0000	0.0145	0.0000	0.0322	0.0221	0.0078	0.0159	0.0317	0.0000	0.0394	0.0165	0.0574	0.0376	0.0169	0.0081	0.0261	0.0000	0.0136	0.0921	0.0101	0.0132	0.0000	0.0325	0.0199	0.0200	0.0428	0.0625	0.0133	0.0360	0.0583	0.0344	0.0000	0.0458	0.0139	0.1182	0.0262	0.0229	0.0152	0.0000	0.0229	0.0161	0.0364	0.0224	0.0325	0.0085	0.0520	0.0168
FITM1	0.5134	0.4450	0.1138	0.1080	1.0117	0.2902	0.4629	0.6430	0.2153	0.5713	0.0946	0.1773	0.8449	0.1551	0.1727	0.5715	0.2950	0.2820	0.2221	0.3300	0.0113	0.1913	0.2846	0.3233	0.0438	0.0985	0.1485	0.1386	0.0844	0.2867	0.0680	0.7480	0.2784	0.2943	0.4639	0.2634	0.1914	0.2478	0.3707	0.2778	0.0683	0.3402	0.2615	0.2578	0.0807	0.3661	0.9584	0.1403	0.4189
BUB1B	0.8610	1.0730	1.8522	2.1525	0.7888	3.4803	1.6864	2.4513	1.9280	0.5594	0.2298	1.0014	0.9788	0.4029	0.0617	2.0337	3.2377	0.7813	1.1913	0.9073	0.0412	0.2365	1.6042	1.0405	0.0499	0.0353	2.5823	0.1789	0.0564	3.0298	2.4653	8.4146	6.5698	7.4566	4.2251	0.3598	7.4554	2.2932	2.8544	4.4855	5.1686	4.7087	5.0093	14.0078	1.8651	13.3568	3.5955	10.1624	6.9337
RSPH10B2	0.0000	0.0071	0.0000	0.0027	0.0031	0.0118	0.0081	0.0000	0.0000	0.0000	0.0000	0.0000	0.0060	0.0047	0.0000	0.0186	0.0000	0.0000	0.0100	0.0050	0.0000	0.0482	0.0097	0.0000	0.0059	0.0024	0.0000	0.0031	0.0115	0.0024	0.0053	0.1496	0.0168	0.0000	0.0336	0.0000	0.0202	0.0448	0.0000	0.0084	0.0000	0.0042	0.0118	0.1433	0.0027	0.0080	0.0062	0.0476	0.0092
TOMM34	12.7439	10.8594	8.2077	8.6724	11.7718	15.5061	18.9404	11.2853	8.9885	15.7725	8.7551	17.6704	14.8267	12.3140	6.5656	21.5888	20.8759	11.8141	12.3301	16.3566	6.5284	8.0437	18.1682	14.2997	7.9997	6.6246	17.6907	5.7433	5.6801	7.9178	37.0211	48.2344	23.5400	30.0061	21.2702	12.1058	37.9359	21.5029	52.0863	31.0540	40.9628	40.8844	31.6437	47.3437	16.4119	24.9635	19.6436	33.7390	25.8319
SLC22A2	0.0000	0.0000	0.0000	0.0200	0.0104	0.0986	0.0237	0.0048	0.0024	0.0065	0.2602	0.0281	0.0252	0.3200	0.0690	0.0000	0.0025	0.0000	0.0000	0.0125	0.1101	0.0867	0.0040	0.0879	0.1663	0.0872	0.0214	0.1936	0.1338	0.0041	0.1804	0.5439	0.0105	0.0099	0.0140	0.0724	0.1421	0.0160	0.0023	0.0023	0.0186	0.0385	0.0025	0.0862	0.0274	0.0000	0.0000	0.0318	0.0000
RAB26	2.6763	2.9086	0.5331	0.2941	2.6922	1.5489	1.8216	1.4581	0.1700	1.5946	2.1867	0.5698	2.3128	0.6523	0.1660	2.6645	3.0467	1.7854	1.9556	1.8872	0.1108	0.1712	2.1606	1.5319	0.0776	0.1122	1.0514	0.2516	0.1701	0.4244	1.5076	0.4074	0.8592	0.4987	1.0779	0.6864	0.5387	0.2892	1.0431	0.6051	0.1041	0.4042	1.4719	0.4012	0.8351	0.2632	0.4536	0.4775	0.7091
ISCA2	4.6433	9.2054	3.2324	1.6626	4.3359	5.8172	3.8124	3.7299	2.0586	3.9857	2.5918	2.9389	4.5613	1.9490	1.9705	4.4854	3.6854	5.4949	5.7372	5.3136	2.4100	2.4793	6.3911	3.5917	1.9241	2.1022	4.4811	2.1162	2.0263	1.7013	2.8018	3.3329	4.6975	3.3253	5.2639	2.4016	2.5438	2.7331	3.0720	3.4149	3.9565	3.4216	1.8257	7.0612	2.2367	3.6933	4.2520	2.8437	3.0278
CMSS1	1.0664	1.6981	0.8688	0.7957	0.4150	2.1880	1.6928	0.6163	0.7123	0.8109	0.8616	1.2035	0.9405	1.6442	1.5262	1.1519	0.9491	2.0015	1.2040	1.1582	1.4068	1.5314	2.2678	1.2158	2.1200	1.4936	1.5052	1.1401	1.3360	0.8253	1.7366	4.0340	1.5326	1.8548	1.7239	1.5527	3.9670	2.2832	1.5063	2.7622	3.0210	2.6513	1.9116	5.6298	1.1626	2.5359	4.3952	1.9475	1.3943
TAF3	2.8744	1.5208	2.7903	3.6190	2.7033	4.0090	3.1708	3.2783	2.5309	3.3187	5.2793	5.0519	3.2753	5.7405	7.8220	2.5164	3.6444	4.1935	4.4243	4.4795	8.2909	6.7920	4.2081	3.5856	4.4681	7.0550	4.2591	6.6618	6.8473	2.8086	10.5044	5.3727	4.0456	6.3235	7.3320	4.5125	5.5454	9.9393	5.7130	4.6555	5.8284	3.7047	4.0650	11.6057	5.7646	6.3705	13.6456	5.1311	7.4901
UBTD2	10.2331	8.5002	5.3474	5.6596	12.8299	7.9555	9.6152	12.7144	4.5929	6.8978	5.0270	8.5077	10.4557	8.7679	7.7953	9.0404	12.1444	5.7548	5.8083	7.1088	7.4528	7.8337	7.3738	7.4336	7.4438	8.2043	11.7792	7.4642	9.4684	4.7245	9.5227	7.7124	9.8340	15.6756	11.0227	7.2172	11.4685	11.4905	6.5424	8.4540	12.7656	13.3859	12.9875	8.1285	10.9604	8.1223	18.0723	18.5298	8.3231
TTC39A	1.6312	5.2440	3.7264	3.7932	2.0815	2.8919	3.6847	2.9596	2.8118	3.0263	1.9410	8.7363	4.8463	2.1736	1.3793	5.2479	9.7083	6.3622	5.4381	6.5412	0.1276	0.1622	2.4101	9.7474	0.0872	0.1685	12.1304	0.1622	0.1087	3.8131	1.5688	3.4074	1.7507	0.0931	2.5244	1.1163	5.3689	1.6654	7.0735	0.9143	1.0057	1.0586	5.1104	2.3367	4.0968	0.6317	2.9789	3.7447	1.4978
CENPL	0.6404	1.2344	0.8788	1.0885	0.4628	1.8325	0.5723	0.8429	0.8310	0.3938	0.4771	0.6845	0.7050	0.5892	0.5463	0.9456	1.1931	0.8068	0.9901	0.6067	0.6576	0.5276	1.0007	0.8380	0.6557	0.6717	1.3588	0.7485	0.5050	1.0053	1.6016	3.2567	1.9534	3.4898	2.6136	0.7833	3.4985	2.2194	2.2404	1.4809	2.1495	2.4133	2.4611	6.7944	1.2906	2.2776	5.9711	2.4888	2.2635
TMSB10	2495.6145	3022.0459	833.1627	455.2653	1306.7730	2536.6903	2138.4560	1037.3347	736.4496	2294.1932	405.0997	1390.1460	987.3229	615.1236	494.2673	1741.2156	1184.9628	1962.6112	1676.5787	1927.2794	412.3271	365.8281	2248.0989	776.0283	552.9488	345.3322	1266.8027	441.3602	428.3001	570.6517	1624.6654	2710.0356	3107.8798	1733.9715	3779.6079	1622.2192	1978.9720	1666.8874	3546.6906	1871.9895	2004.7310	1850.5852	976.0985	2087.5383	736.2923	1426.2333	1532.3317	732.1231	1556.9364
GLI3	0.5065	0.2468	0.9679	3.3593	0.2032	0.5500	0.7610	0.6303	1.1531	0.2370	1.2054	0.9020	0.5589	1.9434	2.2885	0.3996	0.3970	0.3877	0.5780	0.4069	2.5950	4.8044	0.7477	1.3239	2.3414	5.6110	0.8644	4.1717	5.3643	2.3917	0.4588	0.8853	0.7199	0.6969	0.1625	2.9593	0.2653	1.3686	0.3377	1.1638	0.8030	0.8533	0.1038	0.2013	1.9296	0.4300	0.3787	2.8598	0.8339
CHMP7	7.8411	4.9381	3.6374	5.6274	6.2833	13.0575	6.8174	6.8341	5.7368	5.7959	5.8798	10.1572	9.7729	9.9055	8.0815	7.5961	10.0970	5.3784	10.0468	7.5302	9.0238	9.1567	13.0845	9.8940	9.7690	9.5966	10.6769	8.1188	8.3101	3.6921	6.5468	8.5955	14.5568	12.3752	7.6305	9.4627	5.1133	10.7631	6.0886	15.8933	10.5880	7.4612	15.3543	7.1812	10.0870	15.8778	3.3104	8.8414	9.4410
TRMT61B	3.5792	5.4481	2.1670	3.2296	5.9245	5.6108	3.5583	4.5739	2.0138	2.8973	2.4406	3.0849	4.0870	3.3034	2.3477	4.7578	5.3726	1.3885	3.3051	3.3823	2.7752	4.3066	4.5082	4.3300	2.7264	4.5333	4.2011	3.8673	2.5098	2.1171	3.1499	2.9205	2.9143	3.8573	1.9693	2.7170	5.4458	4.4395	2.1430	3.1948	5.2161	7.5423	4.2282	7.4715	4.2449	5.4129	2.0223	3.8376	4.4302
OR1Q1	0.0000	0.0000	0.0000	0.0141	0.0000	0.0000	0.0000	0.0000	0.0000	0.0000	0.0000	0.0000	0.0000	0.0000	0.0000	0.0328	0.0157	0.0000	0.0000	0.0263	0.0000	0.0980	0.0255	0.0000	0.0157	0.0000	0.0000	0.0000	0.0000	0.0000	0.0139	0.7338	0.0665	0.0000	0.1330	0.0000	0.0457	0.1692	0.0000	0.0148	0.0000	0.1109	0.0313	0.3169	0.0145	0.0420	0.0000	0.4359	0.0000
ARHGAP45	5.1778	1.1373	0.6873	2.2332	4.9943	16.1472	5.1538	5.0851	1.6763	4.4023	3.8909	10.2496	8.5193	6.3428	1.3351	9.9022	7.9912	4.3263	14.7390	8.4033	1.3995	1.6328	25.5669	7.5568	1.5472	1.5700	6.3695	1.7563	0.9386	1.3407	4.1710	4.2929	15.8987	7.2813	4.4704	7.6619	4.7380	6.9139	6.2475	3.8774	2.5859	8.3801	4.5758	5.5443	6.3325	5.1535	1.4547	7.4206	15.8536
APOL3	3.1213	2.4105	1.4793	1.7632	2.9513	7.7734	4.6047	5.6078	1.6361	3.2861	3.4270	8.3796	4.4825	5.9769	2.2792	4.6617	5.3516	5.1885	6.8086	6.7866	3.1638	5.3349	9.3100	6.5852	3.3239	3.0170	7.5858	3.5196	3.0716	2.9250	5.1319	7.6026	21.1717	4.0376	4.9423	8.2852	2.3175	5.5906	3.1354	5.7218	6.2665	5.9117	4.6494	0.6315	7.3010	9.3016	1.4409	4.3410	15.6982
CFAP300	0.2128	1.1257	0.3379	0.3921	0.0706	0.7651	0.3440	0.1133	0.2369	0.2705	0.3253	0.4176	0.0911	0.5513	0.6085	0.2107	0.3971	0.5774	0.3979	0.4411	0.6538	0.3428	0.7468	0.4138	0.3870	0.6510	0.3041	0.6090	0.4579	0.3989	0.1144	1.0479	0.1267	0.1339	0.1821	0.3659	1.0017	0.6162	0.6115	0.2001	0.9015	0.2612	0.4017	0.5279	0.4389	0.1050	0.9169	0.7361	0.1043
SHCBP1L	0.0000	0.0357	0.0000	0.0000	0.0000	0.0066	0.0000	0.0000	0.0049	0.0000	0.0123	0.0081	0.0000	0.0157	0.0092	0.0000	0.0050	0.0000	0.0000	0.0000	0.0154	0.1428	0.0081	0.0000	0.0000	0.0203	0.0000	0.1207	0.0307	0.0000	0.0044	0.3936	0.0984	0.0050	0.0281	0.0085	0.0097	0.0483	0.0000	0.0047	0.0000	0.0141	0.0099	0.6360	0.0000	0.0000	0.0156	0.1700	0.0000
CIAO3	2.1528	1.8538	0.9222	1.2970	2.0150	2.2931	1.7023	1.5352	1.8379	1.9176	1.1406	2.1670	1.9318	1.9588	1.1276	2.7518	2.5736	1.3927	1.7600	2.4309	1.1183	1.1874	2.4898	2.2462	1.5721	1.3329	2.2827	1.2279	0.8223	1.3092	1.9788	2.0167	4.3398	2.1023	2.1459	2.4754	5.1417	1.6477	3.9874	2.0444	1.0307	3.6499	1.9430	2.5732	1.6837	3.0499	2.3970	1.7517	2.6726
HSBP1L1	4.1023	7.3561	13.2173	4.7402	5.8329	6.8598	4.5337	4.6742	12.8068	3.8515	4.5997	2.7628	3.3606	2.9259	2.0632	5.0539	5.8566	5.5863	4.8804	7.0074	1.9944	1.4105	8.4224	4.8653	2.7580	1.5684	5.3846	1.8920	1.6971	9.1916	6.3185	7.5495	14.1612	6.2132	20.6530	1.9415	2.6767	5.2493	12.1912	7.3369	7.9902	7.3615	13.6128	28.2111	4.1308	5.7923	8.5388	4.3283	3.7695
CASP8	3.2976	3.1491	4.0670	3.3323	4.8756	5.1278	5.7125	7.0829	2.9458	2.4101	1.8133	3.6855	3.9847	2.6645	1.6953	4.8971	5.3228	3.0863	4.1205	4.5585	1.6811	1.6261	8.2007	4.0162	0.9676	1.8498	5.2660	1.8519	1.6957	4.1846	7.8296	8.7128	9.3002	6.9705	7.6743	2.9633	6.5755	5.3341	3.3116	4.1478	6.4309	3.7345	8.0183	4.7199	6.8711	8.8138	5.6498	10.2973	9.6590
ARMCX6	1.2511	4.4038	2.5281	1.5877	1.0827	5.8930	1.9590	1.1419	2.7949	1.5240	2.0165	2.1238	2.3603	3.4617	2.5939	2.3523	3.2715	2.2453	3.4461	3.1940	3.2920	1.7931	5.3559	2.8162	3.6150	3.3448	3.5278	2.4461	3.8318	1.0973	0.5393	3.1291	1.4904	1.0445	3.8553	3.7278	1.8122	3.3473	4.3839	3.5510	3.5302	1.6331	0.5695	3.1814	2.2515	3.4602	1.8199	1.1075	3.0943
EIF2S3B	0.7109	0.3806	1.3367	1.7462	0.3343	0.4950	0.3006	0.7132	0.1986	0.2955	0.9601	0.4462	0.7212	0.3373	0.4829	0.5753	0.2627	0.4928	0.4968	0.3691	0.5246	0.8483	0.1592	1.3199	0.4596	0.7713	0.6342	0.4651	0.5239	0.4358	0.9288	2.4438	1.4445	0.6279	0.5275	0.5891	1.1062	0.9108	0.1670	0.3625	0.2748	0.5966	3.0837	0.7415	0.7334	2.3751	0.4275	1.0592	0.5572
EXTL2	0.6848	3.5959	0.9911	1.9221	0.6518	2.3898	1.6932	1.0316	0.8282	0.9592	2.3587	1.6756	1.3056	3.2800	3.8058	1.0570	2.3784	1.0707	1.4117	1.6769	4.0587	3.7313	2.3596	2.0514	4.2454	5.3047	2.4467	3.7696	3.7967	1.3483	2.4978	2.9761	0.9448	2.7114	3.2719	2.2411	2.1212	4.6919	1.0982	2.9895	5.6900	1.5603	3.3358	3.5882	2.6146	3.1879	3.6387	6.0802	3.1754
MANSC1	7.2676	13.5351	16.5020	12.7466	10.0315	7.8358	10.2720	11.7161	13.7345	6.4802	7.5790	11.5891	11.6849	9.4363	8.4148	9.2023	16.1883	9.6098	6.2216	11.6698	6.5298	9.5022	6.9206	16.2178	7.3850	8.6858	21.3465	9.6219	7.1622	17.0520	12.8730	8.8192	4.5393	15.3550	22.9493	11.7687	17.1331	9.9681	22.0334	8.5898	24.3819	10.1314	27.5388	3.2363	10.7655	14.1089	6.5397	12.0587	9.8505
INTS4	1.7964	1.2278	2.3082	2.9497	2.3955	2.8454	2.6078	2.8814	2.0673	1.6587	1.8689	3.1049	2.7262	2.9038	2.0875	2.6551	3.7776	2.2831	2.6373	2.5838	2.0877	3.0035	3.6674	3.0111	1.9138	2.4384	3.8233	2.7784	2.3825	2.3388	3.6053	4.1589	3.9589	5.2369	3.5052	2.6217	7.7693	3.6611	1.9986	3.9109	5.2596	2.7420	4.2569	4.5215	3.4875	5.0730	3.4323	4.5825	4.8957
AC092442.1	0.0000	0.0000	0.0000	0.0000	0.0000	0.0000	0.0000	0.0000	0.0000	0.0000	0.0000	0.0000	0.0000	0.0000	0.0000	0.0000	0.0000	0.0000	0.0000	0.0000	0.0000	0.0000	0.0000	0.0000	0.0000	0.0000	0.0000	0.0000	0.0000	0.0000	0.0000	0.0000	0.0000	0.0000	0.0000	0.0000	0.0000	0.0000	0.0000	0.0000	0.0000	0.0000	0.0000	0.0000	0.0000	0.0000	0.0000	0.0000	0.0000
SKOR2	0.0000	0.0513	0.0000	0.0032	0.0000	0.0379	0.0000	0.0034	0.0000	0.0047	0.0000	0.0116	0.0653	0.0028	0.0033	0.0000	0.0000	0.0000	0.0242	0.0000	0.0037	0.0625	0.0000	0.0633	0.0107	0.0058	0.0000	0.0151	0.0055	0.0000	0.0032	0.2185	0.0303	0.0000	0.0303	0.0184	0.0035	0.0231	0.0000	0.0000	0.0000	0.0000	0.0000	0.1563	0.0000	0.0000	0.0223	0.0649	0.0000
AC011452.1	0.0000	0.0000	0.0000	0.0000	0.0000	0.0000	0.0000	0.0000	0.0000	0.0000	0.0000	0.0000	0.0000	0.0000	0.0000	0.0000	0.0000	0.0000	0.0000	0.0000	0.0000	0.0000	0.0000	0.0000	0.0000	0.0000	0.0000	0.0000	0.0000	0.0000	0.0000	0.0000	0.0000	0.0000	0.0000	0.0000	0.0000	0.0000	0.0000	0.0000	0.0000	0.0000	0.0000	0.0000	0.0000	0.0000	0.0000	0.0000	0.0000
SRFBP1	1.4588	2.5313	2.8059	3.0451	1.0465	3.3054	2.0031	1.8547	2.0158	1.1819	2.0549	1.9231	1.7625	2.6720	2.2656	1.6330	3.1029	1.2129	1.4672	1.7089	2.5551	3.5596	3.0840	1.8166	2.1764	3.3977	3.0930	3.3305	3.5766	2.4932	6.5995	3.6180	2.9845	3.2809	3.2327	2.3516	3.8029	4.1739	2.9737	3.6028	4.5607	2.8825	3.4318	2.7967	5.0966	5.4538	2.6685	6.8337	3.0428
TDRD6	0.0293	0.0078	0.0921	0.1060	0.0293	0.2501	0.1902	0.0900	0.0339	0.0171	0.0223	0.1913	0.0500	0.0529	0.0670	0.0206	0.0622	0.0740	0.1553	0.0824	0.1254	0.1454	0.1786	0.1115	0.0148	0.1624	0.0850	0.1091	0.0493	0.0792	0.1572	1.1742	0.4845	0.2483	0.1460	0.0592	0.1084	0.3025	0.0926	0.1449	1.2092	0.2711	0.1045	0.1527	0.3281	0.2173	0.0787	0.5747	0.6788
POM121C	3.7511	0.6049	3.0439	6.2684	2.2845	3.8358	3.5699	3.8433	4.1434	3.1792	4.1317	5.0972	4.4697	6.0312	4.2319	5.3496	6.2496	2.9161	4.3738	4.3722	4.0988	5.4675	4.1630	5.3841	4.7501	5.4277	5.1203	5.3630	4.2929	5.4205	13.6052	5.7129	8.2872	11.2478	5.2927	7.8245	9.8019	6.6595	6.4849	8.4237	4.1577	7.0864	8.8019	6.4927	7.0984	7.8420	3.2198	9.1906	10.6780
AC138647.1	0.0000	0.0000	0.0000	0.0000	0.0000	0.0000	0.0000	0.0000	0.0221	0.0000	0.0000	0.0000	0.0000	0.0000	0.0000	0.0000	0.0000	0.0000	0.0000	0.0000	0.0000	0.0281	0.0000	0.0000	0.0225	0.0000	0.0000	0.0000	0.0000	0.0000	0.0000	0.1616	0.0000	0.0000	0.0000	0.0000	0.0000	0.0000	0.0000	0.0000	0.0000	0.0000	0.0000	0.0756	0.0000	0.0000	0.0000	0.0480	0.0000
OR2A25	0.0000	0.0000	0.0000	0.0000	0.0000	0.0106	0.0000	0.0000	0.0079	0.0000	0.0000	0.0000	0.0000	0.0000	0.0000	0.0167	0.0000	0.0000	0.0000	0.0000	0.0083	0.0300	0.0000	0.0000	0.0080	0.0000	0.0000	0.0253	0.0000	0.0000	0.0355	0.7197	0.0113	0.0080	0.0339	0.0000	0.0000	0.0000	0.0075	0.0000	0.0000	0.0000	0.0000	0.0269	0.0000	0.0000	0.0083	0.0085	0.0000
HPDL	1.5960	4.5111	0.5875	0.9616	1.8501	2.7978	4.1032	2.4564	0.4494	1.3227	0.9133	2.1941	2.0928	2.0995	0.2159	5.9700	4.2632	3.5857	2.3604	3.1176	0.2574	0.2801	1.6476	4.2460	0.0998	0.2855	6.2617	0.4472	0.1730	1.0472	3.7455	25.2826	7.3737	0.2896	1.6902	1.1282	7.7097	11.1268	2.6421	10.6137	14.2598	19.1443	11.2176	23.5415	9.2349	1.7454	12.2203	15.6554	18.0495
TAF9	11.7801	27.4825	11.7854	9.2622	10.0317	19.8058	16.1283	11.5305	7.2119	12.5418	8.5956	11.6075	13.1306	9.7632	11.0241	14.3344	13.5810	11.7126	14.5063	13.9042	12.5270	12.3179	18.8922	11.1888	9.3321	9.2885	13.9566	10.1494	10.7182	7.9257	16.9831	27.5522	15.9815	21.0524	22.5646	11.7018	10.7300	18.6556	10.1624	16.6778	19.2595	16.0873	20.2341	23.8998	8.3960	28.0404	19.4833	21.6171	13.2485
GABRQ	0.0102	0.0000	0.3672	1.3351	0.0024	0.0000	0.0000	0.0000	0.4036	0.0060	0.0142	0.0186	0.0047	0.0126	0.0234	0.0000	0.0046	0.0000	0.0000	0.0077	0.0047	0.0143	0.0037	0.0135	0.0161	0.0131	0.0000	0.0121	0.0177	0.6793	0.0346	0.1485	0.0162	0.0206	0.0227	0.0473	0.0512	0.0791	0.0345	0.0216	0.0057	0.0518	0.0046	0.3215	0.0106	6.6791	0.0167	0.0514	0.0119
RTN4R	4.2283	1.2596	0.9177	1.3024	2.8055	1.5536	1.3657	1.9737	1.7309	5.9928	0.6153	1.4988	1.7926	0.7245	0.3611	2.5072	1.6434	1.2224	1.3639	1.4544	0.1911	0.4384	1.4343	1.4155	0.1947	0.3843	1.7146	0.4156	0.2670	0.8892	0.3789	3.6860	4.8877	5.6277	2.8217	1.6309	3.8123	1.9900	1.9461	3.6257	1.4557	2.0443	2.6642	6.8916	1.6791	2.9963	1.5479	2.9241	4.2404
LSR	94.8604	64.9242	22.8274	19.1685	105.3714	71.9780	88.0141	81.1725	31.9540	99.9091	38.0366	120.2356	78.2925	54.9314	16.7686	135.4913	129.1191	99.5267	99.2691	140.0723	2.8677	3.4103	59.0751	136.8824	2.8209	2.4430	166.4278	3.9880	1.6785	19.6600	90.7719	134.5867	129.0365	104.2985	142.3790	72.6692	366.0659	122.1895	425.3519	115.8047	176.5597	170.4247	174.3426	148.6768	66.8568	154.0637	63.5026	78.7090	151.6318
CGAS	1.0952	1.6827	1.1898	1.0424	0.8472	3.1843	1.6432	1.4713	0.6953	0.9319	1.2639	1.7327	0.9600	1.5300	0.9960	1.4546	1.4968	0.9612	1.8747	1.7023	0.9137	0.5413	3.2226	1.6059	0.4518	0.9246	2.7742	1.0312	1.1671	0.7154	10.4177	4.9715	7.9536	6.4583	1.6966	2.4550	3.4248	4.2833	3.3195	0.9051	3.9355	3.7145	4.6592	3.1167	3.7037	5.3342	9.3631	6.1598	6.7190
UBXN8	1.3248	3.4610	1.5085	1.0481	1.4148	2.0888	1.6475	1.5345	0.8748	1.1702	1.6548	1.1287	1.6620	1.1531	0.9418	1.9851	2.3112	1.2888	1.8246	1.8972	1.0442	0.8298	2.1777	1.0343	0.4936	0.9765	1.5601	1.1915	0.6033	1.1989	2.7584	3.4955	2.0095	1.9180	3.2858	0.7615	0.8193	2.9895	1.1261	3.2476	3.1863	1.4335	2.9562	2.2282	2.3017	1.8549	3.0390	2.8165	1.0312
CCDC22	7.2280	2.7309	4.8477	7.0533	4.8714	9.5289	6.9970	6.1755	7.8243	5.7973	5.5604	7.6577	7.7029	8.7271	4.4588	9.8853	9.2953	5.8873	8.1431	8.3340	4.2092	4.9047	8.9136	9.8908	7.3736	5.0296	8.9022	4.5075	4.5888	5.0644	6.0213	7.0218	9.5137	8.1308	6.8446	7.6563	11.5134	5.6452	11.8217	7.7683	5.0766	12.4358	8.0224	4.1008	6.1882	8.9286	3.4224	7.9051	10.0852
SCMH1	5.5721	3.8448	3.2878	7.9646	5.3734	9.2759	7.3387	6.6032	4.0699	3.7905	11.1135	10.5846	7.3911	18.3249	19.0658	7.7950	8.2732	5.1127	6.6435	5.9609	23.1405	31.0402	8.4076	10.6889	30.8878	19.8616	10.0949	21.8668	22.1408	4.8040	8.1001	8.3369	8.0922	3.0027	7.5241	22.3838	5.9430	9.5510	5.3215	11.1821	6.5599	8.4665	10.4764	8.4506	12.2915	5.3325	8.5728	15.5033	8.8181
ZBED6CL	0.6336	0.5483	0.3456	1.3238	0.6440	1.1548	0.5199	1.8819	0.5325	0.5234	1.3484	1.9636	1.6938	1.9578	0.7394	1.4723	1.7334	0.7844	1.2598	1.6079	1.2043	1.5563	2.7664	2.3953	2.1801	2.2602	2.0852	0.7257	1.2151	0.8302	4.0886	2.5662	3.9885	5.1881	3.0925	0.8865	1.0190	1.3656	2.5448	2.5802	3.0664	2.4611	3.4292	2.8444	2.0202	3.1859	2.4282	4.7042	11.4828
ZNF703	24.0263	7.7450	7.8416	16.7239	18.4805	8.5264	30.5440	32.6389	19.6859	31.6319	17.8981	17.7452	20.3510	24.1209	53.4372	21.8508	8.0366	6.8133	7.4422	8.2037	59.6415	68.3605	9.8867	33.6499	36.3363	74.2315	33.4642	63.2424	71.3205	13.3132	31.1518	11.5665	19.7767	131.6648	32.7922	72.1977	89.2522	47.3907	106.3416	139.1635	19.3129	70.8043	30.9715	58.4405	72.1803	12.5551	25.2312	87.9323	24.8221
GNE	2.0705	1.3508	6.6684	5.7188	1.5854	4.4890	5.3829	2.8242	5.9497	1.3682	4.5013	4.3902	3.8585	6.4994	5.9757	2.2800	3.1122	1.7781	3.9401	3.2751	6.5097	6.6598	3.9971	3.2169	6.2703	7.0067	2.9708	7.4488	6.9402	6.3696	1.2271	3.0334	4.7422	1.8640	7.1127	5.8329	38.9641	3.3015	4.7154	2.2044	3.7306	1.4633	4.7583	3.2300	9.0540	1.4707	44.9317	11.7975	3.4347
FOXI3	0.0000	0.0000	0.0000	0.0000	0.0055	0.0000	0.0071	0.0302	0.0051	0.0000	0.0064	0.0000	0.0000	0.0041	0.0048	0.0000	0.0052	0.0168	0.0000	0.0087	0.0054	0.0456	0.0000	0.0000	0.0052	0.0000	0.0000	0.0055	0.0081	0.0000	0.0232	0.2065	0.0295	0.0000	0.0000	0.0000	0.0000	0.0281	0.0098	0.0000	0.0000	0.0000	0.0104	0.1815	0.0000	0.0070	0.0000	0.0223	0.0000
FOXN3	8.5625	4.3347	7.4888	19.0322	7.2342	9.1116	8.3731	9.9338	10.8171	5.5834	10.9260	9.9866	11.6737	14.4968	15.9334	7.2487	9.1481	7.0444	8.8410	8.9404	17.9658	16.7568	7.7955	11.9363	14.4566	23.3469	10.6785	19.7374	20.6504	11.6017	6.3279	4.8686	4.2879	5.9381	4.2771	12.8024	4.0645	15.8237	5.6581	6.1092	9.5660	6.8281	5.8701	10.6012	13.1588	3.9692	6.3812	7.4323	7.0686
RGPD5	0.0070	0.0025	0.0130	0.0150	0.0066	0.0139	0.0000	0.0312	0.0031	0.0096	0.0090	0.0085	0.0064	0.0074	0.0136	0.0087	0.0031	0.0067	0.0000	0.0035	0.0184	0.0183	0.0068	0.0124	0.0084	0.0163	0.0064	0.0166	0.0113	0.0120	0.0093	0.0639	0.0059	0.0229	0.0059	0.0036	0.0102	0.0225	0.0010	0.0088	0.0026	0.0000	0.0208	0.0258	0.0087	0.0126	0.0033	0.0179	0.0195
KNSTRN	1.0879	3.1260	1.7390	1.7005	0.8739	5.2786	2.8239	2.9315	1.9757	1.1546	1.3385	2.1502	2.8610	1.1183	0.7346	3.4759	4.5623	2.6013	2.5258	1.9853	1.0018	1.0947	3.2722	2.0742	0.9305	0.9632	3.6697	0.9680	1.5711	2.0596	3.0867	8.1608	8.5521	8.2263	6.1467	2.0579	4.5511	4.3983	3.3757	3.9297	5.7966	6.1583	4.8252	16.7495	2.2968	9.4930	4.4508	10.4918	4.6942
MORN2	2.7687	16.7482	6.0153	2.7410	3.5860	7.1785	3.5006	3.0889	2.4485	3.4761	4.1094	3.5407	2.5621	3.9630	6.6106	3.1568	5.5899	6.9686	3.7509	6.0834	8.5673	6.9104	6.8572	4.2718	5.9980	5.1871	5.1366	5.2439	6.0699	2.6697	9.1180	14.0401	3.3190	6.4542	9.5388	4.6533	3.6237	6.5185	5.0228	5.9994	5.3569	4.5314	4.8825	5.5737	3.1065	2.3568	21.0244	4.7502	7.2774
BMT2	0.6792	3.2382	6.1510	5.5176	0.9886	2.6923	1.4074	1.4293	4.4639	0.5149	1.9360	1.5189	1.1030	2.5875	2.8392	0.6503	1.7129	0.8511	0.8815	1.1643	3.5738	4.0770	2.4242	1.7216	2.0186	3.7204	2.2995	3.5795	4.2594	6.1920	0.7228	1.9791	1.7240	3.0573	2.0814	1.4310	2.7224	2.4668	1.2772	2.1607	5.3910	1.4984	1.8562	2.0018	2.0751	2.5865	2.3319	3.4452	3.8533
HSF5	0.0161	0.0000	0.0150	0.0420	0.0151	0.3199	0.0295	0.0173	0.0000	0.0047	0.0178	0.0350	0.0293	0.0340	0.0201	0.0602	0.0144	0.0000	0.1462	0.0302	0.0112	0.1034	0.2224	0.0213	0.0108	0.0413	0.0267	0.0532	0.0305	0.0295	0.0064	0.2073	0.0560	0.0502	0.0102	0.0310	0.0070	0.0116	0.0136	0.0271	0.0045	0.0305	0.0251	0.1858	0.0266	0.0482	0.0038	0.1154	0.1267
SBK2	0.0000	0.0000	0.0000	0.0000	0.0000	0.0435	0.0358	0.0063	0.0000	0.0600	0.0081	0.0532	0.0133	0.0103	0.0427	0.0137	0.0459	0.0212	0.1111	0.0550	0.0203	0.0984	0.0747	0.0388	0.0000	0.0322	0.0243	0.0970	0.0000	0.0000	0.0000	0.4725	0.1578	0.0065	0.0093	0.0226	0.0064	0.0212	0.0247	0.0185	0.0000	0.0093	0.0196	0.3463	0.0061	0.0264	0.0068	0.0561	0.0204
AKT2	5.2226	2.5453	5.5728	6.9338	4.8303	7.5298	5.1058	5.0017	8.3568	4.5078	4.2506	7.8570	7.4379	9.7947	6.4139	7.6130	7.0907	4.2953	7.3526	6.0867	5.2250	6.8498	6.5169	8.5322	8.3736	6.8960	6.8367	7.0530	5.7990	6.2286	7.3451	4.0959	7.0974	6.7520	4.9566	9.2428	21.6228	5.7150	13.7313	5.5467	6.4771	11.8344	4.8399	8.8649	6.5695	5.4421	2.4042	8.8573	9.2755
EPOR	0.8075	1.1644	0.3509	0.4151	0.5063	2.1406	0.9732	0.7287	0.4408	0.9308	1.7205	1.1479	1.0574	1.6353	0.5100	1.4598	2.2518	1.3195	3.0157	1.8893	0.7914	1.1676	2.6245	1.3811	0.7045	0.7730	1.3614	1.0529	0.7061	0.4142	0.9367	1.6123	1.2056	0.9505	1.0146	1.5657	0.3559	3.3209	0.7664	1.2731	0.6853	1.6342	2.1116	5.4443	0.7241	1.2382	0.8642	1.8380	1.0172
DR1	4.5484	11.1305	6.4288	6.4011	5.2999	6.9360	4.6002	5.2462	4.7857	4.9493	3.8380	5.7358	4.6879	4.2350	5.2444	5.8752	6.4086	4.8137	5.0917	6.8402	4.9515	5.6411	5.8451	7.2782	3.6736	5.9630	9.1308	5.3408	5.0568	5.2052	8.7735	5.9668	7.0578	10.0375	7.5829	4.6035	5.6745	6.5693	3.6451	6.2296	13.5695	5.4657	8.7275	3.8844	6.3795	8.0321	7.7488	8.8888	7.5889
CD37	4.2912	1.4066	0.7265	1.9537	1.7558	57.6240	11.8497	4.1395	1.3459	5.0137	6.7399	17.0518	5.8719	7.0902	1.6244	20.8381	5.9811	5.8314	41.3473	23.2971	1.4097	1.4375	77.8860	5.5381	2.5942	1.5195	6.0230	1.5422	1.3247	0.8051	3.6690	11.5894	12.6729	6.7731	4.2397	9.5567	1.9671	7.3712	7.4277	6.4896	6.0417	11.8481	3.5985	1.3113	7.1710	5.7801	1.4898	5.1930	16.0205
OR51F2	0.0000	0.0000	0.0000	0.0117	0.0000	0.0000	0.0000	0.0000	0.0000	0.0000	0.0000	0.0000	0.0000	0.0000	0.0000	0.0000	0.0000	0.0000	0.0000	0.0000	0.0000	0.1304	0.0000	0.0000	0.0000	0.0000	0.0000	0.0000	0.0000	0.0000	0.0000	0.4226	0.0553	0.0000	0.1475	0.0000	0.0000	0.0000	0.0000	0.0123	0.0000	0.0000	0.0130	0.0732	0.0000	0.0000	0.0000	0.0279	0.0000
TSPAN12	10.8022	15.2976	1.8084	2.1954	13.5248	5.5200	8.3706	13.0521	1.8467	6.6205	5.2590	4.5891	12.9648	4.5655	2.8913	6.0758	8.3400	3.4211	3.2439	5.4882	9.2107	18.9829	5.3108	6.5006	8.7140	17.4978	10.1003	8.7693	6.3070	1.8011	32.2041	1.4993	3.5533	6.8967	16.8233	1.6793	5.9706	3.4361	5.2415	12.0997	10.9012	7.3449	4.7214	5.1380	8.0260	6.8126	13.0020	8.7228	4.5623
AL035699.1	0.0000	0.0000	0.0000	0.0000	0.0000	0.0000	0.0000	0.0000	0.0000	0.0000	0.0000	0.0000	0.0000	0.0000	0.0000	0.0000	0.0000	0.0000	0.0000	0.0000	0.0000	0.0000	0.0000	0.0000	0.0000	0.0000	0.0000	0.0000	0.0000	0.0000	0.0000	0.0000	0.0000	0.0000	0.0000	0.0000	0.0000	0.0000	0.0000	0.0000	0.0000	0.0000	0.0000	0.0000	0.0000	0.0000	0.0000	0.0000	0.0000
PCNA	48.4986	84.7507	50.9181	30.9445	34.7076	79.6695	55.5348	59.8468	31.1744	36.9811	18.7488	39.2521	42.3450	24.6147	18.4072	50.8718	41.1549	42.2156	48.9079	48.8192	16.9422	18.7164	55.4116	37.1897	14.5622	17.4642	68.7010	14.9820	14.4106	35.2898	138.7752	231.6661	92.2748	167.6290	149.4240	19.8947	74.2293	68.2057	51.1689	169.4748	137.9273	136.5981	84.3683	97.4898	39.0084	165.6407	170.8365	83.7592	168.8939
NR2C2AP	3.1259	8.4176	3.6856	2.9270	1.5830	7.3992	4.5526	2.4641	3.7946	2.8418	3.0683	4.6016	2.7419	3.8134	2.3827	5.5522	4.0671	4.6138	4.6210	4.7301	3.5318	3.5879	6.5818	5.1123	3.3742	2.8324	6.9047	2.4381	2.8860	2.6770	6.9809	11.3182	9.3267	5.0556	8.9024	5.9919	12.3425	5.8930	8.1180	7.8305	8.1699	39.5056	6.1012	9.8922	4.0372	8.4983	10.5739	6.1916	4.7885
COL20A1	0.0060	0.0000	0.0000	0.0024	0.0014	0.0233	0.0018	0.0039	0.0000	0.0000	0.0718	0.0175	0.0055	0.1128	0.0326	0.0085	0.0027	0.0000	0.0000	0.0023	0.0558	0.0439	0.0000	0.0240	0.1272	0.0641	0.0100	0.0742	0.0156	0.0022	0.0108	0.4326	0.0038	0.0054	0.0305	0.0023	0.0013	0.0073	0.0000	0.0495	0.0000	0.0076	0.0013	0.0500	0.0037	0.0687	0.0268	0.0087	0.0028
MRPS30	4.9048	5.2865	4.9912	5.8840	4.5169	6.5380	5.8733	5.9278	4.6985	4.4123	4.4016	4.2378	5.4989	4.4055	4.1788	5.1028	6.1617	4.1891	4.3991	5.2782	4.6443	6.0709	6.9900	4.5298	4.1685	5.9638	6.0327	4.9638	5.1793	3.9145	7.0276	9.2101	8.2953	11.0902	10.0215	4.4670	6.5406	6.9839	6.3084	7.1689	5.3909	8.6520	9.0224	5.7633	6.2990	10.8308	5.9511	8.4079	5.6180
COL1A2	41.4849	9.9857	3.0654	18.8773	13.3567	24.5457	23.4347	42.7278	6.3732	31.5293	49.3637	45.3248	54.7223	89.3087	42.0366	33.3721	65.8604	13.9714	40.3564	55.4539	50.3887	55.5893	28.5588	41.7440	71.3022	51.9855	44.0227	88.6932	66.4725	17.2663	209.6209	88.9748	313.9863	296.7168	166.5283	190.8389	70.9288	196.8449	100.7886	240.7132	261.2643	132.3261	25.0883	39.8982	162.1447	121.3686	242.3951	615.0300	82.9864
TXNRD2	2.1369	1.5528	0.8576	0.8274	2.4674	2.7787	1.9589	1.8721	1.2253	2.7114	2.5374	2.5314	2.9021	2.5013	1.3563	3.7962	5.0061	3.3897	3.7554	3.7079	1.3334	1.2577	3.7066	2.7725	1.9934	1.0344	3.2188	1.4848	1.1755	0.8881	1.5743	1.7628	2.2234	1.8389	2.2380	2.0576	4.0942	2.8040	2.0978	2.2404	0.7128	1.8982	3.0952	4.6067	1.7034	2.6689	1.0198	2.6792	2.5330
OR52W1	0.0297	0.0000	0.0000	0.0239	0.0000	0.0000	0.0000	0.0641	0.0000	0.0000	0.0000	0.0000	0.0000	0.0000	0.0124	0.0000	0.0000	0.0000	0.0000	0.0000	0.0000	0.0499	0.0000	0.0393	0.0000	0.0327	0.0164	0.0000	0.0205	0.0000	0.0000	0.1915	0.0376	0.0663	0.0000	0.0000	0.0259	0.0000	0.0000	0.0876	0.0000	0.0000	0.0663	0.0747	0.0123	0.0178	0.0000	0.0284	0.0000
CDPF1	1.9629	5.4607	1.7335	2.0320	4.1869	5.7051	3.3865	2.4691	2.3698	2.0097	3.0548	4.6822	3.2022	5.5201	4.9447	4.0497	4.3050	4.0850	5.3315	4.9778	7.2415	7.3304	6.0523	5.0313	6.8299	5.8344	5.8110	5.4976	5.4977	1.5868	2.2029	4.6599	6.3631	3.4378	5.4523	6.0885	2.4296	4.7867	4.6966	5.5610	3.0624	3.6989	3.8878	5.6604	4.3085	5.5035	2.4554	4.2677	4.6767
GRXCR1	0.0000	0.0000	0.0000	0.0000	0.0000	0.0000	0.0000	0.0000	0.0000	0.0000	0.0000	0.0000	0.0000	0.0000	0.0000	0.0000	0.0000	0.0000	0.0000	0.0000	0.0000	0.0120	0.0000	0.0000	0.0000	0.0000	0.0000	0.0000	0.0000	0.0000	0.0000	0.5524	0.0678	0.0000	0.0949	0.0000	0.0000	0.0000	0.0000	0.0000	0.0000	0.0000	0.0000	0.0000	0.0000	0.0000	0.0000	0.0103	0.0000
EIF2A	11.2369	19.5356	17.1857	17.7306	14.2663	21.6195	17.7655	14.9111	13.7691	11.4313	15.1351	11.4176	15.5812	14.5615	15.6125	12.3649	17.8490	12.4569	11.3909	14.6326	16.9393	14.0558	18.6522	12.0560	12.7936	15.4981	16.9457	14.1511	14.7704	16.1938	18.9645	20.4434	12.7456	20.5118	8.9483	10.1142	15.0522	17.0422	10.1702	15.4540	24.7700	14.7000	18.3650	17.4245	16.2171	23.9809	20.2217	22.4038	18.0130
DPF3	0.2308	0.0824	0.0672	0.0251	0.1176	0.3311	0.2526	0.2571	0.0402	0.1180	0.0585	0.2093	0.2974	0.1695	0.1039	0.2788	0.2106	0.2149	0.3495	0.2236	0.1156	0.1667	0.4374	0.2353	0.1099	0.4651	0.1912	0.1908	0.1627	0.0564	0.1261	0.6659	0.2677	0.1008	0.0852	0.1517	0.1632	0.0929	0.0608	0.1417	0.0510	0.1886	0.0536	0.2970	0.2202	0.1498	0.0628	0.2507	0.3185
TAS2R20	0.0000	0.0000	0.2904	0.1156	0.0451	0.0285	0.0147	0.1344	0.0845	0.0140	0.0663	0.0522	0.0000	0.0507	0.0897	0.0673	0.0214	0.0000	0.0000	0.1079	0.0776	0.2280	0.0698	0.1586	0.1505	0.1670	0.0397	0.0680	0.2401	0.2197	0.1048	0.4249	0.0455	0.0856	0.2731	0.0923	0.1148	0.1737	0.2021	0.0909	0.0938	0.0455	0.2139	0.4578	0.3464	0.4454	0.1007	0.1262	0.2666
AC097636.1	0.0000	0.0000	0.0000	0.0064	0.0037	0.0000	0.0000	0.0034	0.0000	0.0000	0.0000	0.0000	0.0000	0.0000	0.0000	0.0000	0.0142	0.0000	0.0000	0.0000	0.0000	0.0311	0.0000	0.0105	0.0000	0.0000	0.0000	0.0113	0.0000	0.0000	0.0000	0.1280	0.0151	0.0000	0.0251	0.0000	0.0000	0.0077	0.0067	0.0100	0.0000	0.0000	0.0000	0.0798	0.0000	0.0095	0.0074	0.0304	0.0074
ZBTB7B	79.9197	9.1423	38.7450	55.7380	87.9253	18.7478	39.1484	71.0393	66.9554	60.2977	14.3802	33.1514	71.6938	23.4448	15.5161	64.7348	33.4846	23.6882	34.9820	28.4634	6.7164	9.3474	22.7393	39.4419	12.5533	9.0589	34.6608	9.6570	10.9386	46.3157	17.4489	9.4093	39.4819	35.3295	15.7417	27.2381	52.3100	15.9542	29.7096	36.4409	11.8909	70.3493	29.6944	16.7284	19.6817	27.4026	23.4569	15.4073	17.3316
IER5	4.1084	1.8492	13.2384	8.9282	4.1456	8.7895	4.5175	5.7693	26.6895	4.0585	7.3211	8.4133	3.6646	18.8394	11.9442	4.7414	3.8625	2.0238	5.9102	5.7304	4.5499	3.4956	9.7033	4.7449	4.4639	3.4579	7.1501	4.6906	3.0678	10.4479	12.2649	4.0888	8.7357	9.6867	10.8922	5.7401	9.7453	5.7860	14.8867	7.0583	5.7684	15.2962	8.9246	7.1912	8.1959	8.5262	9.4722	9.5933	10.7040
ARL4C	3.3775	4.2311	20.1820	15.0306	2.3900	12.5336	7.9158	3.3223	21.1525	5.9145	5.3082	13.7112	8.9985	8.5720	4.1799	5.7801	8.5402	9.7870	10.5383	11.0046	2.4332	2.9191	21.0161	10.5160	5.0595	4.3066	8.8728	3.6136	3.7015	16.5357	7.4386	7.5773	19.2938	10.9000	10.3799	8.8943	3.0311	11.5474	8.0350	7.9829	16.3881	7.6632	3.0074	7.1219	7.9454	7.7933	5.9527	18.7937	11.2152
HADH	13.8375	10.8371	2.9225	4.0274	18.2700	10.8452	9.8927	15.0764	2.9204	10.8509	6.4662	6.5889	12.3723	9.1477	9.7086	13.1679	11.9434	6.7626	7.5166	8.3216	8.8231	8.1735	9.1219	8.7220	6.7083	7.1178	8.7841	11.0822	6.4317	2.8033	3.9194	3.1031	3.2171	9.9907	6.8585	4.8788	5.0976	3.2247	10.9687	6.8118	3.0782	6.3402	5.1808	2.8385	4.4144	6.0526	3.1239	3.7753	6.4314
KMT5A	4.8090	3.1874	11.7744	11.6268	3.9539	6.4221	5.4496	4.4214	15.6044	5.2718	3.5843	6.0515	5.1573	6.5675	6.2781	6.2579	8.3316	4.5113	5.7463	5.4097	5.2101	4.1134	7.0200	6.0820	7.1708	4.7174	7.2709	4.6194	5.9878	10.1983	7.5012	7.4174	10.4839	8.3123	6.6556	6.0132	9.3381	7.5167	5.6375	7.2569	5.1038	8.2772	6.3889	12.9404	5.1459	8.1433	3.9004	7.4533	6.2053
CBX1	6.2794	5.1974	15.4734	9.4544	3.8432	13.1831	6.9923	7.2068	13.8990	4.6856	9.6945	7.3250	7.4822	15.2687	16.7961	6.8286	8.2586	6.4806	8.2720	9.7937	19.6125	14.0591	11.0078	10.2760	17.0917	17.8091	10.0241	15.9392	16.5072	9.9530	25.6688	9.6034	12.6344	24.0732	13.4699	16.9574	11.4611	14.6833	7.8797	12.7592	11.4126	14.9430	7.1456	24.6037	13.7763	16.9235	26.7036	23.6065	11.1336
ZNF786	1.1437	0.5853	1.8754	2.8253	0.8043	1.9223	1.3043	1.9855	2.3839	0.8160	1.4943	1.4609	1.4635	2.2437	1.2828	1.5522	1.7641	0.7881	1.6858	1.8065	2.1104	2.5291	2.3421	1.8204	1.5379	2.4917	2.0009	2.1758	2.3759	2.6034	3.1042	0.6030	2.6895	4.0572	2.7142	2.3209	1.7259	3.6742	1.8118	2.9049	0.9552	3.7192	3.5552	8.1120	3.4453	2.4434	2.1633	3.1993	4.0875
NAT8L	0.0656	0.0586	0.0153	0.0505	0.0694	0.1851	0.1871	0.3019	0.0193	1.1472	0.4023	0.1389	0.2089	0.5764	0.2023	0.1841	0.4669	0.3549	0.7454	0.2790	0.3566	0.3333	0.2587	0.4340	0.2746	0.4990	0.2326	0.6461	0.3814	0.0220	0.0413	0.4492	0.1315	0.0976	0.0415	0.4756	0.1785	0.3301	0.0530	0.0622	0.0122	0.1384	0.0341	7.3069	0.1219	0.0557	0.0230	0.9103	0.0785
BCLAF1	6.3315	7.0589	11.5351	15.6235	7.3859	11.7788	10.8771	11.5945	8.7156	5.8324	11.2179	10.1019	8.1187	14.6582	14.1069	6.8143	13.2258	9.2193	8.5449	8.6286	15.0715	16.0222	13.2833	8.2812	9.6255	14.9454	13.1045	14.6531	15.1542	13.0231	17.8327	14.1965	13.0923	23.0621	13.5714	6.6581	12.9380	12.7606	10.3395	15.6912	16.3814	9.1342	16.6145	13.5923	14.5288	20.2292	19.7131	18.5438	20.7173
CPNE4	0.0000	0.2704	0.1920	0.0869	0.0654	0.1652	0.0567	0.0333	0.1067	0.0512	0.2366	0.0673	0.0750	0.1907	0.0557	0.1494	0.3156	0.1115	0.1717	0.2474	0.1477	0.3400	0.4726	0.1431	0.0901	0.2625	0.2476	0.1437	0.0765	0.0642	0.2642	0.6972	0.0391	0.0345	0.0293	0.0079	0.2265	0.0871	0.3257	0.0195	0.1525	0.0261	0.1333	0.2278	0.0553	0.0216	0.0337	0.0986	0.2817
PSMD14	3.6566	7.0354	5.3371	4.8609	3.4517	6.2823	4.2065	3.8270	4.1951	3.5365	2.1848	4.0062	3.7499	2.9495	3.5587	4.0084	4.9816	3.7501	3.3892	3.7481	3.8294	3.5436	4.8107	3.7092	3.6881	2.8468	5.4347	3.4360	3.3942	4.9675	8.5345	7.2892	8.1100	6.8875	9.2536	4.7034	6.4197	4.1909	7.3402	6.4317	11.5100	6.0125	9.1556	11.6297	4.7936	11.2100	10.3655	5.9588	7.0719
KCNK10	0.9765	1.3498	0.4919	0.8342	1.3041	0.2446	0.9312	1.1284	0.4175	0.5284	0.2390	1.3091	1.2447	0.3949	0.2129	0.8570	0.6635	0.5193	0.6483	0.7683	0.0518	0.0313	0.1864	1.6089	0.0108	0.0821	1.8806	0.0832	0.0456	0.3944	0.3132	0.5413	0.0481	0.0928	0.3265	0.0554	1.1890	0.1410	0.2815	0.3806	0.1944	0.6454	0.2248	0.2914	0.5234	0.1798	0.4333	2.9816	0.8266
CABP5	0.0000	0.0000	0.0588	0.0000	0.0000	0.0000	0.0000	0.0068	0.0000	0.0000	0.0000	0.0000	0.0000	0.0000	0.0000	0.0000	0.0000	0.0000	0.0239	0.0000	0.0219	0.3091	0.0000	0.0000	0.0142	0.0116	0.0000	0.1717	0.0000	0.0000	0.0000	0.4325	0.0999	0.0000	0.2298	0.0000	0.0137	0.1449	0.0200	0.0000	0.0000	0.0000	0.0070	0.6029	0.0065	0.0000	0.0000	0.1586	0.0000
RAMACL	0.1331	0.1960	0.1549	0.1671	0.1878	0.1185	0.0813	0.2798	0.0952	0.0875	0.1932	0.1448	0.2270	0.0821	0.0830	0.0622	0.0744	0.1200	0.1512	0.0998	0.0692	0.1395	0.1453	0.1760	0.1044	0.1280	0.1286	0.1179	0.0747	0.1402	0.0595	0.9377	0.1474	0.3116	0.4841	0.0640	0.1230	0.3132	0.1612	0.1190	0.1115	0.0631	0.3634	0.3676	0.1648	0.4286	0.3727	0.2705	0.1695
CNTNAP3B	0.0025	0.0027	0.1213	0.5455	0.0118	0.0491	0.0398	0.1145	0.1214	0.0059	0.1150	0.0200	0.0182	0.4195	0.2447	0.0258	0.0179	0.0253	0.0304	0.0376	0.4553	0.2437	0.0875	0.0431	0.3998	0.4333	0.1010	0.2628	0.2188	0.3324	0.0229	0.2502	0.0254	0.0693	0.3471	0.0501	0.0087	0.0302	0.4053	0.0812	0.0210	0.0222	0.0022	0.2403	0.0889	0.0630	0.0140	0.1270	0.0499
DLC1	2.4909	0.9649	0.3134	1.5131	0.8328	3.8727	2.9145	2.0060	0.4149	2.8952	7.1846	4.4809	3.0824	13.6551	10.4973	1.8450	3.1811	1.2507	1.9642	2.5185	13.4506	18.4185	2.1988	7.1155	11.3744	19.1998	3.6818	24.5926	18.3412	1.5882	2.7486	1.6011	2.4720	3.3423	1.0988	8.0791	1.2784	7.3507	3.0494	3.6546	4.5111	3.3342	1.7267	2.3847	7.5372	1.6798	2.1158	5.9583	5.5413
TBC1D13	9.1182	3.0411	4.7473	7.7273	16.5957	7.9277	7.8902	10.7616	6.5185	8.5514	7.6328	10.5742	10.9977	10.2672	9.1646	11.7734	9.3855	7.2419	10.2207	10.5352	7.4533	9.1249	9.2905	11.3341	10.2209	8.1780	6.9432	8.3214	6.3970	6.3948	18.8658	5.3195	9.0211	11.5057	6.9181	15.1413	11.3897	7.9082	15.3554	10.9618	9.1716	12.6799	8.5121	23.0597	9.7742	6.3253	5.2659	10.9413	12.8169
AC093884.1	0.0000	0.0000	0.0000	0.0000	0.0000	0.0000	0.0000	0.0000	0.0000	0.0000	0.0000	0.0000	0.0000	0.0000	0.0000	0.0000	0.0000	0.0000	0.0000	0.0000	0.0000	0.0000	0.0000	0.0000	0.0000	0.0000	0.0000	0.0000	0.0000	0.0000	0.0000	0.0000	0.0000	0.0000	0.0000	0.0000	0.0000	0.0000	0.0000	0.0000	0.0000	0.0000	0.0000	0.0000	0.0000	0.0000	0.0000	0.0000	0.0000
LYZL6	0.0000	0.0000	0.0000	0.0000	0.0000	0.0000	0.0000	0.0000	0.0000	0.0000	0.0000	0.0000	0.0264	0.0102	0.0000	0.0000	0.0000	0.0000	0.0000	0.0000	0.0000	0.0650	0.0000	0.0000	0.0000	0.0000	0.0000	0.0549	0.0000	0.0000	0.0231	0.6083	0.0552	0.0000	0.0000	0.0000	0.0126	0.0281	0.0245	0.0122	0.0000	0.0000	0.0130	0.2919	0.0360	0.0174	0.0000	0.0834	0.0538
DPH6	0.5174	1.3814	0.8712	0.8441	0.4666	0.7552	0.6407	0.5822	0.5867	0.3955	0.4331	0.5244	0.4867	0.7719	0.7467	0.5568	0.6653	0.4497	0.4722	0.6113	0.7947	0.9153	0.7273	0.6046	0.5353	0.8543	0.9101	0.9327	0.9323	0.7597	0.5646	1.0901	0.9530	0.4583	0.9594	0.6327	0.9944	1.0214	0.7703	0.5295	1.9118	0.6321	0.7473	1.1907	0.9081	0.6815	1.4290	1.1898	0.9750
TBC1D3	0.0000	0.0000	0.0000	0.0000	0.0000	0.0000	0.0000	0.0069	0.0000	0.0000	0.0000	0.0000	0.0000	0.0226	0.0000	0.0000	0.0000	0.0000	0.0000	0.0361	0.0000	0.0000	0.0000	0.0000	0.0072	0.0000	0.0000	0.0000	0.0000	0.0000	0.0000	0.0000	0.0000	0.0000	0.0000	0.0000	0.0000	0.0000	0.0000	0.0000	0.0000	0.0000	0.0072	0.0000	0.0000	0.0000	0.0000	0.0614	0.0000
MLYCD	1.1580	0.6528	0.5437	1.0950	0.9657	1.2411	1.2049	1.0657	0.7886	0.9185	1.4269	1.3508	1.4658	1.3878	1.3650	1.5459	1.8277	1.0126	1.3502	1.4913	1.4502	1.6134	1.3006	1.3123	0.8427	1.5553	1.4718	1.4978	1.2068	0.5797	0.1003	0.7434	0.6815	1.1611	0.7873	1.3556	0.9672	0.9561	1.5298	0.9904	0.6257	1.3987	1.2276	1.9071	1.3195	0.8272	0.2173	1.2019	0.6661
NTN4	3.9009	13.4496	1.9928	4.8344	4.4823	11.0132	6.5170	5.3006	2.5727	4.2784	13.2107	9.2807	9.6696	14.1008	6.2791	8.7363	21.7720	12.3324	9.1930	12.8059	8.0561	12.2268	14.6515	14.1214	7.4393	9.5752	24.5294	17.8386	9.6095	3.9710	18.8805	2.8964	3.6059	2.4534	2.1120	6.4997	7.6327	10.6646	3.2446	3.1810	10.5905	3.7104	7.5710	3.8759	12.2438	2.4186	2.3198	5.4657	8.7518
ZNF559	0.2979	0.5177	0.5048	0.9396	0.5925	0.8319	0.7457	0.6169	0.3634	0.4536	0.9533	1.0131	0.6218	1.4338	1.3212	0.2969	0.7639	0.5422	0.8134	0.6373	2.3347	1.6818	1.5922	0.7169	1.2981	1.9860	1.0194	2.0444	1.7112	0.5190	0.7315	1.4785	0.9177	1.5984	1.0008	0.9921	0.3081	1.5819	0.5636	0.5097	0.9927	0.4757	1.0014	1.4127	1.2312	1.7349	2.8170	1.0183	1.3571
SPDYE17	0.0918	0.0000	0.0855	0.1106	0.0701	0.0341	0.0631	0.1830	0.0101	0.0201	0.0254	0.0166	0.0104	0.0040	0.0095	0.1502	0.0205	0.0000	0.0000	0.0258	0.0106	0.0257	0.0083	0.0455	0.0000	0.0252	0.0063	0.0163	0.0951	0.0967	0.0775	0.1109	0.0145	0.1228	0.1451	0.0353	0.0449	0.1773	0.0580	0.0821	0.0064	0.0073	0.1892	0.0230	0.3172	0.0619	0.0428	0.0658	0.1701
ERICH2	0.0000	0.6493	0.4619	0.1992	0.5961	1.0796	0.4376	0.2376	0.2427	0.4508	2.3164	0.5197	1.1028	1.0684	1.6263	1.2371	2.7837	1.6690	0.4173	1.7775	1.3506	1.2633	1.6445	0.1458	0.7659	0.5048	0.9436	1.0156	0.7801	0.5049	0.7007	1.5977	2.0226	0.1229	3.3815	0.3393	1.9422	1.0111	1.0448	0.3015	0.0000	0.8367	0.4668	2.8787	0.1819	0.5283	0.1543	0.8435	1.3785
LRRN1	0.5486	0.3436	0.0916	0.4344	0.1606	0.5375	1.0146	0.3905	0.1527	0.1300	0.8213	0.4655	0.4095	0.6019	0.2452	0.3339	0.6615	0.5074	0.5564	0.6909	0.2058	0.5063	0.5498	0.2053	0.1137	0.3280	0.2258	0.2323	0.2483	0.3091	0.0802	0.3750	0.0688	0.1223	0.4484	0.3584	1.5871	2.1485	5.9162	0.1241	1.4450	0.3797	0.3945	9.2105	0.9780	0.0310	2.1084	4.6899	0.1438
ODF2L	0.4408	0.5859	1.8228	1.4968	0.8119	0.9634	0.7556	0.9528	0.6785	0.4315	0.5295	0.5931	0.3732	0.8935	0.8615	0.5372	0.5950	0.3506	0.5201	0.5562	1.3281	1.5208	1.4997	0.5347	0.8147	1.9543	0.7654	1.4649	1.1070	1.6094	1.8187	1.6496	0.7981	2.4505	1.3381	0.7485	1.5920	1.9927	1.1011	2.1759	1.7738	1.0151	2.3387	1.1861	1.4888	2.3690	3.3265	2.7096	2.1807
HRH3	0.0246	0.0000	0.0000	0.0000	0.0000	0.0292	0.0000	0.0053	0.0000	0.0000	0.0544	0.0089	0.0000	0.0824	0.0563	0.0000	0.0055	0.0000	0.0000	0.0277	0.1138	0.0550	0.0090	0.0000	0.0441	0.0811	0.0136	0.1105	0.0510	0.0045	0.0000	0.2180	0.0000	0.0055	0.0156	0.0189	0.0107	0.0059	0.0207	0.0000	0.0000	0.0545	0.0713	0.0062	0.0254	0.0000	0.0057	0.0235	0.0057
PAMR1	4.2706	3.0395	0.4472	0.9610	1.0363	2.8401	1.6236	1.9188	0.4040	1.8887	4.3199	4.7022	7.4167	7.7400	4.6291	1.6680	2.2382	1.6321	2.0386	2.8554	3.2352	2.7564	1.6599	3.7084	2.1563	2.6923	4.9770	6.6082	3.1261	1.4988	0.3237	0.9528	0.6511	0.4244	0.1736	3.5369	0.5558	3.5021	2.4490	1.1909	1.5180	1.8278	0.7263	1.0163	2.3919	0.4418	0.4562	1.1072	0.9413
HYI	0.0000	0.0000	0.0000	0.0000	0.0000	0.0000	0.0000	0.0000	0.0000	0.0000	0.0000	0.0000	0.0000	0.0000	0.0000	0.0000	0.0000	0.0000	0.0000	0.0000	0.0000	0.0000	0.0000	0.0000	0.0000	0.0000	0.0000	0.0000	0.0000	0.0000	0.0000	0.0000	0.0000	0.0000	0.0000	0.0000	0.0000	0.0000	0.0000	0.0000	0.0000	0.0000	0.0000	0.0000	0.0000	0.0000	0.0000	0.0000	0.0000
TAF11L7	0.0000	0.0000	0.0000	0.0000	0.0000	0.0000	0.0000	0.0000	0.0000	0.0000	0.0000	0.0000	0.0000	0.0000	0.0000	0.0000	0.0000	0.0000	0.0000	0.0000	0.0000	0.0000	0.0000	0.0000	0.0000	0.0000	0.0000	0.0000	0.0000	0.0000	0.0000	0.0000	0.0000	0.0000	0.0000	0.0000	0.0000	0.0000	0.0000	0.0000	0.0000	0.0000	0.0000	0.0000	0.0000	0.0000	0.0000	0.0000	0.0000
PORCN	1.8924	1.9439	11.3609	5.7666	1.2209	3.7351	2.7080	1.2238	8.0404	1.9089	2.6951	5.4103	4.3925	4.8158	3.4975	3.6729	4.4991	3.8707	4.9643	5.7096	3.1944	3.6471	3.8189	6.3437	4.9657	3.7605	4.9029	3.4515	3.0269	11.5778	2.0543	2.5689	3.4177	4.2876	4.0080	4.9017	2.2207	4.0045	2.4236	5.9171	4.3067	4.1264	6.9640	3.3757	2.4559	2.3001	2.7879	2.6780	3.7807
TEX101	0.0622	0.0222	0.4829	0.7498	0.0195	0.0739	0.0507	0.0268	0.4475	0.0242	0.0574	0.2708	0.2641	0.0366	0.0000	0.0970	0.0742	0.0299	0.0628	0.0156	0.0000	0.2899	0.0906	0.2195	0.0093	0.0456	0.0458	0.0294	0.0286	0.7601	0.0989	1.2693	3.2284	0.2127	0.0131	0.1596	0.1263	0.0801	0.0349	0.0000	0.0116	0.0262	0.4623	0.3750	0.0428	0.0373	0.1258	0.1488	0.0288
TMCC1	1.5469	1.1769	4.9994	4.9506	2.3965	2.3701	2.7149	2.3377	3.9068	1.1462	2.1586	2.5539	2.6247	2.9969	3.1819	1.8614	2.9036	1.4556	2.4346	2.4850	3.8750	4.2120	2.5149	3.2139	2.6437	4.3649	2.8998	3.5272	5.4114	4.5477	8.4564	2.6679	2.9051	4.0567	2.8320	3.3484	3.0953	4.4017	2.0112	2.5062	5.0304	3.1436	3.9575	4.4727	5.9508	2.6994	3.3700	6.2078	3.6536
KRTAP6-1	0.0000	0.0000	0.0000	0.0000	0.0000	0.0000	0.0000	0.0000	0.0000	0.0000	0.0000	0.0000	0.0000	0.0000	0.0000	0.0000	0.0000	0.0000	0.0000	0.0000	0.0000	0.0000	0.0000	0.0000	0.0000	0.0000	0.0000	0.0000	0.0000	0.0000	0.0000	0.7468	0.0000	0.0000	0.0000	0.0000	0.0000	0.0320	0.0000	0.0000	0.0000	0.0000	0.0000	0.0000	0.0000	0.0000	0.0000	0.0000	0.0000
SEC14L4	0.1509	0.1077	0.0117	0.0151	0.0473	0.2537	0.2534	0.0488	0.0387	0.1689	0.1807	0.3465	0.0915	0.3633	0.0209	0.2939	0.4102	0.3082	0.3236	0.4714	0.0116	0.2530	0.7685	0.2328	0.0169	0.0046	0.2430	0.1604	0.0000	0.0691	0.0400	0.2834	0.0954	0.0168	0.0239	0.3483	0.6234	2.1969	7.0746	0.0582	0.0000	0.2385	0.2242	1.0228	0.2749	0.0301	0.0352	2.0862	0.0233
ZNF677	0.2339	0.4554	0.4191	0.9081	0.1600	0.5973	0.2900	0.1864	0.3932	0.1263	0.8622	0.3341	0.1998	1.0116	1.1398	0.1524	0.5591	0.1737	0.2737	0.3109	1.3844	1.6819	0.6266	0.5061	0.9514	1.6384	0.5186	1.6207	1.6821	0.7181	0.2154	0.4508	0.2040	0.1991	0.1457	0.6817	0.0987	0.8074	0.1343	0.3236	0.3562	0.1165	0.2575	3.6001	0.6653	0.1444	0.2381	1.2151	0.4267
HLA-DQB2	2.7143	1.9960	3.7301	6.7314	0.9842	18.4388	1.0586	0.3172	9.1349	3.0089	1.1935	7.1038	0.4164	4.7022	0.1223	7.5534	2.8207	5.4932	22.7276	1.4715	0.6426	0.0457	11.6248	5.2978	1.2752	0.6409	8.5056	0.3554	0.3838	6.7641	3.4299	5.5556	1.1069	0.0729	11.7375	12.0407	0.1565	2.6600	2.6653	0.1307	9.8610	20.0212	6.7346	0.0985	3.7646	0.8521	1.5566	4.3240	14.0774
ABHD4	14.6021	9.5001	13.5660	20.2554	28.0048	11.5168	11.6175	8.2254	21.0627	15.2349	10.5902	16.8841	18.9643	18.0545	11.0704	15.9837	17.3516	12.9564	19.9281	19.1178	7.6541	11.4659	13.5575	17.9113	15.7381	7.6781	17.8214	10.5368	9.4575	13.0866	24.9700	3.8534	11.5401	5.9374	11.2119	15.9958	13.0331	12.7892	32.5109	13.7215	15.2623	20.2312	10.5543	22.7340	7.8854	9.7416	14.7947	10.1084	7.0528
EIF4A1	0.1848	0.0819	0.2077	0.4888	0.1468	0.2988	0.5370	0.5384	0.2384	0.2866	0.4087	0.3004	0.1275	1.4282	0.3442	0.2622	0.2022	0.0735	0.2123	0.1529	0.3447	0.6055	0.8068	0.3202	0.3570	0.5182	0.1443	1.0416	0.3497	0.7191	0.4683	0.4207	0.4717	0.9631	0.6206	0.2108	0.4795	0.5075	0.2603	0.6677	0.1316	0.2619	1.0793	0.6112	0.6257	1.6833	0.1754	0.7770	2.5585
ACTR3C	0.3897	0.5326	0.9406	0.6694	0.4799	0.5661	0.5042	0.5483	0.3883	0.3355	0.3261	0.3645	0.4104	0.2133	0.1470	0.5898	0.5936	0.3919	0.3727	0.3384	0.1470	0.1634	0.4030	0.3120	0.1770	0.1991	0.7136	0.2253	0.1823	0.6238	0.8923	1.0487	0.5807	0.4550	0.9341	0.1697	0.1651	0.5000	0.6221	0.4597	0.6901	0.5935	0.7360	0.4507	0.9289	0.5284	0.3398	0.6891	0.6484
RNF220	3.8438	2.2081	1.7322	2.2416	2.7401	3.8300	3.8159	2.9502	2.4871	2.7969	1.7094	3.9363	4.3260	3.5084	2.4329	4.1381	3.6742	2.6084	4.2770	3.6084	3.0941	2.6056	4.7232	4.4140	3.8227	2.9065	4.1395	2.4397	2.2583	1.9585	3.9087	5.6665	4.9416	4.0088	4.2089	5.2260	3.7279	3.4419	3.5218	4.4310	3.9949	7.7929	4.3490	5.1846	2.9801	4.9021	5.8937	4.1146	5.0032
FBXL19	7.2723	0.7437	3.9627	6.4434	5.2928	3.0311	4.5497	6.0828	7.8991	5.9033	2.5152	6.5291	4.9850	5.0107	3.1607	7.2462	6.8350	3.5836	5.9181	4.5959	2.3642	3.0147	4.0086	6.6367	3.3450	4.1309	5.0424	2.9823	2.9171	5.3268	9.9146	2.3904	7.5046	10.8573	3.9836	6.2299	11.8867	4.5887	8.0766	9.4992	3.5172	11.2964	5.2480	15.5927	5.6557	8.7616	3.9594	15.4217	7.1901
TBC1D8	1.8791	1.0724	3.0283	5.3536	1.8595	3.3796	2.6106	3.5299	4.8023	2.4127	5.9375	4.1562	2.7371	6.8772	5.9896	3.7027	6.0910	2.5233	3.6894	2.7952	4.7090	3.2610	3.9670	3.9256	2.5175	2.8349	3.7060	4.2025	3.6800	6.1684	5.1540	6.1100	3.3445	6.5004	3.3956	4.8741	4.6799	3.2571	4.7685	4.1147	3.2632	2.8471	8.4361	1.8847	5.0312	4.6788	2.1176	3.3081	10.2711
EYA4	0.0886	0.0711	0.0103	0.0267	0.0191	0.0964	0.0744	0.0573	0.0179	0.0453	0.1816	0.0535	0.0470	0.3564	0.0782	0.0932	0.1188	0.0372	0.0671	0.0249	0.2679	0.2455	0.0537	0.0586	0.0777	0.1001	0.0795	0.2999	0.2472	0.0730	0.0323	0.5586	0.0630	0.0790	0.0934	0.1079	0.0626	0.2726	0.0295	0.0730	0.5564	0.1611	0.0082	0.1427	0.1005	0.0464	0.0947	0.5648	0.0496
AP5M1	4.1272	3.8664	3.3217	3.9929	4.6185	3.1111	3.9520	5.8274	2.8386	3.1603	2.2456	2.5450	4.5610	2.2823	2.2596	3.1789	4.3327	2.2343	2.7547	2.6162	2.5669	2.7879	3.9439	2.7190	1.8191	2.9205	3.5803	2.5595	1.9693	3.6389	3.3289	2.9461	4.6798	5.8816	4.0007	1.5566	2.4739	2.5684	2.1446	3.5829	4.2427	3.3249	4.0708	4.3880	3.7009	6.0268	3.2121	3.7089	3.5058
C1orf68	0.0000	0.0000	0.0000	0.0000	0.0000	0.0000	0.0000	0.0000	0.0000	0.0000	0.0000	0.0000	0.0000	0.0000	0.0000	0.0000	0.0000	0.0000	0.0000	0.0000	0.0000	0.0000	0.0000	0.0000	0.0000	0.0000	0.0000	0.0000	0.0000	0.0000	0.0555	0.2811	0.0000	0.0000	0.0000	0.0269	0.0000	0.0169	0.0000	0.0000	0.0000	0.0000	0.0000	0.0175	0.0000	0.0000	0.0000	0.0000	0.0000
TCL1A	0.4258	0.0000	0.0137	0.0000	0.1381	33.1964	1.1838	0.1963	0.0582	0.0172	0.1949	4.3560	0.0935	0.0569	0.0061	4.1331	0.0394	0.0000	12.9622	4.1406	0.0136	0.2216	20.4945	0.0583	0.0527	0.0000	0.0243	0.0694	0.0051	0.0323	0.0758	0.4256	0.3995	0.2815	0.0557	0.1130	0.0192	0.1914	0.6927	1.2482	0.0000	0.0557	0.0131	7.0495	0.0909	2.4453	0.0137	0.4003	0.5304
CLEC4C	0.0635	0.0000	0.0197	0.0000	0.0000	0.3139	0.0388	0.0000	0.0000	0.0000	0.0936	0.0153	0.0000	0.0224	0.0000	0.1187	0.0284	0.0000	0.1281	0.0159	0.0000	0.3311	0.2617	0.0280	0.0190	0.0155	0.0000	0.1599	0.0000	0.0000	0.0252	0.6132	0.1338	0.0660	0.1070	0.0977	0.0552	0.0408	0.0089	0.0000	0.0000	0.0401	0.0189	0.4674	0.1397	0.0000	0.0197	0.3035	0.0882
TMEM203	14.7561	21.5735	12.2831	11.7175	20.0706	22.2213	14.2802	14.0908	13.3835	12.2884	11.9703	14.3060	14.9577	12.6435	10.5772	17.2583	16.5626	12.1013	17.1252	19.9287	14.0353	15.1503	20.0141	17.8649	15.5775	13.1117	19.0521	14.1032	9.1587	10.4263	18.3345	12.2893	24.3960	20.0968	21.4998	25.1002	48.0315	21.5328	16.4822	15.9869	18.2977	29.3086	16.8774	34.5346	15.8056	13.8921	16.0218	18.8039	13.9322
SYDE1	3.8108	0.9933	0.7859	3.4337	0.9392	6.6911	3.1900	2.1942	2.1376	1.9724	7.6248	7.8919	4.4461	20.3192	12.0020	2.5633	3.4249	1.7352	3.1255	3.4721	14.7168	16.2106	4.3785	7.2611	22.0359	15.2249	5.8193	18.4507	13.6598	1.9046	3.3168	3.3643	6.7624	5.4404	1.9873	21.2593	3.6389	12.0662	4.1747	7.9586	6.1086	9.4611	1.7806	2.8537	8.9135	2.6582	2.4219	10.5825	4.6909
AL807752.6	0.0000	0.0000	0.0000	0.0000	0.0000	0.0000	0.0000	0.0000	0.0000	0.0000	0.0000	0.0000	0.0000	0.0000	0.0000	0.0000	0.0000	0.0000	0.0000	0.0000	0.0000	0.0000	0.0000	0.0000	0.0000	0.0000	0.0000	0.0000	0.0000	0.0000	0.0000	0.0000	0.0000	0.0000	0.0000	0.0000	0.0000	0.0000	0.0000	0.0000	0.0000	0.0000	0.0000	0.0000	0.0000	0.0000	0.0000	0.0000	0.0000
NUDC	20.4370	20.0656	13.8631	15.0665	16.2392	40.0136	26.4486	17.8778	18.7883	24.3131	21.1093	36.5894	26.0225	35.9348	33.7242	35.5898	40.7351	31.2954	28.7253	33.5491	26.1248	23.9477	33.3576	33.2879	50.4350	27.8128	48.7715	22.4603	24.8266	11.5457	46.5389	44.1852	40.2983	47.4507	45.6625	37.4125	36.6280	45.3015	42.8497	42.8110	29.4884	45.2364	36.0090	68.5636	29.5592	52.1952	23.1892	39.2373	31.9878
VIPR2	0.8456	0.3110	0.0541	0.3448	0.2125	1.4367	0.9974	0.5566	0.0739	0.3394	1.8204	1.3250	0.9627	4.8297	6.1320	0.6338	0.3779	0.1955	0.4594	0.4212	2.5248	2.3635	1.2260	0.7683	3.2144	0.9719	0.9553	2.6350	1.4261	0.2034	0.4001	0.3118	0.0613	0.1928	0.0367	3.3030	0.1067	2.8044	0.2202	1.0187	0.1298	0.7145	0.0230	0.1880	1.9203	0.0309	0.0542	0.2747	0.2182
ZNF44	1.1907	1.5499	1.5613	2.4154	1.4537	1.5788	1.2977	1.6460	1.3634	0.8137	1.0903	1.5133	1.1127	1.3436	1.2892	1.2463	1.5184	1.1104	1.3315	1.1879	2.0000	2.1312	1.8601	1.2858	1.3856	2.0110	1.6710	2.1600	1.8365	2.0174	2.1808	1.3017	1.6034	1.6512	1.0640	1.2735	1.1405	3.5991	1.0813	1.8411	1.0401	2.2213	2.1231	2.0407	2.1275	1.5836	3.2448	2.4657	3.5920
A4GNT	0.6331	19.6606	0.0000	0.0374	0.7618	13.8703	3.2299	0.7466	0.0082	1.0008	2.9243	13.4656	5.9271	9.0170	0.0077	20.3211	13.5486	4.7523	11.2499	31.6583	0.0172	0.0833	28.6727	15.9084	0.0250	0.0273	19.2702	0.0528	0.0514	0.0887	0.3477	1.5892	0.0707	0.0249	0.3415	13.5119	0.0810	2.8945	0.4628	0.7523	0.1040	0.1178	44.8392	0.9258	5.4244	1.0708	0.0000	0.0623	35.6602
TMEM81	0.7461	0.0799	0.6252	0.8890	0.5964	0.4281	0.5164	0.5361	0.7774	0.6538	0.7426	0.8839	0.5654	0.4382	0.3721	1.2791	0.4001	0.8248	0.3013	0.5595	0.8394	1.1678	1.0859	0.3618	0.5351	0.6104	0.5219	0.5288	0.4121	0.8110	1.4426	1.8422	1.0228	1.3196	1.4943	0.9569	1.2874	1.7288	1.0475	1.7164	1.1388	0.9438	1.4634	2.7976	0.5336	1.7431	1.4508	0.8801	1.4398
TSTD3	0.1439	0.2950	0.1876	0.3270	0.1759	0.2026	0.2210	0.3918	0.1493	0.1549	0.3979	0.2833	0.1440	0.4913	0.5613	0.1519	0.2904	0.2401	0.1588	0.2914	0.5846	0.7206	0.2663	0.1659	0.4865	0.7351	0.2975	0.6819	0.6274	0.3473	0.2965	0.4635	0.2979	0.2860	0.6697	0.2895	0.1467	0.4496	0.1870	0.4335	0.2996	0.1352	0.3318	0.3675	0.7049	0.4347	0.5430	0.4591	0.5075
STPG4	0.0000	0.0000	0.0289	0.0208	0.0486	0.0123	0.0063	0.1293	0.0046	0.0000	0.0000	0.0225	0.0188	0.0219	0.0215	0.0484	0.0046	0.0447	0.0000	0.0155	0.0000	0.0867	0.0527	0.0137	0.0000	0.0341	0.0114	0.0147	0.0000	0.0189	0.0123	0.2998	0.4908	0.6825	0.2486	0.0478	0.2609	0.0449	0.6404	0.3874	0.5313	0.3009	0.0277	0.2545	0.2816	0.1363	0.1303	0.1236	0.0814
LCN6	0.0198	0.0849	0.0000	0.0318	0.0279	0.0823	0.1331	0.0256	0.0523	0.0463	0.0219	0.0575	0.0180	0.0768	0.0412	0.1297	0.1417	0.0000	0.0000	0.0297	0.0733	0.4430	0.0865	0.0786	0.0888	0.2105	0.0438	0.3464	0.1436	0.0363	0.0079	0.2233	0.0376	0.0265	0.0251	0.0457	0.0000	0.0956	0.0000	0.0334	0.0000	0.0125	0.0000	0.0000	0.0736	0.0000	0.0000	0.0284	0.0367
H2AC17	0.1360	0.1457	0.0633	0.0273	0.1599	0.0807	0.1246	0.0293	0.1797	0.0000	0.0752	0.0000	0.1237	0.0000	0.0000	0.0636	0.0608	0.0981	0.0000	0.0000	0.0000	0.1141	0.1980	0.0000	0.0000	0.0000	0.1878	0.0000	0.0000	0.0000	0.1081	0.0000	0.2582	0.2123	0.2151	0.0000	0.2663	0.1313	2.1775	0.0000	0.1899	0.0000	0.0000	1.4005	0.0000	0.2037	0.4127	0.2602	0.0315
ACP3	0.5263	1.2101	35.2417	32.3057	1.3321	2.1407	1.1724	1.6518	18.9116	0.4205	0.5478	2.7003	1.1122	0.5674	0.6690	1.2666	3.8881	0.8370	1.3946	1.4395	0.0358	0.0952	1.5207	0.8905	0.0278	0.1191	1.9747	0.1280	0.0321	24.1771	1.6328	4.7237	0.5387	4.7419	1.0378	0.1251	1.3737	1.5580	1.6757	0.7036	2.6321	0.8763	3.4260	0.5208	1.1433	0.1808	1.1992	0.9142	5.2192
CNNM3	9.5156	3.2659	2.7770	5.2751	12.6402	5.6811	8.9357	11.7397	4.1124	6.7917	8.3266	7.6772	11.5195	11.2684	4.7306	8.6509	10.4922	5.0629	8.1454	8.3979	4.8780	6.2063	6.7196	9.9571	4.7946	7.2089	10.4378	5.6788	4.5455	3.1773	17.9517	14.7248	12.3431	15.4183	8.5486	9.8161	9.6983	9.8578	10.8768	11.9137	11.1298	9.0363	11.8870	13.7307	9.6402	14.8620	7.1454	13.5571	11.0967
SNCG	3.5119	8.3631	20.8890	3.4947	2.0581	13.1129	6.0185	2.2711	25.0607	9.8754	4.7824	6.5011	3.9804	11.8504	15.5305	2.5243	2.0849	3.0609	4.4842	4.1864	13.6799	11.8084	9.5166	6.6546	12.0522	13.9505	4.0957	17.6449	10.9018	13.5018	2.1449	2.1945	1.7244	1.2854	0.6796	10.4866	0.9348	5.3389	14.0858	4.5109	2.4733	3.1991	1.1098	1.0397	3.1035	0.3925	0.7094	1.1280	1.7600
SCX	1.1681	1.3471	0.4462	0.4692	0.4507	5.1910	2.1952	1.0331	0.3824	0.8049	3.0971	4.4753	1.2530	9.7748	12.5713	0.9243	1.0843	0.9501	3.6282	0.6963	12.7677	8.6732	5.4490	4.7137	8.3369	13.8586	3.1095	10.0899	14.4857	0.7134	1.4636	2.1222	2.1603	1.3756	3.2204	18.2306	7.4006	17.6831	3.3306	4.2730	0.1505	5.8726	1.6823	0.9927	6.2163	2.4760	3.9138	1.3751	3.4540
GDF6	0.1785	0.0096	0.0000	0.0323	0.1175	0.2754	0.3979	0.3001	0.0393	0.1668	0.5379	0.1553	0.0974	1.6292	0.4302	0.0584	0.0279	0.1415	0.3378	0.0803	0.3177	0.2794	0.3896	0.1534	0.4160	0.2419	0.1922	0.8433	0.1694	0.0490	0.0886	0.2730	0.4348	0.2547	0.0508	0.5562	0.0311	0.3533	0.0338	0.2742	0.1246	0.1806	0.0000	4.2844	0.6113	0.0107	0.0375	0.2006	0.0413
BAX	24.5862	12.8893	6.2955	4.4899	23.7363	21.5389	19.8258	21.6690	6.6184	26.8409	5.0061	13.9316	16.4550	9.8427	7.2795	24.9668	15.1142	12.7398	18.2644	20.7717	5.1329	5.5333	19.6241	13.1581	5.6763	6.1547	16.7164	5.8019	4.8138	5.6726	21.4125	20.8264	11.0019	12.3501	29.6740	16.5339	21.6239	24.7011	29.9940	18.4673	15.8599	33.8049	18.6537	18.9442	16.2469	10.4245	15.8240	21.6286	36.1876
OR4C11	0.0000	0.0000	0.0000	0.0000	0.0000	0.0000	0.0000	0.0000	0.0000	0.0000	0.0000	0.0000	0.0000	0.0000	0.0000	0.0000	0.0000	0.0000	0.0000	0.0000	0.0056	0.0000	0.0000	0.0000	0.0000	0.0000	0.0000	0.0000	0.0000	0.0000	0.0000	0.4093	0.0153	0.0000	0.0000	0.0000	0.0000	0.0000	0.0000	0.0000	0.0000	0.0000	0.0000	0.0182	0.0000	0.0000	0.0056	0.0058	0.0000
RPA3	6.9904	16.1779	4.0656	2.1654	5.6825	10.0620	6.3602	4.6797	2.1479	6.2812	2.7375	5.9028	4.0735	2.7417	5.0814	7.1790	3.9807	8.3352	6.3630	7.7021	4.6535	4.3603	9.8901	4.8933	4.0244	3.4282	5.9374	3.3705	4.0017	3.0458	10.7298	16.1915	6.2707	4.9039	11.8890	4.4167	10.6740	7.1892	10.3959	7.6131	14.6293	11.9929	5.7842	7.9627	3.4679	9.0747	13.9193	3.8036	11.3546
DPP8	3.6758	2.9320	3.6703	5.6851	4.9702	4.3883	4.1491	5.1556	2.9922	3.0230	3.8982	3.7132	4.0686	4.4591	5.4911	3.2734	5.6852	3.8639	3.6056	3.5400	6.1962	6.0718	4.3769	4.2304	4.7244	6.9040	4.9428	6.3733	6.1406	4.6919	8.1625	4.4406	4.7537	6.7107	4.9840	3.3626	3.7991	6.4053	3.3165	3.5483	7.0997	3.8863	5.2394	4.0893	6.4026	5.2763	4.2922	6.9117	6.6305
SRD5A1	2.4441	1.2830	6.2128	8.2663	4.6563	1.4454	2.1529	3.8574	7.5797	2.5285	1.1402	1.6688	2.9215	1.6431	0.8497	2.0906	2.4504	1.4647	1.3869	1.9566	0.7326	0.5945	1.8038	1.7855	0.5156	0.9415	2.3133	0.9271	0.6489	5.9506	2.1731	2.0063	6.3884	3.2016	3.7807	1.3028	3.2537	1.6681	10.0184	1.9584	6.1209	3.4540	2.6491	0.6191	1.4527	1.6929	2.5242	2.0718	1.9683
CETN3	1.7582	5.7400	4.7217	3.7418	1.3510	4.7468	3.0709	2.1493	3.5210	2.0355	2.5254	2.2472	1.5405	2.7846	3.5863	1.7644	2.2040	3.0761	1.7207	3.6180	4.2031	2.6489	5.1021	1.6021	2.7437	3.9667	3.2147	3.2164	3.0976	3.3311	6.4399	3.7117	4.1171	3.8768	5.9329	2.4501	1.1706	4.3058	2.8719	4.0063	4.1846	2.4410	2.6475	2.5626	2.4550	8.0789	3.2420	2.7633	3.7983
CEP126	0.2424	0.2812	0.5868	2.2294	0.3096	0.6042	0.3134	0.6183	0.4482	0.2407	0.7484	0.5040	0.3417	1.2714	2.0935	0.2040	0.2383	0.3145	0.5077	0.3333	2.0191	2.4413	0.5086	0.4862	1.2313	2.9008	0.5310	2.4870	1.8367	0.8571	0.2263	1.1059	0.1559	0.1747	0.0894	0.7025	1.3303	0.8288	0.3284	0.3944	0.4737	0.1865	0.4898	0.6877	1.1868	0.1718	0.8597	0.9833	0.7952
OR10J5	0.0000	0.0000	0.0000	0.0000	0.0000	0.0000	0.0000	0.0000	0.0000	0.0000	0.0000	0.0000	0.0000	0.0000	0.0000	0.0000	0.0000	0.0000	0.0000	0.0000	0.0000	0.0398	0.0000	0.0000	0.0000	0.0000	0.0000	0.0168	0.0000	0.0000	0.0283	0.4589	0.0451	0.0000	0.0901	0.0000	0.0000	0.0000	0.0000	0.0000	0.0000	0.0000	0.0000	0.0894	0.0000	0.0213	0.0000	0.0170	0.0000
AXIN1	6.2281	1.4543	2.6888	4.5581	5.5204	4.0461	4.2065	5.3134	4.8956	5.9031	2.6418	6.8094	4.9965	5.4525	2.8256	8.7340	6.3370	2.7061	5.5969	4.4136	3.2838	3.0418	4.3178	6.5915	3.7233	3.4844	6.6989	2.8948	3.3486	3.9199	5.1407	3.5247	8.5870	8.8073	7.3165	8.2015	21.2494	4.2583	12.0002	8.4917	3.6840	10.2522	6.6848	9.5969	6.1333	6.5243	4.6458	7.5604	9.4267
H2BU1	0.1822	0.2701	0.3132	0.2082	0.1318	0.2079	0.1284	0.1027	0.0679	0.0327	0.0775	0.0508	0.1274	0.1383	0.0815	0.0524	0.0438	0.0000	0.0637	0.0631	0.0972	0.1567	0.1937	0.1297	0.0251	0.1078	0.0696	0.1920	0.0822	0.2978	0.0724	0.7898	1.0728	0.1812	0.3988	0.2372	2.2737	0.8659	0.4309	0.2359	0.0235	0.2482	0.1749	13.9264	0.1214	0.2686	0.2812	0.6232	0.0519
ZNF708	0.8502	1.3041	1.7616	1.5320	1.5271	2.6322	1.4923	1.7568	0.7115	0.5325	1.6221	1.2166	1.0727	1.4199	1.3559	1.2391	2.1566	0.9498	2.0644	1.7003	1.5333	2.0295	2.9763	1.5397	1.2119	2.2869	1.6284	2.1568	2.4458	1.6951	1.8684	1.1347	1.6573	3.5143	2.1218	0.9253	1.4427	2.1926	0.8066	1.4666	0.9025	4.9267	2.3900	2.7963	2.6958	2.4547	3.0133	3.1061	3.7282
POM121	5.4538	0.6031	2.7416	6.5754	3.2306	3.7353	4.5916	4.8625	4.4159	4.6283	3.9724	4.9488	6.2419	5.8541	3.6665	5.8222	6.9172	3.1561	4.1161	4.4112	2.8037	4.8738	3.0998	5.7182	3.3348	4.1034	5.3453	4.6084	3.7711	4.6219	9.3970	4.2743	7.0588	11.1497	3.6519	5.4319	10.1263	5.7701	4.5190	6.7986	3.9814	8.1380	8.2342	6.8832	5.9088	6.4955	1.6180	9.6773	9.4408
BOLA2-SMG1P6	0.0485	0.0415	0.0090	0.0117	0.0091	0.0058	0.0178	0.0084	0.0043	0.0000	0.0107	0.0352	0.0000	0.0103	0.0040	0.0091	0.0043	0.0000	0.0587	0.0436	0.0090	0.0325	0.0212	0.0385	0.0130	0.0107	0.0161	0.0046	0.0100	0.0071	0.0193	0.0624	0.0307	0.0346	0.0123	0.0224	0.0337	0.0562	0.0082	0.0326	0.0000	0.0552	0.0259	0.0292	0.0040	0.0465	0.0136	0.0325	0.0359
TNNI2	0.2735	0.3254	0.5943	0.2808	0.1000	2.1105	0.2599	0.1834	0.3880	0.2308	0.3361	0.9699	0.3869	0.1821	0.1137	0.2842	0.4211	0.1753	2.2088	0.6382	0.2529	0.2209	2.0568	0.2010	0.1907	0.2115	0.3860	0.2297	0.2308	1.2027	1.0746	2.1044	1.0575	4.6210	1.4224	0.5145	0.1190	0.7482	0.1920	3.5299	0.2715	0.4613	0.7857	0.1374	1.0283	11.8518	0.2269	0.4360	1.7735
RPL11	305.2472	776.8288	289.5114	179.9589	164.9534	442.3162	377.4094	204.6455	216.9844	266.1846	235.6457	242.8307	202.9566	231.9220	306.3032	292.3274	214.1382	359.7191	306.2370	341.0063	350.4922	303.4602	603.1807	200.0676	281.1113	223.5571	208.2577	236.2236	252.2188	223.7184	113.4783	643.2627	162.0886	183.2790	393.0851	209.8780	150.8997	310.6447	158.4457	262.3102	220.8262	292.8776	174.7663	293.1351	167.1735	224.2701	486.7029	239.4972	171.9534
MGAT4C	0.0095	0.0089	0.0078	0.0168	0.0028	0.0120	0.0073	0.0103	0.0016	0.0070	0.0515	0.0095	0.0087	0.0357	0.0456	0.0078	0.0059	0.0052	0.0054	0.0054	0.1092	0.0934	0.0087	0.0110	0.0487	0.1158	0.0105	0.1094	0.1314	0.0083	0.0137	0.3824	0.0098	0.0059	0.0113	0.0073	0.0016	0.0190	0.0010	0.0030	0.0000	0.0015	0.0027	0.0857	0.0103	0.0000	0.0000	0.0571	0.0050
ASIC1	0.4498	0.6792	0.3597	1.2738	0.2657	0.7700	0.9685	0.4773	0.5001	0.3840	1.1638	0.8239	0.9701	2.2862	1.5815	0.8735	0.9587	0.9229	1.0477	1.0162	3.1644	1.6149	0.9567	2.7071	1.9177	7.1189	1.9169	3.8113	3.2645	0.4162	0.2864	1.6621	2.2910	0.4757	0.1058	2.0588	4.2040	2.7195	0.5659	2.1572	2.1895	2.2465	0.8071	2.9304	1.5108	1.2780	0.6270	2.8099	0.3472
CNTNAP1	0.7197	0.2194	0.3179	1.0149	0.3384	0.9884	1.1968	0.8289	0.2521	0.4695	2.9455	1.9585	1.2421	4.5785	5.8745	0.9923	2.1459	0.5378	1.0181	1.4104	3.7548	6.7190	1.5215	2.4315	6.2608	7.3092	2.1467	5.6490	6.8874	0.8700	2.0954	1.1166	2.2600	3.0826	0.4352	13.8771	2.2006	5.5765	1.8122	7.1693	1.4345	2.1264	0.6533	2.3716	8.9238	0.9881	0.9242	4.0747	2.1945
PRMT6	1.1831	3.4247	2.3312	2.2135	2.0207	4.3129	2.5267	2.0798	2.4228	2.0155	2.7350	1.9875	2.7142	2.5260	2.0078	4.5967	4.4279	2.7514	2.4964	3.0396	2.8161	3.2599	4.1214	4.0781	2.2306	3.6855	4.6745	2.4739	2.2054	1.6613	0.6308	3.4907	2.2214	3.3966	5.5758	3.8295	8.1448	5.3206	3.9031	6.0838	4.0577	4.3545	0.4253	5.8723	5.4674	7.4941	6.2301	10.1803	3.5103
TMPRSS11B	0.0000	0.0000	364.9190	139.7013	0.0000	0.0000	0.0000	0.0000	224.1087	0.0000	0.0000	0.0000	0.0000	0.0279	0.0000	0.0000	0.0000	0.0000	0.0000	0.0000	0.0000	0.0387	0.0000	0.0000	0.0000	0.0000	0.0000	0.0187	0.0034	353.2597	0.0000	0.4774	0.0063	0.0000	0.0438	0.0000	0.0000	0.0048	0.0000	0.0000	0.0000	0.0000	0.0000	0.0794	0.0000	0.0000	0.0000	0.0473	0.0092
PTGES2	8.5650	4.9035	4.2080	4.6582	8.8948	7.9403	9.3447	8.2843	5.7986	8.4612	4.3386	8.2895	8.6211	6.3863	3.7696	11.3494	10.7194	6.9324	9.7037	8.8651	3.6326	3.9569	9.2439	9.1162	6.7455	4.3305	9.7931	3.5990	3.8025	4.5388	9.0638	9.1187	17.6274	11.4813	12.3836	16.4030	15.1944	7.0206	17.8637	9.8965	8.5651	20.2941	14.5700	24.1086	9.6673	13.5327	6.9446	8.4937	7.2928
ACTL9	0.0000	0.0000	0.0221	0.0000	0.0000	0.0000	0.0000	0.0102	0.0000	0.0416	0.0000	0.0000	0.0000	0.0000	0.0000	0.0000	0.0000	0.0000	0.0000	0.0000	0.0000	0.0398	0.0000	0.0000	0.0000	0.0000	0.0000	0.0000	0.0000	0.0000	0.0094	0.2293	0.1501	0.0000	0.0000	0.0000	0.0103	0.0344	0.0000	0.0000	0.0000	0.0000	0.0000	0.0596	0.0098	0.0284	0.0000	0.0113	0.0110
MYOM3	0.4314	0.0000	0.1105	0.0722	0.6813	0.0149	0.3931	0.8758	0.0744	0.3130	0.0139	0.0156	0.2420	0.1787	0.0508	0.1479	0.0787	0.0000	0.0054	0.0512	0.0116	0.0724	0.1936	0.0428	0.0209	0.0158	0.0973	0.0612	0.0186	0.1080	3.9723	0.3705	0.1160	0.9250	0.1387	0.1715	0.9618	0.0625	0.1060	0.1861	0.4256	1.0915	0.0465	0.3304	0.7551	0.1615	0.1040	6.4027	0.3014
CKAP2L	0.3698	0.7206	1.6936	1.4513	0.4105	2.0403	0.6443	1.4350	1.4226	0.2692	0.0905	0.5629	0.4576	0.1838	0.0680	0.8051	1.4469	0.5944	0.9180	0.6866	0.0561	0.1017	0.9971	0.6414	0.0951	0.0755	1.3526	0.1088	0.0481	1.6683	1.9125	6.9317	2.2132	5.5040	2.1358	0.3732	3.9824	1.6009	1.4888	1.6737	2.3766	2.1972	2.2350	2.9015	0.7029	4.6378	1.5533	4.6128	2.5804
PMFBP1	0.1659	0.0761	0.1434	0.1452	0.1477	0.0070	0.1339	0.3781	0.1461	0.1211	0.0459	0.0301	0.1185	0.0647	0.0049	0.1053	0.0556	0.0171	0.0449	0.0222	0.0301	0.0961	0.0517	0.1410	0.0266	0.0499	0.0622	0.0980	0.0266	0.3517	0.8521	0.5820	0.1687	0.2272	0.1162	0.0502	0.1521	0.1230	1.0008	0.2394	0.0959	0.1461	0.1426	0.5891	0.2249	0.1349	0.1300	0.4817	0.4747
SLC24A1	0.9737	0.3593	0.6757	1.3812	0.8471	0.9199	1.0513	1.1320	0.6871	0.5837	1.0183	0.9972	1.2569	1.1721	0.7107	1.0640	1.4571	0.9780	1.2424	1.4221	0.6828	1.0458	1.0747	1.5433	0.7650	0.9338	1.0854	1.0596	0.8069	0.9607	6.5601	1.0335	1.5251	2.8423	0.7819	1.0411	1.1200	1.5632	0.6298	1.7219	1.1017	0.9157	1.7702	1.0988	2.0223	1.9246	0.6280	3.0745	3.0890
SPINDOC	2.9896	2.0607	2.2202	3.0043	1.0700	7.9307	3.3265	1.8994	3.4848	2.1849	3.1723	4.4333	2.7958	6.2192	3.3296	2.9201	4.8143	2.9668	5.8278	3.5854	4.3815	4.8715	6.5968	4.2737	8.4900	5.9504	6.0889	3.9571	5.5235	1.9159	5.2413	6.9969	8.8904	11.4789	9.8366	8.4193	9.7508	7.6130	4.8992	10.0544	4.1701	9.2856	5.1686	14.3868	5.6132	7.1850	8.3143	11.9291	7.3207
AC069257.3	0.0000	0.0000	0.0000	0.0000	0.0000	0.0000	0.0000	0.0000	0.0000	0.0000	0.0000	0.0000	0.0000	0.0000	0.0000	0.0000	0.0000	0.0000	0.0000	0.0000	0.0000	0.0000	0.0000	0.0000	0.0000	0.0000	0.0000	0.0000	0.0000	0.0000	0.0000	0.0000	0.0000	0.0000	0.0000	0.0000	0.0000	0.0000	0.0000	0.0000	0.0000	0.0000	0.0000	0.0000	0.0000	0.0000	0.0000	0.0000	0.0000
CHAT	0.0000	0.0054	0.0000	0.0020	0.0024	0.0298	0.0338	0.0087	0.0000	0.0118	0.1084	0.1240	0.0229	0.2251	0.1316	0.0423	0.0067	0.0000	0.0000	0.0000	0.3975	0.2221	0.0146	0.1130	0.1420	0.3776	0.0111	0.2114	0.2448	0.0018	0.0040	0.5830	0.0318	0.0090	0.0095	0.0929	0.0000	0.0218	0.0000	0.0021	0.0000	0.0032	0.0538	0.0152	0.0021	0.0030	0.0023	0.0216	0.0023
CHIT1	0.0000	0.0367	0.0160	0.0069	0.0121	0.1246	0.0707	0.0259	0.0000	0.1902	0.0379	0.1212	0.2143	0.0242	0.0320	0.0962	0.0440	0.1174	1.0250	0.1864	0.0020	0.0431	0.2245	0.0680	0.0192	0.0235	0.0379	0.0182	0.0148	0.0047	0.1004	4.3603	0.9677	0.5540	2.8046	0.0297	0.3206	0.0455	0.4584	0.0252	0.1746	0.1653	0.1012	0.1226	0.0477	0.5903	0.0320	1.2191	0.5734
OR2A7	0.0770	0.0165	0.3870	0.7296	1.3608	0.2193	0.0564	0.9690	0.3795	0.3777	0.2128	0.4131	0.5460	0.2279	0.2815	1.2236	0.1101	0.3329	0.4895	0.3348	0.0427	0.0947	0.1232	0.5700	0.0138	0.0395	0.2890	0.3055	0.1541	0.7163	1.1803	0.3718	0.0877	0.4805	0.3310	0.1066	0.0469	0.3864	0.0973	0.9069	0.1461	0.2434	1.2145	0.1005	0.9654	1.3832	0.7471	0.4490	1.4116
NEXMIF	0.0805	0.0891	0.1475	0.5133	0.0189	0.1896	0.1443	0.0428	0.1407	0.0204	0.4706	0.2259	0.1563	0.3766	0.6661	0.0728	0.2244	0.2013	0.1220	0.0826	0.9335	1.0491	0.2091	0.3196	1.0578	1.2984	0.1483	0.6837	1.1011	0.2361	0.0416	0.1643	0.0289	0.0467	0.0221	0.2624	0.0234	0.1218	0.0385	0.0972	0.0195	0.0408	0.2621	0.0121	0.3401	0.0145	0.0075	0.0847	0.0336
RASIP1	2.4107	1.7034	1.4888	2.7566	1.4151	5.5140	2.9247	1.7075	4.1189	3.0562	4.2712	4.6746	3.5123	10.8340	3.1587	3.7342	5.5923	2.3291	3.2901	4.1201	3.2565	11.7115	4.1887	4.3159	6.7367	6.8700	6.4615	8.7283	5.2168	3.4191	1.2770	2.8653	3.5173	2.9213	2.4167	8.6819	4.1269	10.3984	7.7400	4.2581	2.5779	5.4869	1.7362	11.4432	6.0392	1.9107	1.7373	3.6546	4.2912
TIMM50	5.8268	6.5501	3.3110	3.5687	3.7319	8.0456	6.2340	4.0591	3.8569	6.3370	3.4817	5.5224	5.1817	5.2612	4.7795	7.2836	6.2910	6.0304	6.1444	5.6098	4.8042	4.8768	6.0969	5.1168	6.1543	4.6674	6.2165	4.1609	4.2216	3.2911	6.1193	13.3880	10.3220	9.2278	15.4981	7.1240	43.2331	9.1831	12.7602	7.7360	6.9703	14.8516	5.4656	27.3429	4.9547	7.3118	8.3875	7.1962	7.7542
SBNO2	10.0885	1.1377	7.3684	14.8874	7.6213	12.0766	11.0253	12.1194	11.8857	10.2180	5.8584	15.3979	9.2477	12.8088	8.2347	17.3823	15.0628	5.5063	15.0629	10.5425	3.4941	6.8106	16.0319	15.7211	5.2765	6.0294	18.1079	9.5329	8.8353	12.2630	15.9404	13.9051	50.8810	20.9632	19.9658	18.9039	16.1850	17.0051	19.2645	21.2169	7.7436	16.5238	25.0339	7.5980	17.9531	29.8742	8.5132	24.9873	25.0324
RRP7A	6.1315	3.6220	3.8259	3.5107	2.9898	11.0071	6.9287	4.2546	2.7966	3.8060	3.7889	8.2367	3.4461	4.5000	4.8834	6.5760	9.3481	7.8854	8.8175	8.8434	2.2893	2.6803	6.6609	3.2127	5.4208	3.2639	5.5811	2.4411	3.3865	3.1112	6.7143	14.1410	5.7030	8.8030	9.7848	6.0417	9.8142	7.9087	6.1664	8.1541	2.6904	11.4684	6.3185	10.3666	7.7767	11.2972	3.1434	6.0282	5.8704
SLC5A12	2.6953	0.0422	0.0081	0.0088	1.5390	0.0208	1.9188	0.7640	0.0058	3.9544	0.0266	0.0159	1.1779	0.1681	0.1436	0.6710	0.0020	0.0000	0.0066	0.0295	0.0607	0.0489	0.0096	0.0347	0.0157	0.0369	0.0217	0.1923	0.0589	0.0257	0.2521	0.3523	0.0360	0.0156	0.0111	0.0640	0.1770	0.4372	0.0037	0.0350	0.1930	0.1301	0.0683	0.8899	0.0451	0.0550	0.4778	0.5461	0.0385
OLIG1	0.1603	0.0468	0.0000	0.0351	0.0000	0.0692	0.0267	0.0314	0.0064	0.0426	0.0322	0.0211	0.0133	0.0154	0.0242	0.0273	0.0456	0.0630	0.0000	0.0219	0.0135	0.0163	0.0954	0.0385	0.0131	0.0000	0.0161	0.0069	0.0050	0.0160	0.0058	0.3990	0.0277	0.0260	0.0000	0.2804	0.0190	0.0141	0.0000	0.0000	0.0163	0.0000	0.0000	0.0293	0.1203	0.0087	0.0204	0.0627	0.0135
RET	0.4434	0.1084	0.0224	0.1277	0.1881	0.6207	0.7035	0.2680	0.0382	0.2421	2.3131	0.6641	0.3988	3.2508	0.8912	0.2839	0.3360	0.1529	0.3721	0.3000	2.4776	2.6428	0.2525	1.2874	1.6956	2.9448	0.6360	1.8853	2.3673	0.0530	0.0632	0.4035	0.2073	0.1526	0.0305	1.7911	0.1342	1.2702	0.1056	0.3650	0.3364	0.8077	4.4403	0.1646	1.2746	0.5687	0.6837	0.3388	0.2433
PRKAG1	7.8405	15.2075	9.2996	8.3358	8.2224	12.3652	9.7132	7.4497	10.1802	7.3072	5.9623	8.4263	10.6015	9.6039	9.2391	9.3544	11.3545	6.9022	8.5726	8.7006	10.5291	10.0282	10.9595	10.2741	10.5604	9.2344	11.5003	9.0016	7.9659	8.4437	11.9162	13.2913	10.4642	11.1084	12.2461	10.5609	15.2198	9.8229	8.6949	8.9581	14.4400	15.1230	11.1192	10.6538	9.3147	9.4838	12.7320	11.3699	9.5418
HOOK1	4.2323	2.2311	8.1847	11.0803	6.8348	2.1374	4.4203	6.6207	6.0705	3.9033	3.2321	1.7801	3.5802	1.4951	0.7389	2.7400	5.0231	2.5349	2.5482	2.0884	0.0672	0.2072	3.2146	2.2918	0.1908	0.1028	3.8528	0.3171	0.1124	10.8810	12.2137	7.0088	6.3884	7.3096	3.6556	1.1793	6.7629	3.9096	3.3776	6.8861	10.0659	4.7707	8.2964	8.9315	4.4577	8.2989	9.7142	10.8071	8.3600
FANCF	3.0903	4.6564	2.6056	2.2843	4.9084	3.6683	3.2338	4.7434	1.7106	2.1640	2.8721	2.2706	4.0370	1.9547	1.0416	4.0758	4.8721	3.3237	3.5817	4.0311	1.2333	1.6600	5.1933	2.9419	1.1279	1.1948	4.4024	1.5551	1.0320	1.9105	3.8711	4.7979	6.9098	6.5305	7.4741	2.1533	7.7503	5.7727	6.7117	4.6130	7.7063	5.5706	8.3637	5.5907	5.2955	6.0057	12.0726	6.6284	5.1793
TRMT5	1.4659	2.0007	2.0418	3.3106	1.2091	2.1573	2.0658	1.7147	1.8991	1.0705	1.9766	1.8171	1.3769	2.1808	1.9224	1.8202	2.6152	1.3860	1.9740	1.7797	2.9165	3.6976	2.2646	2.3835	2.3319	3.3762	2.5778	2.8725	2.9802	2.3290	3.3368	2.9894	2.8697	3.4155	3.1956	1.6134	3.2720	2.8682	2.2243	3.6887	3.4722	2.2723	2.6700	6.0822	3.3985	4.4698	1.4551	4.1314	2.8965
CSF1R	7.1901	5.1443	1.7067	6.2277	3.5745	17.3676	12.8049	5.6619	2.6133	8.2656	8.5277	15.2346	18.1311	21.7089	5.2114	17.4164	15.7652	12.3516	24.0620	15.5543	6.5741	4.4831	27.4570	26.0850	6.3790	8.3851	16.9580	6.2472	5.0684	2.4672	11.8936	8.2849	26.9317	9.1075	3.6973	16.4939	4.3558	9.5061	8.4977	6.6118	22.5565	16.3352	3.2881	7.0502	17.3596	5.4358	1.4706	18.6066	13.9690
TMEM140	8.8225	4.8616	1.5336	4.7285	12.9037	11.0081	8.9572	14.3501	3.0328	7.9737	6.0347	12.0085	14.8094	8.6918	4.9577	9.3215	9.9341	10.2840	11.5368	10.9663	4.6086	7.3337	13.2152	14.0350	6.0663	5.3045	12.7334	5.3524	4.7117	3.2799	10.8166	5.8118	16.0021	10.8180	4.9367	16.6190	4.9717	7.5774	5.5801	8.4681	12.7801	10.3084	7.2077	3.9773	9.5733	9.2400	1.2699	8.8215	13.8165
ARHGAP28	0.5312	0.3157	0.1942	0.4189	0.3766	0.3565	0.4807	0.5216	0.1457	0.2534	0.3860	0.5466	0.7334	0.4646	0.5871	0.1352	0.7731	0.4571	0.3663	0.6090	0.4204	1.0478	0.5484	0.3420	0.4300	0.6592	0.5467	0.8514	0.6211	0.3750	0.3524	0.5105	0.2850	0.2195	0.1460	0.2718	0.1790	0.2994	0.1394	0.7701	0.3013	0.3658	0.2764	0.2556	0.2100	0.2682	0.4049	1.0347	0.6234
OR52B6	0.0000	0.0000	0.0000	0.0132	0.0000	0.0390	0.0000	0.0000	0.0000	0.0000	0.0545	0.0238	0.0299	0.0232	0.0410	0.0615	0.0147	0.0000	0.0000	0.0246	0.0304	0.0367	0.0000	0.0000	0.0147	0.0602	0.0000	0.0000	0.0340	0.0361	0.0131	0.5821	0.0624	0.0000	0.0000	0.0759	0.0143	0.0793	0.0000	0.0415	0.0000	0.0000	0.0146	0.1980	0.0407	0.0591	0.0000	0.1100	0.0457
AKR1C1	13.1564	30.6083	7.0278	11.5854	13.8908	9.6031	14.4363	30.4693	6.9618	17.5929	8.8862	13.0978	13.5321	8.9870	5.8504	9.0690	30.3925	29.3892	28.2471	51.4159	2.7871	1.9078	8.6359	15.4096	4.5738	1.3943	24.2436	3.4892	2.6603	5.5698	21.8772	0.4260	0.1411	1.6060	0.4781	5.0487	0.7185	0.7790	1.2083	8.1259	1.1017	2.5195	2.2087	0.6187	4.3586	1.4195	0.7814	0.4247	1.6489
ILVBL	16.6580	12.1212	7.2994	6.5626	16.8754	11.8124	10.8404	14.3687	8.1231	14.6765	6.7420	12.0907	15.9968	13.2611	9.5819	18.9861	14.8368	9.7724	10.9500	12.1121	7.5378	7.6599	8.8166	19.0185	19.7602	10.9063	16.5930	9.2609	8.5848	7.7355	7.1616	7.0195	10.4420	11.7831	12.5650	7.9023	13.4892	8.0925	6.3928	9.6265	5.4580	29.0999	11.9663	14.7843	9.3606	8.3532	5.9267	8.8856	7.4579
CCDC106	2.5313	2.8939	2.3456	3.0108	1.6388	8.9272	4.0555	1.7556	2.6110	3.3290	5.4906	7.0867	4.3928	9.5632	8.3288	4.8257	5.7876	5.3601	8.5172	10.5463	8.3052	8.9140	8.5693	9.2826	10.9565	10.3350	6.1585	7.9037	8.5988	2.9931	1.0008	1.5162	1.8800	1.9248	24.4861	8.1769	2.0746	3.9373	5.3825	3.2523	1.3384	3.2793	3.2324	12.1344	3.4916	1.2526	6.6997	4.4385	5.9749
ISOC2	17.1649	11.6848	6.2419	3.0637	14.5030	14.0325	13.2741	8.4987	5.8363	12.7145	4.6210	9.2501	12.1040	6.4493	6.3803	13.5774	12.8370	8.2353	11.7660	12.3597	4.8122	4.4784	12.1570	11.3599	8.8084	5.5586	11.3047	4.7259	4.2728	3.4145	4.5502	11.7871	13.8647	7.9686	15.3857	11.0741	7.1006	16.6807	32.2655	13.1659	9.4884	18.7987	9.0650	8.7443	6.3288	6.3746	9.3115	5.6280	6.1744
SYMPK	5.6208	1.7885	3.8337	6.9697	4.5481	7.2900	5.2541	5.3931	5.6761	5.4004	4.6699	8.0806	7.3086	8.6597	5.2858	10.1299	10.2534	5.5330	8.1059	7.2488	4.4644	5.3153	7.1000	9.9208	6.2087	5.6900	8.0003	5.7437	4.5267	5.8386	6.9528	4.9637	14.1469	9.0783	10.8200	8.6647	27.8821	8.5772	18.0736	9.2682	10.0572	12.5150	8.7615	12.4357	8.7408	7.5122	4.7265	17.2542	14.1476
UGCG	7.8919	22.1677	14.7102	10.3540	19.3531	16.2476	10.4596	13.2596	12.8980	11.9286	11.8202	25.9476	11.3066	11.4704	13.4587	9.9710	28.9264	12.4040	11.9275	14.9322	7.3745	6.9581	19.5035	19.8376	5.0620	8.6893	25.1508	8.0227	12.8303	13.8418	42.0588	7.2652	10.7937	9.5153	12.1755	10.3034	13.0252	12.6860	8.0873	12.4847	21.5403	7.3219	16.5675	47.0657	11.9446	21.3127	11.3737	15.6961	26.2800
NUDT7	1.4764	2.2522	0.3766	0.4955	1.0936	1.3924	1.5687	1.1074	0.5698	0.8743	0.5368	0.7041	0.7725	1.2117	1.1766	1.3806	0.7050	0.7582	1.1330	0.9707	1.3464	1.1871	0.8389	0.7489	1.3960	1.3632	0.6924	1.0224	1.5359	0.6076	0.5142	0.4885	0.7293	0.7936	0.4988	1.3228	0.7478	0.4784	1.1244	0.5872	0.6211	0.6140	0.1893	1.3101	0.8595	0.8359	0.5285	0.6383	0.1405
BTG4	0.0000	0.0000	0.0000	0.0000	0.0000	0.0000	0.0000	0.0000	0.0000	0.0000	0.0000	0.0000	0.0167	0.0000	0.0000	0.0000	0.0082	0.0000	0.0000	0.0000	0.0000	0.0103	0.0000	0.0000	0.0000	0.0000	0.0000	0.0000	0.0063	0.0000	0.1535	0.1777	0.0582	0.0000	0.0349	0.0000	0.0000	0.0089	0.0077	0.0000	0.0000	0.0000	0.0000	0.1386	0.0000	0.0110	0.0086	0.0264	0.0085
PARN	2.2052	2.1894	2.2892	3.4137	3.2484	3.9539	3.4803	3.2090	2.7318	2.2117	2.9438	3.5560	3.4689	3.9122	3.3718	2.8929	4.5034	2.4953	3.0526	3.2379	3.7184	3.8098	3.4560	3.4400	3.6912	3.6379	4.6856	3.6701	3.6300	2.6763	7.0737	4.4645	5.4970	6.0809	4.6760	3.7725	7.9316	3.1848	7.9611	5.1369	7.0216	4.3511	4.5871	6.1927	4.6347	10.2961	4.4443	4.9552	7.3157
ANGPTL3	0.0884	0.6103	0.0092	0.0158	0.0739	0.8749	0.1801	0.0254	0.0043	0.2124	2.5866	0.2851	0.1877	0.1108	0.0204	0.2297	1.6250	2.3663	1.2201	0.3832	0.0136	0.1263	2.1382	0.0000	0.0132	0.0144	0.0868	0.0789	0.0543	0.0432	0.0195	1.5033	0.0311	0.0964	0.0932	0.4461	0.0299	0.1518	0.0207	0.0579	0.1152	0.0124	0.1183	1.8062	0.0405	0.0765	0.0871	0.0846	0.0592
FIGNL1	1.1056	0.9936	2.3100	3.3276	0.7427	1.8787	1.6398	1.5207	2.2887	0.6766	0.7751	1.2792	1.3465	1.2176	0.6399	1.2061	1.4382	1.0342	1.2057	1.1449	0.6267	0.6658	2.3417	1.6100	0.6135	1.0318	2.1295	0.6840	0.6133	3.6747	6.3216	4.3765	2.4564	2.9401	3.4170	1.0786	8.0611	2.1919	2.9880	2.8939	5.1078	4.6948	3.4936	5.7468	2.0093	4.4466	7.5639	4.2358	7.6314
SPACA9	0.5046	1.6210	6.0314	4.0156	0.6401	2.8347	0.9890	0.7184	5.0112	1.0283	1.8234	1.9235	1.0672	3.8255	4.9154	1.0864	1.9247	0.9814	1.2615	1.7425	4.9316	6.1793	2.0921	2.4365	9.4463	8.3743	2.3912	4.8068	4.9704	3.7107	2.9138	1.1149	2.1456	2.5586	0.9945	4.6954	3.2261	1.8127	5.1602	2.6716	1.1992	2.1375	0.9520	2.4632	1.9755	1.0122	2.1357	1.5208	1.8913
STX11	0.7523	0.9474	2.4434	1.7647	0.3481	4.1402	1.6983	0.7344	2.1277	1.4205	1.0484	2.5189	1.3684	1.9430	1.1830	1.1594	1.3799	0.7463	2.0414	1.2999	0.6845	1.0766	3.9243	1.2735	0.8606	1.1907	1.5920	2.0133	1.2923	1.5040	0.6695	2.5005	3.1529	1.5941	0.8717	1.0328	0.3168	2.0367	1.0622	0.6155	2.3358	1.4085	0.5768	0.4594	1.5471	1.2006	0.3848	2.3601	2.3275
HSPA8	249.3190	216.6635	151.2886	188.8091	176.1855	228.6895	262.1796	200.0069	172.5098	221.3922	151.7412	236.4084	313.5139	224.3731	147.2884	182.9928	234.4408	148.9195	157.4185	163.7956	174.3062	178.9434	220.5898	204.9717	170.8263	143.4854	281.6810	136.3623	156.0391	105.7089	163.7737	257.6462	325.6866	449.7182	67.0590	179.5854	227.6595	193.0248	160.9396	223.5606	465.3445	363.1650	271.9952	333.3338	231.6209	310.9532	24.0133	331.8700	176.4480
AARSD1	0.0358	0.0862	0.1083	0.1545	0.0757	0.0318	0.1311	0.1350	0.1102	0.1620	0.1484	0.1103	0.0244	0.1324	0.1598	0.1673	0.0719	0.1934	0.2031	0.1073	0.2150	0.4250	0.1952	0.0237	0.1804	0.2228	0.0444	0.2831	0.1883	0.2294	0.3304	0.4177	0.1584	0.1276	0.2489	0.1789	0.3346	0.4188	0.3767	0.3651	0.0400	0.0848	0.3269	0.5973	0.2878	0.4447	1.4191	0.3079	0.7373
SEL1L	9.9281	7.5045	5.4568	11.2398	11.1469	13.8288	12.4343	12.8574	4.7158	8.5084	9.7812	18.1922	26.4465	11.5918	10.9619	11.4177	29.4725	12.0850	18.5662	20.7293	10.3857	9.9289	16.9902	19.0500	7.5879	13.2030	19.6280	11.2244	12.6111	8.0239	13.4557	9.1188	14.5633	17.3176	12.3148	7.6048	16.6701	12.1078	11.7785	11.8919	22.8340	9.7818	14.1931	12.1881	15.1065	11.0863	11.0367	22.5712	19.0294
EPB41L3	3.9390	0.5727	7.2191	5.0177	17.3479	1.6241	2.0791	8.8142	4.2642	6.4689	1.3195	1.0140	7.3595	2.9228	3.9777	3.9982	0.8675	0.3758	0.8920	0.7309	2.1776	2.5859	1.9853	1.5150	2.5089	2.5429	1.5126	3.1218	2.1207	8.1276	1.0235	1.7486	1.9614	1.5324	0.5632	1.7296	0.3507	1.5948	0.8736	1.2247	2.4921	1.4422	1.5804	0.3435	2.5807	0.8716	1.8205	3.6245	1.1906
ACTN2	0.0547	0.0000	0.0662	0.1273	0.0231	1.1938	0.3705	0.0165	0.0674	0.0096	5.1137	1.6848	0.2634	5.2432	13.9456	0.0051	0.0171	0.0473	0.0662	0.0246	5.0008	19.3036	0.0557	1.2649	7.6065	5.2280	0.9115	14.0477	2.9188	0.0340	0.2541	0.5897	0.0830	0.5069	0.0519	13.4582	0.0618	0.2480	0.4259	0.7268	0.0214	0.0138	0.0097	1.5206	3.0783	0.0033	0.0153	0.1960	0.0861
MRPS5	4.8048	3.5854	3.4457	3.4257	5.5684	4.5948	4.8611	5.4638	4.5094	5.3480	2.9304	4.1854	5.0391	3.7382	1.9358	5.2555	5.3950	4.7651	4.3088	4.8322	3.1144	2.3142	5.0459	3.8314	4.1528	3.3609	4.8323	2.5487	2.7380	3.4674	4.0206	12.4088	7.6673	7.2567	6.3456	3.9774	8.5567	6.2246	7.1167	6.5706	6.3275	6.9039	6.4659	12.9408	3.8572	9.1231	5.3711	4.1242	4.9546
TRIM69	4.1583	4.0010	2.7766	3.9349	3.4854	8.2806	4.5990	4.8620	2.5989	4.7081	2.6177	6.1566	3.4273	4.5805	6.0473	4.3968	3.8415	5.8823	6.1230	3.9283	6.2552	5.3446	8.0892	4.5299	6.7821	6.3869	5.6173	5.9683	6.9428	1.9770	6.5996	4.5831	13.3375	2.7166	3.4260	6.9937	2.7188	4.0613	2.1717	3.0199	8.8609	3.2836	6.0198	1.5352	4.1721	5.0333	2.4328	3.8266	6.2925
SRSF8	12.8052	14.6453	13.6538	11.6008	14.6183	15.1270	14.9935	14.7396	10.0836	11.3003	12.6424	12.5744	15.3925	12.8836	14.0259	13.8586	18.2161	11.6092	12.6519	14.7778	12.7757	15.7139	18.0138	15.2268	10.5535	14.1243	16.5993	12.9042	11.4753	11.1588	13.2654	12.3693	9.5375	16.2378	18.6422	11.6252	24.1234	17.3412	10.8253	20.1324	16.3216	20.3225	24.7893	9.8707	16.9635	22.5881	12.5886	18.9370	12.1274
SPHKAP	0.0141	0.0000	0.0000	0.0000	0.0022	0.0307	0.0287	0.0061	0.0000	0.0055	0.0988	0.0614	0.0086	0.1872	0.2384	0.0000	0.0021	0.0407	0.0000	0.0000	0.2282	0.4783	0.0137	0.2425	0.0969	0.5202	0.0078	0.1222	0.1704	0.0034	0.0019	0.4315	0.0238	0.0147	0.0238	0.0181	0.0020	0.0091	0.0040	0.0000	0.0000	0.0000	0.0042	0.0708	0.0000	0.0000	0.0022	0.0989	0.0000
C1orf52	2.7509	5.2172	3.0575	2.6338	1.9221	4.9212	2.9698	2.3344	2.3198	3.0387	2.2174	2.9648	2.2639	2.7310	3.8119	2.9348	3.1255	2.2905	3.6666	2.5134	4.3574	4.1639	4.9481	2.3698	2.8914	4.5456	3.3645	4.0547	3.6079	2.6583	5.2951	4.7729	3.4012	4.2801	4.0984	2.8323	3.2402	4.2691	2.3500	3.9417	3.8025	2.9958	4.1364	6.5472	2.8416	4.9320	6.1793	4.2893	6.2221
SKIV2L	5.9850	1.9136	4.3722	7.7606	7.7802	6.0366	6.2082	8.2167	5.5997	6.0503	4.6790	7.5249	7.9135	7.6128	5.5099	8.9558	9.3672	4.2023	7.2188	6.5347	4.7161	5.6219	8.5445	9.0252	5.8489	5.6176	8.1101	5.4712	5.3017	6.9920	6.5661	6.7019	9.9709	6.9175	5.0748	6.4280	12.3156	7.2315	7.0903	7.9748	7.7557	8.6592	9.3694	8.7635	7.6434	7.3607	6.0030	13.9175	13.0785
SPDYE21	0.2048	0.1371	0.2145	0.5347	0.5056	0.3191	0.1407	0.4525	0.2029	0.1047	0.2973	0.3157	0.1630	0.1353	0.4787	0.5985	0.0343	0.1477	0.4264	0.1920	0.1657	0.6583	0.1490	0.2708	0.2180	0.4595	0.1272	0.7983	0.6275	0.6379	0.9357	0.2886	0.1944	0.4338	0.7286	0.5122	0.2561	2.0391	0.3451	0.5602	0.2001	0.2105	0.7075	0.8614	1.7851	0.1840	0.3226	0.8202	0.9366
DZIP1L	0.0919	0.4148	0.5686	0.8360	0.1112	0.8184	0.3369	0.1812	0.3787	0.1381	0.6753	0.9382	0.3046	1.6546	0.5266	1.5596	1.2531	0.2367	0.7158	1.3887	0.6284	0.7598	1.6915	0.8597	0.6887	0.6784	1.1132	0.8873	0.7888	0.7290	0.3626	4.3352	0.6730	0.4509	1.4992	1.7836	0.3456	2.8464	0.4536	1.4728	0.4950	0.5731	3.5446	2.0972	3.4463	0.5035	0.6925	1.4382	15.9807
OR5L1	0.0000	0.0000	0.0000	0.0000	0.0000	0.0000	0.0000	0.0000	0.0131	0.0000	0.0000	0.0000	0.0000	0.0000	0.0000	0.0000	0.0000	0.0000	0.0000	0.0000	0.0000	0.0000	0.0000	0.0000	0.0000	0.0000	0.0000	0.0000	0.0000	0.0000	0.0000	0.5767	0.0000	0.0000	0.0000	0.0000	0.0000	0.0000	0.0000	0.0000	0.0000	0.0000	0.0000	0.0150	0.0000	0.0000	0.0000	0.0285	0.0000
PRAMEF20	0.0000	0.0000	0.0000	0.0000	0.0000	0.0000	0.0000	0.0095	0.0000	0.0000	0.0000	0.0000	0.0000	0.0000	0.0000	0.0000	0.0000	0.0000	0.0000	0.0000	0.0102	0.3206	0.0000	0.0000	0.0000	0.0000	0.0000	0.0938	0.0000	0.0000	0.0000	0.2486	0.0698	0.0000	0.0558	0.0000	0.0000	0.0213	0.0000	0.0000	0.0000	0.0000	0.0197	0.1994	0.0000	0.0000	0.0000	0.0844	0.0000
LRRTM3	0.0000	0.0224	0.0000	0.0189	0.0197	0.0248	0.0032	0.0023	0.0046	0.0000	0.0318	0.0189	0.0143	0.0331	0.0673	0.0098	0.0047	0.0000	0.0000	0.0078	0.1956	0.0613	0.0000	0.0345	0.0468	0.1914	0.0058	0.1037	0.1713	0.0057	0.0000	0.3365	0.0066	0.0047	0.0066	0.0080	0.0068	0.0177	0.0000	0.0022	0.0000	0.0000	0.0023	0.0262	0.0129	0.0000	0.0000	0.0125	0.0000
NR2F1	8.7812	1.7852	1.0444	4.6346	1.7810	11.0574	8.1221	4.8458	2.8952	3.3885	13.9721	10.2473	4.8977	35.6935	23.4267	3.5202	3.5537	4.1318	7.6658	6.8389	26.5645	37.4447	11.6674	10.2412	25.7670	22.8983	8.8539	19.3246	23.1947	1.8579	2.0938	2.1155	1.2346	3.7510	0.4665	33.5185	2.8039	14.6452	5.0189	18.0531	3.1059	8.9357	0.6746	1.6435	13.1994	2.5956	4.9333	6.0141	7.4860
ELAPOR1	27.3515	17.7403	0.0805	0.7887	21.4938	18.5047	48.6733	33.7762	0.0333	24.7602	46.2669	34.1698	42.4344	34.4901	1.9480	42.1844	47.0227	28.3504	35.3798	34.8251	0.2232	0.2739	24.5598	51.8291	0.1437	0.4488	53.8811	0.5805	0.3246	0.2403	0.1331	3.4464	9.6222	39.8868	11.1458	18.4872	4.7946	6.2338	72.8794	7.6694	1.5573	19.3818	108.4396	0.4632	8.5781	7.3903	34.7611	1.9471	47.8017
MND1	0.0000	0.0000	0.0612	0.0264	0.0000	0.0390	0.0402	0.0378	0.0386	0.0128	0.0000	0.0318	0.0000	0.0077	0.0456	0.0615	0.0000	0.0000	0.0000	0.0000	0.0000	0.0980	0.0160	0.0000	0.0000	0.0402	0.0242	0.0725	0.0076	0.0803	0.0697	0.7061	0.0139	0.1466	0.1803	0.0169	0.0763	0.0847	0.0277	0.1476	0.0122	0.0416	0.0977	0.2202	0.0543	0.2889	0.0819	0.1048	0.1625
IL20RA	2.1291	5.2722	3.3780	2.9705	3.1188	2.1615	2.8060	3.1554	3.5088	1.5343	2.2772	2.1030	2.7452	2.2856	1.3592	2.5542	3.0017	1.7470	1.7073	2.0484	0.6185	0.5207	1.7736	2.0932	0.4175	0.3772	3.2913	0.4335	0.3022	2.2454	3.3473	2.2105	5.2330	4.3439	6.3962	0.9269	2.8516	1.5958	0.3835	3.9405	5.1232	0.9125	3.0626	0.4889	1.9968	7.6607	2.5363	1.4737	3.0035
ZRANB3	0.1784	0.1755	0.2780	0.5865	0.1712	0.5079	0.2558	0.3941	0.2565	0.1021	0.2920	0.2377	0.2186	0.4325	0.4419	0.2929	0.3711	0.1365	0.2536	0.2485	0.4647	0.6331	0.4107	0.2215	0.3085	0.5416	0.4022	0.5918	0.4940	0.3843	0.8449	0.6919	0.5046	0.4076	0.2004	0.2494	1.0043	0.6610	0.3651	0.3555	0.6629	0.2994	0.5454	1.3039	0.6431	0.9424	0.5812	1.2277	0.7808
KCNQ5	0.0487	0.0783	0.1172	0.3458	0.0115	0.4315	0.1017	0.0543	0.2038	0.0237	0.3189	0.1650	0.1440	0.6054	0.3190	0.0987	0.0672	0.0410	0.3013	0.1218	0.8299	0.6289	0.2542	0.3169	0.4278	1.0786	0.0650	0.7042	0.9491	0.2247	0.0629	0.4512	0.1233	0.0435	0.0360	0.0937	0.0636	0.0784	0.0513	0.0735	0.0113	0.0360	0.0109	0.0734	0.1240	0.1119	0.0038	0.0835	0.1204
AIFM3	0.1779	0.1379	0.0800	0.0813	0.1038	0.0728	0.1723	0.2565	0.0513	0.1684	0.0203	0.0979	0.0948	0.0648	0.1071	0.2352	0.0493	0.0796	0.0464	0.1472	0.0510	0.0617	0.1785	0.1866	0.0522	0.0652	0.1016	0.0840	0.0910	0.0719	0.1340	0.2667	0.1863	0.1231	1.4741	0.0897	0.8831	0.1332	0.3849	0.0284	0.1199	0.1319	0.0984	0.2279	0.0860	0.0551	0.3206	0.3754	0.1363
SPATA6	1.4672	5.3765	1.3142	2.0637	2.1197	3.0926	1.9796	2.5038	1.0242	1.4503	1.9435	3.3423	1.4663	3.1871	2.7773	2.2485	4.0167	2.9280	2.1202	2.6944	2.7263	3.0906	2.8296	2.9806	2.4755	3.4969	5.4806	3.1867	3.5512	1.6782	1.6224	4.1953	0.7306	2.2487	2.0888	1.1591	0.5218	1.8878	1.1279	1.8923	1.7539	1.0762	3.0115	0.2970	1.9244	0.7018	3.0096	1.7635	5.0176
MC1R	0.0557	0.0075	0.0519	0.1342	0.0524	0.1363	0.0468	0.0810	0.0429	0.1098	0.0885	0.1313	0.0760	0.2208	0.1707	0.1823	0.1058	0.0100	0.1159	0.1514	0.0933	0.1245	0.1621	0.1473	0.0905	0.2168	0.1230	0.1480	0.0673	0.2117	0.3982	0.3363	0.2202	0.1738	0.5987	0.2839	0.4330	0.2319	0.5981	0.3808	0.0933	0.4226	0.1738	0.5698	0.2815	0.2293	0.4678	0.4793	0.8704
GRIN1	0.1651	0.0312	0.0543	0.0598	0.0868	0.0692	0.1305	0.1786	0.0898	0.0832	0.1020	0.0892	0.1501	0.1791	0.1830	0.1302	0.0564	0.0093	0.1323	0.0558	0.2978	0.2099	0.0377	0.1969	0.2191	0.3854	0.0483	0.2340	0.2526	0.0522	0.5029	0.3128	1.3907	0.4287	0.7207	0.1021	0.3408	0.1406	0.1077	0.0926	0.0343	0.0676	0.0808	0.7072	0.0548	0.1125	0.2674	0.2291	0.7991
C9orf43	0.1627	0.2692	0.2066	0.2198	0.0695	0.2809	0.0813	0.1466	0.0521	0.0259	0.1145	0.1394	0.0807	0.1407	0.1291	0.1521	0.3966	0.0640	0.1344	0.3105	0.1231	0.3638	0.1722	0.1173	0.1061	0.1138	0.1960	0.2376	0.0766	0.1463	0.4172	0.6430	0.2994	0.3363	0.7015	0.5804	0.5275	0.3998	0.7911	0.3361	0.2808	0.6735	0.5735	2.3839	0.2807	0.2569	0.4900	0.3182	0.2055
DNAJB2	5.2180	4.5127	7.2959	6.8256	6.8246	8.1199	5.2001	6.0384	9.6633	6.6830	7.1771	7.6520	6.7836	10.6781	7.9530	7.7272	9.4479	6.2985	8.8679	10.3539	5.7266	6.6021	8.6814	11.5916	9.2579	6.7229	9.0128	6.1350	6.1834	5.7045	17.2367	4.7844	10.6940	7.6919	5.9475	11.8040	5.7155	7.0060	5.9186	6.3020	6.1269	7.3795	16.2587	7.9069	8.0072	5.0900	6.0278	5.5606	7.1626
TTC27	1.6164	3.0600	3.8344	4.3939	1.7781	4.4029	3.1439	2.6217	2.9651	1.5626	2.8677	2.7147	2.4850	3.8080	2.1311	2.6812	4.6355	2.5249	2.8554	2.3234	3.1806	3.4584	4.0119	2.7230	1.8285	2.7881	4.4631	3.0412	2.5840	3.0354	4.9004	4.2143	5.2168	5.7016	4.1502	2.5913	4.0306	4.5239	2.7923	6.6809	9.9127	6.8460	5.7428	10.0500	4.0255	7.6598	5.4645	4.8312	5.0620
OR5D16	0.0000	0.0000	0.0000	0.0000	0.0000	0.0000	0.0000	0.0000	0.0000	0.0000	0.0000	0.0000	0.0000	0.0000	0.0000	0.0000	0.0000	0.0000	0.0000	0.0000	0.0000	0.0000	0.0000	0.0000	0.0000	0.0000	0.0000	0.0000	0.0000	0.0000	0.0000	0.3783	0.0000	0.0000	0.0000	0.0000	0.0000	0.0162	0.0000	0.0141	0.0000	0.0000	0.0000	0.0337	0.0000	0.0000	0.0000	0.0000	0.0000
CALHM6	1.0335	0.8076	0.1821	0.1122	0.3152	5.6531	1.0747	0.5299	0.1107	1.0770	0.2935	2.2893	0.5842	0.8564	0.3134	1.9067	1.5979	0.9263	3.8063	2.0319	0.2583	0.1561	4.2481	1.9578	0.2128	0.3172	1.5579	0.1584	0.2411	0.0921	0.5992	3.4184	7.3338	1.3824	0.6536	2.1063	0.2187	0.8090	1.4824	0.6230	2.7139	15.6521	0.5478	0.3366	0.6339	1.6732	0.3389	0.7881	3.1305
OR52H1	0.0000	0.0000	0.0000	0.0000	0.0000	0.0000	0.0000	0.0000	0.0000	0.0000	0.0160	0.0000	0.0264	0.0102	0.0120	0.0000	0.0000	0.0000	0.0000	0.0000	0.0268	0.0162	0.0000	0.0000	0.0260	0.0106	0.0000	0.0000	0.1000	0.0000	0.0000	0.1867	0.0733	0.0000	0.0183	0.0000	0.0126	0.0280	0.0244	0.0000	0.0324	0.0183	0.0388	0.1019	0.0478	0.0000	0.0000	0.0000	0.0403
TLE5	50.8235	46.8952	27.7115	27.3119	34.2457	70.9523	46.7828	31.7886	39.1342	47.3505	37.4020	66.4148	54.3215	65.9601	55.9322	45.6919	58.5818	48.3944	60.2945	63.5842	51.4579	53.6559	58.9211	69.4460	84.6780	57.9072	72.1915	46.1827	56.3129	21.7518	47.5987	21.1299	49.8228	34.3913	35.8570	53.7707	32.4894	27.6612	28.4130	42.5411	17.5587	37.1660	29.9928	26.9710	29.5455	32.7450	21.0486	27.7473	30.9361
HRNR	0.0103	0.0000	0.2210	0.1852	0.0000	0.0000	0.0105	0.0059	0.0788	0.0000	0.0133	0.0125	0.0063	0.0218	0.0200	0.0000	0.0046	0.0050	0.0260	0.0026	0.0159	0.0615	0.0150	0.0091	0.0154	0.0113	0.0114	0.0276	0.0926	0.2168	0.0178	0.1662	0.0152	0.0015	0.0000	0.0477	0.0060	0.0216	0.0116	0.0014	0.0000	0.0065	0.0061	0.0397	0.0270	0.0000	0.0000	0.0526	0.0159
SSH2	2.1448	0.9360	1.5841	2.4900	1.2184	3.5325	2.3777	2.2757	1.5818	1.5594	1.5222	2.4905	2.1641	1.7720	0.7395	2.6498	2.0920	1.5688	4.0812	2.5047	0.9023	1.6570	3.8411	2.2153	1.0970	1.0390	1.1426	1.4843	0.9322	2.1435	3.6541	2.6765	2.5092	2.8748	1.6981	1.5159	3.9840	2.3365	3.0817	2.4991	2.4216	3.0844	3.2485	1.3365	3.1286	3.2933	2.8372	2.5854	5.6880
PLEKHA1	1.8258	2.5496	3.3500	4.7350	2.8471	1.5468	1.7562	2.5663	3.4329	1.6734	1.7122	2.4021	2.1377	2.0419	2.6475	1.3173	2.1184	1.4676	1.4366	1.6676	2.8683	2.1664	1.3357	2.2137	1.8862	2.4878	2.7372	2.4659	2.5559	3.8546	7.1445	2.8400	2.8022	6.3435	4.5430	1.8683	3.5266	2.7328	2.5375	3.4053	5.1726	1.9025	4.5858	2.4358	2.9667	4.6653	3.2935	3.3789	2.9768
WASHC1	1.2444	0.7046	2.1576	2.1716	2.4348	3.2854	0.9085	2.6640	1.0012	0.8440	2.1118	0.8818	0.5593	2.4045	2.1279	1.5114	1.1762	1.0931	1.0829	2.0059	1.8516	2.4227	1.9672	0.8701	3.5581	1.6296	1.8009	1.6489	1.5208	1.5933	1.7957	3.6162	2.1085	3.2272	2.6597	2.1903	1.5057	3.4455	4.7716	4.7974	1.0224	1.6555	1.2624	4.3528	1.9240	2.6047	2.9237	2.1478	3.4513
SMARCAL1	2.2055	1.7068	2.9985	3.8855	3.2152	3.9539	3.0396	3.0685	3.7262	1.9383	2.4930	3.5201	3.7333	4.4068	2.6981	3.4859	3.1343	2.1575	3.8516	3.4884	2.5085	3.2040	4.7767	4.5255	2.8197	3.3700	4.6057	2.8585	2.6433	2.7437	4.0578	3.4362	4.8692	4.9430	3.4069	3.6594	4.1912	3.9979	3.7569	4.5173	4.9261	3.8554	5.2518	4.5052	4.2681	6.0054	2.8782	4.7693	4.9925
LIN9	0.6414	2.3319	1.8680	1.5516	1.0205	2.6204	1.3027	2.0063	1.1393	0.5141	1.2743	1.0548	1.0309	1.2511	1.0444	0.7671	1.7765	0.9248	0.8582	1.0403	1.1068	1.3632	1.5792	0.9863	0.4479	1.1584	2.5286	0.8985	0.6616	1.3745	2.2014	4.2032	3.0244	6.0088	6.5232	0.6657	4.8694	2.3544	2.1392	2.6206	3.7188	3.0753	2.5763	7.9096	1.4709	4.4361	7.9490	3.1313	3.0221
AC245748.1	0.0000	0.0000	0.0000	0.0000	0.0000	0.0000	0.0000	0.0000	0.0000	0.0000	0.0000	0.0000	0.0000	0.0000	0.0000	0.0000	0.0000	0.0000	0.0000	0.0000	0.0000	0.0000	0.0000	0.0000	0.0000	0.0000	0.0000	0.0000	0.0000	0.0000	0.0000	0.0000	0.0000	0.0000	0.0000	0.0000	0.0000	0.0000	0.0000	0.0000	0.0000	0.0000	0.0000	0.0000	0.0000	0.0000	0.0000	0.0000	0.0000
CFAP36	4.4088	21.6903	5.4849	6.1386	4.4342	13.5124	6.6719	4.7150	3.8549	5.5447	9.7109	8.5450	5.9474	11.5756	17.1402	6.9285	11.2093	7.1692	6.6199	9.6435	19.0639	14.8695	11.8882	8.5676	18.8165	13.8990	11.5373	13.7072	14.8557	5.2457	14.8345	8.3616	6.9578	12.5103	11.8429	10.9878	5.5617	13.5380	5.8702	14.0696	11.5025	5.9331	8.1503	3.3456	8.8883	7.1013	11.1274	7.8067	15.3988
FRMD8	7.7343	2.9815	9.9761	13.0469	9.9804	7.5622	6.1359	9.3015	12.4766	10.5538	4.6684	9.8908	8.9440	6.9206	4.6992	13.4753	9.4202	4.1907	7.4456	7.4182	3.0677	4.5511	7.3344	9.1624	3.1382	4.1099	10.1290	4.3696	4.0610	13.8684	44.4053	8.2724	16.2405	18.1034	15.5554	8.7328	10.4368	12.0260	8.7753	14.4272	11.6473	13.3569	30.0303	21.4354	13.5510	20.9706	8.5143	13.4124	20.5265
TAAR2	0.0000	0.0000	0.0000	0.0000	0.0000	0.0000	0.0000	0.0000	0.0000	0.0000	0.0000	0.0000	0.0000	0.0000	0.0000	0.0000	0.0000	0.0000	0.0000	0.0000	0.0000	0.0913	0.0000	0.0000	0.0000	0.0199	0.0000	0.0129	0.0000	0.0000	0.0000	0.2630	0.0344	0.0000	0.0172	0.0000	0.0000	0.0131	0.0000	0.0000	0.0000	0.0000	0.0000	0.0137	0.0000	0.0000	0.0000	0.0260	0.0000
ATXN2	2.3093	0.8343	2.6780	4.0744	2.0512	1.9543	3.0777	3.3642	2.2114	1.9247	3.5263	2.7935	1.9089	3.7220	4.5377	2.3374	2.5923	2.2583	2.7657	2.4919	4.8429	5.0953	2.2212	2.3415	3.4651	5.5983	2.6776	4.9121	5.9321	2.9135	5.3741	4.9313	3.4175	4.7144	4.0193	3.6618	5.2519	5.7062	2.7240	4.5902	3.4726	4.0612	4.3086	10.3073	4.4443	4.0444	3.5602	5.8530	5.4180
GLRB	0.1075	0.8369	0.1546	0.3728	0.1102	1.2988	0.4117	0.1474	0.0946	0.2112	1.6476	0.6944	0.4709	2.6476	3.3370	0.2558	0.8645	0.3240	0.3846	0.4249	4.2275	2.6978	0.7891	0.8914	2.0623	4.7813	0.8470	3.2955	2.9508	0.0966	0.3183	0.6764	0.2287	0.3528	0.1730	2.0822	0.3655	1.4383	0.1276	0.8058	0.4910	0.5067	0.2569	1.0646	0.8948	0.1170	0.6018	1.0511	0.1991
CD163	1.0824	1.5251	0.1804	1.5147	0.7715	4.1284	2.5539	2.0238	0.7775	2.2065	1.7263	3.0948	3.2950	4.3086	1.9767	4.1339	5.2525	1.5853	4.2870	3.5161	3.1659	2.0668	6.1064	5.1909	3.3194	3.5875	4.8730	2.3067	1.8977	1.1543	3.1980	3.9263	16.2839	5.6899	2.2339	4.0241	2.1461	3.1680	4.9455	4.0707	17.5695	3.1743	0.6222	0.4692	6.6286	3.4023	0.4307	9.4533	5.3691
RALB	23.5187	19.4884	35.8734	25.6446	32.6009	20.9312	21.6802	32.4777	31.2502	24.4323	13.1454	24.6479	24.5326	18.4924	22.2997	23.4416	29.8378	19.5895	19.2933	20.6378	18.9455	15.6679	19.1167	21.9583	19.4759	16.5708	29.9398	15.0231	18.6881	28.6994	39.4320	40.5716	43.8047	32.2641	24.9518	17.7945	23.5897	20.0493	17.0557	18.8017	29.4361	15.3135	15.5706	24.6254	21.9460	31.6535	23.2405	22.2393	24.4884
RHOXF1	0.0000	0.0000	0.1239	0.1781	0.0209	0.1316	0.0271	0.0382	0.0781	0.1814	0.0000	0.0000	0.0000	0.1407	0.0000	0.0000	0.0198	0.0000	0.1343	0.0333	0.9021	0.0992	0.0645	0.0000	0.1590	0.1950	0.0735	0.0838	0.2449	0.2112	0.1409	0.2856	0.0561	0.0791	0.1402	0.0341	0.0579	0.1070	0.1308	0.0187	0.0000	0.0280	0.2372	0.0445	0.0549	0.1594	0.0000	0.0000	0.1848
HNRNPH1	6.3040	8.1760	13.2362	16.3761	6.1816	19.1846	13.0252	14.3349	13.2226	7.0939	9.1995	10.9770	7.7414	19.5087	12.9776	10.9370	16.0796	7.7039	12.9472	9.8378	16.4450	13.3145	23.8138	10.5503	16.5207	16.6855	14.4378	14.0284	14.9917	18.6490	17.7227	20.2124	21.4185	25.9053	22.3462	10.5431	9.0247	16.3726	7.9496	24.5727	14.7343	17.4975	24.4334	19.8171	17.1462	40.5380	20.7839	23.3933	37.4618
MT1A	11.8790	11.9139	9.5808	3.9647	3.6583	9.0861	21.1522	4.4001	4.8245	28.4426	10.9630	6.7956	23.5841	19.4877	18.9458	4.1460	4.1499	15.3186	14.4398	11.4807	10.7132	6.3598	3.5307	3.5402	27.6712	8.4890	1.3859	22.0936	24.9792	47.1427	0.2326	20.3409	6.4040	10.1830	0.0529	2.7679	0.2183	8.5207	1.3037	8.2377	0.0934	0.6349	8.3528	0.2941	1.5532	2.7561	0.4685	6.7608	0.0387
SORBS3	12.7576	3.4734	5.7978	10.3439	8.7148	10.2742	6.1789	4.8255	11.7663	10.5095	8.7398	11.7989	8.6175	25.0885	17.8325	8.8254	9.4266	7.6148	9.3046	8.9114	14.2657	13.3307	8.4216	11.3961	19.4872	12.5419	9.9733	17.3764	12.5197	8.3456	2.5622	11.7765	33.8666	9.5090	6.8006	24.7548	6.9700	17.4733	11.4611	8.5926	8.5347	9.0859	6.7742	15.5688	7.5124	3.4500	8.6717	12.1236	11.2027
METTL2A	1.9209	3.3266	1.8706	2.1170	1.7676	3.3497	2.0776	1.8282	2.0037	1.5668	1.8410	1.9829	1.8741	2.2135	2.6250	2.3870	2.7954	1.7320	2.0462	2.4308	2.2717	2.2345	2.7655	2.2322	2.1142	2.5057	3.2366	2.3460	1.9518	1.8516	4.1511	3.1016	3.9277	4.5296	4.0082	2.3785	2.0361	4.1666	2.1874	3.1093	1.9082	2.5379	3.3327	3.4816	3.7023	4.0507	2.6893	4.7912	2.8056
CRBN	2.1844	5.6322	2.4468	3.5143	3.3402	4.9032	2.5504	2.8448	2.0679	1.7343	3.2240	2.2634	2.3973	3.4599	4.3254	2.1771	2.8241	2.2971	2.2506	2.6512	4.8920	5.6464	5.2437	2.4272	3.6807	4.9067	3.2106	4.8595	4.3613	2.6915	1.5725	3.2266	2.6237	2.9201	3.2435	2.8088	1.9879	3.5915	1.7710	2.9236	3.7098	2.6333	3.8124	2.9073	3.4154	3.9526	5.9439	3.0258	3.0711
CDC16	8.3760	10.6804	11.0869	10.3108	9.5455	13.0068	9.7662	9.5744	6.0819	7.1467	9.5638	14.7174	10.9047	11.3446	11.8746	13.4741	16.9929	9.0849	10.5158	11.2639	13.9191	13.5649	23.6921	11.0216	9.7999	12.1910	13.6819	14.1016	10.8607	9.0323	10.3784	18.0150	13.5419	15.2709	16.8872	8.4604	16.8200	12.9297	9.4491	16.3915	16.0921	13.0189	16.7024	18.0727	14.4108	18.8616	26.2838	16.3499	17.9966
TRUB2	5.4815	6.1190	4.5485	4.7043	5.6438	5.9605	4.9645	4.9101	5.1915	4.4831	3.1441	4.4783	5.7443	3.6174	2.5422	6.2891	6.1231	5.0943	5.3410	4.9372	2.6708	3.4166	5.6339	4.2217	3.0042	3.1214	4.7960	3.5452	2.5805	4.7183	9.2681	5.4149	4.9809	7.7021	6.2905	7.7189	7.8847	6.3861	12.7403	6.5234	4.1901	12.5740	7.4896	18.1075	5.7515	7.8600	5.8636	8.3501	3.9460
MRPS16	22.6224	32.2735	12.2985	12.5386	18.5824	25.9950	23.2739	14.4049	12.8042	16.5474	9.2573	14.9375	19.8833	11.6164	13.6873	23.9818	21.2911	21.7113	21.9020	20.0953	14.2413	13.7330	21.4833	19.6312	16.7239	14.1382	19.9367	11.7917	12.9786	11.3258	14.8048	30.7198	27.2522	22.7909	22.0464	28.6199	30.9869	37.2026	16.6002	16.9195	24.0135	32.9501	33.0583	29.5262	17.9932	25.8527	11.2543	27.6635	12.8821
CCNJ	1.3337	0.6670	1.1377	1.6359	0.8938	1.4078	1.9706	2.0246	0.7770	0.8258	1.0201	0.7762	1.2855	1.2497	1.1317	1.1128	1.6133	0.7715	1.5478	1.1080	1.2074	1.2947	1.4877	1.2251	1.1705	1.2581	1.2789	1.3584	1.4749	1.2232	2.6017	3.1122	3.2236	4.9213	2.2578	1.3212	3.3177	2.5791	1.2244	3.3877	2.3859	2.7781	4.1971	1.8448	3.3809	4.3965	1.7964	4.6212	3.3954
U2AF2	31.6625	15.9180	17.8733	16.0433	20.7622	43.5508	32.2756	27.1105	24.7214	26.0057	17.1296	34.0329	34.9650	33.6207	18.4117	43.6747	40.3043	27.2362	38.9843	35.1949	18.6162	20.4755	35.8899	38.4132	29.1115	23.5788	42.6089	19.3968	18.5703	15.7124	32.6207	37.1700	51.0930	47.7293	41.6640	40.5025	51.7982	34.6286	72.3092	32.6706	41.9765	65.1922	27.3662	45.8329	32.5176	70.3269	35.0730	62.3240	54.7260
PBX1	4.3095	2.3256	3.4180	7.1103	3.4304	3.5891	3.8486	3.9592	3.3079	1.7523	7.1446	4.3658	4.1602	11.6962	11.8645	2.5832	2.8460	2.3000	1.9411	2.6587	11.7229	12.4343	2.1985	6.3142	12.0979	16.8380	6.1540	15.2280	17.3267	3.8283	2.2756	0.6066	0.6267	1.2856	0.3833	6.5689	2.8079	5.0930	2.2762	2.4802	2.3078	2.9805	2.6361	3.8985	5.2768	1.3335	3.2539	3.9868	2.7590
STK26	4.4343	7.9886	9.3829	10.5215	4.9686	9.8041	7.5757	7.2853	5.9005	4.2183	3.8105	6.7511	5.8946	3.7133	3.8929	6.3693	8.6100	5.1552	7.6365	6.4861	3.2783	3.1655	8.9826	5.7981	2.8693	3.7684	9.0005	2.6282	3.3545	7.0846	11.7960	14.5222	7.1716	11.4668	10.5295	2.7819	15.2011	7.8631	6.5371	11.4359	14.1429	8.1104	16.1778	8.2401	7.4297	16.0033	10.1743	4.2649	10.2820
MAPKAPK5	1.9409	1.5258	1.2774	1.5329	3.8694	1.7873	2.2412	2.8211	1.0402	1.8564	1.1692	1.4182	2.1883	1.8702	1.9898	2.1171	1.8641	1.0811	1.4128	1.4845	1.9362	1.9664	1.8457	1.3965	1.4999	1.8009	1.8267	1.7611	1.5106	1.3499	2.4827	3.6223	3.0019	2.7897	3.9418	1.6122	3.4358	2.3126	1.5954	2.0597	2.4018	3.1535	3.3477	4.5851	2.2164	2.1332	2.6115	3.5581	3.2147
TMEM185A	1.3423	1.1554	2.4160	2.8865	1.4949	1.8678	1.2670	1.5478	2.3722	0.9943	2.0669	1.7934	1.8632	3.7279	2.7863	1.5375	1.7366	1.2038	1.2836	1.4738	2.2953	3.5148	1.5703	2.2423	2.9736	3.2869	2.1812	2.7522	2.2614	2.2874	4.0110	1.3031	1.7310	2.3396	1.6126	2.5253	2.4166	2.0617	2.7647	1.8243	1.9151	1.8401	1.5488	1.9448	2.9468	1.4581	0.9651	2.3618	2.9239
NES	3.0105	0.6817	0.8587	4.1531	1.4576	2.3941	3.2667	3.0114	1.2494	3.6599	4.5828	4.2548	3.9823	10.9893	5.8793	3.6720	5.2196	2.3333	3.7655	4.9615	7.4763	9.9510	2.7059	6.6407	6.3173	10.9131	4.3236	11.0582	10.3142	1.2688	1.8200	2.9316	4.5998	4.1119	0.7563	8.5014	11.9853	26.3450	13.0186	7.0605	3.8738	7.1345	3.0445	13.1430	8.5011	4.0736	4.4674	16.5303	6.9712
MS4A7	2.1729	4.5066	0.1988	0.9585	0.8246	5.5387	4.6286	2.0117	0.2954	2.9263	1.8339	5.5078	3.4183	5.4358	2.8388	3.8357	5.1316	2.8032	4.0289	4.5970	3.5249	3.6397	10.0142	3.6802	1.9478	5.1169	4.7281	2.1253	3.2688	0.5308	2.8412	8.2257	8.2387	3.1038	4.6147	5.5968	1.3664	6.9854	3.3912	4.2576	16.7061	3.0765	1.1895	0.7772	6.7698	3.1696	1.2595	5.6695	7.5139
PRPF4	5.0163	4.8817	4.4055	5.9449	3.0005	7.3564	5.5275	3.8793	5.7306	4.2446	3.7523	5.0034	5.3394	6.4796	4.6677	5.3009	6.9703	3.7299	4.8138	4.5211	4.4997	4.4976	6.5476	5.8604	5.8041	5.1944	6.4552	4.0776	4.4417	5.1844	13.2711	7.6793	9.8674	11.8054	9.1622	7.4256	12.9491	8.1912	12.1026	9.8639	14.7594	14.0470	11.0799	22.1746	7.0508	16.8976	8.8915	17.1972	7.3203
CTRB1	0.0151	0.5492	0.0000	0.0000	1.0357	0.0627	0.0369	0.0325	0.0000	0.0088	0.0250	0.0656	0.0686	0.3084	0.1504	0.0141	0.0270	0.0218	0.0685	8.1114	0.0628	0.0675	0.0220	0.1197	0.0406	0.0939	0.3999	0.1497	0.0365	0.0055	0.0240	0.2672	0.0477	0.0067	0.0191	5.6065	0.0131	0.1893	0.1017	0.0127	0.0000	0.0000	0.0134	0.1742	0.0747	0.0361	0.0352	0.0505	0.0000
LHCGR	0.0133	0.0000	0.0370	0.1783	0.0031	0.0197	0.0121	0.0171	0.0233	0.0116	0.0256	0.0144	0.0000	0.0280	0.0743	0.0124	0.0030	0.0000	0.0000	0.0050	0.0459	0.1296	0.0000	0.0088	0.2138	0.1917	0.0146	0.0814	0.1349	0.0243	0.0079	0.3521	0.0084	0.0059	0.0000	0.0255	0.0115	0.0256	0.0056	0.0251	0.0000	0.0000	0.0000	0.0133	0.0355	0.0079	0.0124	0.0285	0.0000
LDHB	1.3660	5.5059	2.2646	1.7306	1.1123	3.5131	2.0755	1.0438	0.9827	1.7257	3.3836	2.6822	1.9593	1.5812	9.3774	2.9701	3.3154	5.5403	5.7844	3.2730	9.6525	6.4997	5.2285	1.1015	3.5589	5.9723	1.0671	5.0947	7.2455	2.2421	4.0943	18.0974	1.1523	0.5595	5.2045	3.7087	3.4251	6.2722	0.9823	7.9167	4.2417	1.5803	4.8364	14.8566	0.9439	5.2620	2.0315	2.8253	1.9595
UCK2	3.2112	1.8996	2.5263	4.2560	3.4215	2.0073	3.0100	4.3967	2.9882	1.8095	1.0649	3.0309	3.1576	1.3892	0.9678	4.4489	1.9185	2.0791	3.0739	2.6964	1.4671	1.2674	2.6439	3.9833	0.9333	1.3172	2.0431	1.2931	1.0479	3.7593	1.6338	6.1563	4.3514	6.3365	6.6179	5.8288	13.1765	4.9023	8.4431	4.8485	4.1902	6.7890	11.1828	9.5826	4.0610	3.2931	7.7961	2.8603	3.5763
TBC1D3C	0.0000	0.0000	0.0000	0.0000	0.0000	0.0000	0.0000	0.0069	0.0000	0.0000	0.0000	0.0000	0.0000	0.0000	0.0000	0.0000	0.0000	0.0000	0.0000	0.0000	0.0000	0.0000	0.0000	0.0000	0.0000	0.0000	0.0000	0.0000	0.0000	0.0059	0.0000	0.0000	0.0000	0.0000	0.0000	0.0000	0.0000	0.0000	0.0000	0.0000	0.0000	0.0000	0.0000	0.0000	0.0000	0.0000	0.0000	0.0000	0.0000
SUPT16H	5.6989	3.7786	7.3001	14.0843	5.3234	10.5403	8.7029	8.8674	7.8966	4.8382	8.4714	10.5720	8.7542	12.1639	10.8234	8.4404	11.6940	7.5524	8.2726	8.5116	11.9862	11.8115	11.2181	10.5333	11.6459	12.1482	12.6383	10.8039	11.6792	11.1038	17.9159	11.9136	18.6289	28.3089	17.2380	9.0547	19.4101	14.4850	12.0888	18.1432	19.2196	15.8718	14.4584	37.7894	15.7525	27.8162	23.0458	35.8827	16.5917
TRAM1L1	0.2129	0.9644	0.4422	0.3354	0.1001	0.4082	0.2300	0.2542	0.1370	0.0478	0.6067	0.2375	0.3425	0.6925	0.9118	0.0919	0.5562	0.4958	0.2727	0.3070	1.1810	1.2266	0.8103	0.6064	0.5211	1.2598	0.5064	0.9439	0.4409	0.3000	0.2407	0.1582	0.1347	0.1314	0.1450	0.6930	0.0997	0.5217	0.1104	0.4204	0.4755	0.1450	0.0511	0.0493	0.4594	0.0785	1.0851	0.6265	0.3185
ACOT2	10.2995	8.9238	3.3256	3.9032	12.9019	9.9992	9.3849	13.2318	5.0279	12.8748	5.3583	10.8640	12.7784	9.6014	7.6971	14.4728	12.3552	5.7685	6.3511	11.2019	11.3988	11.6078	9.0864	14.9938	31.7186	17.1058	13.4696	13.3229	13.4856	2.6072	3.7178	4.6813	5.0185	8.9564	4.2376	12.9211	7.4129	9.5561	8.1283	5.2547	6.3001	9.9988	3.4865	13.9383	12.5319	6.7916	4.4188	12.3133	7.4178
TMPRSS11F	0.0000	0.0000	12.1333	9.1478	0.0000	0.0000	0.0000	0.0138	6.9936	0.0000	0.0000	0.0000	0.0000	0.0000	0.0000	0.0000	0.0071	0.0000	0.0000	0.0000	0.0000	0.0446	0.0000	0.0000	0.0071	0.0058	0.0000	0.0377	0.0000	11.9804	0.0507	0.6421	0.0404	0.0071	0.0403	0.0000	0.0000	0.0308	0.0000	0.0000	0.0000	0.0000	0.0071	0.1522	0.0000	0.0000	0.0000	0.1144	0.0148
DCX	0.1396	0.0626	0.0000	0.0143	0.0351	0.0154	0.0278	0.0672	0.0029	0.0114	0.0485	0.0353	0.0236	0.0481	0.0756	0.0759	0.0131	0.0047	0.0147	0.0243	0.1786	0.1325	0.0165	0.2362	0.0626	0.5162	0.0879	0.1779	0.2634	0.0143	0.3638	0.2980	0.0164	0.0246	0.0164	0.1699	0.0042	0.1034	0.0752	0.0041	0.0054	0.0062	0.0217	0.0505	0.5198	0.0039	0.0273	0.0217	0.0135
IL12RB1	1.1966	0.4464	0.0647	0.2077	0.8785	3.6427	1.2401	1.1317	0.0748	0.9742	0.6403	2.7605	2.4363	0.9033	0.3433	2.3246	2.0529	1.0575	3.9744	3.0975	0.2927	0.3755	4.5168	1.8990	0.1834	0.3422	1.7181	0.3246	0.1466	0.1131	1.0213	1.8150	3.3946	1.5422	0.8252	1.5683	0.4265	1.2634	1.9706	0.8220	2.4874	3.0713	1.2217	0.5738	1.2487	1.7065	0.3459	2.2336	4.4550
NXPE1	0.0831	0.0000	0.0000	0.0182	0.1136	0.0045	0.3044	0.4265	0.0000	0.0397	0.0042	0.0219	0.1785	0.0266	0.0000	0.1412	0.0270	0.0000	0.0229	0.0057	0.0000	0.0633	0.0055	0.0499	0.0068	0.0277	0.0459	0.0321	0.0521	0.0083	0.0000	0.4864	0.0096	0.0135	0.0143	0.0174	0.2891	0.0073	0.0064	0.0127	0.0000	0.0048	0.0202	0.0758	0.0093	0.0045	0.0000	0.1733	0.0035
CPSF6	4.6008	3.4944	5.8549	6.8361	4.7603	6.2404	4.8834	5.9737	5.3898	3.5195	3.5270	5.4203	5.8981	5.6301	4.8293	6.2879	7.4302	4.3018	5.3524	5.3853	5.2283	5.2127	7.3756	6.3184	4.3640	6.7162	7.0196	5.8620	6.7733	6.6134	10.5810	9.6948	8.2142	10.0094	8.8049	5.7948	11.2097	6.5535	7.3684	9.0294	8.9045	9.5624	11.4152	14.5526	6.4098	13.0231	10.1476	11.0341	14.1738
SLC4A5	0.0124	0.0442	0.0077	0.0564	0.0233	0.0343	0.0529	0.0320	0.0218	0.0386	0.0297	0.0419	0.0113	0.0495	0.0463	0.0425	0.0203	0.0417	0.0500	0.0464	0.0935	0.0854	0.0541	0.0218	0.0333	0.0635	0.0160	0.0761	0.0698	0.0923	0.0672	0.2327	0.0235	0.0313	0.1044	0.0127	0.0269	0.1574	0.0313	0.0573	0.0000	0.0313	0.0589	0.1658	0.0562	0.0544	0.0944	0.0711	0.1051
FAM90A14P	0.0000	0.0000	0.0000	0.0000	0.0000	0.0000	0.0000	0.0000	0.0000	0.0000	0.0000	0.0000	0.0000	0.0000	0.0000	0.0000	0.0000	0.0000	0.0000	0.0000	0.0000	0.0000	0.0000	0.0000	0.0000	0.0000	0.0000	0.0000	0.0000	0.0000	0.0000	0.0000	0.0000	0.0000	0.0000	0.0000	0.0000	0.0115	0.0000	0.0000	0.0000	0.0000	0.0000	0.0000	0.0000	0.0000	0.0000	0.0000	0.0000
SLC35A5	4.6727	8.9564	5.4242	4.9082	9.4567	6.7195	6.1100	7.9664	3.6430	3.8962	4.5605	4.9916	7.0762	5.8229	3.7096	4.3952	8.1999	3.0274	3.9895	5.0582	3.7623	4.0044	7.3747	5.9435	2.5741	3.3306	7.8660	4.4056	2.6505	3.8114	11.1709	4.3864	5.8952	6.4891	4.7302	3.9651	4.6831	4.9220	2.9999	4.7066	15.5328	4.3483	6.4749	5.3132	5.8943	8.7301	3.8617	5.8439	7.0069
NRK	0.0346	0.0296	0.0097	0.1459	0.0049	0.2443	0.0782	0.0239	0.0320	0.0182	0.4151	0.1706	0.0315	0.9606	0.6842	0.0065	0.0124	0.0100	0.0105	0.0000	1.1498	0.8218	0.0126	0.2424	1.0186	1.4509	0.1987	0.9119	1.0233	0.0368	0.2391	0.3231	0.2976	0.5537	0.2953	0.8597	0.1144	0.3206	0.0248	0.0946	0.4114	0.0263	0.0015	0.0295	0.6893	0.0104	0.0630	0.3887	0.1169
PCDHGA2	0.1528	0.0633	0.2111	0.3663	0.0371	0.2194	0.1927	0.0999	0.1780	0.1210	0.5970	0.2753	0.1435	1.0928	0.6084	0.1014	0.1080	0.0924	0.0746	0.0887	0.6929	0.8984	0.1291	0.3846	0.7159	0.8325	0.2287	0.9666	0.8526	0.2312	0.1958	0.2223	0.2058	0.3451	0.1247	0.4097	0.0708	0.3427	0.0519	0.5456	0.2202	0.5051	0.0505	0.5941	0.3519	0.1979	0.1380	0.6389	0.0913
TUSC2	14.4691	18.7251	5.6071	4.0292	9.4540	18.7701	13.9540	7.2599	7.0251	13.6531	7.6883	12.9132	16.1913	12.4762	8.8415	14.9864	15.6366	12.3386	15.5861	16.3694	10.2954	9.6135	20.8874	15.0163	13.2544	8.7889	15.5082	7.8517	7.4873	4.2110	8.1297	9.8745	13.5133	11.4162	12.0533	15.8945	10.6100	10.0778	11.3821	11.2442	9.2569	7.0334	7.2604	13.6462	10.1832	8.6096	12.1862	14.7149	8.2263
NUDT12	2.1951	9.2703	3.6002	3.4338	6.8742	3.7303	4.3137	4.5560	1.7599	3.4737	3.4157	3.4580	5.3655	3.4148	3.2999	3.5796	7.6763	2.9874	2.5074	3.4946	3.2227	3.6641	3.6487	3.3817	2.0161	3.6907	6.1885	3.2860	3.3687	3.2427	7.6407	5.2464	0.2047	2.7200	8.4566	1.9736	1.6786	3.3611	0.1427	3.7534	5.3246	4.3112	6.6915	2.1776	2.6727	8.8862	3.0373	4.7662	7.8726
SPINT1	145.1728	34.4013	141.1560	98.9406	273.5446	35.1489	85.5911	129.0964	289.6109	158.2799	23.1068	107.9263	123.0504	36.4652	26.1215	140.1091	93.9015	72.7397	74.6723	84.1324	0.4800	0.3032	33.5867	105.9865	0.4737	0.5585	119.9550	3.2478	0.6812	165.6541	114.5388	66.9441	129.1424	86.8410	45.7599	35.6235	120.8445	26.3574	105.5325	60.8677	80.3339	112.5854	82.9004	45.6799	41.2796	91.5393	16.5768	82.3933	82.3845
RARRES2	43.2616	48.3502	2.5691	5.0879	8.1028	80.0678	31.3291	10.7584	3.6288	29.9464	32.5673	32.2462	24.5717	72.8444	63.2493	23.9353	17.5041	22.8191	31.7929	29.8668	51.7235	45.5635	57.6453	23.3620	91.8877	36.5538	27.2148	66.6800	33.3302	7.3757	21.4751	13.3571	33.8478	17.7035	36.9425	55.2541	9.3075	49.8841	23.4992	38.8135	20.5140	48.2805	6.0567	5.0717	27.0793	10.0520	16.9576	31.9242	14.1687
CYP2C9	19.8535	1.1539	1.5430	0.7443	31.2238	0.3489	5.7935	9.6329	0.2408	10.6063	0.3882	0.8704	15.7464	0.9293	1.9065	4.4658	1.5761	0.4473	0.8529	1.0163	0.0189	0.1004	0.7069	0.7773	0.0037	0.0060	0.8971	0.7020	0.1775	0.8555	2.6724	0.6836	0.2996	1.9219	0.3821	0.2827	0.0142	0.1655	0.0516	2.1643	0.1185	0.3098	6.6409	0.0369	2.5296	1.7702	1.7639	0.2342	8.0869
OR2T8	0.0000	0.0000	0.0000	0.0000	0.0000	0.0160	0.0000	0.0116	0.0000	0.0000	0.0000	0.0000	0.0000	0.0000	0.0449	0.0000	0.0000	0.0000	0.0000	0.0000	0.0125	0.0453	0.0000	0.0357	0.0000	0.0000	0.0298	0.0000	0.0000	0.0000	0.0000	0.6527	0.0000	0.0000	0.0000	0.0000	0.0000	0.0261	0.0000	0.0000	0.0000	0.0000	0.0000	0.0678	0.0000	0.0162	0.0000	0.0000	0.0125
DPH2	4.8052	3.5352	3.5583	4.6001	2.7539	6.9319	5.8281	3.4121	4.7635	3.8177	2.6195	5.2401	5.3673	4.5544	2.3210	7.4643	7.9736	3.6191	4.3654	5.5877	2.6450	3.6658	9.2147	6.0406	3.2027	3.1064	7.3798	2.6602	2.0764	4.2629	6.0055	22.7397	9.9142	11.9277	8.4593	7.2992	9.3938	4.8029	7.6339	12.3230	12.7027	17.8914	11.5764	10.2937	7.0162	9.9694	6.9172	18.8804	6.1892
SFSWAP	1.8882	0.9429	2.7845	3.4566	2.0012	2.6556	2.3065	2.3804	3.0725	1.8385	1.9782	3.3020	1.9426	3.2285	2.8310	3.4156	2.6614	2.2053	3.8812	2.3870	3.7211	3.4237	3.5597	2.4885	3.5066	3.3117	3.1749	3.2218	3.1893	3.6804	4.8430	5.3145	3.9367	3.6760	4.0921	3.6236	4.5268	4.4756	3.5055	3.6409	1.8247	5.3607	4.2491	7.7020	3.1621	4.6807	6.6324	5.0903	5.9447
TAAR9	0.0000	0.0000	0.0000	0.0000	0.0000	0.0188	0.0000	0.0000	0.0000	0.0000	0.0000	0.0000	0.0000	0.0000	0.0000	0.0000	0.0000	0.0000	0.0000	0.0000	0.0000	0.0000	0.0000	0.0000	0.0000	0.0000	0.0000	0.0000	0.0000	0.0000	0.0000	0.5095	0.0000	0.0000	0.0000	0.0000	0.0000	0.0000	0.0000	0.0000	0.0000	0.0000	0.0000	0.0000	0.0000	0.0000	0.0000	0.0151	0.0147
SOX11	0.0074	0.0000	0.0069	0.0030	0.0017	0.0764	0.0315	0.0079	0.0000	0.0258	0.1038	0.0214	0.0067	0.6264	0.0765	0.0000	0.0066	0.0000	0.0056	0.0055	0.1769	0.1934	0.0107	0.0633	0.0016	0.4220	0.0345	0.2486	0.1347	0.0027	0.0702	0.3081	0.1886	0.1838	0.0908	0.2973	0.0192	0.1457	0.0357	0.0449	0.0555	0.0372	0.0033	0.5285	0.1215	0.0463	0.2799	0.5473	0.0324
MRTO4	6.3637	11.6439	8.8337	8.4589	7.0391	11.9154	9.2297	9.5774	7.4575	6.7462	5.8265	8.5261	7.1192	6.6094	6.0860	11.5622	9.9976	7.3441	8.3599	8.9907	5.9561	6.8031	9.4784	7.2502	6.4306	6.6282	9.3757	6.2948	4.8901	10.5283	8.1251	48.1477	19.0645	20.4286	23.1156	8.8459	18.0186	21.0966	12.2283	19.4930	12.4408	22.0421	26.5579	33.1606	14.5242	28.0426	31.0822	10.7533	12.0948
GNAI1	0.5313	0.9384	1.4701	1.9189	0.6149	0.9338	0.7218	0.5544	1.2865	0.6280	1.3932	0.8571	1.0747	1.4401	2.1276	0.4815	1.0832	0.4304	0.4126	0.5217	2.7780	2.6906	0.6995	0.6900	1.7719	2.2188	0.8560	2.1240	2.6050	1.1982	0.3944	0.6549	0.1871	0.2919	0.2278	1.2497	0.9954	1.0193	0.2895	0.5192	0.5628	0.8747	0.2277	0.9833	1.7459	1.0417	0.3706	0.6444	0.4116
POLD2	16.4516	17.4148	20.4106	16.7009	6.8928	23.8440	19.9861	11.2054	24.0213	15.3460	10.2273	20.5874	15.3202	16.1111	10.9459	22.9463	21.8292	24.0182	23.4302	21.7237	9.6205	9.4672	22.3251	21.2349	15.9771	6.8315	23.5660	8.6241	8.5171	13.9252	23.0413	30.9816	26.9598	29.2022	35.9041	17.6606	41.1290	25.6512	25.7844	29.9037	26.0129	36.5567	17.9077	25.8291	15.0964	18.2114	11.0078	21.6597	20.8104
SHC3	0.4016	0.1777	0.0618	0.3466	0.1982	0.2167	0.2169	0.4608	0.1052	0.2501	0.3726	0.2624	0.2083	0.5873	0.3476	0.2142	0.0697	0.0239	0.1508	0.0697	0.5832	1.0447	0.3019	0.3468	1.0965	0.7393	0.3153	1.1244	0.4732	0.4561	0.2453	0.6040	0.1008	0.2531	0.1805	0.7075	0.2642	0.8957	0.4516	0.4163	0.1742	0.3485	2.3408	0.1534	0.6779	0.3002	0.0852	0.5445	0.1245
CD109	0.2743	0.4714	6.9404	12.0117	0.3169	0.6050	0.6226	0.5738	5.1690	0.2730	1.4494	0.6411	0.7977	1.5372	1.8027	0.3325	1.2290	0.3858	0.2000	0.5079	1.4858	2.4497	0.5619	1.4018	0.6269	6.2875	1.4830	3.7728	4.9053	9.8339	1.3306	1.4015	0.9920	1.1476	2.6688	1.9805	1.8444	3.3284	0.5962	1.3567	2.8858	0.9167	0.3789	0.7993	2.9232	0.9535	0.6954	3.8738	1.4994
NDP	0.0000	0.4485	0.0339	0.0293	0.0599	0.5513	0.1112	0.0707	0.0080	0.1064	0.3525	0.1189	0.2484	0.4685	0.0832	0.2044	0.2116	0.1050	0.1655	0.1912	0.2021	0.2240	0.2916	0.1927	0.0735	0.2735	0.2615	0.3528	0.2263	0.0133	0.0072	0.1760	0.0461	0.0568	0.0000	0.1401	0.0871	0.0791	0.4526	0.0613	0.1831	0.0461	0.0000	0.0549	0.6162	0.0109	0.0425	1.0015	0.0590
GPR156	0.0214	0.0000	0.0399	0.1291	0.0025	0.0350	0.0131	0.0115	0.0283	0.0094	0.0770	0.1631	0.0195	0.2718	0.2648	0.0100	0.0215	0.0309	0.0081	0.0241	0.2723	0.0569	0.0078	0.1983	0.1632	0.3119	0.0828	0.1569	0.3291	0.0903	0.0191	0.3449	0.0271	0.0239	0.0339	0.0412	0.0606	0.0362	0.0338	0.0180	0.0000	0.0847	0.0334	0.5190	0.0486	0.0032	0.0375	0.0691	0.0198
ACOT9	2.6580	2.7837	1.3140	2.3653	4.2261	4.7233	2.4659	2.2485	1.0627	2.9909	3.0892	4.6215	3.3871	5.2148	5.8072	4.0781	4.7802	3.0293	2.6991	2.6737	8.2122	7.2098	3.9649	3.4941	7.1957	6.1476	4.7960	7.5349	7.6353	1.6543	6.8228	9.2695	7.2100	5.2257	6.7982	7.5116	7.3483	5.2989	6.8448	4.8292	7.9457	3.5636	5.3565	3.9191	5.8295	4.6400	4.2115	5.3330	6.9413
OR2A12	0.0476	0.0000	0.0000	0.0128	0.0187	0.0000	0.0000	0.0205	0.0035	0.0046	0.0132	0.0058	0.0000	0.0056	0.0000	0.0149	0.0000	0.0000	0.0000	0.0060	0.0073	0.0710	0.0058	0.0000	0.0036	0.0029	0.0000	0.0413	0.0027	0.0029	0.0883	0.3452	0.0100	0.0142	0.0251	0.0000	0.0000	0.0268	0.0134	0.0134	0.0000	0.0201	0.0106	0.0120	0.0328	0.0523	0.0704	0.0038	0.0037
TRIP11	2.9512	2.8147	5.0140	8.1971	3.4948	3.9202	4.3910	5.3056	3.7163	3.0656	7.5571	4.1188	3.6540	5.0450	4.8723	3.6557	6.6175	4.2552	4.3331	4.6276	5.5640	5.8294	5.3595	4.7138	3.5316	6.0153	5.3441	5.3675	5.0287	5.7040	6.7302	2.8184	4.1202	6.6976	5.0117	2.8459	4.8391	6.8609	3.3565	4.5551	4.6139	2.8584	5.4314	6.6674	6.2610	5.0969	4.8963	6.4943	6.1933
ZFYVE21	1.5794	3.9616	3.9706	3.9551	1.7415	3.8667	2.1511	2.0376	4.9263	1.5870	2.4955	2.7034	2.2263	3.8058	3.7410	2.1046	2.5834	1.3094	1.8414	2.2919	3.2895	4.4718	2.5830	3.3680	6.7391	3.7738	3.9966	4.2682	3.2726	3.0685	2.5679	1.0173	2.2158	2.3996	2.7419	3.8676	2.2191	2.4530	1.5550	2.7616	1.8432	2.3100	1.1986	5.3377	2.9162	2.1310	0.9692	2.0732	2.2016
ARHGAP20	0.2929	0.3585	0.6364	1.4398	0.1312	0.7423	0.4515	0.3448	0.4237	0.1114	1.2880	0.4822	0.4355	2.7987	1.3892	0.1696	0.5257	0.2145	0.2957	0.4568	1.4445	1.4659	0.5109	0.6272	0.9544	1.5875	0.6213	1.2279	3.9114	0.7615	0.3454	0.7337	0.2706	0.3566	0.0676	1.1627	0.1052	0.8506	0.1332	0.4852	0.4362	0.2647	0.1140	0.1681	0.7309	0.1476	0.0391	0.5914	0.5211
MYL3	0.2245	0.2783	0.0110	0.1376	0.0667	0.4768	0.2886	0.1273	0.0260	0.1656	0.3528	0.2485	0.1827	0.7994	0.5351	0.2762	0.1795	0.1363	0.2325	0.2481	0.3113	0.5349	0.3525	0.3437	0.6460	0.4934	0.2871	0.5135	0.3874	0.0996	0.0422	0.3234	0.0598	0.0474	0.0523	0.3364	0.0463	0.3365	0.1443	0.0795	0.0132	0.0299	0.0211	0.4746	0.1365	0.0566	0.0386	0.1695	0.0438
H2BC10	0.3436	0.6624	0.0000	0.0276	0.0970	0.4079	0.0420	0.0889	0.0605	0.0402	0.0760	0.1495	0.0625	0.0484	0.0571	0.3856	0.1843	1.2883	0.2081	0.1031	0.0000	0.0768	0.2501	0.3636	0.0308	0.0504	0.1518	0.0325	0.0000	0.1259	0.6553	0.8854	0.8262	0.1226	0.1304	0.1058	0.4186	2.1565	0.0000	0.0289	0.2686	0.4782	0.0919	0.4832	0.1418	0.0823	0.0000	0.9531	0.1910
NDUFS8	36.9872	37.9904	17.1652	11.3726	26.8806	40.7404	37.7721	23.7490	17.4280	49.0855	17.9615	25.9238	21.1081	19.3412	21.4755	34.5600	23.5450	41.0907	37.7497	40.2504	26.3106	24.2790	32.4205	23.0235	37.2561	19.8821	24.7605	21.6862	21.2075	12.1301	13.3005	123.0354	32.9833	19.6729	32.9306	30.7600	21.5279	26.2128	34.9558	24.9780	16.1427	38.2860	22.1090	21.1449	16.1164	19.6773	27.4155	13.5231	12.4453
IL18RAP	0.1899	0.3229	0.0312	0.3409	0.3309	1.6374	0.8254	0.5008	0.1328	0.1696	0.5311	0.8749	0.5790	0.7440	0.2274	0.5744	0.8935	0.5314	0.5919	0.5528	0.2169	0.1998	1.9018	0.3545	0.1402	0.1759	0.6168	0.3377	0.2583	0.1842	0.7854	2.0503	1.6535	0.1843	0.2826	0.1547	0.1895	0.5176	0.4093	0.3102	0.3929	0.2755	0.3784	0.0729	0.8572	0.6557	0.1251	0.2190	1.6397
SCFD1	0.9142	1.4399	1.9606	1.6125	1.3458	1.7492	1.5066	1.4126	1.2750	0.8963	0.9935	1.4234	1.2900	1.1435	1.2389	1.0822	1.8531	1.1545	1.1074	1.2307	1.2780	1.2964	2.0686	1.1385	0.8552	1.1924	1.9994	1.1960	1.2197	1.7319	1.2891	1.9897	1.2711	1.3298	2.1182	0.5689	1.5824	1.6502	0.9936	1.4065	4.4818	1.0968	1.3517	3.2172	1.4161	2.0641	3.3263	1.9362	1.7162
MAP4K5	2.1911	1.7457	6.4848	7.9046	2.8170	2.8280	2.9287	3.3306	4.9418	1.8413	3.0554	3.0491	2.5066	4.3942	4.1027	2.2929	4.1637	1.5107	2.1196	2.3572	4.9685	4.7778	3.4799	3.3231	3.0807	5.1346	3.9756	4.7632	5.0124	7.5362	5.2160	4.0743	3.5316	6.2922	4.4900	2.5992	3.3038	4.6295	2.2578	4.9799	4.9718	2.2519	3.7827	5.9251	5.1302	3.6719	6.9608	6.7504	6.6221
PARP8	1.9737	3.2194	1.3280	1.8278	2.1306	5.1956	2.6973	2.5938	1.0494	1.7449	3.5824	3.9213	2.7521	4.5884	3.3176	2.5662	4.5775	2.5338	3.3708	3.2431	4.1290	4.4133	5.3371	3.6942	3.0610	4.2435	4.4086	4.8934	4.5645	1.4488	3.8907	2.3441	2.9828	1.0993	2.5671	3.1561	2.4245	3.3126	3.0727	3.0561	4.2987	4.0602	4.0833	1.1953	3.6579	6.2199	2.6362	3.7378	6.5398
CCDC15	0.2404	0.1545	0.4477	0.6483	0.1970	0.4566	0.3146	0.3228	0.5080	0.2087	0.2317	0.3836	0.2936	0.3244	0.2626	0.3340	0.6078	0.5150	0.5096	0.4584	0.2001	0.3110	0.3849	0.2816	0.1201	0.2114	0.5689	0.4641	0.3367	0.5159	0.4775	1.2277	0.5041	0.9035	0.6212	0.1744	0.5946	0.5670	0.5699	0.4856	0.7709	0.6516	0.3398	1.0072	0.3146	0.9875	0.9231	1.4354	1.1483
MAP3K10	2.1976	0.8498	1.2252	3.1928	1.8850	2.8261	2.2453	1.7604	2.3949	3.0669	2.7417	4.8163	3.1953	5.7299	3.0187	3.7486	4.3530	1.4963	4.3545	3.5658	3.4526	3.2153	3.9683	4.1531	4.4963	3.8440	4.1501	3.1181	3.2803	2.1150	5.3867	1.9223	5.5057	3.1211	3.9638	6.6858	12.0234	6.6926	8.3080	4.9124	1.3597	6.1346	4.2782	4.4689	3.7362	2.6126	2.8013	5.0243	7.0365
[truncated: 18,797 more rows]
[truncated: 324 more columns]
