# Supplementary material for: Identification of cuproptosis-associated IncRNAs signature and establishment of a novel nomogram for prognosis of stomach adenocarcinoma
Source: Front Genet. 2022 Sep 9;13:982888. doi: 10.3389/fgene.2022.982888 (PMC9504471; doi:10.3389/fgene.2022.982888)
Supplement: Supplementary file 1 [file DataSheet1.zip › Raw Data1/cuproptosisExp/cuproptosisExp.txt]

ID	TCGA-CG-5730-11A-01R-1602-13	TCGA-BR-6802-11A-01R-1884-13	TCGA-IN-8663-11A-01R-2402-13	TCGA-IN-AB1V-11A-11R-A414-31	TCGA-HU-8238-11A-01R-2343-13	TCGA-BR-7717-11A-01R-2055-13	TCGA-BR-6453-11A-01R-1802-13	TCGA-BR-7851-11A-01R-2203-13	TCGA-IN-7806-11A-01R-2055-13	TCGA-CG-5734-11A-01R-1602-13	TCGA-BR-8060-11A-01R-2343-13	TCGA-BR-6454-11A-01R-1802-13	TCGA-BR-6457-11A-01R-1802-13	TCGA-BR-7704-11A-01R-2055-13	TCGA-HU-A4GN-11A-12R-A251-31	TCGA-CG-5720-11A-01R-1602-13	TCGA-BR-7703-11A-01R-2055-13	TCGA-CG-5721-11A-01R-1602-13	TCGA-CG-5728-11A-01R-1602-13	TCGA-CG-5733-11A-01R-1602-13	TCGA-HU-A4GC-11A-11R-A251-31	TCGA-HU-A4GY-11A-11R-A36D-31	TCGA-BR-7715-11A-01R-2055-13	TCGA-CG-5722-11A-02R-1602-13	TCGA-FP-7735-11A-01R-2055-13	TCGA-HU-A4GP-11A-21R-A251-31	TCGA-BR-7716-11A-01R-2055-13	TCGA-HU-A4GH-11A-11R-A36D-31	TCGA-HU-A4HB-11A-11R-A251-31	TCGA-IN-AB1X-11A-21R-A39E-31	TCGA-BR-A4J4-01A-12R-A251-31	TCGA-RD-A7C1-01A-11R-A32D-31	TCGA-BR-6852-01A-11R-1884-13	TCGA-BR-7851-01A-11R-2203-13	TCGA-BR-8487-01A-11R-2402-13	TCGA-BR-6564-01A-12R-1884-13	TCGA-D7-6526-01A-11R-1802-13	TCGA-CD-8530-01A-11R-2343-13	TCGA-FP-7735-01A-11R-2055-13	TCGA-MX-A5UJ-01A-11R-A31P-31	TCGA-BR-4367-01A-01R-1157-13	TCGA-D7-5578-01A-01R-1602-13	TCGA-VQ-A8PX-01A-12R-A414-31	TCGA-BR-8295-01A-11R-2343-13	TCGA-D7-8579-01A-11R-2343-13	TCGA-HU-A4G8-01A-11R-A251-31	TCGA-3M-AB46-01A-11R-A414-31	TCGA-D7-8572-01A-11R-2343-13	TCGA-VQ-A923-01A-11R-A414-31
NFE2L2	23.2726	51.999	90.1867	81.9432	29.3006	34.875	27.0218	30.5515	78.9151	30.7199	37.8406	35.6449	37.7502	32.1487	30.0763	27.2525	69.1023	40.9342	34.7426	38.6648	19.7583	23.6647	45.3134	34.9411	17.4897	21.6887	66.7121	25.3827	21.268	72.7755	31.3461	20.7602	23.4533	31.123	23.874	16.9817	14.7077	24.7217	13.6753	24.7005	28.8714	19.3743	36.3292	18.9501	20.0798	38.3724	24.8098	19.6604	24.9271
NLRP3	0.1812	0.3806	0.013	0.1904	0.1475	1.1417	0.6385	0.3486	0.1227	0.3624	0.7554	0.9453	0.7479	1.6212	0.3533	0.541	0.4548	0.1507	1.0342	0.5279	0.3673	0.3429	1.2629	1.0876	0.7435	0.6613	0.6851	0.7014	0.3465	0.1073	0.5787	0.6397	0.9216	0.4848	0.2645	0.5256	0.5184	0.8882	0.2936	0.2669	1.2532	0.7626	0.2485	0.2905	2.0763	0.3131	0.1203	1.0899	0.8683
ATP7B	4.081	0.5564	0.1378	0.2504	3.2052	0.4986	2.4043	6.8093	0.1334	2.452	0.6262	2.6674	3.3093	1.2769	0.7802	3.4341	1.4303	0.8203	0.8027	1.2786	0.2573	0.4125	0.5434	1.8634	0.4058	0.433	2.5162	0.6399	0.3411	0.2717	5.169	0.7062	1.2837	2.1621	0.7464	0.3659	2.605	1.4089	2.5461	1.4128	1.0504	2.8295	3.8636	0.7651	4.5501	0.6204	0.5359	4.401	4.2768
ATP7A	1.2681	0.9518	2.7004	3.8405	1.552	1.4566	1.5026	1.5969	1.998	1.1714	1.7446	2.0771	1.9864	2.0399	1.7044	1.4666	3.262	1.321	1.7455	2.2	1.2693	2.715	1.6336	2.359	1.4875	2.026	2.8763	1.9363	1.6483	3.3925	2.4622	1.485	1.4318	1.4771	0.8135	0.9547	4.9117	1.8745	2.0764	1.712	3.9114	1.2951	2.6423	0.6566	2.0503	1.7209	1.0391	1.6698	3.9802
SLC31A1	30.0303	15.9749	8.783	8.9659	57.3288	9.378	19.332	46.0112	6.7407	22.076	7.8719	11.5257	32.3929	7.5927	10.1808	21.3444	19.4237	10.7599	9.2714	8.9765	3.3519	4.0924	8.5086	13.922	3.8411	4.0877	14.7235	4.776	3.6118	10.1234	18.6861	12.2863	16.9665	20.909	14.1062	9.0468	12.7607	13.0262	18.8675	12.7675	26.225	16.9896	21.7007	18.081	14.0352	19.1691	8.9812	17.526	12.384
FDX1	12.212	14.8706	6.8873	5.8655	15.4089	9.3743	10.8756	12.1835	5.4041	10.8028	6.3448	6.7099	9.7356	5.7112	7.2158	10.6511	11.9044	8.1735	7.4984	9.1741	6.3036	5.5072	10.7573	5.95	4.7085	5.5198	8.9663	4.9483	5.9578	4.4669	10.3855	9.7391	7.2129	11.5621	13.9611	3.8674	16.1108	9.369	8.3214	7.5956	8.7256	12.1953	14.1983	11.8788	5.7909	11.7398	6.9774	9.2914	7.3929
LIAS	0.6293	1.0562	1.4826	1.2508	0.9455	0.9572	0.6722	0.7445	1.0631	0.2992	0.581	0.5095	0.551	0.8015	0.9086	0.5775	0.8006	0.4769	0.7445	0.6827	1.0487	1.1568	0.9457	0.6735	0.8344	1.0036	0.7079	0.8933	0.873	1.155	0.8163	0.6928	0.9537	0.9945	1.1385	0.5968	0.7117	0.7347	0.4746	0.9571	0.5508	1.3032	0.9185	0.9701	0.9589	1.3308	0.3811	0.8552	1.0153
LIPT1	1.0902	3.6578	0.8121	0.8991	2.1052	1.8894	1.6246	1.4414	0.8767	0.9596	0.9645	1.0121	1.0047	1.0092	1.6188	1.1146	1.0849	0.9851	1.6287	1.1228	2.5269	2.584	2.6127	0.8843	1.1532	1.8425	1.477	2.3968	1.8215	1.1664	2.0154	2.8556	1.6462	1.0953	1.3422	1.2975	1.5175	2.2524	1.4755	1.9146	1.4692	1.1768	1.5421	1.9052	1.3015	2.0114	1.6687	1.5501	2.2215
LIPT2	1.2575	3.2466	0.3903	0.6846	1.6425	1.8161	1.8261	1.7168	0.4552	1.0284	0.8112	1.0438	1.9314	0.6155	0.4413	2.0905	2.1543	1.3497	1.2693	1.5612	0.4457	0.617	2.0843	1.2749	0.4947	0.3736	2.0214	0.4093	0.2363	0.7474	2.1093	8.302	1.432	1.327	1.3873	1.1181	2.1819	1.2275	1.3536	1.0113	1.9115	2.0501	5.3187	3.5994	2.0523	0.5105	2.8167	1.1759	2.4589
DLD	12.103	11.6041	11.5293	13.7616	15.5987	13.1257	13.2372	17.3951	9.5303	12.6046	10.4766	10.9823	13.1089	10.8763	15.3473	11.1173	20.9745	11.0753	9.7428	10.026	18.6208	14.9795	14.7557	9.5313	18.0201	18.5035	13.9692	13.2616	18.859	11.2079	23.1024	11.8044	17.1424	28.1089	30.8689	8.3786	19.565	13.158	24.2447	13.0063	13.4913	20.763	19.0009	27.2457	19.0454	21.6254	13.1627	13.6714	16.7975
DLAT	8.8137	5.4991	10.8333	12.8827	8.0983	9.9025	8.6527	9.1956	11.6096	7.1611	6.5498	5.3413	10.2053	6.7616	5.3821	7.4475	11.0752	7.2923	6.5487	6.3818	5.9519	6.9743	7.457	7.9663	5.2183	8.0135	10.3968	7.139	7.3278	9.9824	8.7151	13.2765	10.2303	13.1865	9.251	4.4613	26.8038	7.7756	6.0297	11.5009	13.6464	10.1679	16.7153	21.7621	8.6751	23.5179	3.593	15.1337	7.4346
PDHA1	14.7919	8.7698	7.352	10.2787	14.5195	14.9622	14.328	17.5215	9.7227	16.3076	12.6957	11.4378	16.1733	11.3692	11.0166	17.9227	23.1081	16.4729	14.9498	13.5354	11.1961	11.1497	14.8778	14.1754	16.4263	11.8665	14.6071	11.5318	11.0473	9.237	13.3653	27.2523	18.7074	18.0097	16.0508	9.4982	13.8731	13.1061	22.98	16.7097	12.049	33.855	39.8559	24.0046	11.6422	19.6767	17.8405	12.9448	18.1919
PDHB	5.211	12.2354	6.7485	6.5215	5.7098	10.6249	6.9486	5.2957	7.4853	5.3049	5.0523	6.9938	7.6451	6.059	6.9254	7.1912	11.3558	7.8174	7.5074	8.9114	8.2114	6.9724	11.2686	7.5137	8.1338	7.3427	9.5481	6.7921	6.6014	5.9726	2.9742	6.4574	7.2958	5.2452	9.2654	8.9436	5.5387	7.377	4.7241	6.9512	7.6433	7.9019	4.7302	15.3695	6.2098	8.3592	8.9637	6.8479	4.3193
MTF1	2.8612	0.7326	6.5251	8.6803	1.4468	2.0624	2.5376	2.8193	6.0644	2.0954	2.231	3.4737	2.553	3.0017	2.8552	2.4584	2.4333	2.0149	2.1849	2.3696	2.174	3.0111	2.3053	3.4493	2.4905	3.1673	1.9578	2.6076	2.5522	6.6274	3.2321	2.4372	3.7122	4.3172	1.7152	2.5526	2.6552	3.4769	1.8671	3.1113	3.7881	2.7091	5.1699	1.9137	4.3406	2.854	1.4765	5.0248	3.8965
GLS	7.8363	2.8644	2.4468	4.5803	21.7509	5.5468	5.4012	15.235	1.8451	7.9965	3.6196	3.4552	8.4869	4.9226	5.4012	3.4654	3.3742	1.6905	3.28	2.567	5.8627	6.4936	6.1779	1.8222	3.0321	5.3996	3.3915	6.0374	5.8742	3.1676	18.1305	8.3166	7.1319	6.7583	6.8802	3.2275	18.3291	12.0867	3.5164	6.343	7.5438	8.6786	5.2786	42.1635	7.8052	8.252	7.3909	20.2255	12.1638
CDKN2A	1.0573	1.0774	1.6594	0.7261	0.3448	1.7764	1.4374	0.5772	0.6982	1.1059	0.5988	1.3359	0.7755	1.1209	0.124	0.8213	0.5526	1.0328	1.1103	1.3173	0.1064	0.0906	1.4209	0.4398	0.0917	0.0656	0.6451	0.1652	0.0883	1.2279	4.7968	1.4829	9.9803	0.1673	7.9924	4.8882	12.7153	1.4736	7.4921	0.7823	2.0141	5.3715	4.7702	57.576	3.1278	8.8417	16.3986	1.4353	0.4107
DBT	1.3072	2.5578	3.3239	6.0246	1.8302	3.1242	1.8043	1.7741	2.6915	0.9485	4.7517	1.6985	2.1243	2.2259	3.3675	1.5293	5.9022	3.5201	2.8756	2.5408	3.5569	4.1549	3.278	2.1046	2.2726	4.0532	2.4633	3.9339	3.5279	2.9618	2.9948	1.935	2.8185	4.1975	2.3133	1.953	3.3441	3.1889	1.4085	2.6024	3.6594	1.8184	4.4053	2.4078	3.2699	4.8772	1.5948	3.6945	1.9749
GCSH	0.1092	0.2631	0.1949	0.1608	0.0556	0.108	0.1945	0.0746	0.0761	0.0266	0.1208	0.0792	0.0497	0.0834	0.2118	0.0936	0.122	0.1837	0.1516	0.1024	0.2146	0.3358	0.1854	0.0722	0.1061	0.1234	0.1256	0.1935	0.1948	0.0934	0.2459	0.6155	0.1324	0.2272	0.9094	0.112	0.1346	0.2197	0.3795	0.4251	0.2287	0.1036	0.1501	0.4799	0.1239	0.4579	0.2931	0.2394	0.2023
DLST	23.141	13.7976	13.5712	16.6901	33.5831	21.9183	18.4486	27.3837	20.7281	19.208	14.9024	19.1088	33.1077	21.3706	15.5217	24.4936	32.0812	14.4723	17.216	15.0601	15.1574	18.3555	17.4489	24.7753	21.743	17.7101	25.7707	18.604	14.8652	15.3515	22.1923	13.1836	22.7651	35.2158	16.9529	17.1675	16.8153	17.6721	11.8149	19.1823	14.7686	26.8579	14.2438	32.558	22.4924	27.5234	8.1308	32.6728	16.2967
[truncated: 324 more columns]
