# Supplementary material for: Identification of cuproptosis-associated IncRNAs signature and establishment of a novel nomogram for prognosis of stomach adenocarcinoma
Source: Front Genet. 2022 Sep 9;13:982888. doi: 10.3389/fgene.2022.982888 (PMC9504471; doi:10.3389/fgene.2022.982888)
Supplement: Supplementary file 1 [file DataSheet1.zip › Raw Data1/cuproptosisExp/cuproptosisgene.txt]

NFE2L2
NLRP3
ATP7B
ATP7A
SLC31A1
FDX1
LIAS
LIPT1
LIPT2
DLD
DLAT
PDHA1
PDHB
MTF1
GLS
CDKN2A
DBT
GCSH
DLST
