# Supplementary material for: Identification of cuproptosis-associated IncRNAs signature and establishment of a novel nomogram for prognosis of stomach adenocarcinoma
Source: Front Genet. 2022 Sep 9;13:982888. doi: 10.3389/fgene.2022.982888 (PMC9504471; doi:10.3389/fgene.2022.982888)
Supplement: Supplementary file 1 [file DataSheet1.zip › Raw Data1/cuproptosisLnc/corResult.txt]

Cuproptosis	lncRNA	cor	pvalue	Regulation
NLRP3	AC108463.2	0.458665967958871	3.01598809903834e-19	postive
LIPT1	ZKSCAN2-DT	0.407612966904599	3.66858560073338e-15	postive
SLC31A1	AP001363.2	-0.415251417410212	9.91808733290009e-16	negative
LIPT1	AC113139.1	0.483722763094171	1.61729748298769e-21	postive
GCSH	AC113139.1	0.430256171742452	6.87932979000596e-17	postive
LIPT1	AC135178.6	0.414641421808907	1.10237085367146e-15	postive
NLRP3	LINC01094	0.441459919362992	8.58764903116042e-18	postive
LIPT1	TMED2-DT	0.470960647391016	2.44683748430052e-20	postive
LIPT1	AC022182.1	0.407475521508434	3.75481106737462e-15	postive
LIPT1	AP001767.2	0.447526416814293	2.69426305442754e-18	postive
LIPT1	LACTB2-AS1	0.447693392026967	2.6087991166684e-18	postive
LIPT1	AC007390.1	0.415237677286581	9.94175021743826e-16	postive
GLS	NADK2-AS1	0.426652721858385	1.32174230299452e-16	postive
LIPT1	AC012291.3	0.410676928458483	2.17958170563623e-15	postive
LIPT1	AC110611.1	0.420777499380253	3.76992520262693e-16	postive
FDX1	AC096708.3	0.439728092893706	1.19056755984816e-17	postive
GLS	AC008738.2	0.605240552211365	1.17609023068776e-35	postive
LIPT1	OSGEPL1-AS1	0.459334081142785	2.63801252361865e-19	postive
LIPT1	MRPS9-AS1	0.468516757284695	4.06400300901588e-20	postive
GLS	AC114956.2	0.405048429700484	5.64923283225734e-15	postive
GCSH	ZFAS1	0.413602226507112	1.31919284010551e-15	postive
LIPT1	AC010976.1	0.450813734612579	1.42366567328596e-18	postive
GLS	AC010976.1	0.419317975854206	4.87571845767609e-16	postive
LIPT1	AL358472.2	0.407845367961143	3.52718514300261e-15	postive
LIPT1	AL355377.4	0.446385815933549	3.35632080758185e-18	postive
LIPT1	AL023584.2	0.438707138951788	1.44217038509804e-17	postive
LIPT1	AC017083.1	0.427946050094934	1.04652110013888e-16	postive
LIPT1	AL022311.1	0.434285428917851	3.28397854567967e-17	postive
LIPT1	AC020978.7	0.441412613127184	8.66484151031823e-18	postive
LIPT1	AL020997.3	0.407349904077893	3.8353517876329e-15	postive
LIPT1	AC007620.3	0.426352845512213	1.39506836424705e-16	postive
GCSH	AC011747.1	0.423389168841117	2.37185652279725e-16	postive
LIPT1	TMEM161B-AS1	0.426742626197716	1.30050556287264e-16	postive
LIPT1	AC064836.3	0.446379395798248	3.3604664564584e-18	postive
GCSH	AC064836.3	0.40410083795381	6.62002852915371e-15	postive
GCSH	AC007014.2	0.420684089642469	3.83264138018086e-16	postive
LIPT1	MIRLET7A1HG	0.50948611336336	4.68797538161429e-24	postive
LIPT1	CCDC18-AS1	0.463809965876406	1.06754667315668e-19	postive
GLS	AC007938.3	0.423976906291785	2.13579029827408e-16	postive
GLS	AL034550.1	0.481906919035262	2.39710787732243e-21	postive
GLS	AC005046.1	0.407598704132615	3.67744222336382e-15	postive
LIPT1	AC027018.1	0.428205027044882	9.98599922804842e-17	postive
CDKN2A	AL139287.1	0.403416946227108	7.42042391482214e-15	postive
LIPT1	AL354833.1	0.445191258122977	4.22102081631763e-18	postive
GCSH	AC079414.3	0.616847367940308	2.43215808592793e-37	postive
GCSH	AL035071.1	0.41355414227512	1.33017858811749e-15	postive
LIPT1	AC073349.4	0.42102369444849	3.60941209395646e-16	postive
LIPT1	AL354760.1	0.407037877382501	4.04280899378152e-15	postive
GCSH	AL354760.1	0.407225864164632	3.91654178244399e-15	postive
LIPT1	AC025171.4	0.485223766658545	1.16614529773993e-21	postive
GCSH	AC145423.1	0.436699181637642	2.09872924865094e-17	postive
GCSH	LINC02476	0.409346376113637	2.73435619228199e-15	postive
LIPT1	LINC01473	0.471593624213382	2.14410129268737e-20	postive
LIPT1	AL021707.6	0.411720173154485	1.82326349496819e-15	postive
LIPT1	AC036222.2	0.400820403638676	1.14180898808883e-14	postive
LIPT1	AC095057.4	0.439382735368689	1.27042964081699e-17	postive
ATP7B	WASHC5-AS1	0.446502688238598	3.28172599931346e-18	postive
LIPT1	AC010834.3	0.418338232411584	5.79055710513236e-16	postive
LIPT1	AL049539.1	0.461740408705447	1.62468389557942e-19	postive
LIPT1	AC005014.2	0.432240027679786	4.78587021294941e-17	postive
LIPT1	AL355377.3	0.405186012351095	5.52041627806195e-15	postive
LIPT1	AC013468.1	0.465071671414743	8.25255147436565e-20	postive
CDKN2A	AC136431.2	0.428279688185176	9.85189252802199e-17	postive
NLRP3	AC006033.2	0.490488523738014	3.65587012652006e-22	postive
LIPT1	AC007785.3	0.462380250594167	1.42729706148542e-19	postive
GCSH	AC092718.4	0.507842074921554	6.9092915603595e-24	postive
LIPT1	AC079203.1	0.449419708402645	1.86746634341983e-18	postive
GLS	AC138150.2	0.524424778311948	1.25237588546786e-25	postive
LIAS	RPARP-AS1	0.406776530954528	4.22500205418294e-15	postive
LIPT1	AC134407.1	0.404885586031723	5.80551092518667e-15	postive
GLS	AL031186.1	0.448297793151084	2.32114729733119e-18	postive
GLS	AC005391.1	0.585111114609654	6.81019537308194e-33	postive
LIPT1	AC023908.3	0.488707423043165	5.4249017463766e-22	postive
GCSH	AC113143.1	0.436085773474178	2.35243488557959e-17	postive
GLS	LINC00242	0.511512755365982	2.89784538511359e-24	postive
GLS	LINC00954	0.541161859507108	1.73774219080703e-27	postive
FDX1	RABGAP1L-IT1	0.455581356273196	5.5752764944038e-19	postive
LIPT1	AC010883.1	0.45423299772242	7.27881018139832e-19	postive
LIPT1	AC068533.3	0.422332541125226	2.86231990904042e-16	postive
LIPT1	AC016727.1	0.413002180296807	1.46289222276667e-15	postive
LIPT1	AC010491.1	0.420333054190627	4.07761464943064e-16	postive
LIPT1	AC092809.4	0.457861610779127	3.54219134900773e-19	postive
LIPT1	AL137244.1	0.456441409077864	4.70044032411712e-19	postive
NLRP3	AC114284.1	0.459324415207881	2.64313343750505e-19	postive
GLS	AC005041.3	0.483496185969285	1.69890772410409e-21	postive
GLS	TMEM147-AS1	0.463742249302293	1.08236588968369e-19	postive
LIPT1	RNF139-AS1	0.404608461928534	6.08125632273894e-15	postive
LIPT1	AC092119.2	0.489692393309489	4.36243392561119e-22	postive
CDKN2A	AC136431.1	0.407030670852186	4.0477280695799e-15	postive
GLS	AC090809.1	0.428748134831489	9.04991804251461e-17	postive
GCSH	AC009097.2	0.459617886055933	2.49192947963757e-19	postive
LIPT1	AC084824.5	0.491672840561438	2.8084327572765e-22	postive
LIPT1	AC093690.1	0.418054502784917	6.08558616377816e-16	postive
LIPT1	INTS9-AS1	0.405740485654626	5.02982291977509e-15	postive
GLS	AP002449.1	0.401590977748498	1.00512286152339e-14	postive
LIPT1	AC022306.3	0.41970219431723	4.55705964833837e-16	postive
GLS	AC011005.4	0.400215932478823	1.26162714753522e-14	postive
GLS	AL606970.1	0.489131977337027	4.93885824016723e-22	postive
CDKN2A	AL606970.1	0.440077598996112	1.11477194736827e-17	postive
LIPT1	AC020978.3	0.4347157935503	3.03280921939144e-17	postive
LIPT1	AC120053.1	0.518050047244086	6.00614836762253e-25	postive
GCSH	AC120053.1	0.434565925409793	3.11805676110323e-17	postive
LIPT1	AC024451.4	0.441359618351612	8.75212615261804e-18	postive
LIPT1	AL157392.4	0.457355178591575	3.91878091983042e-19	postive
GLS	AC127526.1	0.49207884449422	2.56507280242818e-22	postive
LIPT1	PDC-AS1	0.440548760031981	1.02005123071822e-17	postive
LIPT1	CDC42-AS1	0.415632467514212	9.28341923922153e-16	postive
LIPT1	AL512770.1	0.451928136019929	1.14501723834225e-18	postive
GCSH	AC090517.2	0.534907610584827	8.83736588625162e-27	postive
NLRP3	PELATON	0.404631577581686	6.05777337733028e-15	postive
NLRP3	GK-AS1	0.465079927433099	8.23863300949379e-20	postive
LIPT1	RAB30-DT	0.458278263023507	3.25924576170156e-19	postive
DBT	AL356489.2	0.405318300060901	5.39927382162801e-15	postive
GCSH	AC107993.1	0.445832130815408	3.73298368014551e-18	postive
LIPT1	IGBP1-AS1	0.404244083646527	6.46342783209828e-15	postive
GLS	KCNQ1OT1	0.546566407941284	4.14576032624212e-28	postive
LIPT1	AL031432.4	0.504917147927306	1.37048793111163e-23	postive
LIPT1	Z83843.1	0.402483179624571	8.66812134480239e-15	postive
LIPT1	AL121583.1	0.439491633948579	1.24469546326587e-17	postive
GLS	AL121583.1	0.429331267093191	8.14070101797686e-17	postive
GLS	Z94721.1	0.415035832320774	1.02958104790209e-15	postive
LIPT1	AC097634.1	0.401395965268087	1.03811755469582e-14	postive
LIPT1	AC021321.1	0.428217690690289	9.96312719482998e-17	postive
GLS	FOXO6-AS1	0.464966824221931	8.43133427190026e-20	postive
LIPT1	AC010327.8	0.433735139653498	3.6350723733423e-17	postive
LIPT1	PSMA3-AS1	0.532235110302577	1.75261173626157e-26	postive
GLS	HNF4A-AS1	0.498801841279142	5.61793866022155e-23	postive
LIPT1	AC017104.2	0.417007626998125	7.30730828003131e-16	postive
CDKN2A	LINC01952	0.40038156337199	1.22762263245333e-14	postive
LIPT1	LINC00412	0.46070265133521	2.00335063539636e-19	postive
GCSH	AC007497.1	0.598687455340434	9.80169478758304e-35	postive
GCSH	AC084781.2	0.548382010533853	2.54670823485214e-28	postive
LIPT1	AC135050.3	0.462389871390216	1.4245169302039e-19	postive
GCSH	AC020658.4	0.405660389588357	5.09795574700715e-15	postive
LIPT1	AF129075.1	0.476860427216619	7.06846920099641e-21	postive
GLS	AL161663.2	0.411088922807755	2.03137486996753e-15	postive
LIPT1	AC011603.2	0.44652097623138	3.27020191795865e-18	postive
GCSH	AL031667.3	0.492649080153516	2.25799764839384e-22	postive
LIPT1	AC034229.4	0.495652808746468	1.14897292755203e-22	postive
LIPT1	SCAT2	0.458663464354841	3.01750013383018e-19	postive
GCSH	SCAT2	0.530109460800842	3.00830025947585e-26	postive
GLS	AC092666.1	0.466097130712128	6.68931327089159e-20	postive
LIPT1	AL157938.2	0.401229888832747	1.06705124118134e-14	postive
LIPT1	AC073352.1	0.440043239265125	1.1220081089899e-17	postive
LIPT1	AC010148.1	0.401882237837803	9.5774847172793e-15	postive
LIPT1	AC017006.2	0.407993760175627	3.43970776803077e-15	postive
ATP7B	TMEM75	0.421328416116794	3.42000441288658e-16	postive
LIPT1	AC068620.2	0.471687115368435	2.10263122344775e-20	postive
GLS	AC007193.2	0.434092705310859	3.40297466703742e-17	postive
LIPT1	MIR4453HG	0.452049127471055	1.11820333337876e-18	postive
LIPT1	AL136038.4	0.423198555888914	2.45377877645697e-16	postive
GLS	AC006557.1	0.489198754685219	4.86641888042304e-22	postive
LIPT1	AC010132.4	0.420209396016152	4.16751811978387e-16	postive
NLRP3	PTCSC1	0.548459555768735	2.49408839271868e-28	postive
GLS	ADNP-AS1	0.461329026172343	1.76552962740906e-19	postive
LIPT1	AP002812.3	0.459007618147251	2.81649012081312e-19	postive
LIPT1	LINC00339	0.402320170151795	8.90607267864483e-15	postive
GLS	SOS1-IT1	0.43833892513012	1.54517254209736e-17	postive
LIPT1	AC093788.1	0.451944787582675	1.14128977426283e-18	postive
LIPT1	LINC01355	0.498826072291989	5.58693334898322e-23	postive
GLS	LINC01355	0.448995772001697	2.02760533828096e-18	postive
LIPT1	AP003352.1	0.416563323365026	7.89578258103607e-16	postive
GCSH	AP003352.1	0.415359688870592	9.73354761772416e-16	postive
NLRP3	SENCR	0.421039297417301	3.59946843708278e-16	postive
ATP7A	Z68871.1	0.414096780299808	1.21124224101369e-15	postive
LIPT1	AC018462.1	0.40661056405259	4.34485556124727e-15	postive
GLS	AL117382.1	0.434176947305433	3.35044781528196e-17	postive
LIPT1	PLCG1-AS1	0.404647149638077	6.04200400996933e-15	postive
GLS	LINC00574	0.571686345341225	3.72654507770137e-31	postive
GLS	SEMA6A-AS1	0.414948168452109	1.04534081260411e-15	postive
GCSH	VPS9D1-AS1	0.41921880626021	4.96145418700903e-16	postive
LIPT1	GTF3C2-AS1	0.412100873370543	1.70801679070061e-15	postive
LIPT1	AC010618.2	0.458063218139103	3.402387403776e-19	postive
LIPT1	AC007066.2	0.458272886978763	3.26275098730086e-19	postive
LIPT1	AC009404.1	0.430109479048569	7.06573665584415e-17	postive
LIPT1	AC025162.2	0.408166641335187	3.34047388402055e-15	postive
LIPT1	LINC00893	0.440177731245538	1.09394458976242e-17	postive
GCSH	AL157834.1	0.436657631763475	2.11503066641149e-17	postive
GLS	AC098656.1	0.405090945332936	5.60911477362603e-15	postive
GLS	GASAL1	0.425936928330623	1.50341669829416e-16	postive
LIPT1	AL096701.3	0.441975526661861	7.78890489686381e-18	postive
LIPT1	LINC02367	0.516709888850058	8.31602632621161e-25	postive
GCSH	AC092306.1	0.472964163012926	1.60930862581798e-20	postive
LIPT1	AC048341.2	0.457606159717669	3.72747097962734e-19	postive
LIPT1	LINC02453	0.437677742858133	1.74857390141504e-17	postive
LIPT1	AL139123.1	0.464630133457602	9.03161062254376e-20	postive
GLS	AC012073.1	0.456027646564325	5.10301498951768e-19	postive
LIPT1	STAM-AS1	0.54863780121019	2.37717239355569e-28	postive
LIPT1	AC092164.1	0.453682752293318	8.11272915755224e-19	postive
LIPT1	HCG25	0.414022036232288	1.22698311247031e-15	postive
GCSH	AC125494.3	0.404118171757996	6.60088272880963e-15	postive
LIPT1	AC010422.4	0.404722357212708	5.96640801817494e-15	postive
GLS	AC127526.4	0.493499297358765	1.86622984355913e-22	postive
GLS	AC080129.2	0.503458098225852	1.92389512696154e-23	postive
CDKN2A	AC080129.2	0.453101144093164	9.09632527934218e-19	postive
GCSH	AL035461.2	0.494338466104015	1.54545108740306e-22	postive
LIPT1	AL359382.1	0.416381317524364	8.15004999211997e-16	postive
NLRP3	AC093330.3	0.404472033222385	6.22168065412341e-15	postive
LIPT1	CCDC28A-AS1	0.414221622879101	1.18539129695924e-15	postive
LIPT2	AL132712.2	0.409779548872657	2.54004590582092e-15	postive
LIPT1	AL050341.2	0.413053521336296	1.45001928583321e-15	postive
LIPT1	LINC01359	0.430242473195422	6.89653053813651e-17	postive
GCSH	SNHG10	0.425476326619081	1.63305543014605e-16	postive
LIPT1	AC132192.2	0.430695201545176	6.34982031893357e-17	postive
LIPT1	AC005840.2	0.403399406007708	7.44215214199466e-15	postive
LIPT1	Z94721.3	0.404279602769516	6.42516235906762e-15	postive
GLS	Z94721.3	0.496603463338247	9.2649269772656e-23	postive
LIPT1	AL359921.2	0.402336494943155	8.88195727373037e-15	postive
LIPT1	AC021851.1	0.535408017431712	7.76871128118613e-27	postive
GLS	AC021851.1	0.445981363754546	3.62755691139468e-18	postive
GCSH	AC021851.1	0.433229138943922	3.99029256886518e-17	postive
LIPT1	AC016526.2	0.412393908287376	1.62420258079624e-15	postive
CDKN2A	AC243964.3	0.442248734734129	7.39573827617562e-18	postive
LIPT1	AC016737.1	0.428169009537853	1.00513332389203e-16	postive
GCSH	AC016737.1	0.509498202867197	4.6745870084373e-24	postive
GLS	AC011298.1	0.487033185047752	7.84509284805728e-22	postive
GLS	H19	0.446485622194119	3.29251607535129e-18	postive
GLS	AC104073.4	0.433387033715285	3.87593784081564e-17	postive
LIPT1	AC004908.3	0.488960076739629	5.13025726774349e-22	postive
LIPT1	AL592435.1	0.40249870208848	8.64579012929105e-15	postive
GLS	AP000866.6	0.442174418466247	7.50071124011989e-18	postive
LIPT1	AC127024.6	0.44064738093125	1.00124964639689e-17	postive
LIPT1	MORF4L2-AS1	0.425093201700438	1.7491956971337e-16	postive
LIPT1	AC139792.1	0.403171206283949	7.7305837859103e-15	postive
GLS	AC114291.1	0.450717976506173	1.45050849468617e-18	postive
GCSH	AC115619.1	0.555263223701867	3.90916597441827e-29	postive
GLS	AL033527.3	0.423315974448533	2.40299179257243e-16	postive
LIPT1	AL591848.2	0.419873240969238	4.42185851223043e-16	postive
GLS	AL670729.3	0.448277433061177	2.33030905299554e-18	postive
GCSH	AC010326.3	0.457212024066186	4.03219140495519e-19	postive
CDKN2A	TDRKH-AS1	0.462415001491702	1.41728016668276e-19	postive
LIPT1	AC092375.2	0.41761261769195	6.57467192809345e-16	postive
GCSH	AC005670.1	0.426914310089291	1.26087768735616e-16	postive
LIPT1	LIX1L-AS1	0.443594353302428	5.72654304356257e-18	postive
LIPT1	AL390719.3	0.438274762635144	1.56384591219642e-17	postive
LIPT1	RASGRP3-AS1	0.454943371506118	6.32585251212143e-19	postive
LIPT1	SKAP1-AS1	0.424023217235601	2.11820162503835e-16	postive
LIPT1	AC027279.1	0.458622755359491	3.04219094319844e-19	postive
LIPT1	AP002812.5	0.453929157275851	7.72827823171145e-19	postive
LIPT1	AL023581.2	0.41201595200287	1.7330888128015e-15	postive
LIPT1	AC087742.1	0.446313874863004	3.40306386113084e-18	postive
LIPT1	AL359697.1	0.425587168655089	1.60089023785239e-16	postive
LIPT1	AL590101.1	0.418900679673322	5.24659011920427e-16	postive
LIPT1	AL358072.1	0.453522190024584	8.37330058777037e-19	postive
ATP7B	AL365394.1	0.454181860039715	7.35261608391502e-19	postive
LIPT1	THUMPD3-AS1	0.43002734907043	7.17225798788757e-17	postive
LIPT1	AC007038.1	0.523668940898289	1.5108310907645e-25	postive
GCSH	AC007038.1	0.413686968438949	1.30004812256445e-15	postive
LIPT1	AC023632.2	0.431607503484826	5.37424078531259e-17	postive
LIPT1	SNHG20	0.402218496135484	9.0577186400898e-15	postive
LIPT1	AF117829.1	0.438902168803004	1.39037786575523e-17	postive
LIPT1	U47924.1	0.411733943664196	1.81896498284259e-15	postive
LIPT1	AL136980.1	0.447133532297785	2.90636033648714e-18	postive
GCSH	AC004241.3	0.48410499138884	1.48828704378295e-21	postive
LIPT1	AL157700.1	0.485190891669829	1.17454879857086e-21	postive
LIPT1	AL353622.1	0.495232554879195	1.26338563027703e-22	postive
LIPT1	AL355312.2	0.403097149186053	7.82652067225797e-15	postive
LIPT1	AC100814.1	0.475424228711359	9.5844294134687e-21	postive
GCSH	AC100814.1	0.592632725875898	6.66043487033574e-34	postive
LIPT1	AC007881.4	0.411027993949713	2.05265323884606e-15	postive
LIPT1	DLGAP4-AS1	0.449808369759805	1.73161525752539e-18	postive
LIPT1	AC092645.2	0.414498540958491	1.12996620290344e-15	postive
LIPT1	AC109809.1	0.455976538831179	5.15503571714354e-19	postive
GCSH	AC087588.1	0.406227861401374	4.63407009760284e-15	postive
LIPT1	SEC24B-AS1	0.428320137874948	9.77997666468569e-17	postive
LIPT1	NSMCE1-DT	0.400519148168979	1.20006009717413e-14	postive
NLRP3	PTPRN2-AS1	0.488296335505251	5.94032255735578e-22	postive
LIPT1	KANSL1L-AS1	0.504584366187263	1.48093258450678e-23	postive
LIPT1	AC024060.2	0.490255146611071	3.8504057585147e-22	postive
LIPT1	AC130324.1	0.461818987745014	1.59906684372201e-19	postive
LIPT1	FTX	0.447443964090254	2.73747442920779e-18	postive
GCSH	AP003170.4	0.406989025581727	4.07626965781116e-15	postive
LIPT1	AP001412.1	0.401440116560429	1.03055578991023e-14	postive
GCSH	AP001412.1	0.441598807306219	8.36490011571547e-18	postive
LIPT1	AL136531.1	0.407378719717873	3.8167280316818e-15	postive
LIPT1	AC048341.1	0.437793419688214	1.71118185804667e-17	postive
GLS	AC018865.2	0.403270543763088	7.60370499011978e-15	postive
NLRP3	AC243829.4	0.416069148696462	8.60498557602507e-16	postive
LIPT1	AL390067.1	0.415760336075881	9.07950674702943e-16	postive
NLRP3	AC084871.3	0.441805653755533	8.04364412656347e-18	postive
LIPT1	AC093157.1	0.442003224289266	7.74812844076727e-18	postive
LIPT1	AL159169.2	0.408859551558799	2.9701499951765e-15	postive
GCSH	AC012065.2	0.561623372603065	6.65016711825628e-30	postive
GLS	PRKCZ-AS1	0.449705595509412	1.7665632730101e-18	postive
GLS	AL390208.1	0.474867724589345	1.07805340847805e-20	postive
LIPT1	AL161756.3	0.41555974250185	9.40139084347857e-16	postive
GLS	AC010761.1	0.428686003525801	9.15247960232457e-17	postive
GCSH	AC010761.1	0.480664485270896	3.13352862829003e-21	postive
LIPT1	RAD51-AS1	0.490664864122266	3.51533209875038e-22	postive
GLS	AC074117.1	0.489746275559499	4.31063786165686e-22	postive
GLS	SNHG1	0.403818869844399	6.93922330826769e-15	postive
FDX1	AC124290.2	0.495742950523008	1.12579582799577e-22	postive
GLS	AL117382.2	0.429818009569676	7.45095084906812e-17	postive
LIPT1	AL121890.5	0.478901032373925	4.57464977992688e-21	postive
LIPT1	AC126118.1	0.521925707853316	2.32468847345771e-25	postive
GCSH	AC023511.1	0.499741890829047	4.53097681529858e-23	postive
LIPT1	AC011481.1	0.469910767970511	3.04426243036276e-20	postive
FDX1	MIR194-2HG	0.412755311471441	1.52637231725735e-15	postive
GLS	MIR194-2HG	0.506003737569042	1.06343784082393e-23	postive
LIPT1	AC022306.2	0.432453965095257	4.60156087828659e-17	postive
SLC31A1	LINC00957	-0.403576319360986	7.22582495180919e-15	negative
LIPT2	AP001372.2	0.666810396017194	1.82038306318305e-45	postive
LIPT1	AC100821.2	0.422640399075767	2.70996814890666e-16	postive
LIPT2	TMPO-AS1	0.46048446998267	2.09337569238432e-19	postive
GCSH	AC008915.2	0.482400305741391	2.15453380461746e-21	postive
LIPT1	AC068790.5	0.437677755866053	1.74856965186783e-17	postive
LIPT1	RBM38-AS1	0.402818317263467	8.19830934314378e-15	postive
LIPT1	AL132657.2	0.435203350674611	2.77101123611764e-17	postive
LIPT1	RPP38-DT	0.406572644203064	4.37270366123973e-15	postive
GCSH	AL121832.2	0.422086232045237	2.99023706673343e-16	postive
GLS	AL034550.3	0.44881417844762	2.10026181846777e-18	postive
LIAS	STX18-AS1	0.533159496739672	1.38398221785867e-26	postive
LIPT1	C8orf44	0.447704824213939	2.60304617505585e-18	postive
GLS	MIR17HG	0.414693593563277	1.09246027205779e-15	postive
GLS	AL049612.1	0.548165935033849	2.69918352226818e-28	postive
LIPT1	AL158063.1	0.413841202975549	1.26590053108056e-15	postive
LIPT1	AC096642.1	0.450751161503586	1.44115024197229e-18	postive
GCSH	AC096642.1	0.449024456803274	2.01635666947647e-18	postive
LIPT1	AC004895.1	0.407690436721137	3.62084383934623e-15	postive
