# Supplementary material for: Identification of cuproptosis-associated IncRNAs signature and establishment of a novel nomogram for prognosis of stomach adenocarcinoma
Source: Front Genet. 2022 Sep 9;13:982888. doi: 10.3389/fgene.2022.982888 (PMC9504471; doi:10.3389/fgene.2022.982888)
Supplement: Supplementary file 1 [file DataSheet1.zip › Raw Data1/cuproptosisLnc/cuproptosisLncExp.txt]

ID	TCGA-CG-5730-11A-01R-1602-13	TCGA-BR-6802-11A-01R-1884-13	TCGA-IN-8663-11A-01R-2402-13	TCGA-IN-AB1V-11A-11R-A414-31	TCGA-HU-8238-11A-01R-2343-13	TCGA-BR-7717-11A-01R-2055-13	TCGA-BR-6453-11A-01R-1802-13	TCGA-BR-7851-11A-01R-2203-13	TCGA-IN-7806-11A-01R-2055-13	TCGA-CG-5734-11A-01R-1602-13	TCGA-BR-8060-11A-01R-2343-13	TCGA-BR-6454-11A-01R-1802-13	TCGA-BR-6457-11A-01R-1802-13	TCGA-BR-7704-11A-01R-2055-13	TCGA-HU-A4GN-11A-12R-A251-31	TCGA-CG-5720-11A-01R-1602-13	TCGA-BR-7703-11A-01R-2055-13	TCGA-CG-5721-11A-01R-1602-13	TCGA-CG-5728-11A-01R-1602-13	TCGA-CG-5733-11A-01R-1602-13	TCGA-HU-A4GC-11A-11R-A251-31	TCGA-HU-A4GY-11A-11R-A36D-31	TCGA-BR-7715-11A-01R-2055-13	TCGA-CG-5722-11A-02R-1602-13	TCGA-FP-7735-11A-01R-2055-13	TCGA-HU-A4GP-11A-21R-A251-31	TCGA-BR-7716-11A-01R-2055-13	TCGA-HU-A4GH-11A-11R-A36D-31	TCGA-HU-A4HB-11A-11R-A251-31	TCGA-IN-AB1X-11A-21R-A39E-31	TCGA-BR-A4J4-01A-12R-A251-31	TCGA-RD-A7C1-01A-11R-A32D-31	TCGA-BR-6852-01A-11R-1884-13	TCGA-BR-7851-01A-11R-2203-13	TCGA-BR-8487-01A-11R-2402-13	TCGA-BR-6564-01A-12R-1884-13	TCGA-D7-6526-01A-11R-1802-13	TCGA-CD-8530-01A-11R-2343-13	TCGA-FP-7735-01A-11R-2055-13	TCGA-MX-A5UJ-01A-11R-A31P-31	TCGA-BR-4367-01A-01R-1157-13	TCGA-D7-5578-01A-01R-1602-13	TCGA-VQ-A8PX-01A-12R-A414-31	TCGA-BR-8295-01A-11R-2343-13	TCGA-D7-8579-01A-11R-2343-13	TCGA-HU-A4G8-01A-11R-A251-31	TCGA-3M-AB46-01A-11R-A414-31	TCGA-D7-8572-01A-11R-2343-13	TCGA-VQ-A923-01A-11R-A414-31
AC108463.2	0.0804	0	0	0.0323	0	0	0	0.0347	0	0	0.0445	0	0	0.0567	0	0	0.0719	0.1159	0	0.2412	0	0.0449	0	0	0	0.0295	0	0.038	0	0	0.5111	0.1295	0.407	0.2151	0	0.2475	0.1399	0.4658	0.1693	0.3722	0.3143	0.2543	0.1434	0.1211	0.2986	0.289	0	0.7306	0.4841
ZKSCAN2-DT	0.2978	0.0569	0.2872	0.3204	0.235	0.1641	0.1819	0.3164	0.1405	0.2547	0.1235	0.1003	0.0967	0.1462	0.1635	0.3083	0.2234	0.1533	0.2576	0.1914	0.2606	0.2437	0.2941	0.225	0.286	0.2065	0.1057	0.1809	0.2166	0.4676	0.4943	0.548	0.3028	0.4031	0.3834	0.3519	0.5829	0.7238	0.5689	0.3894	0.1188	0.1951	0.3935	0.5661	0.6582	0.6498	1.1812	0.534	1.0047
AP001363.2	0.8472	0.4536	0.0789	0.2382	0.0797	0.6537	0.414	0.1096	0.1119	0.396	0.937	1.1676	0.4623	0.8659	1.7252	0.6338	0.3029	0.2443	0.2566	0.3812	1.9585	1.7524	0.4316	0.3361	1.8607	1.7381	0.4679	0.9207	1.5208	0.031	0.2693	0.8186	0.3216	0.1511	0.2143	1.1083	0.1474	0.3272	0.5353	0.2139	0.3312	0.0536	0.1133	0.2978	0.3146	0.203	0.2768	0.2836	0.2354
AC113139.1	1.1089	0	1.2906	0.501	0.1304	0.3291	0.6772	0.4183	0.122	0.4049	0.1533	0	0.1261	0.4396	0.9792	0.2592	0.2478	0	0.8395	0.3118	0.8972	0.8523	0.2017	0.3666	0.2485	0.4062	0	0.1965	0.7656	0.711	0.6057	0.8928	0.4385	0.309	0.8766	0.7466	0.3015	2.3418	0.2335	1.4582	0	0.263	1.5446	1.3225	0.5147	1.2454	1.6171	0.7291	1.0913
AC135178.6	0.5898	0	0.2746	0.4146	0.0693	0.1167	0.3002	0.339	0.0649	0.8614	0.1631	0.0713	0.1788	0.1213	0.3268	0.046	0.1318	1.2048	0.5954	0.1843	0.2045	0.577	0.1073	0.13	0.1322	0.054	0	0.627	0.5938	0.6303	0.703	2.0578	0.2488	0.5698	0.5595	0.2647	0.2993	0.7118	0.3726	0.5171	0.247	0.2176	0.3286	0.9626	0.5476	0.7066	0.5734	0.7051	0.8195
LINC01094	0.0875	0.0562	0.8529	0.4499	0.0192	0.3497	0.0713	0.0629	0.3057	0.0239	0.0484	0.11	0.1061	0.0555	0.0897	0.1364	0.1434	0.0925	0.1767	0.1094	0.0863	0.2674	0.3014	0.1157	0.0889	0.0834	0.0741	0.091	0.1168	0.4126	0.5748	1.0522	0.7456	0.5593	0.7417	0.5208	0.2132	0.3408	0.1573	0.356	2.1665	0.3469	0.1326	0.2813	0.3057	0.3809	0.2423	0.7812	0.4593
TMED2-DT	0.14	0.1028	0.1677	0.1591	0.0978	0.1805	0.1246	0.1811	0.0722	0.0818	0.0708	0.0435	0.0364	0.0776	0.0948	0.131	0.1341	0.1096	0.1878	0.189	0.1461	0.633	0.1572	0.0952	0.0951	0.1246	0.0751	0.3006	0.1588	0.217	0.3243	0.6766	0.3088	0.2141	0.3239	0.1632	0.4177	0.7726	0.2595	0.3688	0.0983	0.1999	0.2301	1.5111	0.3467	0.314	0.5807	0.5147	0.7264
AC022182.1	0.0729	0.026	0.0453	0.0195	0.0229	0.3462	0.193	0.1572	0.0107	0.0852	0.0672	0.0881	0.0221	0.0171	0.0101	0.1818	0.076	0.0701	0.368	0.2005	0.0225	0.1359	0.3537	0.0643	0.0109	0.0267	0.0134	0.1148	0.0168	0.0534	0.0097	0.8219	0.0461	0.0759	0.1537	0.0187	0.0529	0.2347	0.2457	0.1023	0.0136	0.0461	0.0433	0.3295	0.1404	0.0728	0.1248	0.2789	0.0675
AP001767.2	0.3039	0	0	0.1221	0	0.0902	0	0.1965	0.1338	0.2219	0.126	0	0.0691	0.0536	0.1579	0	0.034	0	0.115	0.114	0.4567	0.8495	0.387	0.1005	0.5449	1.0299	0.0839	1.041	0.8655	0.4733	0.1207	0.4894	0	0.1694	0.3844	0.1169	0.3636	0.3301	0.32	0.3197	0	0	0.6774	0.1145	0.1567	0.1821	0.4609	0.2543	0.2815
LACTB2-AS1	0.0547	0.0065	0.1132	0.0684	0.0715	0.0758	0.0371	0.1337	0.0107	0.071	0.0235	0.0132	0.0276	0.0214	0.0101	0.0568	0.0462	0.0438	0.0092	0.0957	0.0169	0.1665	0.1637	0.0402	0.0191	0.0245	0.0134	0.1034	0.0168	0.0713	0.3671	0.4698	0.1115	0.1003	0.2268	0.0702	0.1005	0.3228	0.1024	0.0998	0.1256	0.123	0.1842	0.2411	0.3712	0.2767	0.3262	0.1918	0.3716
AC007390.1	0.1481	0.1586	0.1541	0.2799	0.1147	0.1241	0.1596	0.2103	0.1342	0.0967	0.1638	0.1453	0.0555	0.1197	0.2498	0.0815	0.0973	0.3517	0.277	0.1568	0.2255	0.3798	0.1585	0.0806	0.1327	0.3542	0.0673	0.4445	0.2045	0.2745	0.2769	0.5751	0.1929	0.334	0.325	0.1005	0.1591	0.2229	0.1321	0.2676	0.1751	0.1322	0.3533	0.4637	0.345	0.4383	0.3008	0.2416	0.5527
NADK2-AS1	0	0.1478	0	0.2033	0.0433	0.1912	0.2248	0.2182	0.1013	0	0.1781	0.0334	0.0418	0.3567	0.2486	0.086	0.1439	0.1327	0.418	0.1035	0.1489	1.0031	0.5357	0.1825	0.1856	0.4719	0.1016	1.0869	0.54	0.3372	0.6032	0.6668	0.2911	0.2462	0.6111	0.2124	0.2001	0.2887	0.0581	0.4066	0.1028	0.0873	0.5332	0.2542	0.4936	1.0749	0.2577	0.4841	1.108
AC012291.3	0.213	0.0829	0.0361	0.0855	0.091	0.1149	0.1537	0.0835	0.0256	0.2488	0.1071	0.0281	0.1233	0.1024	0.169	0.1086	0.0519	0.1675	0.0879	0.0871	0.1253	0.3896	0.2113	0	0.1562	0.2057	0.0321	0.2927	0.1671	0.078	0.1923	0.2182	0.1837	0.0432	0.1837	0.1341	0.2779	0.2804	0.3017	0.0896	0.0432	0.1102	0.233	0.4861	0.2876	0.116	0.3704	0.2963	0.26
AC110611.1	0.091	0.0853	0.339	0.3655	0.1337	0.1553	0.1737	0.309	0.1603	0.1595	0.0881	0.0495	0.0517	0.0802	0.0473	0.0745	0.0966	0.1476	0.1895	0.3071	0.1893	0.3434	0.3394	0.0451	0.0357	0.0292	0.1068	0.2634	0.1217	0.4752	0.4474	0.6228	0.1296	0.2384	0.5036	0.0963	0.2227	0.648	0.2923	0.3734	0.1969	0.2015	0.4209	0.2171	0.3943	0.6201	0.7061	0.223	1.2328
AC096708.3	0	0	0	0.0482	0	0	0	0.1294	0.0264	0	0.0332	0	0	0	0.0249	0	0	0	0	0	0.0555	0.3019	0.0873	0	0	0	0.0331	0.1134	0.1657	0	0.0238	0.5798	0.0759	0.107	0.1518	0	0	0.1159	0.1011	0.0505	0	0	0.0535	0.3315	0.1238	0.0359	0.056	0.0574	0.3057
AC008738.2	0.164	0.0878	0	0.0329	0.2699	0	0.3005	0.4242	0.0722	0.479	0.0907	0.1784	0.2983	0.1156	0	0.3834	0.1099	0	0.1242	0.246	0	0.2292	0.0597	0.2169	0	0.03	0.0453	0.155	0.0849	0.1502	0.3909	0.6602	0.0519	0.1828	0.0519	0.1262	0.0713	0.1979	0.3454	0	0.1832	0.7261	0.1097	1.2353	0.3383	0.0491	1.0714	0.7058	0.1139
OSGEPL1-AS1	0.2311	0.0825	0.1435	0.294	0.1087	0.1143	0.1176	0.0664	0.0678	0.045	0.1491	0.1118	0.0701	0.1358	0.2561	0.072	0.0861	0	0	0.2311	0.1781	0.3445	0.3083	0.1019	0.3798	0.4657	0.1702	0.4914	0.2128	0.1976	0.1989	0.7443	0.1706	0.4122	0.4385	0.1482	0.1508	0.4277	0.1622	0.4701	0.2581	0.0975	0.2919	0.3288	0.2702	0.3	0.5033	0.2947	0.2319
MRPS9-AS1	0	0	0.0525	0.2265	0.053	0	0.0172	0.0243	0.0869	0.0329	0.0779	0	0	0.0397	0	0.0791	0.0882	0	0	0.0846	0.0261	0.1418	0.0821	0.0373	0.0632	0.0516	0.0311	0.1465	0.0584	0.2066	0.1456	0.5448	0.0892	0.176	0.0357	0.0217	0.1104	0.1225	0.095	0.3441	0.0157	0.0892	0.2513	0.1416	0.1978	0.2196	0.0263	0.1079	0.457
AC114956.2	0.0838	0.1121	0.0877	0.143	0.0788	0.3356	0.0703	0.1625	0.1198	0.0795	0.1042	0.1595	0.0667	0.1107	0.0435	0.235	0.1591	0.0151	0.0317	0.0785	0.1404	0.1522	0.2514	0.0415	0.0751	0.0959	0.1388	0.1237	0.0904	0.1228	0.1373	0.3878	0.265	0.3268	0.1523	0.0725	0.1867	0.1567	0.1367	0.2203	0.1345	0.2185	0.252	0.2681	0.2462	0.345	0.3958	0.2904	0.4219
ZFAS1	3.7251	8.336	2.5448	1.8658	1.3264	3.2206	3.263	1.551	1.9048	3.1793	1.2006	1.6384	1.4928	1.5922	2.7582	2.6191	1.0968	2.6482	3.0102	2.3036	2.599	1.9064	3.7022	1.686	1.6357	1.4858	1.3464	1.6301	2.1771	2.378	3.8272	10.9383	6.5712	2.2383	5.3192	2.7468	1.7036	2.904	3.0105	5.3432	3.1658	8.3102	5.0062	2.4328	1.4318	3.4676	11.9623	1.7471	5.2198
AC010976.1	0.0301	0.0579	0.0728	0.2391	0.0933	0.0749	0.0698	0.2644	0.0476	0.014	0.0665	0.0392	0.0328	0.0763	0.075	0.0731	0.0537	0.078	0.1365	0.0541	0.0778	0.1949	0.0919	0.0636	0.0674	0.163	0.0299	0.1704	0.1536	0.2577	0.1935	0.4744	0.1445	0.1903	0.2091	0.0879	0.1465	0.2902	0.1393	0.2277	0.0336	0.057	0.4047	0.6431	0.3399	0.569	0.3563	0.207	0.6877
AL358472.2	0.0701	0.2001	0.2393	0.2721	0.2197	0.3189	0.3282	0.2719	0.0823	0.0546	0.2584	0.0847	0.1275	0.1647	0.2815	0.0874	0.1671	0.1011	0.3184	0.2803	0.324	0.3265	0.544	0	0.3351	0.3766	0.1677	0.6954	0.5726	0.2311	0.2413	0.4891	0.4286	0.2917	0.3251	0.3775	0.8536	0.5751	0.1181	0.4424	0.2218	0.2807	0.604	0.9503	0.5109	0.2939	0.5996	0.3687	0.4328
AL355377.4	0.0449	0	0.0628	0.1896	0.074	0.1067	0.0686	0.3391	0.0396	0.1182	0.2113	0.0652	0.0818	0.1901	0.4856	0.2312	0.1306	0.0324	0.1361	0.236	0.4572	0.5654	0.0981	0.0892	0.272	0.5105	0.0993	0.5415	0.256	0.2635	0.0625	0.4705	0.1706	0.1203	0.3554	0.3113	0.4888	0.4991	0.3124	0.5107	0.0502	0.0711	1.4526	0.2144	0.3153	0.1077	0.3671	0.086	0.6661
AL023584.2	0	0	0	0.1498	0.0702	0	0	0.1608	0	0.3051	0.2063	0	0	0.1578	0.5581	0	0	0	0	0.1119	0	0.0834	0.3801	0	0.0334	0.1093	0.0824	0.705	0.3863	0.1914	0.4743	1.2015	0.0472	0.0333	0.0944	0.0574	0.0325	0.6843	0	0.2198	0	0	0.1663	0.1873	0.2155	0.2682	0.2437	0.2498	0.1382
AC017083.1	0.0338	0.1087	0.0945	0.0544	0.0318	0.1004	0.062	0.1605	0.0149	0.1186	0.0748	0	0.1231	0	0.0422	0.0949	0.0605	0.0976	0	0.0761	0.0782	0.0189	0.2462	0.0895	0.0303	0	0.0934	0.1119	0.0818	0.2108	0.1613	0.4904	0.2141	0.0905	0.0856	0.1302	0.2502	0.3104	0.0285	0.2563	0.0189	0.107	0.1357	0.7477	0.1536	0.1824	0.5685	0.1295	0.2664
AL022311.1	0.0444	0.0713	0.1001	0.1275	0.0602	0.0537	0.0698	0.0817	0.0451	0.1096	0.0811	0.0507	0.0559	0.0505	0.1248	0.1101	0.0549	0.1279	0.1214	0.1075	0.1112	0.3052	0.0497	0.0699	0.0986	0.1244	0.0546	0.2048	0.172	0.1232	0.1857	0.4863	0.1468	0.1423	0.2169	0.0932	0.1202	0.4299	0.0985	0.1414	0.0219	0.0496	0.2936	0.7094	0.2246	0.2719	0.1943	0.3721	0.2568
AC020978.7	0.0219	0.0117	0.0204	0.1321	0.1186	0.0325	0.1138	0.2599	0.0241	0.0256	0.0242	0.0318	0.0399	0.0386	0.0774	0.1333	0.0343	0.0316	0.0498	0.0575	0.147	0.19	0.0399	0.058	0.0688	0.1406	0.0303	0.1347	0.193	0.1406	0.1611	0.3707	0.0971	0.1417	0.2635	0.0759	0.0906	0.1693	0.0646	0.2122	0.049	0.0555	0.1173	0.0661	0.1583	0.1839	0.1995	0.173	0.2894
AL020997.3	0.1846	0	0	0.3706	0.2603	0.0548	0.2254	0.2785	0.325	0.1617	0.2041	0	0.2518	0.1301	0.4601	0.0863	0.2062	0.1331	0	0.2768	0.0853	0	0.5372	0.122	0.2068	0.2028	0.1019	0.1744	0.1274	0.8115	0.3666	1.0401	0.467	0.3292	0.4669	0.355	0.2408	0.49	0.1555	0.4272	0.2576	0.2918	0.4113	0.278	0.4569	0.3317	0.8182	0.1324	0.4274
AC007620.3	0	0	0	0.1606	0	0.0396	0.0814	0.1149	0.0587	0	0.0737	0	0.0606	0.047	0.2216	0	0.0596	0	0	0.15	0.0616	0.1863	0.1455	0	0.1195	0.4395	0	1.0077	0.2761	0.2687	0.2118	0	0.253	0.1486	0.0422	0.0513	0.029	0.4183	0.1123	0.2524	0	0.2108	0.3565	0.4686	0.2475	0.2396	0.9021	0.1594	0.1543
AC011747.1	0	0	0	0	0	0.0348	0	0	0	0	0	0	0	0	0.0244	0	0	0	0	0	0.0271	0.0328	0.0427	0	0	0.0215	0	0.1108	0	0	0	0.8497	0	0	0	0	0.8672	0.1415	1.0125	0	0.1637	0.1483	0	3.5627	0	0	0.0274	0.0841	0
TMEM161B-AS1	0.2242	0.1926	0.2438	0.3651	0.1377	0.3131	0.2313	0.586	0.1692	0.1244	0.2161	0.1257	0.1216	0.1222	0.2619	0.2211	0.2113	0.1969	0.2824	0.3129	0.2404	0.3528	0.3962	0.147	0.2204	0.4475	0.1441	0.4063	0.4627	0.3758	0.2889	0.6325	0.3832	0.3696	0.4301	0.1392	0.1106	0.3065	0.2214	0.3651	0.1062	0.2973	0.5588	0.1722	0.4566	0.5259	0.3037	0.2	0.5911
AC064836.3	0.1775	0	0.0551	0.2851	0.0835	0.1756	0.271	0.0893	0.0781	0.2937	0.1145	0.0429	0	0.1981	0.2581	0.2489	0.0264	0.4265	0.0448	0.0887	0.1367	0.4299	0.5811	0.0391	0.0795	0.195	0.049	0.2376	0.1736	0.3035	0.4935	0.8573	0.1684	0.211	0.4115	0.1821	0.193	0.7425	0.3239	0.4356	0.2477	0.0935	1.1207	0.609	0.2807	0.6556	2.0705	0.3819	1.137
AC007014.2	0	0	0.1288	0.25	0.065	0.0821	0.0845	0	0.0304	0.1616	0	0	0.0629	0.0487	0.1437	0.0647	0.0618	0	0	0.0519	0.032	0.0387	0.151	0	0	0	0.0382	0.1307	0	0.4055	0.2473	0.8909	0.35	0.1542	0.7436	0.1064	0.1805	0.3338	0.7283	0.0582	0.1545	0.1312	0.2158	1.0419	0.371	0.2071	1.2264	0.2646	0.3523
MIRLET7A1HG	0.1976	0.1411	0.5929	0.6409	0.2719	0.2997	0.4649	0.5838	0.2997	0.3036	0.2874	0.2495	0.1531	0.4205	0.8395	0.3217	0.2028	0.2744	0.3214	0.3348	1.1878	0.9288	0.9321	0.271	0.4396	0.9304	0.2708	0.7988	0.8793	0.7617	0.9363	1.7679	0.4029	0.4177	0.8379	0.5238	0.4903	1.0352	0.6721	1.1951	0.1676	0.4537	1.106	0.9373	0.5527	1.2671	3.8222	0.5215	1.6203
CCDC18-AS1	0.2794	0.5306	0.3976	0.5823	0.471	0.7916	0.5667	0.9614	0.3272	0.3295	0.72	0.5774	0.2301	0.7023	0.7974	0.4979	0.7775	0.7981	0.886	0.7907	1.3697	1.6031	1.3657	0.6693	0.6521	1.4677	0.4076	1.7584	1.1392	0.7823	1.2461	0.8404	0.6904	0.5759	0.9669	0.4138	0.5962	1.6592	0.4619	0.63	0.5446	0.3834	1.5016	0.6512	1.8815	1.3547	1.5769	0.7966	2.1875
AC007938.3	0.0532	0.0569	0	0.1281	0.025	0.0316	0.1949	0.298	0.0702	0.2796	0.2646	0.1543	0	0.1687	0.1326	0	0	0	0	0	0.5654	1.2782	0.1935	0	0.3575	1.0714	0.0294	0.6532	0.4589	0.1754	0.3802	1.4556	0.1682	0.0711	0.2354	0.4501	0.185	0.1797	0.2464	0.537	1.0689	0.1009	0.474	0.8278	0.2413	0.4778	0.9678	0.2543	0.8865
AL034550.1	0.0672	0.072	0	0.081	0.1422	0.0997	0.4104	1.0864	0	0.0785	0.1115	0.1706	0.1528	0.1421	0.0558	0.3142	0.0751	0	0.1526	0.0504	0.1087	0.1878	0.1467	0.3999	0.0452	0.0615	0.1484	0.1111	0.174	0.1108	0.4538	0.7574	0.2338	0.5243	0.2762	0.4136	1.0377	0.3892	0.3962	0.41	0.1126	1.0412	1.3179	0.3037	0.5545	0.7648	0.4077	0.4659	3.0964
AC005046.1	0.053	0	0	0.2767	0.0748	0	0.518	0.8227	0.0467	0.1239	0.2345	0.1153	0.0482	0.2802	0.3304	0.4956	0.2369	0.2293	0.4013	0.159	0.3921	0.8296	0.27	0.0701	0.3801	0.7379	0.2342	1.1519	0.3293	0.4855	2.2953	1.3656	0.2347	0.3309	0.2347	0.4078	0.3458	3.1215	0.2456	1.7621	0.148	0.4023	0.5198	1.3575	1.3559	0.5398	0.7173	1.0139	2.7493
AC027018.1	0.0937	0.1003	0.2618	0.2447	0.1102	0.1112	0.0286	0.101	0.0825	0.0274	0.0518	0.034	0.0426	0.0495	0.0195	0	0.0209	0	0	0.0703	0	0.1834	0.1364	0	0.063	0.2231	0	0.3099	0.5014	0.2575	0.1675	0.9809	0.1779	0.1254	0.0889	0.1082	0.0815	0.8369	0.2171	0.2366	0.2878	0	0.6475	0.5882	0.5413	0.1403	0.1749	0.3137	0.2604
AL139287.1	1.6306	0.6433	2.5571	3.2746	1.2914	1.8337	2.3063	1.628	2.1914	2.7575	1.0915	2.2409	1.0146	2.3289	2.6034	3.0496	1.8411	2.2274	1.5594	2.0596	2.46	3.79	2.9352	1.362	2.231	4.2444	1.8009	3.1222	1.8961	5.4087	1.3979	2.9022	2.7148	2.6787	6.2963	1.4528	3.9199	5.51	1.9159	2.5642	0.5272	1.7912	3.8255	7.4128	2.7266	3.5987	7.169	2.2983	6.4786
AL354833.1	0.1012	0.0241	0.0366	0.0971	0.0766	0.0133	0.0481	0.0678	0.0124	0.0197	0.0746	0.0326	0.0358	0.0911	0.1518	0.0368	0.0151	0.0729	0.0596	0.0464	0.1559	0.2199	0.0368	0.0223	0.1108	0.175	0.0403	0.2788	0.1979	0.0638	0.134	0.4887	0.0818	0.1028	0.1457	0.0605	0.0538	0.3744	0.0663	0.1064	0.0188	0.0213	0.1478	0.2597	0.0788	0.3872	0.2282	0.1935	0.1978
AC079414.3	0.3647	0.7811	0.7358	0.4394	0.343	0.3247	0.3712	0.38	0.388	0.3906	0.8235	0.2645	0.3593	0.3427	1.5787	0.2558	0.3667	0.0438	0.5982	0.3419	1.4473	1.0533	0.7741	0.2813	0.7901	0.8239	0.235	1.0482	1.1645	0.5011	1.2436	0.4405	0.3846	0.6776	2.8256	0.4911	0.1983	0.5575	1.3441	0.6906	0.5261	0.173	0.3116	1.7246	0.2006	0.801	1.0779	0.6831	1.1823
AL035071.1	1.539	0.4328	1.983	1.7357	1.0672	1.0334	1.3862	1.193	0.9308	1.9798	1.6762	2.131	1.2017	1.8189	5.6718	1.4682	1.0282	0.6724	1.5064	1.3873	6.2384	3.8149	2.6018	0.8634	4.5289	5.8999	0.6953	4.6124	5.1892	2.2898	3.0571	3.079	1.2392	1.4071	3.2838	1.7584	0.683	3.8046	3.2215	1.3542	1.1372	0.7669	3.5617	7.744	1.7446	2.5888	5.0854	1.8659	2.4982
AC073349.4	0.0596	0.0638	0.2219	0.3111	0.0841	0.2475	0	0.1541	0.0262	0.0348	0.1647	0.2161	0.0542	0.063	0.0495	0.4457	0.1331	0.7732	0.1804	0.1787	0.0275	0.3997	0.2168	0.1576	0.1602	0.2619	0	0.2815	0.2674	0.3493	0.5208	1.727	0.4146	0.3454	0.5276	0.0917	2.3326	0.6328	0.1255	0.5516	0.0333	0	0.3984	0.5984	0.59	0.2855	0.5839	0.5698	1.4349
AL354760.1	0.2576	0	0.2399	0.2276	0.0727	0.214	0	0.1777	0.0907	0.1806	0.057	0.3363	0	0.1634	0.2783	0.0964	0.1612	0.1486	0.468	0.0386	0.7384	0.7776	0.1125	0.3407	0.2771	0.604	0.0569	0.6816	0.249	0.3587	0.1842	0.4148	0.326	0.2297	0.0978	0.3171	0.0896	0.8207	0.1519	0.4987	0.1151	0.4236	0.3215	0.3881	0.5102	0.0926	0.553	0.271	0.4772
AC025171.4	0.1582	0	0.4714	0.305	0.1637	0.2441	0.2512	0.382	0.0836	0.0185	0.175	0.0229	0.1439	0.1115	0.2104	0.0888	0.0424	0.0456	0.0479	0.1661	0.3072	1.0612	0.3223	0	0.3404	0.2782	0.0349	0.7175	0.4478	0.2435	1.3073	0.7133	0.2802	0.1693	0.5803	0.3652	0.1239	1.1455	0.6397	0.506	0.0883	0.2001	0.1692	0.4926	0.5483	0.3412	1.2255	0.469	1.4946
AC145423.1	0	0.7421	0.1291	0.501	0.0652	0.3291	0.5926	0.2988	0.061	0.081	0.0766	0.4021	0.2521	0.0488	0.6912	0.3888	0.0619	0.1999	0	0.2079	0.8972	0.155	0.3026	0.1833	0.1864	1.2694	0.3827	0.9823	1.5311	0.1524	0.5507	2.6784	0.4385	0.6798	0.9643	0.4266	0.3618	2.6764	0.5838	1.8665	0.1548	0.3507	0.2471	1.9489	0.3431	0.8303	0.3881	0.5966	0.3852
LINC02476	0	0	0	0	0.0697	0	0	0	0	0	0	0	0	0	0.0051	0	0	0	0	0	0	0.0138	0.009	0	0.0055	0	0	0.0175	0	0	0.0049	0.5569	0.0078	0	0	0	0.1075	0.5187	0.0052	0	0	0.0312	0.0055	0.2791	0	0	0	0.5789	0.0114
LINC01473	0.0937	0.0912	0.0396	0.1129	0.1802	0.1213	0.078	0.235	0.06	0.0597	0.0848	0.0679	0.0465	0.096	0.1982	0.0796	0.0304	0.0491	0.0645	0.0383	0.1181	0.1	0.062	0.0225	0.1031	0.103	0.0564	0.1609	0.2969	0.0718	0.2774	0.7131	0.0539	0.0532	0.1885	0.0524	0.0667	0.1562	0.0933	0.1398	0.0285	0.0969	0.2202	0.1753	0.1651	0.1785	0.1987	0.0896	0.3116
AL021707.6	0.4048	0.289	0.5654	0.8671	0.9835	1.0011	0.9065	1.3671	0.3564	1.4189	0.8581	0.6362	0.1841	0.5231	1.1776	1.5773	0.8744	0.2918	1.2259	0.8602	0.3431	0.9052	1.4238	0.8923	0.5141	1.31	0.5589	1.0838	1.0946	1.2113	1.1258	3.5853	1.0245	0.7822	1.2801	0.623	2.1425	2.8009	0.9378	2.9812	0.0753	1.1521	3.4285	2.0667	1.6981	3.3141	2.4244	1.1292	4.437
AC036222.2	0.199	0	0	0.0799	0.0468	0	0	0	0	0.1743	0	0	0	0	0	0	0	0	0	0	0	0.6673	0	0	0	0	0	0.141	0	0	0	0.9612	0.0629	0	0.3146	0.1531	0	0.1441	0.0838	0	0	0	0	0.3997	0.0821	0	0	0.2854	0.0921
AC095057.4	0	0.171	0.1487	0.1603	0	0.2843	0	0	0.1406	0	0	0.0579	0.0726	0	0	0	0.0357	0	0	0	0	0.2677	0.1743	0	0	0.0292	0	0.1131	0	0.2632	0.1269	0.6427	0.0505	0.0356	0	0	0	0.3853	0	0.2016	0.0446	0	0.1423	0.2806	0.0659	0.1913	0	0.0763	0.7394
WASHC5-AS1	0	0.1209	0.1051	0.136	0.0531	0.067	0	0.0973	0.0745	0	0.0312	0	0	0.0398	0.0235	0	0.1261	0	0	0.0846	0.0783	0.0946	0.0821	0	0	0.0207	0.0623	0.08	0.1948	0.1447	0.1794	0.6361	0.1071	0.1258	0.0714	0.304	0.1473	0.4359	0.0951	0.4987	0.063	0.2142	0.4025	0.17	0.1397	0.3719	0.2634	0.1619	0.575
AC010834.3	0.6703	0.1889	0.7884	0.8218	0.3981	0.356	0.5171	0.8061	0.3417	0.9068	0.6633	0.6141	0.2246	0.6465	0.9236	0.3959	0.473	1.4243	1.2286	1.1377	1.5658	1.3411	0.5391	0.1866	0.8697	1.3053	0.3896	1.4335	1.3153	0.9049	1.9202	0.7953	0.5357	0.7393	0.3124	0.8144	0.5678	3.2698	1.0105	1.2174	0.6304	0.7586	1.777	0.8681	2.1107	2.1133	3.6056	0.6917	1.7646
AL049539.1	0.2887	0	0.1344	0.2319	0.2376	0	0.2204	0.1245	0.1589	0.1687	0	0.2094	0.2625	0	0.3899	0	0.0323	0	0.2186	0.1083	0	0.9683	0.0525	0	0.0323	0.1322	0.0797	0.5797	0.0747	0.1587	0.3727	2.3244	0.274	0.2253	1.0499	0.1111	0.3453	1.3239	0.2432	0.243	0.1209	0.1369	0.9008	1.1235	0.3871	0.3459	1.8524	0.4487	1.3036
AC005014.2	0.1106	0.0592	0	0.0666	0.104	0.2954	0.304	0.0715	0.0243	0.0646	0.367	0.6017	0.1509	0.1169	0.4826	0.2069	0.173	0.2392	0.0837	0.4562	0.6648	1.0511	0.2012	0.1463	0.1487	0.8104	0.1832	0.3135	0.2864	0.1824	0.3735	0.6234	0.3849	0.2219	1.6439	0.1702	0.0481	0.5339	0.4193	0.1629	0.6176	0.1399	0.8875	0.611	0.2282	0.265	0.6968	0.2116	2.3052
AL355377.3	0.0166	0	0.0309	0.0932	0.039	0.118	0.0607	0.1	0.0511	0.0581	0.0458	0.0361	0.0452	0.0701	0.2548	0.093	0.0667	0.0239	0.2509	0.0621	0.2069	0.2687	0.0965	0.0657	0.156	0.2368	0.0366	0.2271	0.103	0.085	0.0658	0.2935	0.0944	0.0591	0.2515	0.051	0.1225	0.184	0.1745	0.3138	0.2591	0.021	0.4063	0.3412	0.2872	0.139	0.0619	0.1664	0.1688
AC013468.1	0	0.1186	0.1032	0.2447	0.1042	0.0658	0.203	0.1194	0.0732	0.0647	0.0306	0.0402	0.0504	0.0586	0.023	0.0518	0.099	0	0	0.2908	0.2305	0.3097	0.2016	0	0.2235	0.2638	0.2141	0.2879	0.0191	0.203	0.2201	1.5165	0.035	0.247	0.4555	0.1279	0.0723	0.0267	0.1167	0.3963	0	0.2453	0.3704	0.4451	0.2057	0.2987	0.4653	0.2384	0.1796
AC136431.2	0	0.0521	0	0	0	0.0289	0	0	0	0	0.2152	0	0	0	0.0809	0	0	0	0	0	0.2474	0.4079	0	0.1287	0.0218	0.0535	0.0269	0.2528	0.1511	0	0	0.7833	0.1847	0.0434	0.0308	0.0374	3.7666	0.2348	0	0	0	0	0	1.7344	0	0.0583	0.5675	4.3268	0.0225
AC006033.2	0	0.2163	0.0627	0.0473	0.1187	0.1299	0.2365	0.1959	0.0371	0.1573	0.0652	0.1587	0.2756	0.1127	0.0839	0.1102	0.0752	0.267	0.0765	0.1641	0.0778	0.0941	0.1837	0.4452	0.0377	0.0678	0.2045	0.1829	0.1453	0.0247	0.3745	0.5963	0.5112	0.3077	0.3194	0.0389	0.0732	0.325	0.2269	0.1063	0.7144	0.1384	0.1126	0.1014	0.1667	0.2218	0.055	0.2254	0.6938
AC007785.3	0.01	0.043	0.0374	0.004	0.0378	0.0358	0.0368	0.026	0.0133	0.0235	0.0056	0.0292	0.0274	0.039	0.0292	0.0376	0.0225	0.029	0	0.0829	0.0557	0.1517	0.0439	0.0133	0	0.0479	0.0277	0.2184	0.0451	0.0884	0.1198	0.4045	0.089	0.0896	0.0699	0.0387	0.2011	0.131	0.0973	0.0677	0	0.0191	0.0941	0.2069	0.0663	0.1926	0.0938	0.1634	0.4141
AC092718.4	4.8118	5.6479	5.0835	2.6388	2.5672	5.8491	5.5668	4.9868	3.8293	6.3788	2.2514	4.8994	2.3142	1.4186	2.1341	5.9706	4.2596	6.6044	7.0755	5.4822	2.5669	1.7329	5.4879	2.0192	2.0323	1.9153	4.2667	2.2515	2.0763	3.4414	8.1796	12.1441	10.8891	12.6874	28.1793	3.9162	11.1902	10.7205	33.9284	9.9883	7.3632	12.6999	7.6926	15.9154	3.608	19.8164	19.238	7.2792	8.0567
AC079203.1	0	0	0	0.2305	0.0771	0.0487	0.0501	0.3535	0.0722	0.1916	0.0907	0.1784	0.0746	0.0867	0.1022	0.6901	0.0366	0.2365	0.1242	0.246	0.1516	0.5042	0.2387	0.1084	0.2205	0.3004	0.0453	0.3874	0.1698	0.3305	0.4561	0.6602	0.2594	0.4022	1.7114	0.2524	0.1783	0.6729	0.0345	0.4486	0	0.3112	0.2193	0.5765	0.5413	0.4421	1.1097	0.2745	1.1013
AC138150.2	0.1948	0.0894	0.3239	0.1229	0.1308	0.0083	0.0935	0.15	0.0429	0.065	0	0.0404	0.0506	0.0686	0.0983	0.0781	0.0249	0	0	0	0.0901	0.0778	0.0607	0.0552	0.106	0.0561	0.023	0.1775	0.0336	0.1325	0.7628	0.2016	0.2729	0.1365	0.22	0.0642	0.3994	0.094	0.6857	0.082	0.1554	0.176	0.0682	0.1886	0.2411	0.0417	0.1883	0.2528	0.1353
RPARP-AS1	0.8174	2.839	0.9664	0.6393	1.0368	1.8513	1.2153	0.8254	0.5658	0.776	0.8802	0.8698	0.6798	0.5875	0.409	1.1013	1.108	1.0003	1.4738	1.4196	0.5122	0.8207	2.2463	0.8534	0.3375	0.4058	1.0661	0.4345	0.3713	0.9478	0.9572	1.6454	1.8917	2.4075	2.9183	0.6869	1.6726	2.0301	1.2798	3.0756	1.6546	0.7687	2.2078	4.5154	0.7567	2.6126	1.7919	1.9494	1.975
AC134407.1	0.2803	0	0.9136	0.7319	0.4174	0.4992	0.0571	1.4504	0.1851	0.1365	0.4134	0.1356	0	0.1317	0.4466	0.1311	0.1253	0.4716	0.566	0.3154	1.1881	1.4627	0.136	0.0618	0.2722	0.873	0.0774	1.2804	0.1935	0.8731	0.6311	0.8276	0.2365	0.4583	0.3546	0.2517	0.1016	1.3082	0.433	0.6292	0.2348	0.0887	0.6873	1.267	0.829	0.8956	1.679	0.7373	2.8564
AL031186.1	0.1721	0	0.0801	0.1382	0.1618	0.0511	0.2102	0.2968	0.1515	0.1508	0.1427	0.1248	0.1565	0.4549	0.143	0.3218	0.2307	0	0	0.1291	0.4774	0.481	0.7514	0.2276	0.3471	0.2837	0.095	0.5691	0.3564	0.2837	0.2051	0.8313	0.1633	0.3069	0.2721	0.1986	0.4866	0.6646	0.9061	0.5431	0	0.4354	0.8054	0.9938	0.426	1.0309	0.6826	0.1234	0.9564
AC005391.1	0	0	0.1809	0.4682	0.0457	0.1153	0.0593	0.8795	0	0	0.1074	0.1409	0	0	0.0404	0	0.0868	0	0	0.0729	0.3593	0.7603	0.0707	0	0.0435	0.0356	0.0536	0.3672	0.1006	0.0356	0.3474	1.095	0	0.953	0.4915	0.0748	0.1268	1.1255	0.0409	0.4088	0.217	0.1229	0.3464	2.2441	0.5211	0.5237	0.3627	1.115	1.0798
AC023908.3	0.0217	0.0116	0.1316	0.1223	0.0409	0.1291	0.0465	0.0656	0.0814	0.0064	0.006	0.0394	0.089	0.0651	0.0813	0.1322	0.0729	0.0314	0.0658	0.0408	0.1005	0.2613	0.2057	0.115	0.0633	0.0558	0.0901	0.0873	0.0638	0.1713	0.1469	0.4727	0.1032	0.0679	0.0206	0.1088	0.2223	0.2204	0.1282	0.2516	0.0304	0.0894	0.1357	0.2184	0.2019	0.3126	0.1877	0.3223	0.7704
AC113143.1	0.2201	0.2357	0.3074	0.7073	0.3623	0	0.0672	0.9015	0.1454	0.4501	0	0.2395	0.1001	0.0776	0.0457	0.3088	0.0492	1.2695	0	0.4127	0.2035	0.4922	0.5606	0.4366	0	0.2016	0	0.468	0.3799	0.7662	0.4372	5.8484	0.1393	0.4417	0.7657	0.0847	0.3351	2.1782	0.5563	1.5747	0.2458	0.4176	2.2076	1.6028	0.999	0.5274	1.6949	0.6842	1.3252
LINC00242	0.28	0.0473	0.0755	0.0829	0.2737	0.0831	0.0855	0.2065	0.0357	0.0775	0.053	0.0962	0.2077	0.1246	0.1623	0.124	0.0329	0.0637	0.0446	0.0608	0.0579	0.0947	0.1019	0.0585	0.1486	0.1593	0.1058	0.1392	0.0661	0.0378	0.0761	0.7712	0.0559	0.2891	0.1351	0.2381	0.0673	0.2419	0.0776	0.1736	0.0905	0.4054	0.0591	0.8584	0.1763	0.0706	0.3198	0.5039	0.0853
LINC00954	0.0817	0.0109	0.0333	0.0922	0.0408	0.2272	0.1371	0.132	0.0337	0.0417	0.1072	0.0666	0.0511	0.1547	0.0467	0.0764	0.0411	0.0957	0.2705	0.088	0.0802	0.1911	0.2711	0.0945	0.0412	0.0617	0.0169	0.217	0.0564	0.0524	0.0588	0.4109	0.1518	0.107	0.0032	0.0864	0.3308	0.1897	0.0774	0.0666	0.0285	0.0549	0.2684	0.7202	0.1453	0.1315	0.3692	0.4271	0.5578
RABGAP1L-IT1	0.1348	0.0481	0.2511	0.1625	0.7398	0	0.2471	0.4845	0.0396	0.7615	0.4225	0.326	0	0.0317	0.2615	0.0841	0.0402	0.7129	0.8167	0.6068	0.1662	0.1759	0.2944	0.0594	0.141	0.2964	0	0.1699	0.1552	0.1482	0.4643	1.8819	0.1991	0.1002	0.597	0.4842	0.0978	1.3019	0.1136	0.4729	0.0753	0.0853	0.9417	0.2257	1.02	1.0232	3.1045	0.2579	2.1858
AC010883.1	0	0	0.155	0.4012	0.1957	0.3952	0.4067	0.1794	0.0733	0.0972	0.1381	0.1207	0.2271	0.1173	0.1384	0.1557	0.2976	0	0	0.0624	0.5003	0.0931	0.3634	0	0.3731	0.4269	0.1839	0.4719	0.5172	0.2745	0.0661	0.5361	0.2633	0.4082	0.6843	0.1921	0.4345	0.6831	0.6661	0.7706	0.093	0.1053	0.5565	0.4598	0.2747	0.698	0.5826	0.5174	1.0022
AC068533.3	0	0.0878	0.7635	0.494	0.4241	0.292	0.1002	0.3535	0.1444	0.5748	0.0907	0	0.0746	0.0867	0.477	0.0767	0.2199	0.4729	0	0	0.4549	0.5959	0.0597	0.1084	0.1103	0.2704	0.0453	0.5036	0.3114	0.4807	0.9773	1.1884	0.3113	0.2925	1.2447	0.1893	1.8905	1.3854	0.1382	0.9317	0.2747	0.1037	1.3524	1.153	0.9135	0.8841	2.4108	1.1764	1.7469
AC016727.1	0.9626	1.1044	0.7042	0.5578	1.3127	1.4446	0.6971	0.8656	0.5146	0.7632	0.5323	0.4887	0.8129	0.7997	0.8457	0.733	0.4486	0.5552	0.6246	0.856	0.8774	0.7226	1.2108	0.7092	0.9122	0.9118	0.8505	0.7082	0.7928	0.5794	0.3606	0.5536	0.348	0.5089	0.4262	0.6878	0.329	0.8895	0.417	0.5093	0.7372	0.4175	0.6314	1.098	0.6241	0.4448	0.5968	0.4801	0.8343
AC010491.1	0	0.0888	0.2316	0.1189	0.039	0.0773	0.0289	0.0409	0.1199	0.0138	0.072	0.0258	0.0646	0.0417	0	0.0775	0.0423	0.0171	0.1614	0.1066	0.0164	0.0861	0.1293	0.0313	0.0902	0.0651	0.0262	0.0168	0.0777	0.1562	0.1741	0.6675	0.1349	0.0845	0.1423	0.0638	0.1288	0.1544	0.1147	0.1944	0	0.0599	0.132	0.1606	0.1124	0.2483	0.1879	0.1416	0.1536
AC092809.4	0.2504	0.2413	0.0933	0.1006	0.3179	0.0297	0.1988	0.1727	0.022	0.0293	0.0277	0	0.1594	0.0971	0.1041	0	0	0.0361	0	0.0376	0.0579	0.126	0.0182	0.0331	0.0449	0.1468	0	0.1656	0.0951	0.0826	0.0298	0.7258	0.0792	0.0223	0.1742	0.0385	0.098	0.2659	0.116	0.1791	0.028	0.0317	0.2344	0.3521	0.1653	0.015	0.3389	0.1317	0.2087
AL137244.1	0.1149	0.082	0.1783	0.1231	0.054	0.0455	0	0.1156	0.0337	0.179	0.0635	0.0278	0	0.027	0.0955	0.1074	0	0	0.116	0.2298	0.1948	0.2355	0	0.2026	0.1373	0.1263	0.0211	0.2895	0.1322	0.1123	0.213	0.8634	0.0727	0.1708	0.1938	0.0589	0.1333	0.3143	0.0968	0.1934	0.0428	0.0969	0.3073	0.4231	0.158	0.1147	0.4825	0.1831	0.1596
AC114284.1	0.2082	0.1911	0	0	0.0699	0.2824	0.109	0.2564	0	0.0869	0.148	0.1078	0.2704	0.1258	0.1606	0.0834	0.2392	0.2144	0	0.2007	0.165	0.399	0.1948	0.236	0.1066	0.0654	0.2135	0.0702	0.1334	0.0109	0.1772	0.6225	0.3763	0.4376	0.2257	0.0458	0.1164	0.7465	0.1754	0.1377	1.4447	0.5266	0.1591	0.0299	0.2822	0.2494	0.0416	0.839	0.5509
AC005041.3	0.8167	0.1093	0.0951	0.082	0.528	0.2424	0.3117	0.7922	0.0674	0.4473	0.2258	0.1851	0.2321	0.072	0.0212	1.0024	0.3422	0.1472	0.0773	0.3828	0.0236	0.0285	0.4086	0.6075	0	0.1683	0.3946	0.0241	0.0529	0.1309	0.4867	0.6576	0.9042	0.5235	1.259	0.5892	1.199	1.1581	0.387	0.537	0.456	1.0331	0.5688	1.3585	0.8003	1.4065	1.0719	1.6354	1.0401
TMEM147-AS1	0.0741	0.2019	0.3637	0.6546	0.0855	0.4437	0.3496	0.2584	0.2906	0.0748	0.1266	0.21	0.147	0.2848	0.2379	0.4219	0.2679	0.1068	0.4079	0.3636	0.3518	0.5609	0.7449	0.1781	0.4075	0.5082	0.2752	0.4773	0.3162	0.8168	0.3639	0.6073	0.4261	0.3844	0.7539	0.2384	2.1093	0.803	0.6014	0.9863	0.361	0.4558	1.0026	2.621	0.5029	0.6495	0.616	1.7069	1.5439
RNF139-AS1	0.081	0.0613	0.1776	0.1762	0.0986	0.1669	0.1863	0.1953	0.1511	0.0808	0.1371	0.0657	0.0954	0.0773	0.0614	0.2051	0.1406	0.0344	0.1516	0.1359	0.2006	0.1679	0.4059	0.0567	0.0791	0.1991	0.0869	0.2162	0.0987	0.2183	0.1648	0.6909	0.2413	0.2083	0.2472	0.0954	0.4396	0.4441	0.2169	0.6079	0.1118	0.4492	0.4526	0.4668	0.3049	0.6054	0.3671	0.2895	0.5321
AC092119.2	0.0444	0	0.1241	0.1606	0.0418	0.2506	0.19	0.2107	0.1565	0.0389	0.0491	0.0322	0	0.0705	0.1016	0.374	0.2185	0.1602	0.471	0.3166	0.113	0.236	0.8731	0.2351	0.2191	0.1791	0.1104	0.4094	0.1534	0.2524	0.3354	0.4651	0.1968	0.2576	0.3794	0.1539	0.6572	0.3218	0.5334	0.2337	0	0.281	0.2278	0.5356	0.3484	0.4658	1.2131	0.3187	1.3171
AC136431.1	0	0	0	0	0	0	0	0	0	0	0	0	0	0.0115	0	0	0	0	0.0495	0	0	0.1826	0.0238	0	0	0.012	0	0.1235	0	0.012	0	0.4209	0.1033	0	0.0413	0	0.7674	0.1577	0	0	0	0	0.0146	1.214	0	0	0.0305	1.5779	0
AC090809.1	0	0	0.0244	0	0	0	0.0107	0	0	0	0	0	0	0	0	0	0	0	0	0	0.004	0.0978	0	0	0	0.0128	0	0.0496	0	0	0	0.676	0.0387	0	0.0166	0	0.4375	0.4517	0	0.1325	0	0.3761	0.0039	0.6017	0	0.0419	0	1.4135	0.0081
AC009097.2	0.6412	0	0	0	0.4355	0	0.3481	0.43	0.0627	0	0.0394	0.1033	0.0648	0.0251	0.0592	0.0666	0	0	0	0	0	0.1195	0	0	0	0	0	0.0337	0.0492	0.0783	0.5378	0.4589	0.1803	0.413	0.3605	0.0548	0.093	0.0344	0.3301	0.4197	0	0.3605	0.0635	0.8228	0.2939	0.5975	0.4654	0.7836	0.4619
AC084824.5	0	0.6871	1.1203	0.6121	0.4903	0.7617	0.3429	0.7262	0.2472	0.328	0.2218	0.4072	0.0729	0.2544	1.0333	0.225	0.5019	0.1157	0.8502	0.4812	1.1867	1.121	0.7588	0.2122	0.6112	0.7052	0.2658	0.9853	1.4952	0.529	0.9241	2.1958	0.3045	0.608	1.3697	0.1852	0.4536	1.665	0.8784	1.0802	0.5375	0.761	2.038	1.0876	0.6288	1.009	2.77	0.3069	2.0803
AC093690.1	0.0414	0.1219	0.0578	0.2328	0.0779	0.0799	0.0885	0.1205	0.0364	0.0544	0.0458	0.0976	0.1318	0.0985	0.1548	0.0774	0.037	0.1343	0.0783	0.1475	0.0861	0.3703	0.0527	0.0684	0.102	0.2464	0.0343	0.3472	0.2465	0.1138	0.3166	0.3333	0.1964	0.0784	0.1375	0.1433	0.099	0.5196	0.061	0.1698	0.0809	0.0458	0.3737	0.291	0.3416	0.1984	0.1787	0.1881	0.3595
INTS9-AS1	0.1136	0.0676	0.0823	0.076	0.0653	0.0449	0.0231	0.0762	0.0167	0.0516	0.0209	0.0275	0.023	0.0356	0.0315	0.0826	0.0056	0.1274	0.0382	0.0473	0.0233	0.1058	0	0.1001	0.0283	0.0139	0.0209	0.1073	0.1394	0.0509	0.0802	0.4471	0.0878	0.0506	0.0639	0.068	0.0165	0.4691	0.0478	0.0584	0.0634	0.008	0.1125	0.2345	0.1562	0.1588	0.0471	0.1026	0.1812
AP002449.1	0	0.2245	0.3904	0.2246	0.0657	0.5807	0.0427	0.241	0.3077	0.0817	0.1159	0.1014	0.0636	0.1232	0.3195	0	0.3436	0	0	0	0.2585	0.2344	0.1017	0	0.2506	0.4353	0.2316	0.3632	0.0483	0.6146	0.6108	0.9003	0.1326	0.6544	0.2652	0	1.3681	0.6073	0.4416	0.4706	0.6244	0.3094	0.81	2.1409	0.2019	1.0885	1.4024	0.3342	0.8415
AC022306.3	0	0.645	0	0.0242	0.085	0.143	0	0.1298	0.2917	0	0	0.0437	0	0.0212	0.2753	0.1126	0	0	0.0912	0.1355	0.1392	0.3367	0.1753	0	0.3779	0.1103	0	0.4553	0.1871	0.1103	0.1914	0.6789	0.0381	0.0537	0.1143	0.0463	0.3406	0.0582	0.3298	0.2281	0.3027	0.1524	0.0805	0.3025	0.0746	0.3969	0.1124	0.1728	0.4463
AC011005.4	0	0	0.5189	0.4725	0	0	0	0	0.2999	0	0.0685	0	0	0.0873	0.0257	0	0.0277	0	0.1875	0	0.0286	0.3115	0	0	0.0833	0.1361	0.0342	0.1463	0.0641	0.726	0	0.0997	0	0.0552	0.1175	0.0953	0.1077	0.2092	0	0.1042	0.0692	0	0.0276	0.2799	0.3066	0.0371	0.0867	0.1777	0.0574
AL606970.1	0.2977	0	0	0	1.0896	0	0.1818	0.2958	0.0057	0.1134	0.0072	0	0.3296	0.0821	0.0753	0.1332	0.0116	0	0	0	0.0299	0	0	0	0	0	0.1072	0.0122	0	0.0047	0.0257	0.1876	0	0.0058	0.0164	0.1096	0.1689	0.0187	0.8452	0.0054	0.0361	0.2129	0.0115	0.9621	0.0214	0	0.1329	0.2229	0.018
AC020978.3	0.4321	0.0771	0.0671	0.2603	0.3048	0.0855	0.2199	0.4657	0.1902	0.0421	0.0398	0.1567	0	0.1777	0.2394	0.2694	0.1609	0	0	0.054	0.2664	0.8857	0.2096	0.381	0.1291	0.2374	0	0.8846	0.1989	0.343	0.4864	2.4353	0.1822	0.6422	1.002	0	0.0627	0.6258	0.273	0.6364	0.1206	0.1822	0.2568	0.5786	0.6834	0.5177	0.4705	0.8265	0.8005
AC120053.1	0.5401	0.0964	1.4249	1.2835	0.4868	0.3473	0.3299	0.815	0.6143	0.3155	0.8213	0.457	0.3684	0.7614	1.4776	0.2104	0.3822	0.1947	0.5452	0.9114	3.0798	2.6419	1.1464	0.2381	1.1903	2.259	0.2237	2.1265	1.647	1.006	2.6822	1.812	0.4271	0.6824	0.4839	0.8658	1.116	3.2808	1.8579	2.9927	0.9048	0.7686	3.3305	1.2205	1.6157	2.9389	7.6877	0.4735	2.6473
AC024451.4	0.1762	0	0.2871	0.23	0.0414	0	0.0538	0.095	0.1939	0	0	0.0639	0.0801	0.0776	0.4027	0.0412	0	0	0.2668	0.0661	0.1833	0.1724	0.2244	0	0.0197	0.1614	0.0487	0.1249	0.2281	0.2421	0.2625	1.0641	0.1672	0.1179	0.3901	0.0339	0.115	0.8293	0.2783	0.5191	0.1476	0.0279	1.2764	0.3982	0.4362	0.8708	0.4934	0.1685	0.8365
AL157392.4	0.192	0.1028	0.1788	0.4628	0.3612	0.285	0.2346	0.5382	0.2959	0.2244	0.2655	0.2089	0.1746	0.1354	0.2394	0.3592	0.1287	0.2769	0	0.36	0.8879	0.8051	0.3494	0	0.3873	0.9849	0.1591	0.4537	0.3315	0.5629	0.1526	0.3092	0	0	0.3644	0.2955	0	3.1056	0.6067	0.7678	0.0536	0.1822	0.4708	0.9162	0.3566	0.5752	0.8962	0.4592	0.667
AC127526.1	0.0736	0	0	0	0.2423	0	0	0.4126	0	0	0	0	0.0669	0.0259	0	0.0688	0	0	0	0	0	0.1235	0.1071	0	0	0	0	0.1043	0.0762	0.0809	0.0877	0.3556	0.0466	0.2954	0	0.1133	0.1921	0.1777	0.124	0.031	0.2466	0.0466	0.525	0.6285	0.2734	0.0882	0.4123	0.5633	1.2615
PDC-AS1	0.0047	0.0355	0.0573	0.0532	0.0401	0.0169	0.0549	0.0429	0.0208	0.0111	0.0288	0.0412	0.0129	0.0551	0.1239	0.0089	0.0085	0.0478	0.0143	0.0178	0.1116	0.2117	0.0758	0.0063	0.0658	0.1648	0.0052	0.1812	0.0964	0.0434	0.0752	0.7014	0.0719	0.0507	0.1467	0.0328	0.0927	0.1166	0.0977	0.0697	0.0846	0.024	0.1013	0.2544	0.0801	0.1503	0.3336	0.086	0.171
CDC42-AS1	0.0643	0	0.1198	0.0827	0.0121	0.0764	0.0707	0.0388	0.051	0.0226	0.0285	0.0373	0	0.0454	0.0428	0.012	0.023	0.0371	0.0779	0.0869	0.0417	0.1223	0.1311	0.017	0.0404	0.1084	0.0569	0.0486	0.0755	0.0943	0.0358	0.2072	0.057	0.0976	0.0895	0.0099	0.084	0.1553	0.0488	0.1354	0	0.0733	0.0516	0.3619	0.1009	0.1465	0.1802	0.1354	0.3278
AL512770.1	0.2508	0.0707	0.172	0.3181	0.0496	0.1488	0.137	0.2845	0.244	0.1311	0.1022	0.067	0.024	0.0837	0.1042	0.3332	0.0531	0.019	0.1399	0.1287	0.2319	0.3541	0.2977	0.1396	0.1301	0.3723	0.0729	0.3741	0.2232	0.4739	0.1258	0.7651	0.1754	0.2648	0.2922	0.1625	0.1837	0.6053	0.3725	0.5832	0.2285	0.1669	0.8825	0.57	0.4193	0.5455	0.2895	0.5112	1.0941
AC090517.2	0.0974	0.1043	0.0907	0.2935	0.1833	0.2602	0.0893	0.294	0.0429	0.1992	0.1886	0.106	0.0886	0.1545	0.5061	0.0911	0.1742	0.0702	0.2951	0.0365	0.9685	0.5991	0.4254	0.0644	0.5022	0.3926	0.3497	0.9667	0.7736	0.3035	0.7355	1.3336	0.5856	0.4996	1.2324	0.1874	0.5086	0.2352	0.2052	0.82	0.7889	0.0616	0.5212	1.003	0.4623	1.4299	1.5914	0.3262	1.1958
PELATON	0.1166	0.1536	0.0459	0.0504	0.04	0.5773	0.3559	0.116	0.0691	0.2776	0.1884	0.4162	0.0734	0.1122	0.1453	0.1844	0.3706	0.097	0.1493	0.2387	0.0642	0.1453	0.6296	0.2371	0.0985	0.1429	0.2822	0.2965	0.1037	0.0591	0.4434	4.8725	1.4634	0.9474	1.1	0.1518	1.4313	0.4782	1.1178	0.3433	1.0238	0.3289	0.2997	0.1193	0.7343	0.5102	0.41	1.1619	0.2512
GK-AS1	0.458	0	0.1421	0.4292	0.5982	0.1812	0.404	2.5668	0.0448	0.5054	0.0844	0.0369	0.1851	0.1076	0.0423	0.2379	0.0455	0	0	0.1526	0.0706	0.1707	0.2222	0.0673	0.0684	0.1864	0.0281	0.2645	0.2986	0.1865	0.3437	1.2291	0.0966	0.658	0.8368	0.0783	1.4167	0.6141	0.3001	0.4069	0.1989	0.2253	0.3176	0.0256	0.6089	0.5792	0.1187	0.8274	2.1917
RAB30-DT	0.3501	0.3749	0.3302	0.4052	0.3076	0.5085	0.4979	0.4607	0.1419	0.4628	0.3107	0.3775	0.1969	0.4123	0.5742	0.3963	0.2985	0.3786	0.5858	0.4905	0.6623	0.8034	0.667	0.3046	0.7432	0.6969	0.2416	0.7029	1.1432	0.5013	0.5783	1.7801	0.475	0.4005	0.7662	0.5104	1.2563	1.3719	0.487	0.6009	0.1852	0.268	1.3941	1.0478	1.1289	1.5783	2.0421	0.4449	1.3055
AL356489.2	0.0563	0.1307	0.1224	0.3281	0.053	0.3009	0.2179	0.2227	0.0455	0.0768	0.5348	0.252	0.1366	0.5824	0.6048	0.1668	0.0168	0.0542	0.128	0.0775	1.2286	0.7663	0.2323	0.4843	0.6355	1.5823	0.4926	1.2333	1.6596	0.1101	0.0187	0.499	0.0178	0.1298	0	0.4335	0.0163	0.2266	0.0316	0.1106	0.0105	0.0713	0.0795	0.1698	0.4184	0.0056	0	0.0898	0.1348
AC107993.1	0	0	0.1353	0.2723	0.2733	0	0.3254	0.7517	0.0213	0.4527	0.1607	0.1054	0	0.2048	0.3623	0.0906	0.0216	0	0.1467	0.0726	0.2463	0.352	0.3877	0.1921	0.0868	0.5145	0.0267	0.5034	0.2508	0.5679	0.6157	1.7937	0.1838	0.5615	0.8577	0.0373	0.2317	0.7481	0.306	0.3465	0.3245	0.0613	0.3022	0.5351	0.4796	0.3481	3.1416	0.3474	0.9196
IGBP1-AS1	0.0611	0	0.0569	0.2946	0.0287	0.0363	0.0373	0.2635	0.0538	0.1071	0.0338	0	0.1112	0.0431	0.0254	0	0.0819	0	0	0.1833	0.0848	0.2392	0.1334	0.3233	0.1096	0.1567	0.1013	0.4332	0.1055	0.3807	0.3399	0.7874	0	0.3815	0.3092	0.2822	0.1595	0.3541	0.1545	0.6173	0.0683	0.1546	0.4904	0.2149	0.5296	0.4027	0.2852	0.4092	1.1039
KCNQ1OT1	0.2938	0.0615	0.0791	0.1768	0.1271	0.0337	0.1613	0.3895	0.0344	0.1647	0.1635	0.1318	0.1085	0.0715	0.1395	0.1649	0.0381	0.2663	0.1921	0.1672	0.147	0.1921	0.0565	0.1883	0.0773	0.2037	0.0327	0.2402	0.1279	0.1905	0.2926	0.7105	0.1596	0.1713	0.3872	0.2058	0.2372	2.8415	0.4518	0.3054	0.1142	0.0974	0.8472	0.8203	0.3446	0.3607	2.07	0.2649	0.7957
AL031432.4	0.0454	0	0.1127	0.2673	0.0498	0.2873	0.0462	0.1174	0.1798	0.0619	0.092	0.0439	0.0688	0.08	0.1509	0.2263	0.1352	0.1309	0.2748	0.0908	0.0629	0.389	0.4843	0.2	0.2509	0.2106	0.0668	0.2073	0.2559	0.2494	0.1502	0.2923	0.268	0.2293	0.2583	0.2328	0.0855	0.4673	0.1274	0.3501	0.1183	0.1148	0.1753	0.4786	0.543	0.4984	0.1906	0.4196	0.3783
Z83843.1	0.1708	0.1251	0.9291	1.9967	0.2536	0.4962	0.6424	0.9147	0.7084	0.2416	0.4424	0.2608	0.1717	0.7129	0.8219	0.4876	0.3214	0.2722	0.7078	0.5259	1.0266	1.2362	0.7196	0.321	0.83	1.3338	0.139	1.4059	1.7006	1.7392	0.9286	1.0423	0.4152	0.6373	0.9211	0.5396	0.5357	1.597	0.4998	1.3354	0.8383	0.5174	1.2903	0.4063	1.5727	1.7717	1.6319	0.7996	3.4348
AL121583.1	0.0486	0.104	0.1357	0	0.2284	0.0577	0.2077	0.4817	0.0214	0.227	0.1074	0.1409	0	0.1369	0.323	0.2271	0	0.1401	0.0735	0.1093	0.3818	0.5974	0.1767	0.1285	0.2395	0.4271	0.0536	0.3442	0.1844	0.1602	0.2316	0.5475	0.0307	0.065	0.1229	0.0748	0.3169	0.211	0.3683	0.1022	0.0542	0.1843	1.0609	0.3903	0.4008	0.1455	1.4961	0.5343	0.4949
Z94721.1	1.1186	0.4607	0.3205	0.6566	0.3641	0.6128	0.3679	1.7806	0.2273	0.0503	0.0476	0.0624	0.3913	0.2729	0	0.5632	0.3076	0.6203	0.3909	0.0645	0.0398	0.3848	0.1252	0.3414	0.0771	0.063	0.095	0.0813	0.0891	0.6306	0.8204	0.4157	0.2178	0.8441	1.5782	0.2648	0.8983	0.8307	1.196	0.7966	0.048	0.9251	1.0356	1.2099	1.3491	1.1339	2.4896	2.2631	1.5143
AC097634.1	0.0537	0.0575	0.1125	0.1402	0.0253	0.0558	0.041	0.0753	0.0591	0	0.0371	0.0292	0.0122	0.0757	0.1283	0.0879	0.024	0.0194	0.061	0.0101	0.1055	0.3303	0.0879	0.0533	0.1083	0.1033	0.0074	0.1967	0.1715	0.1181	0.064	0.519	0.0935	0.1078	0.1699	0.062	0.0935	0.3111	0.1244	0.1356	0.0375	0.0425	0.1496	0.5732	0.1718	0.2333	0.3447	0.2825	0.3234
AC021321.1	0.1488	0	0.1386	0.0837	0.056	0.0707	0.0909	0.0257	0.1048	0	0.0329	0.0864	0.1353	0.0944	0.0247	0.0278	0.1463	0	0.1352	0.067	0.1101	0.3993	0.2166	0.0394	0.0667	0.2399	0.0164	0.1547	0.1644	0.1636	0.1655	0.8627	0.0753	0.0398	0.0565	0.0458	0.0777	0.1724	0.163	0.3382	0.1163	0.1506	0.199	0.284	0.1842	0.0891	0.0694	0.2847	0.317
FOXO6-AS1	0	0	0	0.0675	0.0791	0.0998	0.0514	0	0.074	0.0491	0.186	0	0	0.1482	0.0699	0.1572	0.0376	0	0	0	0.3887	0.376	0.1835	0.1112	0.5653	0.3696	0	0.0397	0.1451	0.0308	0.1336	0.4062	0.0532	0.0375	0	0	0	0.6494	0	0.3538	0	0.0532	0.1124	0.2956	0.4857	0.2015	1.4518	0.0804	0.2336
AC010327.8	0.0602	0.0107	0	0.0805	0.0236	0.0417	0.0306	0.0519	0.0177	0.0117	0.0444	0.0364	0.0456	0.1025	0.1	0.0375	0.0403	0.0867	0.0152	0.015	0.153	0.2578	0.0365	0	0.0809	0.1359	0.0166	0.2463	0.1177	0.0478	0.0518	0.4359	0.0952	0.0671	0.0761	0.0926	0.0262	0.0774	0.038	0.0844	0.0056	0	0.0983	0.4229	0.1572	0.1201	0.0936	0.1486	0.2043
PSMA3-AS1	1.404	1.7954	2.0275	2.6578	2.0836	2.468	2.526	2.8241	1.4507	1.4183	1.7603	2.0755	1.411	2.4566	3.2738	1.8104	1.8264	1.3216	1.679	2.0924	4.1467	4.269	4.1126	1.5847	3.1904	4.1048	2.3012	3.7475	3.4805	2.9195	5.2526	3.3696	3.0947	3.784	3.8261	1.6101	2.4196	4.8002	1.7985	3.8723	2.3519	1.7278	3.0235	4.1359	3.5938	4.4702	3.2801	3.2265	8.5501
HNF4A-AS1	13.3308	0.2723	0	0	28.1314	0	5.2578	13.969	0	8.6366	0.0603	0.2371	8.2254	1.549	1.2076	5.129	0.0649	0.1047	0.33	0.3269	0	0.2234	0.0264	0.1921	0	0	0.1204	0.2917	0.0752	0.0133	0.4329	0.8189	0.1838	1.1013	0.5284	0.3913	0.4266	1.4028	0.2142	0.3669	0.3245	0.5514	1.1658	0.4743	1.4987	0.3917	1.0001	1.3201	1.9178
AC017104.2	0.1166	0	0	0.0234	0.0548	0	0.4631	0.3269	0.077	0.1022	0.0322	0.1269	0	0.0206	0.0485	0.0545	0.0261	0	0	0.0875	0.1618	0.8151	0.382	0.0771	0.2353	0.2564	0	0.8267	0.0403	0.1923	0.139	3.1932	0.2583	0.104	0.332	0.0898	0.0761	0.0845	0.1474	0.2945	0.0651	0.0738	0.078	1.0251	0.0722	0.1048	0.3538	0.6973	0.4592
LINC01952	0	0.8819	0.1704	0.1103	0	0.0543	0	0	0.1209	0.2138	0	0	0.0832	0.129	0.1521	0.0856	0.1227	0	0	0.0686	0	0.1535	0.0666	0.121	0	0.2011	0.0505	0.0865	0.0948	0	0.1454	1.3262	0.2895	0.0816	0.2315	0	0.0796	0.0442	0.3469	0.077	0.2044	0.1158	0.0816	0.3217	0	0.4934	0.1281	0.0875	0.2967
LINC00412	0.051	0	0.1424	0.0205	0.0959	0.1512	0.0934	0.0659	0	0.0595	0	0	0.0463	0.0718	0.0424	0	0.0911	0.0735	0	0.0382	0.0943	0.1424	0.0371	0	0	0.1867	0	0.1445	0.088	0.2428	0.2025	0.9848	0.0967	0.0682	0.1934	0.2745	0.1552	0.3936	0.0215	0.4289	0	0.0322	0.4544	0.2815	0.2103	0.2748	0.6897	0.2925	0.354
AC007497.1	0	0.0632	0	0.1423	0.1111	0.035	0.0721	0.0509	0.026	0	0.0327	0.0857	0	0	0.1227	0	0.0792	0.0851	0	0	0.0273	0.099	0	0	0.0794	0	0.0652	0.0837	0	0.0865	0.0469	0.5705	0.0374	0.1316	0.0747	0	0.0771	0.057	0.0249	0.1988	0	0	0.2369	0.4151	0.0244	0.0707	0.1653	0.593	0.2461
AC084781.2	0	0	0	0	0	0	0	0	0	0	0	0	0	0	0	0	0	0	0	0	0	0	0	0	0	0	0	0	0	0.1508	0.1635	0.994	0	0.1835	0	0	0	0	0.1733	0	0	0	0	0.62	0.0849	0	0	0	0
AC135050.3	0.2213	0	0.2061	0.2667	0.2082	0.1314	0.1802	0.2545	0.2923	0.2155	0.2448	0.0535	0.1342	0.156	0.3679	0.207	0.0989	0.1064	0	0.2213	0.3752	0.7424	0.3221	0.0976	0.0992	0.4054	0	1.0109	0.1783	0.3514	0.1759	0.2376	0.4201	0.2303	0.6533	0.0568	0.2888	0.6055	0.6526	0.8383	0.1236	0.3266	0.1644	0.4076	0.3957	0.3536	0.8608	0.5998	1.3326
AC020658.4	0.0969	0	0.1804	0.1167	0.0683	0	0	0.0209	0	0.0283	0	0.2459	0	0	0	0.1812	0.0433	0	0	0.0363	0	0.0812	0.0705	0.064	0	0	0.0535	0.0458	0	0.0887	0.0385	0.7799	0.0919	0.0648	0.2757	0	0.0211	0.0935	0.0612	0.2038	0.027	0	0.2375	0.2432	0.0799	0.4352	0.1582	0.44	0.0449
AF129075.1	0.2503	0.2234	0.0777	0.3854	0.1962	0.2229	0.2803	0.1619	0.2204	0.4387	0.3461	0.3026	0.1138	0.2353	0.4855	0.3121	0.2797	0.3008	0.1263	0.438	0.8487	0.5831	0.6376	0.0552	0.2618	0.5808	0.2534	0.7293	0.3601	0.4433	0.1658	1.2765	0.132	0.4093	0.4222	0.1605	0.2359	0.6243	0.3339	0.2985	0.0466	0.1056	0.4463	0.3562	0.5164	0.7498	0.5646	0.419	0.541
AL161663.2	0.1977	0	0	0.0159	0.1208	0.0117	0.1086	0.1534	0.0174	0	0.0437	0.0287	0.1438	0.0697	0.0164	0.0185	0.0088	0	0	0	0.0091	0.0442	0.0431	0	0.0177	0.0362	0.0327	0.028	0.0614	0.0145	0.0942	0.0955	0	0.1763	0.0375	0.0304	0.086	0.0286	0.0416	0.0166	0	0.4375	0	0.7246	0.1223	0.0592	0.3228	0.1701	0.0366
AC011603.2	0.0289	0.0386	0.0336	0.0696	0.0305	0.03	0.0661	0.1058	0.0254	0.0548	0.0239	0.0366	0.0066	0.0432	0.102	0.0607	0.0355	0.052	0.0437	0.0974	0.0767	0.3752	0.0578	0.0191	0.0906	0.0793	0.0239	0.2216	0.0972	0.082	0.1405	0.2208	0.1096	0.1673	0.1598	0.0555	0.0785	0.2474	0.079	0.1124	0	0.0776	0.1673	0.7647	0.134	0.2421	0.32	0.352	0.3008
AL031667.3	0	0	0.4238	0.325	0.3092	0.3302	0.2471	0.0872	0.3117	0.2068	0.3915	0.2201	0.138	0.2317	0.2312	0.2365	0.2938	0.2188	0.1532	0.2655	0.2338	0.1696	0.2576	0	0.204	0.3335	0.3072	0.1912	0.3317	0.3892	0.1607	0.8959	0.32	0.0902	0.4798	0.467	0.374	0.2197	0.4048	0.3193	0.5366	0.1599	0.3607	0.3302	0.4174	0.3939	2.313	0.1209	0.4919
AC034229.4	0.3005	0	0.0699	0.0905	0.0353	0	0.2294	0.1619	0	0.1317	0.1246	0.1635	0	0.0265	0.2185	0.0702	0.1007	0	0.1137	0.2817	0.4515	0.126	0.2733	0	0.101	0.4128	0.083	0.1775	0.2852	0.2202	0.4178	1.4515	0.3802	0.201	0.5226	0.0578	0.1961	0.5077	0.348	0.3161	0	0	0.5357	0.4527	0.155	0.36	0.2454	0.1796	0.4175
SCAT2	0.2254	0.193	0.3357	0.4164	0.0636	0.214	0.1927	0.1943	0.258	0.237	0.0498	0.1308	0.164	0	0.0936	0.2107	0.1813	0	0.2047	0.0676	0.0834	0.2268	0.4592	0	0.101	0.1486	0.0249	0	0.3734	0.4129	0.752	4.4272	0.7984	0.3617	1.5393	0.3121	0.7646	0.892	0.5126	1.3087	0.6544	0.3136	0.4822	1.6975	0.3533	1.5659	5.5107	0.4095	0.8349
AC092666.1	0.0629	0.0067	0.0176	0.0278	0.0089	0	0.0192	0.019	0.0055	0.0331	0.0139	0.0182	0.04	0.0266	0.034	0.0235	0	0.0363	0	0.0094	0.0378	0.0492	0.0092	0.0333	0.0056	0.0345	0.0069	0.0416	0.0912	0.0184	0.0799	0.3139	0.0119	0.0168	0.1312	0.0194	0.0082	0.0819	0.0132	0.0185	0.0035	0.0159	0.0841	0.0852	0.0726	0.0151	0.0117	0.1143	0.0582
AL157938.2	0.0109	0.0234	0.0204	0.0703	0.0463	0.026	0.0334	0.0283	0.0241	0.0895	0.0484	0.0238	0.0099	0.0116	0.0591	0.0818	0.0196	0.0315	0.0166	0.0492	0.0354	0.2263	0.0478	0.0434	0.0196	0.0601	0.0121	0.1447	0.0264	0.0722	0.113	0.3523	0.1107	0.0244	0.0761	0.1179	0.0428	0.3063	0.0645	0.023	0.0122	0.0277	0.1024	0.4999	0.1038	0.0786	0.1225	0.136	0.0912
AC073352.1	0	0	0	0	0.0309	0	0	0.0283	0	0.1152	0	0	0	0	0.1366	0.1844	0	0	0	0	0.0304	0.1837	0.0478	0	0.0884	0	0	0.1242	0.0454	0.0482	0.0783	0.1058	0.0832	0.0879	0.2079	0	0	0.2221	0.0277	0.2766	0	0.1663	0.0293	0.8252	0.1356	0.1575	0.3988	0.3458	0.2131
AC010148.1	0.0695	0.0992	0.0287	0.0651	0.0617	0.0092	0.0283	0.0865	0.0272	0.018	0.0256	0.0504	0.0211	0.0163	0.0128	0.0433	0.031	0.0111	0.0467	0.0637	0	0.1122	0.0168	0.051	0.0069	0.017	0.0682	0.0511	0.0213	0.0481	0.3465	0.4474	0.0488	0.0138	0.0488	0.0535	0.0873	0.5067	0.065	0.0292	0.0388	0.0635	0.0138	0.2403	0.1242	0.0416	0.1405	0.1624	0.0536
AC017006.2	0	0	0	0.1721	0.1007	0	0	0.1539	0	0.0834	0	0	0.0649	0.0252	0.3857	0	0	0.3088	0	0.0535	0.132	0.7982	0.052	0.0944	0.064	0.1569	0	0.4385	0.2957	0.1831	0.2553	0.3449	0.0903	0	0.0452	0.1099	0.0932	0.3791	0.1504	0.0901	0	0	0.1591	1.1831	0.2357	0.6415	0.5997	0.2731	0.7605
TMEM75	0.0612	0.0492	0.0855	0.2458	0.0216	0.0363	0.0187	0.0594	0.0202	0	0	0.0444	0	0.0162	0.1335	0.1002	0	0.0662	0.0695	0.0574	0.0071	0.0171	0.0111	0.0607	0	0.0224	0.0084	0.0434	0.1954	0.1177	0.0608	0.4189	0.0678	0.1023	0.1742	0.0353	0.2995	0.5097	0.0322	0.058	0.0598	0.0677	0.5047	0.1383	0.4924	0.3116	0	0.0659	0.163
AC068620.2	0.2366	0	0	0.3089	0	0	0	0.1275	0.1302	0	0.0327	0.0858	0.1076	0.0417	0.0737	0	0.0264	0	0	0.0444	0.3008	0.2645	0.1291	0.0782	0.0795	0.2817	0.1307	0.2236	0.1021	0.1734	0.0705	0.4763	0.1497	0	0.2245	0.0455	0.0515	0.1999	0.0498	0.1992	0.1321	0	0.3428	0.1188	0.122	0.1417	0.3589	0.198	0.6301
AC007193.2	0.0702	0	0	0.3665	0	0.0417	0.1286	0.1513	0.1236	0.082	0.1552	0.1527	0	0.8905	1.2833	0	0.0941	0	0.1063	0.1053	2.9528	2.511	0.1532	0.1856	1.3527	3.5739	0.1163	1.5585	2.2047	0.2829	0.2231	0.4521	0	0	0.0444	0.108	0.0916	0.0678	0.0296	0.0295	0	0	0.1251	0.4934	0.4054	0.042	0.0983	0.1343	1.6902
MIR4453HG	0.3423	0.4257	0.6375	0.8781	0.2025	0.9569	0.6542	0.4666	0.4861	0.3354	0.519	0.4966	0.2109	0.7433	0.39	0.506	0.6268	0.2866	0.4682	0.4969	0.6892	0.7963	1.4383	0.3943	0.589	0.8293	0.622	0.6156	0.7395	0.9953	1.202	0.8357	1.1807	0.6204	1.1523	0.4503	0.9511	0.7889	0.786	1.1385	0.7461	1.1733	0.699	1.231	0.7199	1.8653	1.0461	2.1492	2.2246
AL136038.4	0	0.1461	0.0847	0.0639	0.0428	0.108	0.2361	0.0196	0.02	0.1594	0.1383	0.0495	0.1034	0.0401	0.1134	0.1063	0.0915	0.295	0.1033	0.2046	0.1787	0.2669	0.3474	0.0301	0.0611	0.0666	0.0628	0.1504	0.157	0.0916	0.2529	0.3661	0.1151	0.0912	0.1869	0.0875	0.0989	0.0659	0.0862	0.134	0	0.0863	0.1824	0.6166	0.0657	0.2724	0.2016	0.1957	0.2001
AC006557.1	0	0	0.1706	0.1839	0.0287	0	0.0373	0.0395	0.0806	0.0178	0.0169	0	0	0.043	0	0	0	0	0.0462	0	0.0282	0.0853	0.0889	0.0404	0.0547	0.0559	0	0.1443	0.0105	0.0559	0.0364	1.0816	0.0386	0.0817	0.0772	0	0.0664	0.0295	0.09	0.0771	0.017	0.0193	0.068	0.2147	0.0756	0.0549	0.114	0.1752	0.3252
AC010132.4	0	0	0.0225	0.0195	0.0683	0.0431	0.0887	0.0522	0.0107	0.0707	0.067	0	0	0.0853	0.1208	0	0.0216	0	0	0.0726	0.3471	0.5279	0.0529	0.064	0.2496	0.3903	0.0802	0.3547	0.2591	0.071	0.0673	0.273	0.0766	0.0432	0.1532	0.0373	0.0632	0.2455	0.0816	0.0815	0.0541	0	0.2375	0.2067	0.0999	0.087	0.0452	0.1158	0.3252
PTCSC1	0.0236	0	0	0.0758	0.0222	0.091	0.072	0.0864	0	0	0.1174	0.1198	0.1931	0.1247	0.0441	0.1103	0.0738	0.051	0.1607	0.0619	0.0055	0.1648	0.1631	0.0936	0.0159	0.0346	0.0391	0.1504	0.0692	0.0562	0.0562	0.4938	0.2835	0.2103	0.0075	0.1996	0.0308	0.1309	0.0646	0.0347	0.0988	0.0224	0.0946	0.1244	0.3504	0.0989	0.0055	0.1917	0.3386
ADNP-AS1	0.2526	0.4058	0.7939	0.6849	0.4455	0.6373	0.3472	0.7352	0.6256	0.369	0.6461	0.5268	0.3734	0.4341	0.7611	0.6201	0.5222	0.6375	0.1913	0.7579	0.5548	0.8121	1.195	0.5012	0.6228	0.5784	0.7324	0.6416	0.447	0.5786	0.7904	1.729	0.5594	0.4928	0.8988	0.4617	1.1402	1.4635	1.0774	0.8107	0.529	0.739	1.4921	0.6978	0.7818	1.1539	1.6064	0.8457	2.2962
AP002812.3	0	0	0.112	0.2173	0.1696	0.2141	0	0.2851	0.0529	0	0.0997	0	0	0	0.1999	0.0562	0.0806	0.0867	0.1821	0.0902	0.4169	0.9074	0.2625	0	0.0808	0.3965	0	0.2556	0.4981	0.3304	0.1194	0.6777	0.1521	0.2681	0.3422	0	0.0785	0.8997	0.2026	0.3542	0.1343	0	0.9112	0.5736	0.2977	0.4682	0.982	0.2013	0.8353
LINC00339	0.088	0.0377	0.1639	0.1308	0.0455	0.0992	0.0699	0.0835	0.0736	0.036	0.0535	0.0192	0.016	0.1024	0.0512	0.107	0.0472	0	0.1066	0.0858	0.1424	0.1328	0.2177	0.0349	0.1223	0.1515	0.0146	0.1788	0.0851	0.1741	0.0804	0.326	0.1169	0.1177	0.1002	0.0406	0.1378	0.1912	0.1149	0.2185	0.0344	0.0724	0.0549	0.4552	0.1489	0.2003	0.2464	0.181	0.4973
SOS1-IT1	0.5019	0.1697	0.5411	0.8807	0.3851	0.9721	0.5002	0.7745	0.4303	0.5093	0.4528	0.4407	0.2883	0.5214	0.7355	0.5435	0.5431	0.6475	0.56	0.7528	0.8305	0.886	1.0573	0.4192	0.6867	1.1904	0.3355	0.7738	1.3405	0.4743	0.4933	0.8508	0.8524	1.013	1.2865	0.6505	0.3103	1.6578	0.4673	0.8449	0.7081	0.8354	1.0245	1.9103	0.5777	2.7851	1.2821	0.9854	1.5415
AC093788.1	0.0357	0.3061	0.366	0.5167	0.0336	0.2545	0.502	0.2773	0.2517	0.0626	0.0593	0.1296	0	0.2141	0.0891	0.401	0.1757	0.2576	0.1082	0.0536	0.1817	0.2996	0.286	0.0945	0.016	0.2095	0.1184	0.152	0.3701	0.6678	0.3123	0.9783	0.3165	0.3824	0.5198	0.2475	0.3264	0.6728	0.4666	0.9023	0.1197	0.339	0.9876	0.7178	0.2802	1.2844	1.0673	0.5981	1.8867
LINC01355	0.1554	0.1033	0.5987	0.9578	0.068	0.2544	0.3469	0.603	0.394	0.0845	0.16	0.0738	0.0731	0.1624	0.2539	0.2606	0.1102	0.1777	0.357	0.2693	0.4856	0.677	0.6473	0.1843	0.281	0.799	0.0977	0.6557	0.8528	1.0112	0.247	1.6309	0.2644	0.5448	0.7151	0.2268	1.4359	1.0709	0.492	1.2087	0.2154	0.3118	1.3567	0.5839	0.7584	1.5247	2.5532	0.3511	2.72
AP003352.1	0.0666	0.3032	0.2947	0.2475	0.1566	0.3163	0.2543	0.1939	0.198	0.3405	0.175	0.3503	0.0454	0.3698	0.5122	0.2803	0.1489	0.0961	0.3278	0.2873	0.5467	0.5679	0.6666	0.1101	0.4404	0.482	0.138	0.4171	0.3795	0.4211	0.3044	0.9655	0.3688	0.2005	0.6636	0.2948	0.5941	0.9809	0.3718	1.1425	0.1488	0.4951	1.3215	0.3513	0.3848	1.4467	3.3266	0.5496	0.9873
SENCR	0.8422	0.2733	0.0951	0.1333	0.192	1.3481	1.2002	0.3191	0.0899	0.6411	0.7338	0.7775	0.5106	0.9444	0.5833	0.7637	0.4791	0.4416	1.4298	1.8374	0.4956	0.856	1.6343	0.7763	0.5148	0.7199	0.7892	1.242	0.8546	0.187	0.142	0.9452	0.5813	0.4438	0.2744	1.1194	0.1443	0.9979	0.7417	0.5048	0.5986	0.7264	0.1934	0.3589	0.5581	0.2599	0.2501	0.3783	0.6501
Z68871.1	0.0877	0.2192	0.6534	0.7986	0.1925	0.295	0.2679	0.5294	0.2703	0.4099	0.3234	0.4453	0.2127	0.6595	0.3645	0.5195	0.4835	0.3794	0.3984	0.2193	0.5813	0.6701	0.1915	0.464	0.5635	0.8141	0.6297	0.7045	0.7065	0.4714	1.4404	0.565	0.481	0.8474	0.1479	0.2925	1.1065	0.9174	0.5172	0.8613	0.3102	0.4993	0.9775	0.5726	0.6997	1.3486	0.2865	1.2164	1.9635
AC018462.1	0.1083	0.0193	0.5208	0.2391	0.1442	0.1285	0.1102	0.3034	0.0477	0.0527	0.1696	0.1047	0.0328	0.0636	0.2324	0.0506	0.0726	0.1561	0	0.0541	0.2169	0.3328	0.0394	0.0954	0.2022	0.3041	0.0697	0.4518	0.6042	0.2975	0.1505	0.6973	0.0799	0.2172	0.2739	0.0972	0.0549	0.662	0.0228	0.0607	0.2015	0.0342	0.3861	0.598	0.402	0.2378	0.2694	0.233	0.4095
AL117382.1	0.6582	0.4698	0	0	0.5502	0.2604	1.2059	1.8444	0	0.5981	0	0.3182	0.0665	0.0773	0	0.8548	0.1798	0.2636	0.2768	0.2468	0.0169	0.3884	0.4523	0.3868	0	0	0.2423	0.2591	0.0884	0	0.0436	2.2374	0.4164	0.6032	0.5781	0.0281	5.4079	0.6354	0.6314	0.4616	0.6534	2.1276	0.8475	0.7528	0.9957	0.5914	5.7333	2.6228	1.8289
PLCG1-AS1	0.142	0.0084	0.0918	0.1346	0.0649	0.0538	0.0771	0.1258	0.0521	0.2188	0.1068	0.0429	0.0143	0.1056	0.231	0.0516	0.0405	0.0625	0.0776	0.1065	0.124	0.1874	0.0746	0.0678	0.0795	0.1517	0.024	0.3447	0.1865	0.143	0.1911	0.5207	0.1023	0.1002	0.1197	0.1062	0.0926	0.276	0.1229	0.1344	0.0352	0.1023	0.2109	0.2673	0.1871	0.2976	0.1693	0.2451	0.5296
LINC00574	0.2951	0.0137	0.0358	0.0258	0.3801	0	0.0705	0.26	0.0056	0.1424	0.0497	0.0372	0.2567	0.113	0.0746	0.216	0.0172	0.037	0.0583	0.0674	0.0534	0.2008	0.1214	0.0339	0.1093	0.1504	0.0354	0.1879	0.0886	0.047	0.0765	0.5165	0.0406	0.0915	0.0893	0.1876	0.0335	0.3344	0.054	0.0702	0.129	0.5274	0.1315	1.3723	0.307	0.0307	0.6706	0.9817	0.1367
SEMA6A-AS1	0.2459	0	0.0654	0.1317	0.1817	0.1043	0.2074	0.732	0.0928	0.13	0.1036	0.0679	0.0958	0.2682	0.0779	0.1424	0.0471	0.0169	0.2128	0.0351	0.1299	0.4517	0.213	0.031	0.1575	0.3217	0.0582	0.5588	0.4366	0.1845	0.3629	0.4337	0.0667	0.2924	0.1555	0.0811	0.2853	0.2374	0.1233	0.276	0.085	0.1777	0.1357	0.3646	0.4059	0.2666	0.0601	0.392	0.3959
VPS9D1-AS1	0.3968	0.1619	1.5484	2.2239	0.3377	0.8524	1.3042	1.2465	1.1564	0.6624	0.3344	1.1239	0.7562	0.6327	0.1885	1.8202	1.25	0.7357	1.2876	1.4739	0.1485	0.1162	1.0176	0.6998	0.0932	0.2354	0.9601	0.3036	0.0979	2.5204	0.458	2.0084	4.8302	1.879	8.3544	1.2651	9.3548	1.6329	2.4993	5.1691	2.7225	4.0995	2.982	13.2857	3.3138	4.0413	0.7496	4.1299	2.3718
GTF3C2-AS1	0.0498	0.0107	0.0557	0.1041	0.075	0.0355	0.0365	0.0516	0.0263	0.0116	0.011	0.0217	0.0272	0.0386	0.0207	0.0186	0.0445	0.0144	0.0302	0.0075	0.1336	0.4067	0.0218	0.0527	0.0447	0.0621	0.0275	0.2543	0.0894	0.1169	0.1307	0.3691	0.0567	0.04	0.145	0.0307	0.0477	0.433	0.021	0.0923	0.039	0.0567	0.1111	0.8208	0.1193	0.2089	0.1256	0.3479	0.2169
AC010618.2	0.072	0.0771	0.0671	0.2892	0.4064	0.171	0.1759	0.3415	0.0951	0.1262	0.3186	0.0522	0.0655	0.2284	0.1796	0.202	0.0966	0.3115	0.6543	0.3781	0.6659	0.5233	0.4192	0.1905	0.1937	0.3166	0.0398	0.5784	0.348	0.6333	0.7439	0.8118	0.0456	0	0.5466	0.2217	0.2193	0.5215	0.2123	0.2424	0.0804	0.1366	0.3852	0.9041	0.624	0.3883	1.3107	0.3444	0.7338
AC007066.2	0.2849	0.3449	0.3807	0.5075	0.0932	0.3824	0.227	0.3258	0.2345	0.1447	0.1439	0.1797	0.1014	0.3013	0.5097	0.3012	0.227	0.3037	0.2063	0.2137	0.7102	0.8587	0.595	0.213	0.6663	1.1074	0.2394	0.6146	0.7655	0.4902	0.8072	0.7381	0.486	0.4419	0.4623	0.286	0.194	0.4665	0.334	0.6673	0.2975	0.1645	0.5743	0.8959	0.414	0.757	1.3818	0.8235	1.1762
AC009404.1	0.1441	0.1409	0.2509	0.2517	0.0943	0.2454	0.222	0.2755	0.0965	0.2379	0.2356	0.309	0.0855	0.3621	0.3359	0.2344	0.1428	0.3252	0.3605	0.2819	0.6663	0.732	0.4377	0.2569	0.469	0.544	0.1592	0.6069	0.4153	0.2893	0.4232	1.0594	0.2339	0.7851	0.5865	0.4484	0.1881	0.49	0.3193	1.0152	0.3429	0.0951	0.6508	0.3304	0.5016	1.096	0.1754	0.6742	0.7748
AC025162.2	0	0	0	0.1188	0.1113	0.1756	0.1806	0.102	0.026	0.0691	0	0.0429	0	0	0.0492	0.0553	0.0793	0	0	0.0887	0.1641	0.6944	0.4735	0	0.2121	0.2601	0.0653	0.3074	0.245	0.065	0	0.1905	0.0749	0.1583	0.2619	0.1366	0.1801	0.1999	0.0748	0.1992	0.0991	0.0374	0.1582	1.7527	0.0732	0.0709	0.5245	0.1132	0.4109
LINC00893	0.0092	0.0197	0.0428	0.0886	0.0692	0.0982	0.0674	0.0991	0.0526	0.0805	0.1118	0.06	0.0752	0.1361	0.1948	0.1375	0.1068	0.106	0.1948	0.062	0.255	0.1798	0.1672	0.0243	0.07	0.1818	0.0102	0.1737	0.1333	0.1987	0.0876	0.2516	0.0582	0.0779	0.1279	0.0495	0.1919	0.1775	0.0619	0.1973	0.0051	0.0233	0.2172	0.0785	0.2503	0.479	0.2788	0.0747	0.5662
AL157834.1	0.0203	0.0434	0.0755	0.0244	0	0	0.1114	0.0612	0	0.0829	0.0336	0.0294	0	0	0.0168	0.019	0.0091	0.0292	0	0.0608	0.0187	0.0793	0.0295	0	0	0.0223	0	0.067	0.035	0.0149	0.0805	0.9141	0.1539	0.0633	0.1795	0	0.0088	0.1859	0.0342	0.128	0	0.0256	0.2801	0.1425	0.1673	0.0607	0.1987	0.126	0.2253
AC098656.1	0	0.0733	0	0	0.0161	0	0.0627	0	0	0	0.0189	0	0	0.0121	0.0711	0	0.0153	0	0	0	0	0.0574	0	0	0	0	0	0.0323	0.0118	0	1.3868	0.7164	0.0433	0	0.1082	0	0	0.1156	0.2018	0.0144	0	0.2381	0.0153	1.9763	0.0565	0	0.1597	1.5384	0
GASAL1	1.191	0.0564	0.1963	0.0593	1.7991	0.1501	0.4892	2.1357	0.181	1.7733	0.2156	0.2064	1.3803	0.6612	0.819	0.7885	0.1413	0.076	0.1755	0.1186	0.2388	0.1473	0.1764	0.1394	0.2315	0.1776	0.128	0.5976	0.171	0.1197	3.1447	1.5275	1.1003	1.0292	0.12	0.2595	1.2288	1.4857	0.4795	0.6254	0.671	0.9866	1.2873	1.0057	1.5221	0.5935	0.7083	0.877	0.8396
AL096701.3	0	0	0.0956	0.2298	0.0897	0.0697	0.0179	0.0506	0.0388	0.0771	0.0081	0.0532	0	0.031	0.1524	0.1098	0.0459	0.0635	0.0889	0.066	0.1153	0.1804	0.1068	0	0.1118	0.1935	0.0486	0.2426	0.0962	0.2204	0.1982	0.3544	0.0835	0.0981	0.2784	0	0.1978	0.2904	0.0742	0.321	0.0492	0.0186	0.3858	0.2873	0.1755	0.2812	0.089	0.2876	0.5096
LINC02367	0.0048	0.031	0.0539	0.0658	0.0272	0.0715	0.0618	0.0644	0.017	0.0282	0.0293	0.028	0.0044	0.0119	0.0581	0.0135	0.0043	0.0834	0.1241	0.0145	0.1337	0.1347	0.1017	0.0064	0.013	0.0724	0.0266	0.1822	0.1082	0.0936	0.044	0.8228	0.0732	0.0709	0.1829	0.0408	0.0294	0.0884	0.0569	0.3712	0.0108	0.0396	0.0623	0.3583	0.0577	0.1184	0.3015	0.1268	0.0759
AC092306.1	2.8853	0.801	5.6716	4.3349	5.2259	0.5074	4.2423	9.3065	2.07	9.3018	1.7727	1.4726	2.4296	1.3558	0.4441	5.3962	2.579	3.3898	1.4562	2.2439	0	0.1792	1.322	1.8372	0.2874	0	1.8293	1.1107	0.0738	7.0088	12.8637	12.0455	7.1665	7.5284	13.382	0.9045	7.1122	7.1188	31.3725	7.3751	3.8787	4.9338	9.3363	6.7616	7.4956	11.9064	36.7038	3.9349	20.2416
AC048341.2	0	0.3612	1.3821	0.7317	0.1269	0.5606	0.7829	0.8726	0.5941	0.4336	0.3358	0.5383	0.2454	0.3567	0.5607	1.388	0.6332	0.4864	1.328	0.4554	0.811	0.8297	2.4057	0.7138	0.3629	0.3955	0.2235	0.765	1.5139	1.2608	4.7711	2.9334	1.2806	0.8423	1.6215	0.7787	2.0251	2.4427	0.7957	3.038	0.5274	1.1095	1.5037	5.4887	1.8373	1.0912	4.5339	2.5811	3.0309
LINC02453	0.1382	0.2959	0.0161	0.0416	0.4386	0.2768	0.2004	0.2681	0.0304	0.2018	0.1815	0.0501	0.2042	0.2252	0.2225	0.2261	0.3705	0.2241	0.2354	0.1684	0.1198	0.2897	0.4148	0.0457	0.1393	0.0949	0.0858	0.4162	0.1073	0.0316	0.5146	0.5006	0.3606	0.0539	0.1639	0.0399	0.2104	0.2335	0.0946	0.0436	0.2315	0.3168	0.5543	0.6332	0.1853	0.5173	0.3546	0.256	0.5279
AL139123.1	0	0	0.0717	0.4641	0.1811	0	0.1412	0.5314	0.0339	0.27	0	0	0	0.1358	0.032	0.2882	0	0	0.1166	0.1733	0	0.1723	0.1121	0	0.0345	0.1411	0	0.2548	0.0532	0.4234	0.2142	0.8684	0.3412	0.1374	0	0	0.7038	0.2975	0.1622	0.1297	0	0.0487	0.4121	0.3482	0.0954	0.4615	1.1505	0.221	0.5352
AC012073.1	0.2392	0.064	0.2505	0.7445	0.2671	0.2307	0.3287	0.6574	0.4344	0.1048	0.248	0.4554	0.0272	0.2423	0.0373	0.699	0.2405	0.3018	0.3169	0.1794	0.0968	0.2173	0.2611	0.4349	0.1072	0.0986	0.1651	0.1271	0	0.6902	0.4632	1.4443	0.908	1.1598	0.9455	0.3911	0.9234	1.0392	0.8689	1.1072	0.2671	1.3426	1.3994	3.7535	0.7032	1.5044	1.3534	1.344	1.6893
STAM-AS1	0.0255	0.0137	0.0951	0.0615	0.012	0.0985	0.0234	0.055	0.118	0.0671	0.0071	0.0093	0.0232	0.0135	0.0159	0.0239	0.0399	0.0184	0.0193	0.0479	0.0118	0.0143	0.1115	0	0.0343	0.014	0.0564	0.0121	0.022	0.1356	0.0964	0.5756	0.1373	0.074	0.0646	0.0196	0.1166	0.2034	0.129	0.0698	0.0855	0.0242	0.0569	0.4167	0.079	0.1606	0.2979	0.177	0.1655
AC092164.1	0.0157	0.1565	0.1167	0.109	0.0712	0.1115	0.051	0.0765	0.0781	0.0549	0.101	0.0568	0.0475	0.1545	0.1497	0.0537	0.1097	0.0452	0.0395	0.1018	0.2341	0.3152	0.0874	0.1105	0.1006	0.1186	0.0634	0.2047	0.1153	0.1224	0.1555	0.4455	0.0826	0.0605	0.0957	0.0522	0.5291	0.1638	0.0814	0.0483	0.1049	0.0627	0.1047	0.4456	0.1378	0.122	0.2314	0.2047	0.1886
HCG25	0.1507	0.0968	0.0912	0.2512	0.0992	0.1118	0.0782	0.2111	0.073	0.1232	0.0958	0.1202	0.0617	0.0584	0.1064	0.1409	0.0976	0.1304	0.1711	0.1356	0.2438	0.577	0.1809	0.1096	0.0709	0.1849	0.0541	0.331	0.1664	0.3175	0.2903	0.825	0.2526	0.2049	0.2525	0.1275	0.1835	0.4619	0.1079	0.1966	0.0294	0.0715	0.2787	0.42	0.2922	0.2663	0.5133	0.4071	0.5129
AC125494.3	0	0	0	0	0.0342	0.0432	0	0.1256	0	0	0.0403	0	0	0	0.0605	0.0681	0	0	0	0.1092	0.0337	0.2035	0.106	0	0	0.0533	0.0402	0.0688	0	0.08	0.0289	0.5862	0	0.1623	0.3684	0	0	0.3515	0.2453	0.1226	0.0407	0	0.0974	0.8775	0	0.567	0.2039	0.2785	0.0674
AC010422.4	0.3108	0	0.0579	0.025	0.0585	0.1476	0.3037	0.0268	0	0.1452	0.0687	0	0	0.1314	0.0258	0.1162	0.0278	0.7169	0.9411	0.2797	0.0862	0.5559	0.0452	0	0	0.2277	0.0686	0.4111	0.3647	0.1594	0.4938	0.2002	0.5112	0.3048	0.3931	0.0478	0.1352	1.1401	0.0262	0.3923	0.1041	0.2359	0.277	0.9051	0.359	0.5212	0.261	0.743	0.2591
AC127526.4	0.4801	0.0605	0	0.0454	0.5843	0.1676	0.2932	1.315	0	0.066	0.0625	0.2663	0.0771	0.0896	0	0.2905	0.1515	0.1629	0.4276	0.1694	0.0261	0.1263	0.2055	0.2241	0.0759	0.031	0.156	0.0267	0.0195	0.0103	0.2356	1.046	0.0357	0.4911	0.5001	0.0652	0.4914	0.8316	0.345	0.1902	1.987	0.5359	0.8938	1.1346	0.6292	0.7444	0.8039	1.7827	2.8513
AC080129.2	0.077	0	0	0.0309	0.326	0.2286	0.2353	1.0296	0	0.045	0.1278	0	0.1401	0.2444	0	0.4323	0.6198	0.1111	0.3499	0.6355	0.2849	0.2153	0.5606	0.2038	0.1727	0.254	0.4254	0.2184	0.1862	0.0282	0.1224	2.6052	0.0975	0.0687	0.0487	0.0593	1.4745	2.938	0.4543	0.4863	0.1721	0.6334	1.0646	5.8805	0.5722	0.2307	1.8336	1.7684	1.998
AL035461.2	0.1897	0.6093	0.0589	0.3555	0.4459	0.6754	0.5406	0.9267	0.1948	0.4063	0.2447	0.2293	0.5174	0.2896	0.867	0.1182	0.1413	0.4558	0.6701	0.8534	1.023	0.5654	0.46	0.0836	0.3684	0.3937	0.2444	0.239	0.4146	0.3475	1.9591	8.0424	0.32	0.902	1.3595	0.2432	0.4675	1.5259	0.5059	1.277	0.4589	0.5598	1.1554	0.6349	0.2348	0.8331	7.2282	0.6953	2.7522
AL359382.1	0.0778	0	0	0.0625	0	0	0.285	0.2012	0.1712	0	0.043	0.0564	0.0707	0	0.1616	0	0	0.2242	0.2355	0	0.036	0.3478	0.1132	0	0	0	0	0.2572	0.0268	0.3134	0.2472	0.1252	0.1476	0	0.1475	0.1197	0.0338	0.9009	0.131	0	0.0434	0.0492	0.1733	0.1562	0.4492	0	0	0.3347	0
AC093330.3	0.1818	0.173	0	0.0974	0.152	0.048	0.037	0.2003	0.0178	0.0472	0.0112	0.1612	0.0735	0.0498	0.042	0.1133	0.0361	0.1747	0.1223	0.0151	0.0374	0.0565	0.0294	0.1069	0.0272	0.0074	0.0223	0.1145	0.0767	0.111	0.1765	0.5204	0.0895	0.0901	0.0511	0.0622	0.0439	0.2145	0.0425	0.0765	0.0564	0.0767	0.1801	0.0913	0.3834	0.1331	0.0283	0.0869	0.1216
CCDC28A-AS1	0.0332	0.1185	0.1031	0.1022	0.0573	0.2168	0.0676	0.105	0.0682	0.0711	0.1591	0.1044	0.0403	0.0858	0.0782	0.0932	0.1484	0.0479	0.0503	0.0332	0.1126	0.2042	0.1611	0.0439	0.0893	0.1581	0.1467	0.1307	0.1567	0.0446	0.255	0.3386	0.105	0.1036	0.231	0.0511	0.1107	0.1763	0.0746	0.1863	0.1422	0.196	0.1381	0.5169	0.0639	0.2453	0.7438	0.2964	0.1384
AL132712.2	0.5518	0.422	0.1835	0.277	0.5467	0.5731	0.4213	0.5947	0.1301	0.2418	0.1744	0.243	0.681	0.4098	0.0246	0.8846	0.8984	0.4546	0.3581	0.8128	0.0182	0.1432	0.8604	0.3388	0.0353	0	0.5332	0.0652	0.0408	0.361	0.321	0.8251	0.3242	0.2109	0.4736	0.091	1.1401	0.6659	0.415	0.5473	0.3521	1.1965	0.7994	2.3949	0.5285	0.425	1.4071	0.9518	0.502
AL050341.2	0.8599	3.614	2.422	2.0808	1.1018	3.8149	1.8119	1.7795	1.1262	0.5777	1.4264	1.185	1.1144	1.7728	2.3226	1.2464	1.6045	0.8369	1.2694	1.2736	4.7706	4.0618	3.0035	1.2225	3.7674	3.6305	2.0062	3.4939	4.8532	1.6384	2.2974	1.8693	2.5841	1.8116	2.7872	1.5218	1.1876	2.3556	1.2858	2.3702	3.8053	1.6316	1.6578	3.9835	2.111	2.8717	5.5778	2.6523	2.9569
LINC01359	0.0169	0.018	0.0432	0.0948	0.0297	0.025	0.0695	0.0672	0.0204	0.0394	0.0536	0.0336	0.0153	0.0653	0.1751	0.0355	0.0132	0.0061	0.051	0.0316	0.2123	0.5699	0.0399	0.0279	0.1492	0.3164	0.0186	0.3881	0.2022	0.0849	0.0536	0.3867	0.1253	0.0188	0.0586	0.1459	0.044	0.5593	0.0497	0.0922	0.0753	0.0799	0.169	0.3068	0.2503	0.0631	0.0904	0.2357	0.201
SNHG10	0.2498	0.4306	0.2156	0.2325	0.2235	0.5027	0.3312	0.2784	0.1824	0.2136	0.1247	0.1326	0.1053	0.1589	0.3114	0.433	0.2532	0.1054	0.3413	0.2696	0.493	0.4632	0.6074	0.1612	0.4615	0.5	0.2288	0.4692	0.5384	0.2322	0.3292	0.7849	0.5898	0.652	1.0905	0.2297	0.7713	0.4735	0.2951	0.7	0.1327	0.4894	0.3639	1.279	0.2388	1.0694	0.8416	0.6235	0.5841
AC132192.2	0.3755	0.0309	0.3765	0.2436	0.1494	0.36	0.2117	0.1992	0.1907	0.2193	0.0639	0.1257	0.0525	0.0916	0.108	0.3781	0.2323	0	0.3498	0.13	0.1602	0.3552	0.5885	0.0382	0.1295	0.2434	0.0159	0.1501	0.0798	0.4021	0.3098	1.0232	0.4385	0.3477	0.5115	0.0889	0.6659	1.0038	0.292	0.3768	0.2903	0.2192	0.4248	1.1023	0.3337	0.8996	1.1726	0.3729	0.7357
AC005840.2	0.4319	0.0193	0.1843	0.3975	0.1946	0.0854	0.3407	0.3336	0.1584	0.4205	0.1094	0.1175	0.0818	0.3361	0.2916	0.387	0.1769	0.0778	0.1362	0.108	0.3494	0.3319	0.1048	0.1666	0.1048	0.6131	0.1192	0.4081	0.3106	0.5143	0.2574	1.9414	0.296	0.0802	1.2519	0.18	0.4853	1.1379	0.4169	1.0071	0.1306	0.5804	0.9385	1.1024	0.4677	1.4336	0.2267	0.7831	0.6917
Z94721.3	0.0992	0.0354	0.2771	0.3054	0.2487	0.0785	0.0808	0.3563	0.0873	0.1159	0.1097	0.048	0.0601	0.0932	0.0412	0.0309	0.0443	0.1907	0.2002	0.1984	0	0.0739	0.1443	0.1749	0.0148	0.0242	0.0548	0.0156	0.1027	0.315	0.5254	0.5324	0.0418	0.3538	0.5646	0.0254	0.3308	0.5905	0.2646	0.2643	0.1108	0.1673	0.7074	0.5479	0.4229	0.6734	1.9286	1.1541	0.9493
AL359921.2	0.366	0.1307	0.7385	0.8576	0.1721	0.869	1.006	0.9469	0.8058	0.3564	0.9108	1.7257	0.5548	1.247	1.5972	1.2551	0.5726	0.6158	0.5542	1.0981	1.918	2.3191	1.6426	0.4841	0.7383	1.7656	0.6738	2.2194	1.769	1.2742	0.5575	2.6525	0.9263	1.5777	6.5209	1.5022	1.0615	2.4738	1.8502	5.0577	1.7374	1.5434	2.2299	1.685	1.6865	3.7642	2.6478	0.9919	2.0626
AC021851.1	0.0704	0.0377	0.1474	0.2261	0.0331	0.1879	0.043	0.1972	0.1317	0.0719	0.0973	0.1531	0.032	0.1736	0.2266	0.1316	0.0865	0.2029	0.0799	0.0792	0.1708	0.413	0.3072	0.0465	0.0552	0.2385	0.1263	0.3325	0.1518	0.1998	0.1887	0.7366	0.256	0.2353	0.2559	0.1218	0.2908	0.603	0.0593	0.3035	0.4617	0.0445	0.5568	0.91	0.2468	0.5375	1.3136	0.3365	0.4644
AC016526.2	0	0	0	0.0768	0	0.0756	0.1945	0.1099	0.028	0.1489	0.0705	0	0.1159	0.0225	0.1588	0	0.1139	0	0.3858	0	0.1178	0.0712	0.0927	0.1685	0.0286	0.0467	0.1407	0.2709	0.1319	0.1867	0.658	0.6155	0	0.1136	0.1612	0	0.0277	0.3998	0.0268	0.3217	0	0.1209	0.142	0.4159	0.3417	0.3053	0.1189	0.0914	1.1212
AC243964.3	0.9407	0.6277	0.0127	0.0493	1.3782	0.2994	0.7327	1.1402	0.018	0.5575	0.6483	0.2274	0.5827	0.1585	0.2266	0.7394	0.1645	0.1769	0.7844	0.3374	0.0567	0.6478	0.7936	0.2524	0.0672	0.04	0.3312	0.4058	0.08	0.0699	0.5145	0.8122	0.2932	0.3769	1.7244	0.3881	1.4173	0.4804	3.7324	0.241	1.218	1.164	1.0999	1.5403	0.5962	0.1552	1.0306	0.5281	0.8081
AC016737.1	0.0931	0.0664	0.1444	0.162	0.248	0.092	0.1326	0.214	0.041	0.1812	0.1372	0.045	0	0.0328	0.0516	0.058	0.0416	0	0.047	0.0698	0.1291	0.1214	0.3611	0.041	0.0139	0.0341	0	0.0879	0.1606	0.1932	0.2711	0.949	0.0392	0.2213	0.4904	0.0239	0.6342	0.7187	0.1829	0.5743	0.2252	0.1177	0.5531	0.8256	0.1792	0.6317	1.9831	0.3412	0.9912
AC011298.1	0.1462	0.0209	0	0	0.0367	0.0116	0.1131	0.2396	0	0.0683	0.0108	0.0212	0.0177	0.0275	0.0162	0.082	0	0	0.0148	0.0073	0.1127	0.0436	0.0142	0	0.0743	0.0036	0.0323	0.0368	0.0236	0	0.0271	0.2669	0.7895	0.0826	0.9619	0.06	0.8185	0.0471	0.5051	0.0451	0	0.6844	0.0869	0.0685	0.1207	0.292	0.4277	0.303	0.0361
H19	0.6632	0.3429	1.1819	1.1758	0.1237	3.8007	1.2571	0.8825	1.1579	1.1891	3.1299	4.1138	1.3311	14.2017	13.7852	0.2032	0.1022	0.2308	0.277	0.06	16.7325	5.5101	0.5575	3.1757	15.9447	17.1628	0.9535	11.0429	8.6724	2.6313	7.1051	2.7068	5.2957	4.0331	2.8205	18.6802	1.8007	10.8357	3.1211	11.1689	1.9475	4.7444	0.1988	145.1958	3.2225	0.8151	42.0346	34.0732	1.038
AC104073.4	0	0	0	0.0222	0	0.0986	0.0677	0	0	0	0	0	0	0.0586	0	0	0.0495	0	0	0	0	0.1548	0	0	0	0	0	0	0	0.0203	0.044	0.7136	0.0701	0	0.035	0	0.7952	0.1337	0.07	0.1166	0	0.0701	0	1.4188	0	0.1659	0.4395	0.6093	0
AC004908.3	0	0.227	0.7896	0.4683	0.1745	0.409	0.4856	0.3656	0.21	0.0929	0.1465	0.1922	0.0964	0.2428	0.815	0.1487	0.1184	0	0.321	0.0795	0.5391	1.037	0.6171	0.2103	0.5226	0.9126	0.0585	0.5259	1.0612	0.7574	0.7791	1.2803	0.6036	0.2363	0.771	0.1631	0.0461	1.2537	0.3795	1.9182	0.4144	0.1341	0.9923	1.2244	0.3062	0.7938	1.4346	0.4309	1.7674
AL592435.1	0	0	0	0	0.0664	0	0	0.1523	0.0311	0	0	0.0512	0	0.0498	0	0	0	0	0	0	0.1633	0.5133	0	0	0.095	0.1035	0	0.3003	0	0.0259	0.1122	0.6824	0.0894	0.0315	0.0447	0	0.0307	1.0229	0.1488	0.1486	0.1183	0	0.0945	0.3902	0.0874	0.0423	0.2637	0.2027	0.1963
AP000866.6	0.1759	0.1288	0.1293	0.4275	0.1132	0.2033	0.2544	0.3512	0.11	0.0811	0.128	0.1208	0.0673	0.2512	0.1654	0.1039	0.1613	0.0534	0.2383	0.0972	0.2182	0.326	0.2627	0.1714	0.1245	0.4137	0.0767	0.4461	0.147	0.2883	0.4891	0.7751	0.2284	0.2476	0.5913	0.1567	0.5275	0.4111	0.1404	0.3895	0.3256	0.1171	0.8293	0.4369	0.4583	0.4824	0.4319	0.6551	2.5377
AC127024.6	0.625	0	0.1455	0.3766	0.0735	0.0927	0.2386	0.539	0.0344	0.1826	0.0864	0	0.0711	0.0826	0.2922	0	0.0698	0.338	0.2366	0.1172	0.3251	0.0437	0.2843	0.1033	0.2101	0.7156	0.0863	0.2584	0.2427	0.4008	0.6518	0.8807	0.0494	0.4529	0.2965	0.3006	0.2379	0.3772	0.4278	0.3945	0.0873	0.0494	0.4179	0.4316	0.677	0.3276	0.5469	0.3363	1.0855
MORF4L2-AS1	0.1747	0.034	0	0.1595	0.1643	0.2262	0.097	0.3903	0.1398	0.0649	0.0703	0.0461	0.0433	0.084	0.0462	0.1188	0.0852	0.0229	0.1443	0.0953	0.1028	0.1065	0.2658	0.147	0.0854	0.1047	0.0351	0.1726	0.0713	0.2095	0.1009	0.0256	0.0402	0.1275	0.1908	0.0733	0.1865	0.6439	0.0936	0.2807	0.133	0.1004	0.2619	0.1834	0.1376	0.1332	0.3631	0.1823	0.6472
AC139792.1	0	0.0548	0.286	0.1028	0.1685	0.0608	0	0.2428	0.0225	0.3888	0.1416	0	0	0.0541	0.1915	0.3352	0.0686	0.443	0.8528	0.0768	0	0.4007	0.1118	0	0.0459	0.1876	0	0.0726	0.1237	0.075	0.3051	0.9069	0.0648	0	0.1943	0.0788	0.0445	0.5932	0.1941	0.0431	0	0	0.1826	0.1286	0.2958	0.3067	1.123	0.0735	0.9011
AC114291.1	2.1456	0	0	0	0.0459	0	0.0397	0.1261	0	0.4178	0	0	0.1478	0	0.027	0.0304	0	0	0	0	0	0.0182	0	0	0	0	0	0	0	0	0	0.2617	0	0.1305	0	0	0.1697	0	0.0137	0	0	0.0822	0.0869	0.049	0.0402	0	0	0.6374	0
AC115619.1	5.965	0.1547	0	0	20.168	0	2.4077	8.4625	0	5.848	0	0	4.2797	0.3855	3.0792	3.146	0	0	0.0313	0.0155	0.0095	0	0	0	0	0.0151	0.0114	0.4193	0.0784	0	0	0.2327	0.0131	0	0	0.1271	0.009	0.0199	0.0435	0.5298	0	0.0653	0	0.9017	0.0681	0	0	0.1283	0
AL033527.3	0.038	0	0.0177	0.061	0.0536	0.3157	0.1856	0.1474	0.0334	0.0111	0.042	0.0827	0.1036	0.0268	0.0316	0.0711	0.1528	0.3013	0.2301	0.1709	0.0703	0.138	0.4147	0.1758	0.0341	0.0626	0.021	0.0628	0.0787	0.0557	0.0604	0.3059	0.0721	0.0678	0.3003	0.0438	1.0576	0.0734	0.072	0.1279	0	0.1081	0.0085	0.5723	0.2273	0.2162	0.2659	0.2998	0.088
AL591848.2	0.0335	0.0598	0.0104	0.0807	0.126	0.0464	0.0273	0.1973	0.0688	0.2087	0.0617	0.0405	0.0812	0.0629	0.1252	0.0939	0.0449	0.0161	0.0845	0.0335	0.0826	0.3494	0.1056	0.0295	0.1101	0.2004	0.0247	0.2426	0.0193	0.0736	0.0621	0.665	0.1695	0.1194	0.0706	0.0687	0.0777	0.1886	0.1833	0.0892	0.0499	0.1341	0.2438	0.667	0.1059	0.0401	0.1354	0.2509	0.3153
AL670729.3	0.3294	0	0.0894	0.2646	0.0645	0.0244	0.0168	0.3402	0.0785	0.1363	0.0797	0.0498	0.0312	0.208	0.1454	0.0192	0.0184	0	0.0727	0.0154	0.1301	0.1304	0.0549	0.0363	0.0769	0.1483	0.0114	0.2334	0.0616	0.3143	0.0327	0.3867	0.0087	0.6425	0.0564	0.0686	1.2327	0.3544	0.5636	0.1011	0.2299	0.46	0.052	1.3162	0.1784	0.6782	0.0448	0.4889	0.1875
AC010326.3	2.5858	1.6195	2.1805	1.3325	4.3818	1.8822	3.1585	5.532	1.1599	2.6792	2.1312	0.8139	1.2867	1.7366	2.5545	1.8249	1.9406	2.6028	2.1423	2.5246	2.9774	3.1364	2.8047	1.484	1.2027	3.0027	1.6434	2.7891	2.4926	2.1094	10.6411	5.3423	2.0063	5.6996	9.5347	3.2661	1.9101	12.6471	6.0417	3.9009	1.7708	2.7771	8.1336	4.704	6.9249	4.3254	10.109	3.9429	5.4906
TDRKH-AS1	0.1161	0.7461	0.027	0.035	0.0956	0.4825	0.0532	0.1001	0.0639	0.0339	0.1927	0.1895	0.1056	0.133	0.1327	0.1086	0.3244	0.6698	0.2638	0.3048	0.255	0.2272	0.4014	0	0.1431	0.1276	0.3367	0.1646	0.0902	0.117	0.2422	0.2805	0.2204	0.1165	0.1653	0.2681	0.7073	0.3644	0.7093	0.1222	0.4053	0.3305	0.2847	0.5103	0.1557	0.1391	1.0162	0.1111	0.2824
AC092375.2	0	0.0426	0.0741	0.1039	0.0094	0.2716	0.0729	0.0772	0.0788	0.0349	0.121	0.2598	0.0905	0.1823	0.1654	0.093	0.1512	0.0287	0.0904	0.0746	0.3863	0.367	0.6515	0.1052	0.0357	0.0656	0.1099	0.2914	0.3503	0.2187	0.3241	0.2563	0.0881	0.1153	0.302	0.0459	0.1125	0.2689	0.1508	0.4689	0	0.1258	0.2306	0.0599	0.2955	0.0834	0.1578	0.352	0.9214
AC005670.1	0	0	0.0781	0	0	0.0996	0	0	0.0369	0.098	0.0927	0.1217	0	0	0.0349	0	0	0	0	0.2516	0.1163	0.0938	0.061	0	0	0	0	0	0	0.0307	0.1666	0.5402	0.2122	0	0	0	0.1824	0.2429	0.2473	0.1059	0	0	0.0748	0.0842	0	0.1507	0.2348	0.361	0.1554
LIX1L-AS1	0.0204	0.1747	0.038	0.0778	0.0288	0.1211	0.1246	0.0835	0.0674	0.0238	0.0733	0.0592	0.0742	0.0935	0.1907	0.0668	0.0228	0.0882	0.1853	0.0688	0.198	0.4903	0.0816	0.054	0.1006	0.34	0.0113	0.4385	0.1162	0.0934	0.0851	0.4927	0.0903	0.0819	0.3612	0.0785	0.0932	0.3693	0.1461	0.1545	0.0456	0.0645	0.1364	0.4763	0.2104	0.0733	0.1523	0.3463	0.222
AL390719.3	0.1513	0	0.1972	0.243	0.1138	0	0.0554	0.1565	0.0533	0.5125	0.2175	0.0439	0.0275	0.064	0.088	0.198	0.0541	0.8288	0.1832	0.0908	0.0699	0.3044	0.1101	0	0.0949	0.0665	0.0167	0.3287	0.094	0.3769	0.3726	1.6564	0.2871	0.3103	0.1531	0.0698	0.3422	1.0369	0.1911	0.4074	0.0338	0.0191	0.6608	0.6837	0.724	0.9424	1.2989	0.2604	0.8407
RASGRP3-AS1	0	0	0	0.1181	0.0922	0	0.1796	0.169	0	0	0.0542	0	0	0.0345	0.1629	0	0.0438	0	0.1484	0.294	0.3172	0.7122	0.214	0	0.0879	0.1795	0	0.4631	0.3722	0.1077	0.0779	0.4735	0.186	0.0437	0.4959	0.6033	0.0853	0.4258	0.1238	0.4537	0.2736	0.062	0.3058	0.2461	0	0.2936	0.4116	0.1406	0.2723
SKAP1-AS1	0	0	0	0.0775	0.0453	0	0	0.395	0	0.169	0.24	0.2448	0.0439	0.017	0.0401	0.0902	0	0.4867	0.292	0.3255	0.1338	0.4313	0.3509	0	0.0865	0.053	0	0.2278	0.0499	0.0353	0.1533	1.0094	0.3356	0.3225	0.7929	0.2226	0.042	0.675	0.0812	0.142	0.0539	0	0.129	0.7507	0.3382	0.3177	0.6751	0.2306	1.1166
AC027279.1	0	0.0083	0.1512	0.1646	0.0655	0.0688	0.1275	0.3234	0.0374	0.131	0.1411	0.101	0.0281	0.0273	0.2731	0.0434	0.0311	0.2118	0.199	0.2088	0.261	0.6138	0.1576	0.0409	0.1074	0.3173	0.0171	0.3434	0.347	0.2918	0.1045	0.5105	0.0881	0.1345	0.0929	0.1428	0.0235	0.3322	0.1791	0.4165	0.1123	0.0147	0.2275	0.4776	0.2425	0.1668	0.8986	0.1849	0.7986
AP002812.5	0.0931	0	0.13	0.1682	0.0438	0.0552	0.0568	0.2006	0.0205	0.1359	0.2058	0.0675	0.1693	0.0984	0.2513	0.1305	0.104	0.3354	0	0.3489	0.3227	0.5202	0.237	0.1846	0.1043	0.4091	0.0257	0.5715	0.4176	0.2728	0.0924	0.8991	0.0883	0.1452	0.3237	0.2506	0.2024	0.9882	0.098	0.4112	0.026	0.1766	1.0162	0.5841	0.4415	0.2508	1.0639	0.445	1.5083
AL023581.2	0.3601	0	0.6147	0.1928	0.5644	0.2493	0.1466	0.1294	0.1321	0.3506	0.1327	0.0871	0.2183	0.1481	0.5237	0.3928	0.1341	0.0865	0.0909	0.36	0.3329	0.1342	0.3494	0.1587	0.4304	0.6156	0.0663	0.3119	0.1657	0.3298	0.0238	1.2563	0	0.0268	0.3036	0.1385	0.0783	0.2607	0.2022	0.0758	0	0	0.107	0.1205	0.1238	0	0.084	0.3157	0.1112
AC087742.1	0	0	0.1667	0.0899	0.0211	0	0	0.0579	0	0	0	0	0	0.0316	0.2418	0.0419	0.06	0.1291	0	0	0.207	0.4254	0.2606	0	0.0803	0.1476	0.0494	0.1692	0.1854	0.1148	0.0534	0.5767	0.0566	0.0399	0.1133	0.1378	0.0195	0.1945	0.0377	0	0	0.0566	0.1397	0.4271	0.1293	0.0804	0.2089	0	0.1866
AL359697.1	0.2822	0.846	0.0525	0.204	0.2123	0.201	0.1034	0.3163	0.1491	0.1648	0.1248	0.1637	0.1026	0.0796	0.2814	0.0528	0.2018	0.1627	0.0855	0.127	0.2348	0.694	0.1643	0.0746	0.2277	0.3308	0.0312	0.9065	0.7013	0.1654	0.2018	2.0902	0.3213	0.2013	0.464	0.1737	0.3437	1.2532	0.3328	0.1662	0.3151	0.1071	0.6289	1.0486	0.163	0.4057	1.9226	0.2429	0.2091
AL590101.1	0.1101	0	0.1537	0.0884	0.1035	0.1306	0.1008	0.1186	0	0	0	0.0798	0	0.0194	0.0915	0.0515	0.0984	0	0	0.0825	0.0254	0.123	0	0.1455	0.1727	0.121	0.0304	0.052	0.019	0.1008	0.1093	0.0886	0.2437	0.2208	0.0348	0.127	0.2394	0.3188	0.2781	0.0695	0.1229	0.0696	0.3925	0.1658	0.1362	0.0989	0.3082	0.1316	0.4078
AL358072.1	0	0	0.2146	0.1388	0.1084	0.2052	0.0704	0.0994	0.1522	0	0	0.1254	0.1572	0.0406	0.0479	0.1616	0.0772	0.1661	0.0872	0	0.1332	0.3221	0.3354	0	0.1808	0.1688	0.0636	0.2722	0.2983	0.2744	0.2518	0.6494	0.2187	0.0514	0.4008	0.133	0.4511	0.3615	0.1456	0.2909	0.0643	0.1458	0.1027	0.2025	0.1902	0.1726	0.3226	0.2204	0.3202
AL365394.1	0	0.3595	0	0	0	0.0332	0.0342	0.0724	0	0.1961	0	0	0.0509	0	0	0.1047	0	0	0	0	0.0259	0	0	0	0.0251	0.0615	0	0	0	0	0.0222	0.9011	0.1062	0.025	0	0.1292	0	0.1351	0	0.0942	0	0.1062	0.0748	0.3091	0.1385	0.2011	0.0783	0.0535	0.0518
THUMPD3-AS1	0.7715	0.8968	0.8219	1.0635	0.5343	0.8353	0.6919	0.9484	0.6074	0.7592	0.6687	0.5545	0.4709	0.8058	0.9733	0.8059	0.5249	0.8618	1.026	0.7427	1.0796	1.5113	1.6588	0.648	1.056	1.3609	0.687	1.1837	1.4587	1.2593	0.896	2.602	0.7651	0.9545	1.4264	0.6498	1.043	2.3116	1.288	1.1158	0.9043	0.7451	2.8827	1.9405	1.5614	1.5113	7.9965	0.7129	2.1903
AC007038.1	0.2686	0.1917	0.4585	0.3596	0.2105	0.4517	0.2187	0.2509	0.0985	0.0523	0.1238	0.0325	0.0814	0.2682	0.186	0.1674	0.14	0.2582	0.4745	0.1343	0.207	0.3253	0.4886	0.0592	0.2408	0.492	0.0989	0.4442	0.4482	0.3937	0.7292	1.7301	0.2266	0.2395	1.0759	0.31	0.0974	0.886	0.2074	0.8666	0.175	0.1982	0.6785	0.5171	0.3879	0.724	3.0083	0.4282	1.6586
AC023632.2	0.1633	0.3997	0.076	0.089	0.0713	0.1523	0.0285	0.0704	0.0308	0.0886	0.1161	0.0677	0.1061	0.1521	0.1648	0.0873	0.1251	0.0673	0.1236	0.0787	0.2535	0.3195	0.1867	0.0926	0.1202	0.4359	0.1546	0.2921	0.2617	0.0855	0.1946	0.5635	0.1624	0.2236	0.1918	0.1526	0.0558	0.3266	0.1523	0.2111	0.1498	0.391	0.2964	0.5213	0.1348	0.1887	0.3865	0.251	0.4268
SNHG20	0.1796	0.3089	0.228	0.3935	0.1459	0.4328	0.3756	0.2933	0.5079	0.1971	0.1475	0.221	0.1881	0.3798	0.1764	0.3257	0.3794	0.2433	0.4367	0.3918	0.3397	0.5294	0.5742	0.3239	0.3366	0.3011	0.3727	0.4397	0.2818	0.3908	1.0075	0.7537	0.5475	0.4222	0.6437	0.4774	0.393	0.6436	0.6739	0.6779	0.3343	0.2926	0.5507	1.0358	0.5389	0.8313	1.2165	1.041	1.2552
AF117829.1	0.0828	0.1798	0.1478	0.1986	0.08	0.3249	0.1742	0.1398	0.1094	0.1303	0.3498	0.302	0.0795	0.7077	0.3919	0.1635	0.1737	0.0995	0.2368	0.1604	0.7487	0.7008	0.2712	0.1764	0.5145	0.9497	0.2629	0.9096	0.605	0.2023	0.6333	0.7297	0.2838	0.2174	0.1964	0.3416	0.2842	0.916	0.2597	0.392	0.4213	0.3841	0.933	0.3731	0.4897	0.2756	0.6924	0.4378	1.3145
U47924.1	0.1527	0	0	0.092	0.0718	0	0.2331	0.1645	0.0672	0	0	0	0	0	0	0.2141	0.1023	0.2201	0.2311	0.0572	0	0	0.2777	0	0.0342	0	0	0	0	0.2237	0.1819	1.1062	0	0.1021	0.3862	0	0.2988	0.1105	0.2572	0.0321	0	0.1448	0.2041	0.345	0.126	0.503	0.4631	0.073	0.2475
AL136980.1	0.183	0	0	0.245	0.0287	0.0724	0	0.0263	0	0.0713	0	0.0442	0	0.043	0.2028	0.057	0.0545	0	0.1847	0	0.0282	0.1364	0.0444	0	0.1367	0.2235	0	0.1441	0.1264	0.3353	0.0485	1.3754	0	0.0544	0	0.1878	0	0.2062	0.0257	0.2567	0.1363	0.1158	0.1088	0.1838	0.2266	0.1827	0.1993	0.2917	0.4521
AC004241.3	0.833	0.7547	0.4773	0.1544	0.452	0.1141	0.4696	0.3315	0.1128	0.1872	0.1772	0.5577	0.4662	0.1355	0.2663	0.8389	0.4868	0.1848	0.8732	0.0961	0.2962	0.1791	0.7927	0.0847	0.3446	0.3991	0.3538	0.0605	0.0885	0.2817	1.9092	4.1272	0.9729	0.7714	1.0942	0.0986	0.9198	0.5877	0.3778	1.9954	0.9661	0.5674	1.3995	1.6089	0.2644	2.303	2.0932	1.1031	1.5431
AL157700.1	0.1388	0.1486	0.28	0.2044	0.1305	0.0137	0.0283	0.0898	0.0917	0.1081	0.1535	0.1678	0	0.1957	0.5768	0.0649	0.1034	0.0667	0.035	0.1908	0.3957	0.5043	0.0337	0	0.3214	0.5	0.0255	0.9072	0.3753	0.5171	0.1287	0.298	0.0439	0.1135	0.1024	0.089	0.2818	0.0782	0.3313	0.7691	0.155	0.1317	0.5981	0.0581	0.2864	0.8315	0.8637	0.2434	0.8785
AL353622.1	0.1703	0.3283	0.2855	0.3352	0.3444	0.5054	0.5201	0.6535	0.135	0.4378	0.113	0.0988	0.2014	0.1681	0.1203	0.3663	0.2893	0.2456	0.2579	0.3193	0.1654	0.4475	0.7684	0.1577	0.084	0.1934	0.1129	0.1931	0.2528	0.3183	1.9758	1.9473	0.4849	0.486	0.4093	0.2621	0.4668	0.7153	0.3946	0.9318	0.1807	0.474	1.2755	1.129	0.6465	1.2345	0.6279	0.7493	3.1552
AL355312.2	0.0469	0.067	0.0291	0.1194	0.0441	0.0093	0.0765	0.054	0.1516	0.0914	0.0433	0.034	0.1565	0.1048	0.0975	0.1902	0.028	0.1579	0.0474	0.1056	0.0796	0.2099	0.0228	0.0621	0.1683	0.3497	0.0346	0.2218	0.3835	0.2523	0.1865	0.1764	0.0297	0.0628	0.1979	0.1565	0.0136	0.3777	0.1846	0.1317	0.201	0.0099	0.1116	0.1965	0.1098	0.1406	0.4966	0.2993	0.1304
AC100814.1	0.8508	1.822	0.7922	0.5553	0.5501	0.6943	1.0392	1.4213	0.398	0.5902	0.8233	0.6556	0.1451	0.4872	2.5411	0.3481	0.5466	0.5367	0.322	0.5982	3.0484	2.913	1.0447	0.2813	1.4061	2.4544	0.2936	2.1354	2.8451	1.1495	1.4999	2.9969	1.0092	0.7587	2.8586	0.3682	0.4626	2.2588	1.7246	1.186	1.3955	0.5717	2.6073	1.5487	1.2725	0.5415	2.9281	1.3223	1.3052
AC007881.4	0.2898	0.1552	0.3508	1.0826	0.2317	0.258	0.5841	0.6498	0.4721	0.2878	0.2564	0.3363	0.1054	0.1226	0.0482	0.4336	0.3368	2.6327	1.141	1.0433	0.1474	0.6157	0.5483	0.3066	0.1039	0.2336	0.096	0.4793	0.4102	0.9982	0.3569	0.7467	0.3301	0.4394	0.9165	0.5575	0.4791	1.525	0.293	0.4879	0.2751	0.11	1.1756	0.815	0.5142	0.9028	1.055	0.2772	1.4631
DLGAP4-AS1	0.1516	0	0.0588	0.1573	0.0713	0.195	0.0849	0.0763	0.0612	0.0295	0.1537	0.0825	0.0689	0.138	0.1523	0.189	0.0621	0.0911	0.3252	0.18	0.2921	0.5015	0.1563	0.0668	0.1869	0.5369	0.0837	0.7044	0.2573	0.1157	0.1506	0.7528	0.1119	0.1183	0.1758	0.1167	0.1759	0.6953	0.2874	0.2552	0.0776	0.1598	0.3379	0.9707	0.417	0.1968	0.1946	0.5075	0.4154
AC092645.2	0.0573	0.0526	0.1373	0.3322	0.0616	0.0826	0.12	0.233	0.1262	0.0718	0.0996	0.0653	0.0223	0.0548	0.1021	0.0842	0.0622	0.1771	0.2852	0.129	0.0454	0.1328	0.2801	0.0866	0.0624	0.09	0.0452	0.0813	0.1074	0.3931	0.218	0.91	0.2642	0.2228	0.4558	0.0819	0.228	0.2728	0.1587	0.3998	0.2744	0.1088	0.449	0.2838	0.2906	0.5396	0.3898	0.2428	0.6106
AC109809.1	0	0	0	0.0244	0	0.2165	0	0.2096	0	0	0	0	0	0.0428	0	0.1137	0.0543	0	0.092	0.0912	0.0843	0.2039	0.2654	0	0	0.2004	0.1343	0.201	0	0.0223	0.169	0.2936	0.0769	0.0542	0.4229	0	0.0264	0.1761	0.0768	0.1023	0	0	0.0813	0.2747	0.0251	0.0728	0.1135	0.1453	0.1126
AC087588.1	0.0778	1.1658	0	0.1249	0.3291	0.3231	0.6174	0.637	0.1027	0.4089	0.086	0.1692	0.2829	0.0822	0.1293	0.3636	0.1738	0.1121	0.1177	0.4082	0.0719	0.4347	0.1698	0.1028	0.6274	0.3703	0.4724	0.1837	0.2684	0.3134	0.4325	3.8819	0.984	1.2829	3.0985	0.1795	0.3383	2.1772	0.7533	0.7527	1.1724	1.2788	0.5199	1.3277	1.1551	2.7949	1.5968	1.19	0.5402
SEC24B-AS1	0.0673	0.1497	0.0723	0.1269	0.0414	0.0707	0.0759	0.0871	0.041	0.1059	0.0315	0.0789	0.0801	0.0913	0.0775	0.1017	0.1065	0.0373	0.0627	0.0699	0.079	0.194	0.1733	0.0548	0.0627	0.0569	0.0629	0.1174	0.0947	0.1214	0.072	0.3836	0.1114	0.1178	0.1539	0.0398	0.1194	0.135	0.1919	0.1482	0.1648	0.0491	0.1547	0.1534	0.1367	0.1768	0.0556	0.208	0.2374
NSMCE1-DT	0.0876	0.1783	0.0408	0.0528	0.0165	0.1092	0.1178	0.0642	0.0193	0.0614	0.0339	0.0064	0.0558	0.0432	0.0401	0.1147	0.0196	0.1264	0.0265	0.0789	0.1094	0.1764	0.1594	0	0.0471	0.0931	0.0484	0.1159	0.1361	0.0963	0.2507	0.2964	0.0998	0.1016	0.0831	0.1146	0.1334	0.1819	0.1034	0.0332	0.0245	0.1053	0.043	0.3345	0.1627	0.1942	0.1227	0.1173	0.2273
PTPRN2-AS1	0.5238	0.0449	0.039	0.0084	0.2759	0.6467	0.192	0.4426	0	0.4284	0.1622	0.6079	0.6288	0.4135	0.148	0.9405	0.7679	0.3928	1.047	0.5657	0.1356	0.1757	0.5794	0.9976	0.0751	0.238	0.5438	0.1485	0.0434	0	0.2497	0.8773	0.8882	0.6073	0.1855	0.4998	0.1367	0.5159	0.3089	0.2645	0.9477	1.1132	0.6818	0.0737	1.098	0.3012	0.176	0.2705	0.8928
KANSL1L-AS1	0.3154	0	0.1149	0.3139	0.0967	0.1302	0.134	0.266	0.0664	0.0481	0.1516	0.1492	0.0748	0.203	0.2279	0.2436	0.1042	0.1779	0.3322	0.1337	0.2346	0.4292	0.2794	0.1632	0.1291	0.3265	0.1817	0.46	0.213	0.412	0.365	0.8832	0.1214	0.1712	0.4076	0.2427	0.0596	0.6619	0.1559	0.5366	0.245	0.052	0.7396	0.2892	0.7015	0.3614	0.4479	0.3279	1.2065
AC024060.2	0.4024	0.8617	1.6234	2.1816	0.5991	1.194	0.8191	2.1105	0.9447	0.901	1.2607	0.6323	0.4879	0.4727	2.2015	0.8152	0.6593	1.1603	1.7261	1.0058	2.4803	2.924	1.8055	0.3547	1.6531	2.0636	0.6666	2.3762	2.9631	2.0394	0.9324	6.695	1.1879	1.794	3.5202	1.0836	1.8669	2.9134	1.2146	3.2735	2.2842	0.6362	4.0952	1.8521	1.8262	3.6153	15.0213	1.9241	5.0623
AC130324.1	0.1993	0.2561	0.1856	0.1761	0.15	0.142	0.633	0.4984	0.1229	0.2562	0.1323	0.1735	0.1088	0.0421	0.0331	0.1491	0.0713	0.0575	0.0604	0.3886	0.258	1.1142	0.1741	0.1582	0.1608	0.1752	0	0.3767	0.055	0.4382	0.3959	0.6419	0.5296	0.1777	0.7564	0.1227	0.3295	0.4811	0.2351	0.2013	0.0445	0.1261	0.1955	0.8408	0.3619	0.6925	0.8558	0.5147	0.7939
FTX	0.294	0.1596	0.6058	1.0275	0.2667	0.3467	0.4257	0.6252	0.3594	0.2237	0.3513	0.2836	0.1705	0.4306	0.7375	0.281	0.1998	0.2611	0.4355	0.3809	0.8742	0.9482	0.4064	0.2479	0.6188	1.1295	0.2372	1.0353	1.1149	0.8969	0.7334	0.4851	0.2783	0.5012	0.4221	0.4901	0.3318	1.1843	0.3638	0.7411	0.5566	0.3106	0.7025	0.2454	1.0314	0.7156	0.6846	0.5625	1.4394
AP003170.4	0.1131	0	0.1053	0.1589	0.1861	0.0336	0.4143	0.3168	0.0747	0	0.0313	0.082	0	0	0.0235	0.2115	0.0253	0.4891	0.1712	0.4239	0.0784	0.1896	0.0823	0.0748	0.076	0.1243	0.0937	0.2404	0.1756	0.1243	0.2246	0.6372	0.2861	0.2773	0.4648	0.0435	0.2213	0.4639	0.1905	0.4044	0.5366	0	0.252	0.511	0.1633	0.1693	0.3166	0.1622	0.1309
AP001412.1	0.0464	0.0497	0	0.0559	0.0655	0.1652	0.0567	0.02	0.0613	0	0	0	0.0422	0.0164	0.0386	0.2169	0.1866	0.0669	0	0.0696	0	0.1297	0.2701	0	0.0832	0	0.1025	0.0658	0.032	0.085	0.2212	0.2988	0.2055	0.1862	0.2054	0.0357	0.1211	0.112	0.0195	0.0781	0	0.088	0.062	0.7689	0.0191	0.1668	0.1949	0.1775	0.1719
AL136531.1	0.2761	0.6651	0.7069	0.3881	0.1623	0.1229	0.1265	0.5653	0.0608	0.4435	0.2671	0.0501	0.0628	0.2432	0.5162	0.0645	0.1851	0.6966	0.209	0.8281	0.702	1.6204	0.3515	0.1825	0.3712	1.2894	0.1143	1.4673	0.6909	0.5058	1.2064	1.0002	0.262	0.677	0.4365	0.4248	0.4503	3.3649	0.9012	0.8423	1.0791	0.2182	1.1383	2.1834	1.0251	0.7855	1.2561	0.9571	2.0456
AC048341.1	0.061	0.0612	0.1597	0.1561	0.0824	0.1402	0.1001	0.1643	0.0822	0.0824	0.059	0.0774	0.0624	0.1128	0.1077	0.1283	0.1226	0.1374	0.1039	0.1572	0.2449	0.4239	0.2302	0.0857	0.1776	0.3169	0.061	0.3349	0.1842	0.31	0.5087	0.5768	0.1422	0.1342	0.1856	0.1789	0.2918	0.5408	0.2055	0.5452	0.0787	0.1784	0.5572	0.6028	0.445	0.1849	0.3183	0.3134	0.8524
AC018865.2	0	0	0	0	0.0038	0	0	0.0209	0.0036	0	0.0089	0	0	0	0.0101	0	0	0	0	0	0.0037	0.0045	0	0	0	0	0	0.0076	0	0.003	0	0.3636	0.051	0.0108	0	0	0.007	0.1518	0.0102	0.6312	0.0135	0	0	0.9962	0.1531	1.1159	0	1.1916	0
AC243829.4	0	0	0.0904	0.0156	0.0183	0.0807	0.0356	0.1507	0	0.0794	0.0752	0.0141	0.0177	0.0411	0.0081	0.0363	0.0694	0	0.0588	0.1747	0.0269	0.0977	0.1696	0.0257	0	0.0996	0.1501	0.0183	0.0201	0.0142	0.0849	0.7817	0.6265	0.2597	0.1965	0.0299	0.0084	0.0844	0.0491	0.049	0.4771	0.0983	0.026	0.039	0.1843	0.1977	0.0091	0.3343	0.2068
AL390067.1	0.0199	0.1066	0.0371	0.032	0.0749	0.0709	0	0.0429	0.0088	0.0582	0.055	0	0.0543	0.014	0.0165	0	0.0089	0.0287	0.0301	0.0746	0.0644	0.1002	0.0435	0	0.0178	0.0073	0	0.0376	0.0962	0.0584	0.087	0.6412	0.1134	0.071	0.1007	0	0.1386	0.0961	0.1342	0	0.0111	0.063	0.0976	0.9997	0.0986	0.0954	0.1579	0.219	0.1844
AC084871.3	0	0	0.0392	0.0507	0.0099	0.0749	0.0771	0.0453	0.0093	0.0246	0.0116	0.0305	0.0191	0.0297	0.0699	0.0983	0.0282	0	0.0318	0.0158	0.0097	0.047	0.1071	0.0556	0.0094	0.0385	0.0348	0.0994	0.0218	0.0154	0.0167	0.6097	0.0931	0.1219	0.0133	0.0647	0.0732	0.2741	0.1329	0.0443	0.2936	0.0798	0.0469	0.1056	0.5554	0.0882	0.0393	0.4023	0.0487
AC093157.1	0.0873	0.3451	0.2188	0.213	0.0537	0.269	0.2481	0.1853	0.1434	0.1	0.1002	0.1583	0.1404	0.1077	0.1325	0.1601	0.168	0.1355	0.244	0.1888	0.2018	0.2289	0.3713	0.1287	0.0813	0.2152	0.1539	0.1808	0.1634	0.198	0.1574	0.7298	0.3101	0.1632	0.4268	0.1162	0.9361	0.5785	0.4242	0.3588	0.3168	0.2909	0.7317	0.3759	0.3518	0.4102	0.6455	0.3179	0.4011
AL159169.2	0.1566	0.1398	0.2917	0.5557	0.2332	0.1394	0.3348	0.529	0.0919	0.0763	0.101	0.2651	0.0712	0.23	0.358	0.2929	0.1983	0.0753	0.1581	0.2545	1.0741	0.4232	1.1588	0.1036	0.3042	0.7268	0.1874	0.3577	0.3785	0.4687	0.197	0.2522	0.0661	0.1397	0.7925	0.2009	0.1703	0.315	0.3079	0.4944	0.1458	0.033	0.3956	0.839	0.3016	0.8444	0.5604	0.3995	0.4111
AC012065.2	0.1509	0	0	0.0606	0.1065	0.1791	0	0.0651	0.0997	0.2204	0.0417	0.2189	0.0686	0.1596	0.4704	0	0.0674	0.1088	0	0.1698	0.5582	1.1811	0.3295	0.1996	0.7779	0.9123	0.1667	0.1783	0.4949	0.2212	2.818	0.4861	0.0477	0.0673	0.7636	0	0.3939	0.5464	0.1907	0.2223	0.295	0	0.2691	0.0379	0.4048	0.3164	0.4226	0.1443	0.1398
PRKCZ-AS1	0.363	0.1023	0.3913	0.821	0.4312	0.3855	0.7934	2.1168	0.5551	0.346	0.6233	0.485	0.3996	1.3264	1.3258	0.5895	0.3074	0.4132	0.6942	0.3868	1.6605	1.6233	0.6673	1.0864	1.5327	1.9387	0.4958	1.5615	2.2621	0.749	0.2808	0.523	0.2901	0.903	1.4379	1.1172	0.5152	1.3372	0.6759	0.9889	0.2454	0.8337	1.5754	0.7675	1.2612	1.5106	1.1323	0.7491	2.2562
AL390208.1	0	0.0551	0.0479	0.1653	0.0242	0.2442	0.3456	0.5323	0.0679	0.1503	0.0853	0.0746	0	0.4713	0.2993	0.0481	0.023	0.2967	0.1558	0.1157	0.5232	0.8339	0.2246	0.068	0.2075	0.3769	0.1136	0.5833	0.2308	0.2639	0.2452	0.1657	0.0651	0.0917	0.1952	0.0792	0.2461	0.0993	0.26	0.1732	0.2011	0.0651	0.2752	0.1808	0.2547	0.832	0.144	0.8856	1.072
AL161756.3	0.064	0	0	0.0578	0.015	0.038	0.0195	0	0.0211	0.028	0.0088	0.0116	0	0.0338	0.1064	0.0449	0.0071	0.0923	0.0484	0.024	0.1183	0.1699	0.0815	0.0212	0.0932	0.0469	0.0353	0.1511	0.0883	0.041	0.0763	0.7727	0.1012	0.0785	0.0506	0.0123	0.0417	0.1004	0.0674	0.0269	0	0.0405	0.0713	0.4097	0.0924	0.0862	0.112	0.13	0.2445
AC010761.1	0.479	0.3157	0.5147	0.666	0.2426	0.5249	0.5851	0.2542	0.438	0.1292	0.0611	0.294	0.2346	0.3896	0.49	0.4824	0.28	0.2125	0.2232	0.5527	0.3067	0.5768	1.4748	0.0975	0.2973	0.27	0.2035	0.3656	0.1781	0.7021	0.4538	1.1274	0.3963	0.9037	1.9344	0.3686	0.6251	1.2807	1.0089	0.8219	0.6996	0.3496	1.0841	4.6262	0.9122	1.6555	1.9088	0.7753	1.553
RAD51-AS1	0.4581	0.5786	1.4548	1.7552	0.7954	0.9064	1.2627	2.3905	0.7913	0.6657	1.1173	0.9543	0.4487	1.122	1.2497	1.5599	0.9083	1.0332	1.7075	1.2774	1.7379	2.2655	2.4705	0.7146	1.6059	1.9753	0.8433	2.2644	1.5045	1.9499	1.4141	2.0808	1.0925	1.3357	2.0432	0.9943	1.4002	3.0225	1.1776	2.5607	0.7478	0.5944	3.2308	2.46	2.1618	4.011	2.1106	1.4213	5.7886
AC074117.1	1	0.3743	0.7684	1.0295	1.1185	0.6339	0.9132	1.1595	0.9019	0.692	0.4778	0.6549	0.5828	0.7391	0.5043	0.9624	0.8548	0.532	0.588	0.8519	0.7406	1.0041	1.1022	0.8988	0.5527	0.875	0.9061	0.711	0.5262	1.1811	1.0415	0.8599	1.4435	1.329	1.0193	0.6201	2.4327	2.8355	2.7972	1.8754	1.1602	1.6764	2.7179	5.2657	2.2273	3.0999	2.0978	4.8426	2.7249
SNHG1	1.9526	5.656	6.6897	5.9589	1.5891	9.0731	3.8885	2.968	4.7022	1.6477	2.7777	2.8869	1.2825	2.979	2.6665	4.8145	3.8673	2.1416	4.3463	2.647	4.3902	3.8016	12.3871	1.6222	3.0893	2.7237	4.2116	3.3707	3.1253	7.714	5.6986	12.8053	10.606	6.4479	12.1224	3.647	11.0346	6.6544	3.223	11.3808	3.737	7.0508	13.4908	14.9972	3.6392	14.4507	19.7585	6.9273	9.012
AC124290.2	0	0	0	0	0	0	0	0.0323	0	0	0	0	0	0	0	0	0	0	0.1135	0	0	0.0838	0	0	0	0	0	0.0354	0	0	0	1.0862	0.0948	0	0.237	0	0.0326	0.0362	0	0.0946	0	0	0	0.4893	0	0	0	0.2509	0.0694
AL117382.2	2.8771	0	0	0	2.1259	0	0.9037	4.1464	0	1.3446	0.1818	0.3577	0.8223	0.0869	0.1708	1.3836	0.1102	0.8297	0.3734	0.1849	0	0.1838	0	0.6523	0	0	0.1816	0.0777	0	0	0.5225	0.9266	0.156	0.7697	0.208	0.0633	0.5364	0.7143	0.2424	0.2076	0	0.4159	0.8794	0.4954	0.5766	0.3447	0.4603	0.7469	1.9416
AL121890.5	0	0	0	0.0875	0	0.194	0	0.1409	0	0.0637	0.1205	0.2371	0	0.3456	0.0453	0	0.0974	0.4714	0.165	0	0.2015	0.6701	0.2379	0	0	0.1597	0.0602	0.103	0.1505	0.1996	0.1732	0.1755	0.1379	0	0.2757	0	0.0948	0.1578	0	0.321	0	0.1378	0.2914	0.9303	0.2698	0	1.1696	0.3127	0.4037
AC126118.1	0	0	0	0.4449	0.0496	0.3131	0.0644	0.1365	0.1858	0.0616	0	0	0	0	0.0658	0.148	0.0236	0	0.0799	0	0.0732	0.9141	0.1535	0.1395	0.4019	0.0386	0.0291	0.1994	0.3096	0.4639	0.2515	0.4247	0.1669	0.0235	0.5004	0	0.0918	0.4074	0.2	0.333	0.0295	0	0.0941	0.4768	0.1524	0.1896	1.3293	0.4036	0.6108
AC023511.1	0	0.3727	0	0	0	1.1363	0.0709	0	0	0.1356	0.2887	0.2946	0.1055	0.5929	0.0482	0.5425	0.4926	0.9202	0.6149	1.3488	0	0.3243	1.5198	0.3836	0.208	0.5101	1.1213	0.1096	0.4406	0.0638	0	0.2803	0.0734	0	0	0	0	1.0922	3.4944	0	0.0324	0	0.0517	0.641	0	0	0	0	0.0269
AC011481.1	0	0	0	0.1106	0.1295	0.2723	0.3363	0.0791	0.1212	0.2144	0.0507	0	0.0835	0	0.1907	0	0.123	0	0.1389	0.2753	0.2546	0.6669	0.4007	0.1214	0.1645	0.4034	0.1013	0.2168	0.1901	0.1681	0.2917	0.8866	0.1161	0.1637	0.1741	0.0706	0.4391	0.3544	0.2319	0.0772	0.3075	0.1161	0.2863	1.1981	0.1515	0.2199	1.0706	0.0878	0.765
MIR194-2HG	6.7672	0.4377	0	0.0036	5.873	0.5176	5.6975	7.4916	0	4.8023	0.1607	0.8169	2.2387	0.493	0.7663	6.5829	0.8647	1.074	2.3243	1.3897	0.0378	0.0559	0.965	1.4415	0	0.0133	0.9781	0.6051	0.0909	0.0067	0.4763	2.077	1.0861	2.1304	3.1827	1.3	4.0975	2.0258	1.3506	1.7545	0.6594	4.4753	5.377	2.2488	2.6423	3.5477	6.4729	3.3056	2.6082
AC022306.2	0.9216	0.7676	0.7151	0.8843	1.1075	0.6989	1.0632	1.2362	0.541	1.5853	0.3964	0.6685	0.4191	0.4331	1.2128	1.197	0.5263	1.8456	0.5427	0.9215	2.1305	1.8032	1.5276	0.2708	0.7114	1.4255	0.1979	1.4031	0.5833	0.9005	1.2815	2.5559	0.6479	0.2055	1.1982	0.3152	1.1136	0.8404	1.1646	1.0773	1.5439	0.9715	1.8258	1.0542	0.6127	0.7054	1.1947	0.9304	1.731
LINC00957	0.5515	0.7218	0.5934	1.2651	0.9163	1.7385	0.5165	0.6235	1.3273	0.6802	1.0572	1.0845	0.8248	1.9998	1.864	0.8137	0.8818	0.9012	1.7072	0.8823	1.7338	1.4935	1.2575	1.1345	2.1808	2.0877	0.9949	1.5229	1.5146	0.7095	0.2775	0.4934	0.7211	0.2787	0.4418	1.6692	0.3039	1.6684	0.2426	0.392	0.1779	0.3643	0.3059	1.1447	1.0316	0.2349	0.2459	0.4337	0.403
AP001372.2	1.3155	4.7952	1.3486	1.7719	3.2242	1.6168	1.7449	2.4405	1.211	0.8617	1.2638	1.3686	1.8731	1.7749	1.5296	1.0438	1.8826	1.4178	0.7243	1.6941	1.5666	1.6639	1.8662	0.8611	0.7921	1.6259	2.5242	1.2368	1	1.2757	7.5544	7.7888	2.2531	3.0514	3.0927	1.3701	2.3353	1.5395	2.4739	1.5434	2.5822	2.1095	8.174	2.3889	2.4563	1.2577	6.3252	1.0294	9.1018
AC100821.2	0.1506	0	0.2103	0.4233	0.0708	0.1787	0.092	0.1623	0.232	0.044	0	0	0.0685	0.0265	0.1251	0.1408	0	0	0	0.2258	0.0696	0.463	0.0548	0	0.2362	0.4413	0.0832	0.4624	0.1299	0.2483	0.2393	1.3336	0.1905	0.0671	0.5238	0.1159	0.0655	0.5815	0.222	0.6654	0.2102	0.0476	0.2014	0.4915	0.466	0.9922	0.2108	0.324	0.5579
TMPO-AS1	0.3849	0.7608	0.827	0.329	0.4408	1.1772	0.7172	0.8764	0.5126	0.4035	0.1964	0.4151	0.5026	0.2887	0.0902	0.7013	0.7145	0.7114	1.016	0.8807	0.1414	0.331	0.8761	0.6656	0.0796	0.094	0.9645	0.2844	0.1737	0.6725	1.0468	3.3529	0.7991	0.4972	1.0735	0.243	0.7941	1.1528	0.6609	0.9136	0.8486	1.5666	1.1437	3.0724	0.4357	1.6729	2.6618	1.1043	1.403
AC008915.2	0.5264	1.6556	0.3676	0.0793	0.6342	0.4491	0.6429	0.3688	0.0724	0.5958	0.2365	0.3579	0.3889	0.2435	0.3554	0.7383	0.4852	0.2372	0.7472	0.5428	0.289	0.5333	0.5745	0.3915	0.118	0.3615	0.4723	0.171	0.1476	0.1085	0.8103	1.4303	0.4163	0.4987	1.29	0.2025	0.5438	0.5399	1.0254	0.6645	0.147	0.6658	0.4106	1.1399	0.3936	0.1971	1.0439	0.6922	0.7922
AC068790.5	0.1866	0	0.0869	0.3748	0.3949	0.4431	0.342	0.6035	0.1232	0.2726	0.1032	0.203	0.2546	0.3289	0.4653	0.2618	0.1668	0.8073	0.4239	0.2099	0.2157	0.4173	0.3395	0.1234	0.0418	0.8888	0	0.8377	0.2899	0.3077	0.3707	1.5027	0.5904	0.6657	0.5902	0.2872	0.2436	1.7568	0.2358	0.7461	0.3648	0.1771	0.7903	1.6401	0.8086	0.4472	0.7839	0.5801	1.7719
RBM38-AS1	0.1322	0	0.1407	0.3414	0.0533	0.3475	0.1269	0.1629	0.1081	0.0662	0.1044	0.2603	0.0687	0.1997	0.3767	0.2119	0.1097	0.0817	0.3146	0.2125	0.358	0.6651	0.4673	0.1998	0.5502	0.4982	0.1147	0.5711	0.4303	0.1592	0.1951	0.7299	0.1673	0.2274	0.1314	0.436	0.2958	0.2826	0.2466	0.3338	0.0633	0.2389	0.3452	0.3509	0.3507	0.5883	0.2115	0.4426	1.0584
AL132657.2	0	0	0	0.1115	0	0	0	0.2394	0	0.1081	0	0	0	0	0.1923	0	0	0	0	0	0.2995	0.3621	0	0	0.0829	0.0678	0	0.3935	0.4472	0.1017	0.1103	0.894	0.2927	0	0.117	0	0	0.134	0.1949	0.0779	0	0	0.33	0.8829	0.3054	0.0554	0.1295	0.3983	0.3428
RPP38-DT	0.0387	0	0.018	0.0155	0.0273	0.0459	0.0708	0.05	0.0425	0.0113	0.0214	0.0701	0.123	0.0409	0.0321	0.0542	0.0605	0	0	0.029	0	0.1621	0.0422	0	0	0.0566	0.0213	0	0.0133	0.0991	0.1382	0.249	0.0978	0.0776	0.1345	0.0297	0.0504	0.1399	0.0814	0.0895	0.0648	0.0489	0.2671	0.3397	0.0399	0.0926	0.2345	0.1109	0.367
AL121832.2	2.2812	2.4958	0.7388	0.8963	1.4225	2.3253	1.6961	1.0476	1.0916	1.2458	1.0969	0.8273	0.8118	1.171	1.1953	2.5506	1.1968	1.7876	1.2765	1.4504	1.6737	1.2475	1.2991	1.1805	1.0891	1.6169	0.9037	0.9841	2.294	1.6717	1.3397	3.9928	5.4593	1.3931	2.1642	1.3737	2.5024	6.296	4.9714	2.8591	0.9969	2.7288	2.6085	7.1224	1.8211	3.743	3.1243	5.7628	3.5599
AL034550.3	0.2016	0.024	0	0.054	0.2106	0.0399	0.301	0.1352	0.0099	0.0916	0.0867	0.065	0.0407	0.1105	0.1768	0.1257	0.04	0	0.1357	0.1176	0.1036	0.1503	0.0489	0.0592	0.0502	0.1887	0.0371	0.1799	0.1469	0.0082	0.1068	0.1803	0.0992	0.1099	0.1842	0.0517	0.1559	0.1622	0.0755	0	0.0375	0.4675	0.1997	0.7086	0.1017	0.0671	0.8467	0.2356	0.2697
STX18-AS1	0.1074	0.0733	0.1377	0.1944	0.0849	0.1238	0.1702	0.1725	0.0994	0.0573	0.074	0.0756	0.1076	0.1037	0.0815	0.1077	0.1231	0.0987	0.1178	0.1272	0.0964	0.1157	0.1325	0.1626	0.0809	0.1004	0.1109	0.1375	0.1144	0.1722	0.2189	0.4888	0.196	0.2151	0.1575	0.1317	0.2275	0.4328	0.1167	0.2358	0.206	0.3406	0.34	0.3142	0.413	0.207	0.1896	0.2494	0.3439
C8orf44	0.3438	0.3682	0.5172	0.8339	0.3545	0.5337	0.5654	0.9236	0.326	0.2781	0.2633	0.211	0.1924	0.3729	0.5605	0.4452	0.2837	0.0953	0.5807	0.2975	0.8499	1.0276	0.4908	0.3498	0.4742	0.8769	0.409	0.7373	0.8445	0.7608	0.993	1.0222	0.5689	0.8609	0.828	0.407	0.2416	1.7683	1.075	1.5193	0.4578	1.2128	1.6329	1.3083	1.135	1.9329	0.9998	0.7146	2.2477
MIR17HG	0.1229	0.047	0.049	0.275	0.0289	0.1407	0.1501	0.1287	0.1005	0.1538	0.0728	0.0637	0.0399	0.198	0.1787	0.2791	0.0785	0.0633	0.2525	0.0987	0.0893	0.0491	0.3832	0.0813	0.0866	0.1318	0.0485	0.1493	0.1515	0.3088	0.1604	1.1732	0.161	0.1879	0.272	0.0338	0.3742	0.3517	0.1331	0.4543	0.0931	0.1221	1.0916	0.9786	0.5288	1.5669	1.7655	0.2015	0.5488
AL049612.1	0.2864	0.0511	0	0	0.2693	0.17	0	0.1441	0.021	0.1673	0	0.0692	0.1302	0.0505	0.119	0.2232	0	0	0.1446	0	0.1765	0.2135	0.0347	0	0.107	0.1399	0.0264	0.3157	0.1813	0.0175	0.0948	0.0769	0.0604	0.0213	0.0604	0.2571	0.0415	0.5069	0.0402	0.1607	0	0.3019	0.1915	0.9109	0.197	0.0572	1.3366	0.7533	0.3095
AL158063.1	0	0.1324	0	0.1986	0.0872	0	0	0.2132	0.1088	0	0.0342	0	0	0.0218	0.1284	0.1156	0.0829	0	0.1872	0.0927	0.0286	0.38	0	0	0.0554	0.1811	0	0.0876	0.1067	0.1132	0	0.2986	0.3128	0.0551	0.0782	0	0.3226	0.2088	0.0781	0.078	0.4141	0.1173	0.2755	0.0931	0.0765	0.4443	1.1537	0.0296	0.4293
AC096642.1	0	0.0271	0.177	0.1069	0.0358	0.0677	0.0464	0.1366	0.0335	0.0444	0.0771	0.0552	0	0.0447	0.079	0.0237	0.0057	0.0183	0.0192	0.019	0.1289	0.2125	0.083	0	0.0682	0.13	0.014	0.1317	0.1444	0.0743	0.1712	0.2653	0.016	0.0848	0.008	0.1463	0.1433	0.2875	0.3096	0.1547	0	0.024	0.096	0.5728	0.0889	0.1746	0.3785	0.0485	0.4167
AC004895.1	0	0	0	0	0.0128	0.0484	0.0664	0.0117	0.012	0.0159	0.0301	0	0.0247	0.0096	0.0339	0.0254	0.0486	0.1567	0.0411	0.0408	0.0628	0.6532	0.1582	0.0359	0.0853	0.01	0.015	0.1669	0.0375	0.0498	0.0648	0.7439	0.3439	0.0969	0.0688	0.0209	0.0236	0.3542	0.0114	0.0343	0	0.1031	0.0848	0.7779	0.0673	0.0326	0.1268	0.2599	0.1259
[truncated: 324 more columns]
