# Supplementary material for: Identification of cuproptosis-associated IncRNAs signature and establishment of a novel nomogram for prognosis of stomach adenocarcinoma
Source: Front Genet. 2022 Sep 9;13:982888. doi: 10.3389/fgene.2022.982888 (PMC9504471; doi:10.3389/fgene.2022.982888)
Supplement: Supplementary file 3 [file DataSheet2.zip]

Archive with 181 entries (157 files):
- Raw Data2/C-index/
- Raw Data2/C-index/C-index.pdf
- Raw Data2/C-index/C-index.R
- Raw Data2/C-index/clinical.txt
- Raw Data2/C-index/risk.all.txt
- Raw Data2/cliGroupSur/
- Raw Data2/cliGroupSur/cliGroupSur.R
- Raw Data2/cliGroupSur/clinical.txt
- Raw Data2/cliGroupSur/clinical.xls
- Raw Data2/cliGroupSur/risk.all.txt
- Raw Data2/cliGroupSur/survival.Stage_Stage I-II.pdf
- Raw Data2/cliGroupSur/survival.Stage_Stage III-IV.pdf
- Raw Data2/cliStat/
- Raw Data2/cliStat/clinical.txt
- Raw Data2/cliStat/clinical.xls
- Raw Data2/cliStat/cliStat.R
- Raw Data2/cliStat/cliStat.result.xls
- Raw Data2/cliStat/data.test.txt
- Raw Data2/cliStat/data.train.txt
- Raw Data2/corplot/
- Raw Data2/corplot/cor.pdf
- Raw Data2/corplot/corplot.R
- Raw Data2/corplot/cuproptosisExp.txt
- Raw Data2/corplot/cuproptosisLncExp.txt
- Raw Data2/corplot/risk.all.txt
- Raw Data2/DCA/
- Raw Data2/DCA/clinical.txt
- Raw Data2/DCA/clinical.xls
- Raw Data2/DCA/DCA.pdf
- Raw Data2/DCA/DCA.R
- Raw Data2/DCA/risk.all.txt
- Raw Data2/ggalluvial/
- Raw Data2/ggalluvial/corResult.txt
- Raw Data2/ggalluvial/ggalluvial.pdf
- Raw Data2/ggalluvial/ggalluvial.R
- Raw Data2/GO/
- Raw Data2/GO/barplot.color.pdf
- Raw Data2/GO/barplot.pdf
- Raw Data2/GO/bubble.pdf
- Raw Data2/GO/GO.circlize.pdf
- Raw Data2/GO/GO.R
- Raw Data2/GO/GO.txt
- Raw Data2/GO/riskDiff.txt
- Raw Data2/immFunction/
- Raw Data2/immFunction/immFunction.R
- Raw Data2/immFunction/immFunctionheatmap.pdf
- Raw Data2/immFunction/immFunScore.txt
- Raw Data2/immFunction/immune.gmt
- Raw Data2/immFunction/risk.all.txt
- Raw Data2/indep/
- Raw Data2/indep/all.multiCox.pdf
- Raw Data2/indep/all.multiCox.txt
- Raw Data2/indep/all.uniCox.pdf
- Raw Data2/indep/all.uniCox.txt
- Raw Data2/indep/clinical.txt
- Raw Data2/indep/clinical.xls
- Raw Data2/indep/indep.R
- Raw Data2/indep/risk.all.txt
- Raw Data2/KEGG/
- Raw Data2/KEGG/barplot.pdf
- Raw Data2/KEGG/bubble.pdf
- Raw Data2/KEGG/KEGG.circlize.pdf
- Raw Data2/KEGG/KEGG.R
- Raw Data2/KEGG/KEGG.txt
- Raw Data2/KEGG/riskDiff.txt
- Raw Data2/maftools/
- Raw Data2/maftools/ann.txt
- Raw Data2/maftools/geneMut.txt
- Raw Data2/maftools/high.maf
- Raw Data2/maftools/highmaftools.pdf
- Raw Data2/maftools/low.maf
- Raw Data2/maftools/lowmaftools.pdf
- Raw Data2/maftools/maftools.R
- Raw Data2/maftools/risk.all.txt
- Raw Data2/mergeTime/
- Raw Data2/mergeTime/clinical.xls
- Raw Data2/mergeTime/expTime.txt
- Raw Data2/mergeTime/mergeTime.R
- Raw Data2/mergeTime/time.txt
- Raw Data2/model/
- Raw Data2/model/cvfit.pdf
- Raw Data2/model/data.test.txt
- Raw Data2/model/data.train.txt
- Raw Data2/model/expTime.txt
- Raw Data2/model/geneCoef.txt
- Raw Data2/model/lambda.pdf
- Raw Data2/model/model.R
- Raw Data2/model/risk.all.txt
- Raw Data2/model/risk.test.txt
- Raw Data2/model/risk.train.txt
- Raw Data2/model/uni.foreast.pdf
- Raw Data2/model/uni.SigExp.txt
- Raw Data2/model/uni.trainCox.txt
- Raw Data2/Nomo/
- Raw Data2/Nomo/calibration.pdf
- Raw Data2/Nomo/clinical.txt
- Raw Data2/Nomo/Nomo.pdf
- Raw Data2/Nomo/Nomo.R
- Raw Data2/Nomo/nomoRisk.txt
- Raw Data2/Nomo/risk.all.txt
- Raw Data2/PCA/
- Raw Data2/PCA/cuproptosisExp.txt
- Raw Data2/PCA/cuproptosisLncExp.txt
- Raw Data2/PCA/PCA.allGene.pdf
- Raw Data2/PCA/PCA.cuproptosisGene.pdf
- Raw Data2/PCA/PCA.cuproptosisLncRNA.pdf
- Raw Data2/PCA/PCA.R
- Raw Data2/PCA/PCA.riskLnc.pdf
- Raw Data2/PCA/risk.all.txt
- Raw Data2/pRRophetic/
- Raw Data2/pRRophetic/Cor.AZD8055.pdf
- Raw Data2/pRRophetic/Cor.BEZ235.pdf
- Raw Data2/pRRophetic/Cor.CGP-60474.pdf
- Raw Data2/pRRophetic/Cor.Dasatinib.pdf
- Raw Data2/pRRophetic/Cor.HG-6-64-1.pdf
- Raw Data2/pRRophetic/Cor.Pazopanib.pdf
- Raw Data2/pRRophetic/Cor.PD-173074.pdf
- Raw Data2/pRRophetic/Cor.TGX221.pdf
- Raw Data2/pRRophetic/durgSenstivity.AZD8055.pdf
- Raw Data2/pRRophetic/durgSenstivity.BEZ235.pdf
- Raw Data2/pRRophetic/durgSenstivity.CGP-60474.pdf
- Raw Data2/pRRophetic/durgSenstivity.Dasatinib.pdf
- Raw Data2/pRRophetic/durgSenstivity.HG-6-64-1.pdf
- Raw Data2/pRRophetic/durgSenstivity.Pazopanib.pdf
- Raw Data2/pRRophetic/durgSenstivity.PD-173074.pdf
- Raw Data2/pRRophetic/durgSenstivity.TGX221.pdf
- Raw Data2/pRRophetic/pRRophetic.R
- Raw Data2/riskDiff/
- Raw Data2/riskDiff/risk.all.txt
- Raw Data2/riskDiff/riskDiff.R
- Raw Data2/riskDiff/riskDiff.txt
- Raw Data2/riskPlot/
- Raw Data2/riskPlot/all.heatmap.pdf
- Raw Data2/riskPlot/all.riskScore.pdf
- Raw Data2/riskPlot/all.survStat.pdf
- Raw Data2/riskPlot/risk.all.txt
- Raw Data2/riskPlot/risk.test.txt
- Raw Data2/riskPlot/risk.train.txt
- Raw Data2/riskPlot/riskPlot.R
- Raw Data2/riskPlot/test.heatmap.pdf
- Raw Data2/riskPlot/test.riskScore.pdf
- Raw Data2/riskPlot/test.survStat.pdf
- Raw Data2/riskPlot/train.heatmap.pdf
- Raw Data2/riskPlot/train.riskScore.pdf
- Raw Data2/riskPlot/train.survStat.pdf
- Raw Data2/riskTMB/
- Raw Data2/riskTMB/risk.all.txt
- Raw Data2/riskTMB/riskTMB.pdf
- Raw Data2/riskTMB/riskTMB.R
- Raw Data2/riskTMB/TMB.txt
- Raw Data2/ROC/
- Raw Data2/ROC/clinical.txt
- Raw Data2/ROC/cliROC.pdf
- Raw Data2/ROC/risk.all.txt
- Raw Data2/ROC/ROC.pdf
- Raw Data2/ROC/ROC.R
- Raw Data2/survival/
- Raw Data2/survival/risk.all.txt
- Raw Data2/survival/risk.test.txt
- Raw Data2/survival/risk.train.txt
- Raw Data2/survival/surv.all.pdf
- Raw Data2/survival/surv.test.pdf
- Raw Data2/survival/surv.train.pdf
- Raw Data2/survival/survial.R
- Raw Data2/TIDE/
- Raw Data2/TIDE/risk.all.txt
- Raw Data2/TIDE/TIDE.csv
- Raw Data2/TIDE/TIDE.pdf
- Raw Data2/TIDE/TIDE.R
- Raw Data2/TIDE/TIDE.txt
- Raw Data2/TMB/
- Raw Data2/TMB/geneMut.txt
- Raw Data2/TMB/mutMatrix.txt
- Raw Data2/TMB/TMB.pl
- Raw Data2/TMB/TMB.txt
- Raw Data2/tmbSur/
- Raw Data2/tmbSur/risk.all.txt
- Raw Data2/tmbSur/TMB.survival.pdf
- Raw Data2/tmbSur/TMB.txt
- Raw Data2/tmbSur/TMB-risk.survival.pdf
- Raw Data2/tmbSur/tmbSur.R
