# Supplementary material for: Identification of cuproptosis-associated IncRNAs signature and establishment of a novel nomogram for prognosis of stomach adenocarcinoma
Source: Front Genet. 2022 Sep 9;13:982888. doi: 10.3389/fgene.2022.982888 (PMC9504471; doi:10.3389/fgene.2022.982888)
Supplement: Supplementary file 3 [file DataSheet2.zip › Raw Data2/C-index/C-index.R]

######Video source: https://ke.biowolf.cn
######ÉúÐÅ×ÔÑ§Íø: https://www.biowolf.cn/
######Î¢ÐÅ¹«ÖÚºÅ£ºbiowolf_cn
######ºÏ×÷ÓÊÏä£ºbiowolf@foxmail.com
######´ðÒÉÎ¢ÐÅ: 18520221056

#install.packages("survival")
#install.packages("rms")
#install.packages("pec")


#ÒýÓÃ°ü
library(dplyr)
library(survival)
library(rms)
library(pec)

riskFile="risk.all.txt"     #·çÏÕÎÄ¼þ
cliFile="clinical.txt"      #ÁÙ´²Êý¾ÝÎÄ¼þ
setwd("C:\\biowolf\\cuproptosis\\22.C-index")     #ÉèÖÃ¹¤×÷Ä¿Â¼

#¶ÁÈ¡·çÏÕÎÄ¼þ
risk=read.table(riskFile, header=T, sep="\t", check.names=F, row.names=1)
risk=risk[,c("futime", "fustat", "riskScore")]

#¶ÁÈ¡ÁÙ´²Êý¾ÝÎÄ¼þ
cli=read.table(cliFile, header=T, sep="\t", check.names=F, row.names=1)

#ºÏ²¢Êý¾Ý
samSample=intersect(row.names(risk), row.names(cli))
risk1=risk[samSample,,drop=F]
cli=cli[samSample,,drop=F]
rt=cbind(risk1, cli)

#¶¨ÒåÑÕÉ«
bioCol=rainbow(ncol(rt)-1, s=0.9, v=0.9)

#¼ÆËãC-indexÖµ
riskScore=cph(Surv(futime,fustat)~riskScore, data=rt, surv=TRUE)
Age=cph(Surv(futime,fustat)~Age, data=rt, surv=TRUE)
Gender=cph(Surv(futime,fustat)~Gender, data=rt, surv=TRUE)
Grade=cph(Surv(futime,fustat)~Grade, data=rt, surv=TRUE)
Stage=cph(Surv(futime,fustat)~Stage, data=rt, surv=TRUE)
c_index  <- cindex(list("Risk score"=riskScore, 
                        "Age"=Age,
                        "Gender"=Gender,
                        "Grade"=Grade,
                        "Stage"=Stage),
                    formula=Surv(futime,fustat)~ .,
                    data=rt,
                    eval.times=seq(0,10,1),
                    splitMethod="bootcv",
                    B=1000
                    )
#Êä³öÍ¼ÐÎ
pdf(file="C-index.pdf", width=5.5, height=5)
plot(c_index, 
     xlim=c(0,10), ylim=c(0.4,0.8), 
     col=bioCol, xlab="Time (years)",
     legend.x=6, legend.y=0.82, legend.cex=1)
dev.off()


######Video source: https://ke.biowolf.cn
######ÉúÐÅ×ÔÑ§Íø: https://www.biowolf.cn/
######Î¢ÐÅ¹«ÖÚºÅ£ºbiowolf_cn
######ºÏ×÷ÓÊÏä£ºbiowolf@foxmail.com
######´ðÒÉÎ¢ÐÅ: 18520221056
