# Supplementary material for: Identification of cuproptosis-associated IncRNAs signature and establishment of a novel nomogram for prognosis of stomach adenocarcinoma
Source: Front Genet. 2022 Sep 9;13:982888. doi: 10.3389/fgene.2022.982888 (PMC9504471; doi:10.3389/fgene.2022.982888)
Supplement: Supplementary file 3 [file DataSheet2.zip › Raw Data2/C-index/clinical.txt]

Id	Age	Gender	Grade	Stage
TCGA-IN-A6RI	45	1	2	1
TCGA-F1-6177	90	1	2	1
TCGA-HU-8244	77	0	1	1
TCGA-HU-A4G9	67	0	2	1
TCGA-BR-8486	90	0	2	1
TCGA-VQ-A8PX	51	1	2	1
TCGA-IN-AB1V	63	1	2	1
TCGA-CG-4443	68	1	2	1
TCGA-IN-A6RO	70	1	2	1
TCGA-CG-5726	73	1	2	1
TCGA-HU-A4GH	75	1	2	1
TCGA-HU-8610	75	1	2	1
TCGA-IN-A6RS	76	1	2	1
TCGA-F1-6875	79	1	2	1
TCGA-BR-7703	81	1	2	1
TCGA-IN-A6RJ	64	1	3	1
TCGA-HU-A4G6	74	1	3	1
TCGA-BR-8679	63	0	2	1
TCGA-BR-A4PE	68	0	2	1
TCGA-D7-6528	70	0	2	1
TCGA-CG-4466	81	0	2	1
TCGA-BR-6710	41	1	2	1
TCGA-VQ-A8DV	48	1	2	1
TCGA-BR-4267	51	1	2	1
TCGA-CG-4436	57	1	2	1
TCGA-CD-A4MJ	60	1	2	1
TCGA-VQ-A92D	67	1	2	1
TCGA-3M-AB46	70	1	2	1
TCGA-ZA-A8F6	71	1	2	1
TCGA-D7-8578	72	1	2	1
TCGA-BR-8678	76	1	2	1
TCGA-HU-A4H8	77	1	2	1
TCGA-FP-7735	77	1	2	1
TCGA-D7-6822	77	1	2	1
TCGA-CG-4304	84	1	2	1
TCGA-KB-A6F7	54	0	3	1
TCGA-CG-4477	58	0	3	1
TCGA-RD-A8N2	59	0	3	1
TCGA-RD-A7BW	68	0	3	1
TCGA-BR-7707	69	0	3	1
TCGA-BR-8363	73	0	3	1
TCGA-D7-A6F0	79	0	3	1
TCGA-BR-8368	84	0	3	1
TCGA-CG-5728	88	0	3	1
TCGA-FP-8209	49	1	3	1
TCGA-D7-6522	58	1	3	1
TCGA-D7-A6F2	62	1	3	1
TCGA-B7-5818	62	1	3	1
TCGA-CG-5720	71	1	3	1
TCGA-CG-5725	72	1	3	1
TCGA-F1-6874	79	1	3	1
TCGA-RD-A7C1	82	1	3	1
TCGA-CG-4442	85	1	3	1
TCGA-CD-5800	51	0	1	2
TCGA-VQ-A8PB	65	0	2	2
TCGA-CD-8527	72	0	2	2
TCGA-CG-5718	78	0	2	2
TCGA-CD-8532	52	1	2	2
TCGA-CD-5802	58	1	2	2
TCGA-D7-6527	62	1	2	2
TCGA-VQ-A924	69	1	2	2
TCGA-CG-4437	83	1	2	2
TCGA-CD-8524	61	0	3	2
TCGA-RD-A8N9	63	0	3	2
TCGA-BR-7704	69	0	3	2
TCGA-CD-5803	78	0	3	2
TCGA-CD-8534	41	1	3	2
TCGA-BR-4279	43	1	3	2
TCGA-CD-5799	45	1	3	2
TCGA-CD-8533	48	1	3	2
TCGA-BR-8286	49	1	3	2
TCGA-CD-8530	51	1	3	2
TCGA-D7-6524	53	1	3	2
TCGA-CG-5717	58	1	3	2
TCGA-CG-5727	66	1	3	2
TCGA-CG-4305	69	1	3	2
TCGA-CD-8536	74	1	3	2
TCGA-KB-A93J	78	1	3	2
TCGA-CG-5723	83	1	3	2
TCGA-HU-A4GP	62	0	2	2
TCGA-VQ-A8DL	69	0	2	2
TCGA-BR-A4J6	69	0	2	2
TCGA-IN-A6RN	72	0	2	2
TCGA-HU-8604	82	0	2	2
TCGA-CD-A4MH	86	0	2	2
TCGA-CD-A48A	57	1	2	2
TCGA-MX-A666	61	1	2	2
TCGA-HU-A4GN	61	1	2	2
TCGA-BR-7715	65	1	2	2
TCGA-BR-8360	66	1	2	2
TCGA-CD-A486	68	1	2	2
TCGA-VQ-AA6G	68	1	2	2
TCGA-F1-A72C	68	1	2	2
TCGA-HU-A4GF	69	1	2	2
TCGA-BR-6801	70	1	2	2
TCGA-FP-8099	79	1	2	2
TCGA-BR-A44T	53	0	3	2
TCGA-BR-6803	54	0	3	2
TCGA-BR-6852	64	0	3	2
TCGA-BR-8487	64	0	3	2
TCGA-BR-6566	64	0	3	2
TCGA-BR-A4QI	70	0	3	2
TCGA-BR-8365	70	0	3	2
TCGA-HU-A4GT	71	0	3	2
TCGA-IN-AB1X	78	0	3	2
TCGA-BR-6452	78	0	3	2
TCGA-BR-8366	80	0	3	2
TCGA-BR-6453	54	1	3	2
TCGA-BR-A4J9	55	1	3	2
TCGA-FP-A4BE	55	1	3	2
TCGA-D7-8573	57	1	3	2
TCGA-BR-6454	58	1	3	2
TCGA-CD-A489	58	1	3	2
TCGA-MX-A663	66	1	3	2
TCGA-VQ-A8P5	67	1	3	2
TCGA-BR-6457	69	1	3	2
TCGA-HU-8245	72	1	3	2
TCGA-BR-6707	75	1	3	2
TCGA-CD-A4MG	76	1	3	2
TCGA-VQ-A8E3	79	1	3	2
TCGA-KB-A93H	79	0	1	2
TCGA-B7-A5TJ	74	1	1	2
TCGA-BR-7716	62	0	2	2
TCGA-D7-8579	66	0	2	2
TCGA-D7-6815	70	0	2	2
TCGA-BR-8081	71	0	2	2
TCGA-VQ-A8P8	72	0	2	2
TCGA-BR-6456	74	0	2	2
TCGA-HU-A4G3	54	1	2	2
TCGA-D7-8572	57	1	2	2
TCGA-VQ-AA6F	57	1	2	2
TCGA-B7-A5TN	60	1	2	2
TCGA-FP-8211	62	1	2	2
TCGA-D7-6820	64	1	2	2
TCGA-BR-6565	67	1	2	2
TCGA-BR-7901	74	1	2	2
TCGA-IN-8462	80	1	2	2
TCGA-B7-5816	51	0	3	2
TCGA-HU-A4H4	53	0	3	2
TCGA-BR-8588	55	0	3	2
TCGA-BR-6458	57	0	3	2
TCGA-HU-8602	58	0	3	2
TCGA-BR-8295	60	0	3	2
TCGA-D7-A4YV	69	0	3	2
TCGA-BR-8078	70	0	3	2
TCGA-D7-A6EV	71	0	3	2
TCGA-EQ-8122	71	0	3	2
TCGA-HU-A4G8	71	0	3	2
TCGA-BR-A4PD	72	0	3	2
TCGA-IN-A7NT	73	0	3	2
TCGA-BR-8060	75	0	3	2
TCGA-CD-A48C	79	0	3	2
TCGA-HU-A4G2	45	1	3	2
TCGA-IN-7806	50	1	3	2
TCGA-BR-8381	51	1	3	2
TCGA-CD-A487	51	1	3	2
TCGA-HU-A4GD	56	1	3	2
TCGA-D7-A747	57	1	3	2
TCGA-BR-A4IY	58	1	3	2
TCGA-BR-6455	59	1	3	2
TCGA-BR-6563	60	1	3	2
TCGA-BR-7722	62	1	3	2
TCGA-D7-A4YX	63	1	3	2
TCGA-IN-8663	68	1	3	2
TCGA-HU-A4HB	68	1	3	2
TCGA-BR-A4J2	70	1	3	2
TCGA-HU-A4GU	73	1	3	2
TCGA-BR-7851	74	1	3	2
TCGA-CG-4475	76	1	3	2
TCGA-R5-A7ZR	70	0	2	3
TCGA-BR-4280	78	0	2	3
TCGA-BR-8059	72	1	3	3
TCGA-CD-A4MI	62	1	1	3
TCGA-VQ-AA6D	52	0	2	3
TCGA-D7-5577	53	0	2	3
TCGA-D7-A74A	61	0	2	3
TCGA-BR-8373	65	0	2	3
TCGA-R5-A7ZE	66	0	2	3
TCGA-VQ-A91Z	67	0	2	3
TCGA-D7-6526	67	0	2	3
TCGA-HU-A4H6	72	0	2	3
TCGA-VQ-A91W	30	1	2	3
TCGA-VQ-AA69	35	1	2	3
TCGA-D7-A4YT	56	1	2	3
TCGA-VQ-A91V	58	1	2	3
TCGA-BR-8483	59	1	2	3
TCGA-BR-8484	61	1	2	3
TCGA-VQ-A8DU	63	1	2	3
TCGA-VQ-A925	66	1	2	3
TCGA-FP-8631	68	1	2	3
TCGA-VQ-A91K	69	1	2	3
TCGA-BR-4184	70	1	2	3
TCGA-VQ-A8P3	72	1	2	3
TCGA-HU-A4HD	73	1	2	3
TCGA-VQ-A8PS	76	1	2	3
TCGA-HU-8249	76	1	2	3
TCGA-VQ-A91U	78	1	2	3
TCGA-CG-4441	83	1	2	3
TCGA-BR-A4IU	34	0	3	3
TCGA-CD-8528	43	0	3	3
TCGA-BR-6564	46	0	3	3
TCGA-BR-4183	55	0	3	3
TCGA-RD-A8N4	58	0	3	3
TCGA-BR-4361	66	0	3	3
TCGA-CD-8531	66	0	3	3
TCGA-D7-A6EX	72	0	3	3
TCGA-VQ-A8PU	72	0	3	3
TCGA-CD-8526	73	0	3	3
TCGA-HU-A4GY	76	0	3	3
TCGA-BR-4255	76	0	3	3
TCGA-RD-A8N6	78	0	3	3
TCGA-BR-4253	80	0	3	3
TCGA-RD-A8NB	80	0	3	3
TCGA-CG-5733	83	0	3	3
TCGA-MX-A5UJ	86	0	3	3
TCGA-RD-A7BS	46	1	3	3
TCGA-FP-8210	48	1	3	3
TCGA-B7-A5TK	51	1	3	3
TCGA-D7-6520	53	1	3	3
TCGA-D7-6818	53	1	3	3
TCGA-BR-A452	57	1	3	3
TCGA-D7-6525	58	1	3	3
TCGA-BR-A4CQ	58	1	3	3
TCGA-CD-8535	59	1	3	3
TCGA-D7-6817	63	1	3	3
TCGA-BR-6706	63	1	3	3
TCGA-BR-A4J1	63	1	3	3
TCGA-BR-6802	65	1	3	3
TCGA-BR-A4QM	65	1	3	3
TCGA-D7-A6EZ	66	1	3	3
TCGA-VQ-A8E0	68	1	3	3
TCGA-CG-5734	68	1	3	3
TCGA-CD-5801	69	1	3	3
TCGA-D7-8574	72	1	3	3
TCGA-KB-A6F5	73	1	3	3
TCGA-D7-6518	75	1	3	3
TCGA-D7-8575	75	1	3	3
TCGA-CG-4444	76	1	3	3
TCGA-MX-A5UG	78	1	3	3
TCGA-D7-5578	80	1	3	3
TCGA-VQ-A923	90	1	3	3
TCGA-VQ-A927	81	1	1	3
TCGA-VQ-A8PY	47	0	2	3
TCGA-BR-8690	54	0	2	3
TCGA-BR-8077	58	0	2	3
TCGA-HU-A4H2	58	0	2	3
TCGA-BR-A4QL	75	0	2	3
TCGA-VQ-AA6B	48	1	2	3
TCGA-VQ-A8E2	57	1	2	3
TCGA-VQ-A8PK	58	1	2	3
TCGA-VQ-A8PH	62	1	2	3
TCGA-VQ-AA64	68	1	2	3
TCGA-EQ-A4SO	70	1	2	3
TCGA-D7-A6ET	76	1	2	3
TCGA-CG-4300	79	1	2	3
TCGA-BR-A4IZ	45	0	3	3
TCGA-D7-A74B	52	0	3	3
TCGA-BR-8058	53	0	3	3
TCGA-RD-A8N0	53	0	3	3
TCGA-D7-8576	54	0	3	3
TCGA-BR-6709	57	0	3	3
TCGA-BR-8592	63	0	3	3
TCGA-VQ-A91E	67	0	3	3
TCGA-BR-6705	68	0	3	3
TCGA-BR-A4J8	71	0	3	3
TCGA-D7-A6EY	72	0	3	3
TCGA-BR-8677	74	0	3	3
TCGA-BR-8369	76	0	3	3
TCGA-BR-A4J4	39	1	3	3
TCGA-VQ-A8DT	43	1	3	3
TCGA-D7-8570	44	1	3	3
TCGA-BR-A4IV	47	1	3	3
TCGA-3M-AB47	51	1	3	3
TCGA-BR-8367	55	1	3	3
TCGA-RD-A8MV	56	1	3	3
TCGA-BR-8589	56	1	3	3
TCGA-BR-8676	59	1	3	3
TCGA-BR-7723	59	1	3	3
TCGA-BR-7958	60	1	3	3
TCGA-D7-A4YY	61	1	3	3
TCGA-BR-8371	62	1	3	3
TCGA-BR-8370	64	1	3	3
TCGA-VQ-A8PT	65	1	3	3
TCGA-VQ-AA6I	68	1	3	3
TCGA-BR-8686	69	1	3	3
TCGA-IN-A7NU	69	1	3	3
TCGA-RD-A8N1	70	1	3	3
TCGA-BR-A44U	70	1	3	3
TCGA-HU-8608	70	1	3	3
TCGA-R5-A805	71	1	3	3
TCGA-BR-A4PF	72	1	3	3
TCGA-RD-A8MW	72	1	3	3
TCGA-VQ-A94T	73	1	3	3
TCGA-D7-A4YU	73	1	3	3
TCGA-HU-A4GC	74	1	3	3
TCGA-VQ-A91X	74	1	3	3
TCGA-BR-8683	75	1	3	3
TCGA-VQ-AA6J	75	1	3	3
TCGA-VQ-A8PF	76	1	3	3
TCGA-VQ-A8PE	78	1	3	3
TCGA-VQ-AA68	52	0	2	3
TCGA-VQ-AA6A	56	1	2	3
TCGA-HU-8243	66	1	2	3
TCGA-VQ-A8PD	69	1	2	3
TCGA-VQ-A91D	70	1	2	3
TCGA-HU-A4GQ	71	1	2	3
TCGA-VQ-A94O	74	1	2	3
TCGA-BR-8364	42	0	3	3
TCGA-HU-A4H3	56	0	3	3
TCGA-BR-8285	57	0	3	3
TCGA-BR-8296	58	0	3	3
TCGA-HU-A4GJ	60	0	3	3
TCGA-BR-8382	67	0	3	3
TCGA-BR-8687	67	0	3	3
TCGA-BR-8485	68	0	3	3
TCGA-BR-A4CR	70	0	3	3
TCGA-HU-A4GX	70	0	3	3
TCGA-BR-8361	71	0	3	3
TCGA-BR-8284	72	0	3	3
TCGA-ZQ-A9CR	79	0	3	3
TCGA-B7-A5TI	52	1	3	3
TCGA-BR-8380	55	1	3	3
TCGA-BR-8590	62	1	3	3
TCGA-BR-8372	63	1	3	3
TCGA-BR-8362	65	1	3	3
TCGA-VQ-A91Y	67	1	3	3
TCGA-BR-8384	69	1	3	3
TCGA-CG-4476	69	1	3	3
TCGA-HU-A4H0	72	1	3	3
TCGA-FP-7916	77	1	3	3
TCGA-BR-A4CS	77	1	3	3
TCGA-FP-7998	77	1	3	3
TCGA-BR-8591	79	1	3	3
TCGA-CG-5719	54	0	1	4
TCGA-VQ-A8PQ	50	0	2	4
TCGA-VQ-A91N	59	0	2	4
TCGA-R5-A7ZF	65	0	2	4
TCGA-CG-4460	66	0	2	4
TCGA-CG-5730	80	0	2	4
TCGA-EQ-5647	86	0	2	4
TCGA-BR-8680	45	1	2	4
TCGA-VQ-A928	49	1	2	4
TCGA-R5-A7O7	51	1	2	4
TCGA-VQ-A8E7	59	1	2	4
TCGA-BR-7717	63	1	2	4
TCGA-CG-5732	66	1	2	4
TCGA-VQ-A922	70	1	2	4
TCGA-VQ-A8PP	76	1	2	4
TCGA-CG-5716	86	1	2	4
TCGA-D7-A748	41	0	3	4
TCGA-R5-A7ZI	44	0	3	4
TCGA-IN-A7NR	64	0	3	4
TCGA-CG-4474	67	0	3	4
TCGA-CG-5722	67	0	3	4
TCGA-CG-4440	68	0	3	4
TCGA-CG-4465	69	0	3	4
TCGA-CG-4462	72	0	3	4
TCGA-CG-4301	75	0	3	4
TCGA-BR-4368	78	0	3	4
TCGA-CG-4472	49	1	3	4
TCGA-R5-A804	54	1	3	4
TCGA-CG-4438	56	1	3	4
TCGA-BR-8289	57	1	3	4
TCGA-CG-5721	58	1	3	4
TCGA-CG-5724	59	1	3	4
TCGA-VQ-A91Q	61	1	3	4
TCGA-BR-7196	64	1	3	4
TCGA-RD-A7BT	66	1	3	4
TCGA-CG-4469	70	1	3	4
TCGA-CG-4306	90	1	3	4
