# Supplementary material for: Identification of cuproptosis-associated IncRNAs signature and establishment of a novel nomogram for prognosis of stomach adenocarcinoma
Source: Front Genet. 2022 Sep 9;13:982888. doi: 10.3389/fgene.2022.982888 (PMC9504471; doi:10.3389/fgene.2022.982888)
Supplement: Supplementary file 3 [file DataSheet2.zip › Raw Data2/cliGroupSur/clinical.txt]

Id	Stage
TCGA-VQ-A8PX	Stage I-II
TCGA-CG-4443	Stage I-II
TCGA-CG-5726	Stage I-II
TCGA-HF-7134	Stage I-II
TCGA-HU-8244	Stage I-II
TCGA-HU-A4G9	Stage I-II
TCGA-IN-A6RI	Stage I-II
TCGA-BR-8486	Stage I-II
TCGA-IN-AB1V	Stage I-II
TCGA-IN-A6RO	Stage I-II
TCGA-HU-A4GH	Stage I-II
TCGA-HU-8610	Stage I-II
TCGA-IN-A6RS	Stage I-II
TCGA-BR-7703	Stage I-II
TCGA-IN-A6RJ	Stage I-II
TCGA-HU-A4G6	Stage I-II
TCGA-F1-6875	Stage I-II
TCGA-BR-8679	Stage I-II
TCGA-BR-A4PE	Stage I-II
TCGA-D7-6528	Stage I-II
TCGA-BR-6710	Stage I-II
TCGA-VQ-A8DV	Stage I-II
TCGA-CG-4436	Stage I-II
TCGA-CD-A4MJ	Stage I-II
TCGA-D7-8578	Stage I-II
TCGA-BR-8678	Stage I-II
TCGA-D7-6822	Stage I-II
TCGA-RD-A8N2	Stage I-II
TCGA-RD-A7BW	Stage I-II
TCGA-BR-7707	Stage I-II
TCGA-BR-8363	Stage I-II
TCGA-D7-A6F0	Stage I-II
TCGA-BR-8368	Stage I-II
TCGA-CG-5728	Stage I-II
TCGA-D7-6522	Stage I-II
TCGA-D7-A6F2	Stage I-II
TCGA-B7-5818	Stage I-II
TCGA-CG-5720	Stage I-II
TCGA-CG-5725	Stage I-II
TCGA-F1-6874	Stage I-II
TCGA-RD-A7C1	Stage I-II
TCGA-CG-4442	Stage I-II
TCGA-HU-A4H5	Stage I-II
TCGA-CG-4466	Stage I-II
TCGA-BR-4267	Stage I-II
TCGA-CG-4304	Stage I-II
TCGA-CG-4477	Stage I-II
TCGA-FP-8209	Stage I-II
TCGA-VQ-A92D	Stage I-II
TCGA-ZA-A8F6	Stage I-II
TCGA-FP-7735	Stage I-II
TCGA-HF-7131	Stage I-II
TCGA-3M-AB46	Stage I-II
TCGA-KB-A6F7	Stage I-II
TCGA-HU-A4H8	Stage I-II
TCGA-F1-6177	Stage I-II
TCGA-CD-5800	Stage I-II
TCGA-VQ-A8PB	Stage I-II
TCGA-CD-8532	Stage I-II
TCGA-CD-5802	Stage I-II
TCGA-VQ-A924	Stage I-II
TCGA-CD-8524	Stage I-II
TCGA-BR-7704	Stage I-II
TCGA-CD-5803	Stage I-II
TCGA-CD-8534	Stage I-II
TCGA-CD-8533	Stage I-II
TCGA-BR-8286	Stage I-II
TCGA-CD-8530	Stage I-II
TCGA-CG-5727	Stage I-II
TCGA-CD-8536	Stage I-II
TCGA-BR-7197	Stage I-II
TCGA-VQ-A8DL	Stage I-II
TCGA-BR-A4J6	Stage I-II
TCGA-HU-8604	Stage I-II
TCGA-CD-A4MH	Stage I-II
TCGA-CD-A48A	Stage I-II
TCGA-BR-7715	Stage I-II
TCGA-BR-8360	Stage I-II
TCGA-CD-A486	Stage I-II
TCGA-VQ-AA6G	Stage I-II
TCGA-F1-A72C	Stage I-II
TCGA-HU-A4GF	Stage I-II
TCGA-BR-6801	Stage I-II
TCGA-BR-A44T	Stage I-II
TCGA-BR-6803	Stage I-II
TCGA-BR-6852	Stage I-II
TCGA-BR-8487	Stage I-II
TCGA-BR-6566	Stage I-II
TCGA-BR-A4QI	Stage I-II
TCGA-BR-8365	Stage I-II
TCGA-HU-A4GT	Stage I-II
TCGA-IN-AB1X	Stage I-II
TCGA-BR-6452	Stage I-II
TCGA-BR-8366	Stage I-II
TCGA-BR-A4J9	Stage I-II
TCGA-FP-A4BE	Stage I-II
TCGA-D7-8573	Stage I-II
TCGA-BR-6454	Stage I-II
TCGA-CD-A489	Stage I-II
TCGA-MX-A663	Stage I-II
TCGA-VQ-A8P5	Stage I-II
TCGA-BR-6457	Stage I-II
TCGA-HU-8245	Stage I-II
TCGA-BR-6707	Stage I-II
TCGA-CD-A4MG	Stage I-II
TCGA-VQ-A8E3	Stage I-II
TCGA-BR-8081	Stage I-II
TCGA-VQ-A8P8	Stage I-II
TCGA-BR-6565	Stage I-II
TCGA-B7-5816	Stage I-II
TCGA-BR-8588	Stage I-II
TCGA-HU-8602	Stage I-II
TCGA-BR-8295	Stage I-II
TCGA-BR-8078	Stage I-II
TCGA-BR-A4PD	Stage I-II
TCGA-BR-A4IY	Stage I-II
TCGA-BR-A4J2	Stage I-II
TCGA-BR-7851	Stage I-II
TCGA-FP-8099	Stage I-II
TCGA-CD-8527	Stage I-II
TCGA-D7-6527	Stage I-II
TCGA-CG-4437	Stage I-II
TCGA-RD-A8N9	Stage I-II
TCGA-CD-5799	Stage I-II
TCGA-D7-6524	Stage I-II
TCGA-CG-5723	Stage I-II
TCGA-HU-A4GP	Stage I-II
TCGA-HU-A4GN	Stage I-II
TCGA-BR-6453	Stage I-II
TCGA-D7-6820	Stage I-II
TCGA-IN-8462	Stage I-II
TCGA-BR-4279	Stage I-II
TCGA-CG-4305	Stage I-II
TCGA-CG-5718	Stage I-II
TCGA-CG-5717	Stage I-II
TCGA-KB-A93J	Stage I-II
TCGA-KB-A93H	Stage I-II
TCGA-BR-7716	Stage I-II
TCGA-BR-6456	Stage I-II
TCGA-VQ-AA6F	Stage I-II
TCGA-BR-7901	Stage I-II
TCGA-BR-6458	Stage I-II
TCGA-D7-A4YV	Stage I-II
TCGA-HU-A4G8	Stage I-II
TCGA-IN-A7NT	Stage I-II
TCGA-CD-A48C	Stage I-II
TCGA-HU-A4G2	Stage I-II
TCGA-IN-7806	Stage I-II
TCGA-BR-8381	Stage I-II
TCGA-CD-A487	Stage I-II
TCGA-HU-A4GD	Stage I-II
TCGA-D7-A747	Stage I-II
TCGA-BR-6455	Stage I-II
TCGA-BR-6563	Stage I-II
TCGA-BR-7722	Stage I-II
TCGA-D7-A4YX	Stage I-II
TCGA-HU-A4GU	Stage I-II
TCGA-CG-4475	Stage I-II
TCGA-BR-8291	Stage I-II
TCGA-FP-8211	Stage I-II
TCGA-EQ-8122	Stage I-II
TCGA-IN-A6RN	Stage I-II
TCGA-D7-8579	Stage I-II
TCGA-D7-6815	Stage I-II
TCGA-HU-A4G3	Stage I-II
TCGA-D7-8572	Stage I-II
TCGA-HU-A4H4	Stage I-II
TCGA-D7-A6EV	Stage I-II
TCGA-BR-8060	Stage I-II
TCGA-IN-8663	Stage I-II
TCGA-HU-A4HB	Stage I-II
TCGA-B7-A5TJ	Stage I-II
TCGA-B7-A5TN	Stage I-II
TCGA-MX-A666	Stage I-II
TCGA-CD-8528	Stage III-IV
TCGA-BR-4361	Stage III-IV
TCGA-VQ-A91E	Stage III-IV
TCGA-BR-7958	Stage III-IV
TCGA-VQ-A8PT	Stage III-IV
TCGA-BR-4280	Stage III-IV
TCGA-CD-A4MI	Stage III-IV
TCGA-VQ-A91Z	Stage III-IV
TCGA-VQ-A91W	Stage III-IV
TCGA-VQ-A91K	Stage III-IV
TCGA-VQ-A8PS	Stage III-IV
TCGA-VQ-A91U	Stage III-IV
TCGA-HF-7136	Stage III-IV
TCGA-BR-4183	Stage III-IV
TCGA-RD-A8N4	Stage III-IV
TCGA-CD-8531	Stage III-IV
TCGA-CD-8526	Stage III-IV
TCGA-BR-4255	Stage III-IV
TCGA-BR-4253	Stage III-IV
TCGA-RD-A8NB	Stage III-IV
TCGA-RD-A7BS	Stage III-IV
TCGA-FP-8210	Stage III-IV
TCGA-CD-8535	Stage III-IV
TCGA-BR-6706	Stage III-IV
TCGA-CG-5734	Stage III-IV
TCGA-CD-5801	Stage III-IV
TCGA-MX-A5UG	Stage III-IV
TCGA-VQ-A923	Stage III-IV
TCGA-BR-8059	Stage III-IV
TCGA-VQ-A8P3	Stage III-IV
TCGA-HU-A4GY	Stage III-IV
TCGA-VQ-AA6D	Stage III-IV
TCGA-BR-8373	Stage III-IV
TCGA-BR-8484	Stage III-IV
TCGA-BR-A4IU	Stage III-IV
TCGA-VQ-A8PU	Stage III-IV
TCGA-BR-A452	Stage III-IV
TCGA-BR-A4CQ	Stage III-IV
TCGA-BR-A4J1	Stage III-IV
TCGA-BR-8077	Stage III-IV
TCGA-BR-8592	Stage III-IV
TCGA-BR-8589	Stage III-IV
TCGA-BR-8686	Stage III-IV
TCGA-VQ-A91S	Stage III-IV
TCGA-BR-4184	Stage III-IV
TCGA-EQ-A4SO	Stage III-IV
TCGA-CG-4441	Stage III-IV
TCGA-RD-A8N6	Stage III-IV
TCGA-CG-5733	Stage III-IV
TCGA-D7-6525	Stage III-IV
TCGA-D7-6520	Stage III-IV
TCGA-CG-4444	Stage III-IV
TCGA-D7-A74A	Stage III-IV
TCGA-R5-A7ZE	Stage III-IV
TCGA-D7-6526	Stage III-IV
TCGA-HU-A4H6	Stage III-IV
TCGA-VQ-AA69	Stage III-IV
TCGA-VQ-A91V	Stage III-IV
TCGA-BR-8483	Stage III-IV
TCGA-VQ-A8DU	Stage III-IV
TCGA-VQ-A925	Stage III-IV
TCGA-HU-A4HD	Stage III-IV
TCGA-HU-8249	Stage III-IV
TCGA-BR-6564	Stage III-IV
TCGA-D7-A6EX	Stage III-IV
TCGA-MX-A5UJ	Stage III-IV
TCGA-BR-6802	Stage III-IV
TCGA-BR-A4QM	Stage III-IV
TCGA-D7-A6EZ	Stage III-IV
TCGA-VQ-A8E0	Stage III-IV
TCGA-KB-A6F5	Stage III-IV
TCGA-D7-8575	Stage III-IV
TCGA-D7-5578	Stage III-IV
TCGA-VQ-A8PY	Stage III-IV
TCGA-VQ-AA6B	Stage III-IV
TCGA-VQ-A8E2	Stage III-IV
TCGA-VQ-AA64	Stage III-IV
TCGA-CG-4300	Stage III-IV
TCGA-RD-A8N0	Stage III-IV
TCGA-RD-A8MV	Stage III-IV
TCGA-RD-A8N1	Stage III-IV
TCGA-R5-A805	Stage III-IV
TCGA-RD-A8MW	Stage III-IV
TCGA-VQ-A94T	Stage III-IV
TCGA-VQ-A91X	Stage III-IV
TCGA-BR-A4IZ	Stage III-IV
TCGA-BR-8058	Stage III-IV
TCGA-BR-A4J4	Stage III-IV
TCGA-BR-A4IV	Stage III-IV
TCGA-HU-8608	Stage III-IV
TCGA-BR-A4PF	Stage III-IV
TCGA-HU-A4GC	Stage III-IV
TCGA-BR-8683	Stage III-IV
TCGA-VQ-AA6J	Stage III-IV
TCGA-VQ-A91D	Stage III-IV
TCGA-HU-A4GQ	Stage III-IV
TCGA-BR-8364	Stage III-IV
TCGA-BR-8296	Stage III-IV
TCGA-BR-8687	Stage III-IV
TCGA-HU-A4GX	Stage III-IV
TCGA-BR-8361	Stage III-IV
TCGA-BR-8590	Stage III-IV
TCGA-BR-8384	Stage III-IV
TCGA-FP-8631	Stage III-IV
TCGA-3M-AB47	Stage III-IV
TCGA-D7-5577	Stage III-IV
TCGA-D7-6818	Stage III-IV
TCGA-D7-6518	Stage III-IV
TCGA-D7-6817	Stage III-IV
TCGA-VQ-A927	Stage III-IV
TCGA-VQ-A8PH	Stage III-IV
TCGA-D7-A74B	Stage III-IV
TCGA-VQ-AA6I	Stage III-IV
TCGA-IN-A7NU	Stage III-IV
TCGA-B7-A5TI	Stage III-IV
TCGA-VQ-AA68	Stage III-IV
TCGA-VQ-A8PD	Stage III-IV
TCGA-VQ-A94O	Stage III-IV
TCGA-ZQ-A9CR	Stage III-IV
TCGA-D7-A4YT	Stage III-IV
TCGA-D7-8574	Stage III-IV
TCGA-BR-8690	Stage III-IV
TCGA-BR-A4QL	Stage III-IV
TCGA-VQ-A8PK	Stage III-IV
TCGA-D7-A6ET	Stage III-IV
TCGA-D7-8576	Stage III-IV
TCGA-BR-6709	Stage III-IV
TCGA-BR-6705	Stage III-IV
TCGA-BR-A4J8	Stage III-IV
TCGA-D7-A6EY	Stage III-IV
TCGA-BR-8677	Stage III-IV
TCGA-BR-8369	Stage III-IV
TCGA-VQ-A8DT	Stage III-IV
TCGA-D7-8570	Stage III-IV
TCGA-BR-8367	Stage III-IV
TCGA-BR-8676	Stage III-IV
TCGA-BR-7723	Stage III-IV
TCGA-D7-A4YY	Stage III-IV
TCGA-BR-8371	Stage III-IV
TCGA-BR-8370	Stage III-IV
TCGA-BR-A44U	Stage III-IV
TCGA-D7-A4YU	Stage III-IV
TCGA-VQ-A8PE	Stage III-IV
TCGA-VQ-AA6A	Stage III-IV
TCGA-HU-A4GJ	Stage III-IV
TCGA-BR-8485	Stage III-IV
TCGA-BR-8285	Stage III-IV
TCGA-BR-8284	Stage III-IV
TCGA-BR-8380	Stage III-IV
TCGA-BR-8591	Stage III-IV
TCGA-BR-8382	Stage III-IV
TCGA-BR-A4CR	Stage III-IV
TCGA-BR-8372	Stage III-IV
TCGA-BR-8362	Stage III-IV
TCGA-CG-4476	Stage III-IV
TCGA-BR-A4CS	Stage III-IV
TCGA-BR-8297	Stage III-IV
TCGA-FP-7916	Stage III-IV
TCGA-FP-7998	Stage III-IV
TCGA-HU-A4H2	Stage III-IV
TCGA-VQ-A8PF	Stage III-IV
TCGA-HU-8243	Stage III-IV
TCGA-HU-A4H3	Stage III-IV
TCGA-VQ-A91Y	Stage III-IV
TCGA-HU-A4H0	Stage III-IV
TCGA-R5-A7ZR	Stage III-IV
TCGA-B7-A5TK	Stage III-IV
TCGA-CG-5719	Stage III-IV
TCGA-BR-7717	Stage III-IV
TCGA-VQ-A922	Stage III-IV
TCGA-VQ-A8PP	Stage III-IV
TCGA-CG-4472	Stage III-IV
TCGA-CG-5721	Stage III-IV
TCGA-CG-5730	Stage III-IV
TCGA-R5-A7O7	Stage III-IV
TCGA-VQ-A8E7	Stage III-IV
TCGA-VQ-A8PQ	Stage III-IV
TCGA-CG-4460	Stage III-IV
TCGA-R5-A7ZI	Stage III-IV
TCGA-CG-4301	Stage III-IV
TCGA-R5-A7ZF	Stage III-IV
TCGA-BR-4368	Stage III-IV
TCGA-CG-4438	Stage III-IV
TCGA-CG-5722	Stage III-IV
TCGA-R5-A804	Stage III-IV
TCGA-CG-4306	Stage III-IV
TCGA-VQ-A8PJ	Stage III-IV
TCGA-CG-5716	Stage III-IV
TCGA-CG-4474	Stage III-IV
TCGA-BR-8680	Stage III-IV
TCGA-CG-5732	Stage III-IV
TCGA-VQ-A928	Stage III-IV
TCGA-VQ-A91Q	Stage III-IV
TCGA-RD-A7BT	Stage III-IV
TCGA-CG-4469	Stage III-IV
TCGA-VQ-A91N	Stage III-IV
TCGA-IN-A7NR	Stage III-IV
TCGA-CG-4440	Stage III-IV
TCGA-CG-4462	Stage III-IV
TCGA-CG-5724	Stage III-IV
TCGA-EQ-5647	Stage III-IV
TCGA-CG-4465	Stage III-IV
TCGA-D7-A748	Stage III-IV
TCGA-BR-7196	Stage III-IV
TCGA-BR-7957	Stage III-IV
TCGA-BR-8289	Stage III-IV
