# Supplementary material for: Identification of cuproptosis-associated IncRNAs signature and establishment of a novel nomogram for prognosis of stomach adenocarcinoma
Source: Front Genet. 2022 Sep 9;13:982888. doi: 10.3389/fgene.2022.982888 (PMC9504471; doi:10.3389/fgene.2022.982888)
Supplement: Supplementary file 3 [file DataSheet2.zip › Raw Data2/cliStat/cliStat.result.xls]

Covariates	Type	Total	Test	Train	Pvalue
Age	<=65	72(42.6%)	34(40.48%)	38(44.71%)	0.6889
Age	>65	97(57.4%)	50(59.52%)	47(55.29%)
Gender	FEMALE	69(40.83%)	39(46.43%)	30(35.29%)	0.1882
Gender	MALE	100(59.17%)	45(53.57%)	55(64.71%)
Grade	G1	3(1.78%)	1(1.19%)	2(2.35%)	0.5907
Grade	G2	71(42.01%)	38(45.24%)	33(38.82%)
Grade	G3	92(54.44%)	43(51.19%)	49(57.65%)
Grade	unknow	3(1.78%)	2(2.38%)	1(1.18%)
Stage	Stage I	24(14.2%)	14(16.67%)	10(11.76%)	0.8193
Stage	Stage II	46(27.22%)	23(27.38%)	23(27.06%)
Stage	Stage III	68(40.24%)	33(39.29%)	35(41.18%)
Stage	Stage IV	20(11.83%)	9(10.71%)	11(12.94%)
Stage	unknow	11(6.51%)	5(5.95%)	6(7.06%)
T	T1	13(7.69%)	5(5.95%)	8(9.41%)	0.1533
T	T2	29(17.16%)	20(23.81%)	9(10.59%)
T	T3	74(43.79%)	35(41.67%)	39(45.88%)
T	T4	47(27.81%)	22(26.19%)	25(29.41%)
T	unknow	6(3.55%)	2(2.38%)	4(4.71%)
N	N0	50(29.59%)	30(35.71%)	20(23.53%)	0.0402
N	N1	45(26.63%)	18(21.43%)	27(31.76%)
N	N2	31(18.34%)	19(22.62%)	12(14.12%)
N	N3	34(20.12%)	12(14.29%)	22(25.88%)
N	unknow	9(5.33%)	5(5.95%)	4(4.71%)
M	M0	148(87.57%)	73(86.9%)	75(88.24%)	1
M	M1	14(8.28%)	7(8.33%)	7(8.24%)
M	unknow	7(4.14%)	4(4.76%)	3(3.53%)
