# Supplementary material for: Identification of cuproptosis-associated IncRNAs signature and establishment of a novel nomogram for prognosis of stomach adenocarcinoma
Source: Front Genet. 2022 Sep 9;13:982888. doi: 10.3389/fgene.2022.982888 (PMC9504471; doi:10.3389/fgene.2022.982888)
Supplement: Supplementary file 3 [file DataSheet2.zip › Raw Data2/cliStat/data.test.txt]

id	futime	fustat	LINC01094	AC022182.1	AC011747.1	LINC02476	AC005014.2	AC090809.1	AC084781.2	SENCR	AC010422.4	AC115619.1	AL023581.2	MIR194-2HG	AC100821.2
TCGA-RD-A7C1	1.38904109589041	1	1.03717133764464	0.86544377502178	0.887291301223402	0.638676282800239	0.699018518626197	0.745022149037265	0.995665409736109	0.959918496689248	0.26327483497207	0.301821736339363	1.1739589027268	1.62152444367146	1.22255729134873
TCGA-BR-6564	2.17534246575342	1	0.604830437099103	0.026729250487489	0	0	0.22675512326982	0	0	1.08365589708063	0.0673633671196102	0.172615521813478	0.187134291474536	1.20163386116965	0.158207747625736
TCGA-MX-A5UJ	1.00821917808219	0	0.439357178474257	0.140516918655647	0	0	0.217727042033043	0.17951105027151	0	0.589571753973746	0.477470103341899	0.613343053003822	0.105409894040082	1.461790462903	0.735868729073579
TCGA-BR-6710	0.747945205479452	0	0.108491002592243	0.119953717505568	0	0	0.714751059343086	0	0	0.322389683450215	0.151728955343337	0	0.0751903141552192	1.37172612190621	0
TCGA-VQ-A8PP	1.95068493150685	1	0.516216908424998	0.0585243118408003	0	0	0.277508728144778	0	0	0.163112244347124	0.509847829892816	0	0.268554164033543	0.0708014676002111	0.469990138221073
TCGA-VQ-A8PE	1.84931506849315	1	0.293488202375508	0.102590949588091	0.180657107560076	0.177726482932068	0.417379975973023	2.1650114805764	1.44158971241955	0.399772661101706	0.557091443998695	0.52426431482084	1.1413673907597	3.33164789732127	0.892429885862521
TCGA-BR-8690	0.89041095890411	0	1.21256933885081	0.761880953629982	0	0.234869151705381	0.91034891538093	0.503043370568864	1.20714320494175	0.165815488132335	0.84052365962151	0	1.49221212241846	2.50591632906695	1.86155841957203
TCGA-CD-8528	1.02739726027397	0	0.913798964950696	0	0	0	0	0.0053281206952817	0.231063699912273	0.147567207094632	0.274887811577583	0	0.0360461001568596	1.11982095212187	0.32676742469588
TCGA-RD-A7BS	0.920547945205479	1	0.661840791305371	0.948301812350635	0.664482840364683	0.636543421351801	0.243547226577594	0.916170875339791	0.752149127694699	1.01335505866907	0	0.350044565862694	0.137241191711593	1.17229548475702	1.08868437153339
TCGA-VQ-A8PB	2.85753424657534	1	0.404031139621825	0.0465609057577412	0	0	0.709467101388172	0	0	0.271306143797337	0.299713560064242	0	0.0289934118795487	0.868212636477131	0.106080260225132
TCGA-D7-6520	1.56986301369863	0	0.533164620915383	0	0.0418036876570852	0.0352015957185661	0.288771967247402	0.0126401807787703	0	0.533463676720404	0	0	0.0427843980892395	1.30421896871636	0.0533894195446349
TCGA-BR-6801	1.75890410958904	0	0.431997289840723	0.0184917490398792	0.128425389028837	0	0.6915341649192	0	0.149259365499623	0.375512140703744	0.0919367382105852	0	0.498863563618952	1.59459632011842	0.110630508096434
TCGA-R5-A7O7	3.80547945205479	0	0.420293749346622	0.326077084923131	0.094911647025467	0.0607391578576785	1.51571245195603	0.178619042533318	0.308593868584276	0.469573445304352	1.44858384046336	0.0340748202705723	0.188021051416948	1.60549433385251	0.687956494044482
TCGA-BR-7197	0.767123287671233	0	0.177343788281726	0.0538064436957938	0.279768421593595	0.0275787274742827	0.489234634532018	0.306962124140456	0.147046143417315	0.110764121899807	0.633105666286871	0	0.129480858698878	1.10802256251641	0.350270924228404
TCGA-RD-A7BW	0.427397260273973	1	1.1018517435049	0.235972082773581	0.668482249541329	0.0322419311374938	0.382058508976068	0.391437797698	0.248534836138679	1.2485955543492	0.360645202460216	0.104873376726018	0.468739698237363	0.211261449712961	0.973207154113456
TCGA-BR-4357	0.00273972602739726	0	0.928427176875685	0.343350966200508	0.0539454249627852	0.0114956388378294	0.32400408139443	0.398897571202473	0	0.466548816964552	0.570560078936309	0	0.159758338056298	0.869634555813393	0.197739606006356
TCGA-BR-6707	1.65753424657534	1	0.469156631999643	0.0663992289113826	0	0	0.459431618637297	0	0	0.840845887562073	0.444879056415559	0	0	2.24741108806311	0.285461405137036
TCGA-MX-A663	0.821917808219178	1	0.312316654401997	0.0625362198953893	0.737600240372269	0.153805336079035	0.0359053837421279	0.511973981781801	0.727528423783232	0.904195048237875	0.154712813782158	1.00396196615242	0.252536766696175	1.73122669558768	0.0957219222733257
TCGA-D7-A6EX	0.942465753424658	0	0.130008304108606	0.224534263279729	0.048096653272944	0	1.12551885957509	0	0	0.252900028700081	0.480058269227255	0	0.465922239303937	1.59187087006333	0.283803270928366
TCGA-BR-8081	1.71232876712329	0	1.00827173796354	0.088413009726725	0.105946211905325	0	0.468322643947868	0.479437532735403	0	0.853995647176393	0.433173124044276	0	0	2.08545864960905	0.134746655368488
TCGA-BR-8680	1.31780821917808	0	0.45343856134876	0.179638434938132	0	0.019346088804812	0.681314322601321	0.0473987888754111	0	0.0970713705439032	0.747086583027818	0	0	1.26477660997172	0.578310792848726
TCGA-VQ-A91K	5.1013698630137	0	0.749233898401897	0.0116387562468937	0	0	0.510050455601139	0	0.0957219222733257	0.298423711931038	0.195473592387265	0.00992040959306388	0.137634671883373	2.40784217821151	0.202386375334789
TCGA-BR-8588	1.06575342465753	0	0.880489626687819	0.105409894040082	0	0	0.271545198485687	0	0	0.609376748763307	0.431997289840723	0	0.153545951856674	1.5070080777531	0.30439421966803
TCGA-VQ-AA6A	2.74520547945205	0	0.0932897300014767	0.0970713705439032	0.034215715337913	0.228603231948469	0.646531349989159	0.802317314403593	0	0.334453862323681	0.543495883425772	0	0.135140816394815	1.87463960816493	0.244521773632055
TCGA-HU-8604	1.9013698630137	0	0.745194298078802	0.348459062086472	0	0	0	0.00877370706601613	0	0.442014565559888	0.688135588457335	0	0	1.7127278288697	0.0743684217815534
TCGA-IN-A6RJ	1.03835616438356	0	0.408168370708106	0.0750533646045073	0	0.0194884295913602	0	0.0274371827068511	0	0.224410781870753	0.18472462050188	0	0	0.250597823048234	0.499475999615508
TCGA-BR-8590	0.778082191780822	1	1.09112433366116	0.139207520271254	0	0.782827892074894	0.428356822465183	0.651591344797654	0	0.360195694732358	0.427927927615234	0	0.058939854556233	1.09024371217442	0.655443425389886
TCGA-CD-8535	1.06849315068493	0	0.412727338591643	0.309176187478514	0.242937800200565	0.0392787953513676	0.800413312638757	0.957543200757105	0	0.282973488621589	0.415109632227579	0	0.431569476051276	0.356256516372818	0.523561956057013
TCGA-BR-7958	1.06301369863014	0	0.666756591884803	0.0367494764278683	0	0	0.0821575590854259	0.0264459803038009	0.522256667626701	0.649017565131599	0.337425664282688	0	0	1.19541059673016	0.309641873422161
TCGA-CD-8527	0.597260273972603	1	0.647913109543964	0	0.150949541471927	0.022190239634066	1.05290273896431	0.937721025761793	0	0.549817005512973	0.347892388195338	0	0.293605910941713	1.5677401301946	0.811553233033541
TCGA-BR-4369	0.00273972602739726	0	0.675635300767515	0.541812169528895	1.00741081295462	0.044464066513246	1.32975508574475	1.51010110758187	0	0.459536538097791	0.812292844873271	1.19981366314326	1.95958470691236	3.60452209543972	0.849038476896004
TCGA-IN-AB1X	1.12602739726027	0	0.229218742449247	0.0701145026613282	0.0677763720484928	0.325616674821605	0.267835392097615	0	0.22490464410609	0.43903796284271	0.665392771041891	0	0.453122446595813	1.14652489147744	0.245130531411833
TCGA-BR-4370	0.00273972602739726	0	1.11589886665539	0.0639170536923114	0	0	0.270588741972067	0.0174943794592725	0	0.561790461653818	0.195221593252845	0	0.153156788061421	0.434668255614352	0.507312604411938
TCGA-VQ-A91Y	0.810958904109589	1	0.825297185396852	0.235236889089815	0.153675649797238	0	0.902729639233376	0.0240359354555094	0.634500338235999	0.536251878937289	0.280362489973778	0	0.186627326682922	1.05408439284238	0.333309229574896
TCGA-VQ-A8P8	2.41369863013699	0	0.269751322048375	0.325156117741591	0	0	0.847114990083586	0.0217639742916567	0	0.821220391000695	0.323543009149889	0	0.0968015818491687	1.43044586089041	0.383496944155365
TCGA-HU-A4H2	1.07945205479452	0	0.282854909322555	0.0984195577655445	0	0	0.747000623898834	0.0714881055841824	0.0927486855395238	0.328147114033631	0.164013888525057	0.00963381939726868	0.0814759815979586	2.57191946324556	0.133826527298828
TCGA-BR-8486	0.00273972602739726	0	0.268314613175228	0.222062624777488	0.486868801344148	0.0142124448121047	0.75745001623129	0.53684865042083	0	0.598269911883213	0.104470857762917	0.440845918237266	1.27857955045842	2.41845983758099	0.348119084462443
TCGA-VQ-A8P5	0.643835616438356	1	0.915176677970458	0.317304068361915	0.521251795369812	0.20163386116965	0.37684601401632	0.227864272546507	0.187514398192816	0.389566811762726	0.462052318796433	0.257010618206024	0.404903122145131	0.931456140912712	0.936967660188074
TCGA-MX-A666	1.16986301369863	0	0.180784391078699	0.410449655461803	0.775598429707675	0.693498108722245	0.848477724769995	0.811881996218668	0.742092468081248	0.349478514519109	0.301236440765232	0.0942360698457655	0.589188211490857	2.22184615480685	0.643856189774725
TCGA-BR-7957	0.756164383561644	1	0.61635769699669	0.0392787953513676	0.0626743627633925	0	0	0.00949050294745244	0	0.850319378187307	0.0336520524899971	0	0.0951817893426852	0.677260160827648	0.362217377487169
TCGA-BR-4253	0.33972602739726	1	1.22681676504987	0	0	0.0177794125612347	0.475188670225608	0	0	0.635057829725214	0.170309668833176	0	0.084744620868468	1.35912755222757	0.105543992198926
TCGA-BR-8687	0.684931506849315	1	0.292899515444873	0.0281447677133787	0.13119435170845	0.00719550140420377	0.369606070031838	0.0651586751285468	0	0.208517259805544	0.234746551744322	0.0120680233090903	0.0686020273786715	0.945457882833256	0.166458371722533
TCGA-ZQ-A9CR	0.0657534246575342	1	0.510151757784299	0	0.0461417816447206	0	0.280837568611771	0.400865777566253	0.156008221107128	0.784420224617784	0.464040871889887	0	0.262793936620655	1.05227676545236	0.416083074208358
TCGA-RD-A8MV	10.1917808219178	0	0.639232163249277	0.23450132056221	0	0	0.388465097283154	0	0	0.869555597050224	0.43007112795128	0.016496319896196	0.181547856455956	2.36507658712317	0.372394965238024
TCGA-RD-A8N1	9.64109589041096	0	0.549225575452399	0.282380494638606	0.103665482765696	0	0.542802827427389	0	0	0.706906234231557	0.559540758771391	0	0.0539454249627852	1.89005751138785	0.467383830757731
TCGA-FP-8210	0.419178082191781	1	0.705137466719021	0.953078952612507	0	0	0.635243612359028	0	0	1.56223021087802	0.582459659560762	0	0.0840642647884745	0.999639281148042	0.537942090749452
TCGA-CG-4442	0.00273972602739726	0	0.547745938687144	0.288535750293802	0	0.0596321598820996	0.887681229342992	0.326537348139952	0	0.231923873293763	1.13960046458551	0	0.0953168415347697	1.40871186102943	0.716332480287987
TCGA-BR-8364	1.84931506849315	0	0.731443946034715	0.0501882233114782	0	0	0.488000770834068	0	0	0.698040631202383	0.24000896473507	0	0.20526738223451	0.69438992740731	0.219586744573316
TCGA-BR-6456	0.843835616438356	0	0.830174180432411	0.059078342201253	0.0359053837421279	0.00762609237617795	0.27988725484113	0.620961696931431	0	0.546956178141411	0.214622200648548	0	0.107553970289646	1.45958899496684	0.0905824763624423
TCGA-BR-7715	1.28493150684932	0	0.33388165946809	0.0201999229434977	0.139993301903365	0	0.174022842055414	0	0	0.323658291026245	0.238909116698404	0	0	0.294429602109328	0.0615688492680028
TCGA-HU-A4G3	0.465753424657534	0	0.116497840501748	0.0950467245070402	0	0	0.734742131297059	0	0.318577153796079	0.304511041809953	0.483467554092807	0.402940419799033	0.0676387168753633	1.79447825181382	0.311619363406843
TCGA-FP-A9TM	0.517808219178082	0	0.311619363406843	0.568226721666338	0	0	0.699018518626197	0.154064673674717	0.287945038644519	0.395172505995779	0.766043843012695	0	0.21549222999098	2.75561401004188	0.683651544812484
TCGA-BR-7716	1.28219178082192	0	0.689925310856427	0.280243695866017	0.0306892040711404	1.12439431215599	0.291132012008753	0.947628756569411	0	0.469365053704843	0.0644690173684425	0.525968621033089	0.121943733510401	1.19648114898231	0.11503324294624
TCGA-VQ-AA68	3.33972602739726	0	0.126047755205939	0.0387171075728536	0	0.00662118012237996	0.114233744427088	0	0	0.204391162929781	0.0969364825029574	0	0.181675061414897	1.46304693796088	0.116630912036306
TCGA-VQ-A925	0.378082191780822	1	0.163369914474776	0.067087964801147	0.0540843928423792	0	0.828225360358885	0.00820001383213613	0.555521697454558	0.201382935864054	0.382943869568991	0	0.0280032784727525	1.63236128959657	0.399663303888018
TCGA-BR-4368	0.00273972602739726	0	0.809002774939086	0.0166389421137891	0.0398402645317911	0	0.397036240872176	0.0119249484797086	0	0.5489297694764	0.407515911946301	0	0.228849467661798	0.203890227146661	0.588036971870606
TCGA-CG-4301	0.252054794520548	0	1.18161146033741	0.158595551500897	0.0717626693000913	0.015354834293464	0.589667623664507	0	0	0.327917257418648	0.345055675179296	0	0.176960992089442	1.04152336218435	0.297602298652008
TCGA-CG-5720	0.0821917808219178	1	0.325156117741591	0.407080775450501	0	0	0.192320435034499	0.01292617444427	0	1.05623668498427	0.132511039799195	0.0453031679565722	0.245739032429285	2.50961984194878	0.302172799740752
TCGA-BR-8686	1.30684931506849	0	0.633570706757935	0.263875732577862	0	0.0639170536923114	0.54270379224349	0	0	0.643394453479892	0.597698019021249	0	0	1.75505847811068	0.634779110909094
TCGA-CD-5800	1.0958904109589	0	0.268314613175228	0.657548547789753	0.314754522281121	0.131457785479088	0.178109076094325	0.788435148473056	0.315450299984932	0.49497875319664	0	0.0858325236749548	0	2.31185183118706	0.291132012008753
TCGA-IN-A7NT	0.884931506849315	0	0.364012053558615	0	0	0	0.102322191196686	0	0	0.527170449668413	0.319502329004307	0	0	0.0344974641994449	0.485838966879055
TCGA-BR-4294	0.00273972602739726	0	0.234746551744322	0.0333701384605922	0	0	0.145873061601045	0.00604663011841478	0	0.24379092506481	0.0425042631289634	0.123401335971914	0.0809304876729839	0.0676387168753633	0
TCGA-CG-5718	3	1	0.423524388244335	0.314174451089644	1.013998146041	0.018634174139051	0.740020870203383	0	0.283092058175047	0.798755613914619	0.177598929327733	0.605968358841458	0.130799110838194	1.34545315093843	0.397693455236692
TCGA-D7-6822	1.02739726027397	0	0.433066269617616	0.184470736640092	0.382611923015188	0	0.466757615726172	0	0.122738971954545	0.234256047688296	0.431676441392633	0	0.208392399790676	1.02509968685491	0.295723024539968
TCGA-VQ-A8P3	2.70684931506849	0	0.239520246898117	0.0662614422687213	0	0.0172092900322231	0.643302088484766	0.0122110839508744	0	0.660198461837854	0.163885116708942	0	0.231678161798511	1.59941301795098	0.448055167717188
TCGA-R5-A805	0.76986301369863	1	1.09220743809709	0.142478790642247	0	0	0.451329820140333	0.023752135898995	0.475499987264951	0.64984535230601	0.122208861700229	0	0.0798388806666704	1.77648304061933	0.362554049350754
TCGA-D7-8574	1.43287671232877	0	0.819095896333639	0.552868871011303	0	0	0.254835882785763	0	0	1.61616946618673	1.03527198997269	0	0.607957564754493	2.07573798239408	0.729095908137104
TCGA-BR-8367	1.14520547945205	0	0.473007567916174	0.143654634526038	0.0399805976908813	0.025312343046069	0.245130531411833	0.0821575590854259	0	0.450274292553821	0.646162657157894	0.02828624307911	0.0408223101073411	1.68356172163026	0.324465006331542
TCGA-CG-4466	1.58082191780822	0	0.283210617984531	0.630405471482323	0.280243695866017	0.0740943535738734	1.2722621249743	1.19849415363908	0	0.128689328846787	0.988920951337253	0	0.242206148570875	2.53714694361757	0.589475877911847
TCGA-VQ-A8PQ	1.3041095890411	1	0.512479746919632	1.03294716409913	0.0339339114419318	0.0214797274104514	0.512682003339547	0.0454429707611671	0.115832298652565	1.02602097071437	0.988630158685044	0.0120680233090903	0.165944087770598	2.11709656577113	0.660746112752018
TCGA-RD-A8N6	0.745205479452055	1	0.254110241874721	0.258579224184294	0.294547233895515	0.0124971626829022	0.731357049781661	1.09916052406874	0.282973488621589	0.248777693649712	0.335597587641937	0.257855464115157	1.09619437275993	2.68730709036283	0.426211072027404
TCGA-BR-8058	1.45753424657534	0	1.31730406836191	0.139469495038796	0.0387171075728536	0	0.23842002607896	0	0.252173413202027	0.463622456851893	0.0809304876729839	0	0	1.73608528166865	0.188780697792142
TCGA-VQ-A92D	4.8	0	0.126972856257766	0	0.0607391578576785	0.00647756407120479	0.360532838657761	0	0.611738957498946	0.201257456843241	0.711935356978922	0.125386605365814	0.0922074380970889	1.78286981808704	0.0775164697020952
TCGA-ZA-A8F6	1.43835616438356	0	0.359521170427595	0.0976107966264223	0.389346536162498	0	0.734742131297059	0.138552375152649	0.480575345696318	0.622368152416905	0.162725652846203	0	0.0409625477784978	2.8901548165537	0.483157951808084
TCGA-BR-8369	1.16986301369863	0	0.314290483987996	0.209141397838592	0	0.087191249562623	0.542505701478261	0.0951817893426852	0	0.706552654169524	1.15412950079018	0	0.254110241874721	2.39300425689832	0.390337511615924
TCGA-VQ-AA64	1.53424657534247	1	0.494159563712844	0.058385771000353	0.0837920324938865	0.00604663011841478	0.15419432499279	0.00848688896549116	0	0.293370484204753	0.144829520838809	0	0.362441834125644	0.582170590591843	0.41435205632883
TCGA-BR-7704	1.66027397260274	0	0.500088175738225	0.353210355624001	0.333652714765414	0	0.609660418115207	0.0159256899902542	0	1.114367024952	0.306145559308774	0	0	1.48073043250549	0.466653220122747
TCGA-RD-A8N9	2.96712328767123	0	0.691891444525011	0.185105362542592	0	0.0090604681563836	1.03400436757658	0.0382956981815445	0.144568517664712	0.792272327484524	0.818605183729966	0	0.167229454071669	1.74957717246	0.548535267138451
TCGA-BR-8060	0.953424657534247	1	0.635150724032634	0.436694887552877	0.0448836782397648	1.59893683382253	0.123533772290994	1.04257430196874	0	0.778040322267523	0.0475383887633606	0	0.294311960731117	0.257855464115157	0.057415612427243
TCGA-HU-A4G9	2.01643835616438	0	0.0625362198953893	0.0350607969051143	0	0	0.534360472368164	0	0	0.107821755912854	0.249627373139691	0	0.0432044985651676	1.9666519490314	0.466235562150405
TCGA-BR-8679	0.00273972602739726	0	0.565109696531834	0.067087964801147	0.475188670225608	0.00690836934217749	0.282617721481348	0.843179890257174	0	0.274649310165089	0.728312378843609	0	0.0982847957234225	2.93160742230968	1.1807843910787
TCGA-BR-8289	0.221917808219178	1	0.430285272977781	0.0821575590854259	0.111966089603492	1.08882003329859	0.228233799560068	0.444985039522375	0	0.327457434294153	0.254110241874721	0.0102069428692571	0.114633549068939	0.933648170055543	0.302523777735644
TCGA-CG-5726	2.41369863013699	1	0.0977456216385189	0.0199153677076859	0	0.0102069428692571	0.088548697010238	0.0214797274104514	0	0.0415233621843504	0.23621706410222	0	0	1.60312186984	0.175428790822257
TCGA-CG-5716	0.00273972602739726	0	0.238297727512287	0.252657864194117	0.116364756691785	0	0	0	0	0.664209749211855	0.236339539168374	0	0.118891252178427	1.35659458199613	0.0757379823940781
