# Supplementary material for: Identification of cuproptosis-associated IncRNAs signature and establishment of a novel nomogram for prognosis of stomach adenocarcinoma
Source: Front Genet. 2022 Sep 9;13:982888. doi: 10.3389/fgene.2022.982888 (PMC9504471; doi:10.3389/fgene.2022.982888)
Supplement: Supplementary file 3 [file DataSheet2.zip › Raw Data2/GO/GO.txt]

ONTOLOGY	ID	Description	GeneRatio	BgRatio	pvalue	p.adjust	qvalue	geneID	Count
BP	GO:0050853	B cell receptor signaling pathway	50/400	131/18723	1.41953809089316e-49	4.40340715795059e-46	3.67884503134628e-46	PRKCB/IGHV4-31/IGLL5/IGHV3-74/IGHV3-73/IGHV1-45/IGHV3-30/IGHV3-7/IGHG4/CD22/IGHV2-70/IGHV3-64/CD79A/IGHV1-69-2/PTPRC/IGHV3-11/IGHV5-51/IGHV2-5/IGHV3-48/PIK3CD/IGHV2-70D/ITK/BTK/MS4A1/IGHV1-18/IGHV4-39/IGHV4-61/CD19/CD79B/IGLC2/IGHV6-1/IGHV3-13/IGHV4-59/IGHG2/NCKAP1L/KLHL6/IGHV3-72/CD38/MNDA/IGHV2-26/IGHV1-24/IGHG1/IGHV1-69D/IGHV4-34/IGHV1-58/IGHV3-33/IGHV3-20/IGHV3-21/IGHV1-69/IGHV3-15	50
BP	GO:0042113	B cell activation	68/400	334/18723	6.66940038425675e-47	1.03442399959822e-43	8.64213881370533e-44	PRKCB/SFRP1/FCRL1/IGHV4-31/IGLL5/IGHV3-74/CR2/CD27/IGHV3-73/IGHV1-45/IGHV3-30/IGHV3-7/DOCK10/IGHG4/GPR183/LAX1/CD22/IGHV2-70/IGHV3-64/IKZF3/CD79A/IGHV1-69-2/PTPRC/IGHV3-11/IGHV5-51/IGHV2-5/LAPTM5/IGHV3-48/TBC1D10C/ZAP70/PIK3CD/IGHV2-70D/IL7R/BTK/POU2AF1/MS4A1/IGHV1-18/IGHV4-39/IGHV4-61/CD19/CD79B/IGLC2/IGHV6-1/IGHV3-13/IGHV4-59/GAPT/IGHG2/NCKAP1L/IGHV3-72/ITGA4/CD38/CD28/MNDA/IGHV2-26/IGHV1-24/CD…	68
BP	GO:0002429	immune response-activating cell surface receptor signaling pathway	62/400	291/18723	5.45460936865051e-44	4.23004956538847e-41	3.53401270147831e-41	PRKCB/SH2D1A/IGHV4-31/IGLL5/IGHV3-74/CR2/IGHV3-73/IGHV1-45/IGHV3-30/IGHV3-7/IGHG4/CCR7/LAX1/CD22/IGHV2-70/IGHV3-64/CD79A/IGHV1-69-2/PTPRC/C3AR1/IGHV3-11/IGHV5-51/IGHV2-5/LAPTM5/IGHV3-48/ZAP70/PIK3CD/IGHV2-70D/ITK/BTK/FPR1/MS4A1/IGHV1-18/IGHV4-39/IGHV4-61/CD19/CD79B/IGLC2/IGHV6-1/IGHV3-13/IGHV4-59/TRAT1/IGHG2/NCKAP1L/FPR3/KLHL6/IGHV3-72/CD38/CD28/MNDA/IGHV2-26/IGHV1-24/IGHG1/IGHV1-69D/IGHV4-34/IGH…	62
BP	GO:0002757	immune response-activating signal transduction	62/400	291/18723	5.45460936865051e-44	4.23004956538847e-41	3.53401270147831e-41	PRKCB/SH2D1A/IGHV4-31/IGLL5/IGHV3-74/CR2/IGHV3-73/IGHV1-45/IGHV3-30/IGHV3-7/IGHG4/CCR7/LAX1/CD22/IGHV2-70/IGHV3-64/CD79A/IGHV1-69-2/PTPRC/C3AR1/IGHV3-11/IGHV5-51/IGHV2-5/LAPTM5/IGHV3-48/ZAP70/PIK3CD/IGHV2-70D/ITK/BTK/FPR1/MS4A1/IGHV1-18/IGHV4-39/IGHV4-61/CD19/CD79B/IGLC2/IGHV6-1/IGHV3-13/IGHV4-59/TRAT1/IGHG2/NCKAP1L/FPR3/KLHL6/IGHV3-72/CD38/CD28/MNDA/IGHV2-26/IGHV1-24/IGHG1/IGHV1-69D/IGHV4-34/IGH…	62
BP	GO:0002443	leukocyte mediated immunity	73/400	440/18723	7.08594088943992e-44	4.39611772780852e-41	3.67275504627391e-41	SH2D1A/IGHV4-31/TLR8/IGLL5/IGHV3-74/CR2/CD27/IGHV3-73/IGHV1-45/IGHV3-30/IGHV3-7/HLA-DQA2/IGHG4/DNASE1L3/FCER2/CD1C/WAS/ITGB2/PIK3CG/SLAMF6/CLC/IGHV2-70/CTSG/CXCL6/IGHV3-64/IGHV1-69-2/PTPRC/CD84/CORO1A/IGHV3-11/IGHV5-51/IGHV2-5/IGHV3-48/PIK3CD/IGHV2-70D/IL7R/BTK/IGHV1-18/IGHV4-39/IGHV4-61/CD19/IGLC2/IGHV6-1/IGHV3-13/MILR1/IGHV4-59/GAPT/SCIMP/IGHG2/NCKAP1L/IGHV3-72/CD28/NLRP6/IGHV2-26/IGHV1-24/CD40…	73
BP	GO:0050851	antigen receptor-mediated signaling pathway	57/400	240/18723	2.96597970448027e-43	1.5334115072163e-40	1.28109509340885e-40	PRKCB/SH2D1A/IGHV4-31/IGLL5/IGHV3-74/IGHV3-73/IGHV1-45/IGHV3-30/IGHV3-7/IGHG4/CCR7/LAX1/CD22/IGHV2-70/IGHV3-64/CD79A/IGHV1-69-2/PTPRC/IGHV3-11/IGHV5-51/IGHV2-5/LAPTM5/IGHV3-48/ZAP70/PIK3CD/IGHV2-70D/ITK/BTK/MS4A1/IGHV1-18/IGHV4-39/IGHV4-61/CD19/CD79B/IGLC2/IGHV6-1/IGHV3-13/IGHV4-59/TRAT1/IGHG2/NCKAP1L/KLHL6/IGHV3-72/CD38/CD28/MNDA/IGHV2-26/IGHV1-24/IGHG1/IGHV1-69D/IGHV4-34/IGHV1-58/IGHV3-33/IGHV3…	57
BP	GO:0002768	immune response-regulating cell surface receptor signaling pathway	63/400	315/18723	6.38841071423814e-43	2.83097857650953e-40	2.36515295916606e-40	PRKCB/SH2D1A/IGHV4-31/IGLL5/IGHV3-74/CR2/IGHV3-73/IGHV1-45/IGHV3-30/IGHV3-7/IGHG4/CCR7/LAX1/CD22/IGHV2-70/IGHV3-64/CD79A/IGHV1-69-2/PTPRC/C3AR1/IGHV3-11/IGHV5-51/IGHV2-5/LAPTM5/IGHV3-48/ZAP70/PIK3CD/IGHV2-70D/ITK/BTK/FPR1/MS4A1/IGHV1-18/IGHV4-39/IGHV4-61/CD19/CD79B/IGLC2/IGHV6-1/IGHV3-13/IGHV4-59/TRAT1/IGHG2/NCKAP1L/FPR3/KLHL6/IGHV3-72/CD38/CD28/MNDA/IGHV2-26/IGHV1-24/IGHG1/IGHV1-69D/IGHV4-34/IGH…	63
BP	GO:0050864	regulation of B cell activation	52/400	198/18723	6.52742566703963e-42	2.53100930239462e-39	2.11454236740152e-39	SFRP1/IGHV4-31/IGLL5/IGHV3-74/CD27/IGHV3-73/IGHV1-45/IGHV3-30/IGHV3-7/IGHG4/GPR183/CD22/IGHV2-70/IGHV3-64/IKZF3/IGHV1-69-2/PTPRC/IGHV3-11/IGHV5-51/IGHV2-5/LAPTM5/IGHV3-48/TBC1D10C/IGHV2-70D/BTK/IGHV1-18/IGHV4-39/IGHV4-61/CD19/IGLC2/IGHV6-1/IGHV3-13/IGHV4-59/IGHG2/NCKAP1L/IGHV3-72/CD38/CD28/MNDA/IGHV2-26/IGHV1-24/IGHG1/IGHV1-69D/IGHV4-34/IGHV1-58/IGHV3-33/IGHV3-20/IGHV3-21/IGHV1-69/SASH3/TNFRSF13C…	52
BP	GO:0002764	immune response-regulating signaling pathway	72/400	468/18723	5.86454666478807e-41	2.02131375046362e-38	1.68871507470272e-38	PRKCB/SH2D1A/IGHV4-31/TLR8/IGLL5/IGHV3-74/CR2/IGHV3-73/IGHV1-45/IGHV3-30/IGHV3-7/IGHG4/CCR7/LAX1/LTF/CD22/TLR10/IGHV2-70/IGHV3-64/CD79A/IGHV1-69-2/PTPRC/C3AR1/IRF4/IGHV3-11/IGHV5-51/LBP/IGHV2-5/LAPTM5/IGHV3-48/ZAP70/PIK3CD/IGHV2-70D/ITK/BTK/FPR1/MS4A1/IGHV1-18/IGHV4-39/IGHV4-61/CD19/CD79B/IGLC2/IGHV6-1/IGHV3-13/IGHV4-59/SCIMP/TRAT1/IGHG2/NCKAP1L/FPR3/KLHL6/IGHV3-72/CD38/CD28/NLRP6/MNDA/IGHV2-26/I…	72
BP	GO:0002253	activation of immune response	65/400	375/18723	3.18008572698736e-40	9.8646259251148e-38	8.24144322088725e-38	PRKCB/SH2D1A/IGHV4-31/IGLL5/IGHV3-74/CR2/IGHV3-73/IGHV1-45/IGHV3-30/IGHV3-7/IGHG4/CCR7/LAX1/CD22/IGHV2-70/IGHV3-64/CD79A/IGHV1-69-2/PTPRC/C3AR1/IGHV3-11/IGHV5-51/IGHV2-5/LAPTM5/IGHV3-48/ZAP70/PIK3CD/IGHV2-70D/ITK/BTK/FPR1/MS4A1/IGHV1-18/IGHV4-39/IGHV4-61/CD19/CD79B/VSIG4/IGLC2/AIM2/IGHV6-1/IGHV3-13/IGHV4-59/TRAT1/IGHG2/NCKAP1L/FPR3/KLHL6/IGHV3-72/CD38/PYHIN1/CD28/MNDA/IGHV2-26/IGHV1-24/IGHG1/IGHV…	65
BP	GO:0002377	immunoglobulin production	52/400	216/18723	8.44351328685656e-40	2.38107074689355e-37	1.98927557054936e-37	IGKV6D-21/IGKV5-2/IGKV2-28/IGLV1-44/IGKV1-39/IGLV1-36/IGKV2D-24/HLA-DQA2/IGLV3-10/IGLV3-27/IGKV1-13/CD22/IGKV3D-11/IGKV2D-30/IGLV1-47/VPREB3/TRAV9-2/PTPRC/IGKV1-17/IGLV2-14/IGKV3D-20/IGKV3-7/IGKV1-5/IGKV2D-29/BTK/IGKV3-20/IGLV5-37/IGLV7-43/IGLV3-16/IGKV3-15/IGLV1-51/IGKV1D-13/IGLV2-8/GAPT/IGLV3-21/IGKV6-21/IGKV1D-39/RBP4/IGKV2-24/CD28/IGLV1-40/IGKV1D-8/IGKV1-9/CD40LG/HLA-DRB5/IGKV1D-17/IGKV4-1/IG…	52
BP	GO:0002460	adaptive immune response based on somatic recombination of immune receptors built from immunoglobulin superfamily domains	63/400	356/18723	1.52995242594967e-39	3.95492702107989e-37	3.30416041463866e-37	IGHV4-31/TLR8/IGLL5/IGHV3-74/CR2/CD27/IGHV3-73/IGHV1-45/IGHV3-30/IGHV3-7/HLA-DQA2/IGHG4/FCER2/CD1C/WAS/SLAMF6/CLC/IGHV2-70/IGHV3-64/IGHV1-69-2/PTPRC/IRF4/IGHV3-11/IGHV5-51/IGHV2-5/IGHV3-48/IGHV2-70D/IL7R/BTK/IGHV1-18/IGHV4-39/IGHV4-61/CD19/IGLC2/CXCL13/CCL19/IGHV6-1/IGHV3-13/SPN/IGHV4-59/GAPT/IGHG2/NCKAP1L/KLHL6/IGHV3-72/CD28/IGHV2-26/IGHV1-24/CD40LG/IGHG1/IGHV1-69D/HLA-DRB5/IGHV4-34/IGHV1-58/JAK…	63
BP	GO:0050871	positive regulation of B cell activation	45/400	152/18723	6.58768051692908e-39	1.57192192027031e-36	1.31326877997404e-36	IGHV4-31/IGLL5/IGHV3-74/CD27/IGHV3-73/IGHV1-45/IGHV3-30/IGHV3-7/IGHG4/GPR183/IGHV2-70/IGHV3-64/IGHV1-69-2/PTPRC/IGHV3-11/IGHV5-51/IGHV2-5/IGHV3-48/IGHV2-70D/BTK/IGHV1-18/IGHV4-39/IGHV4-61/IGLC2/IGHV6-1/IGHV3-13/IGHV4-59/IGHG2/NCKAP1L/IGHV3-72/CD38/CD28/IGHV2-26/IGHV1-24/IGHG1/IGHV1-69D/IGHV4-34/IGHV1-58/IGHV3-33/IGHV3-20/IGHV3-21/IGHV1-69/SASH3/TNFRSF13C/IGHV3-15	45
BP	GO:0006911	phagocytosis, engulfment	42/400	127/18723	1.20365629302376e-38	2.66695844354264e-36	2.22812164919135e-36	IGHV4-31/IGLL5/IGHV3-74/IGHV3-73/IGHV1-45/IGHV3-30/IGHV3-7/RHOH/IGHG4/ITGB2/IGHV2-70/IGHV3-64/IGHV1-69-2/IGHV3-11/IGHV5-51/IGHV2-5/IGHV3-48/ELMO1/IGHV2-70D/IGHV1-18/IGHV4-39/ARHGAP25/IGHV4-61/IGLC2/IGHV6-1/IGHV3-13/IGHV4-59/MARCO/IGHG2/NCKAP1L/IGHV3-72/IGHV2-26/IGHV1-24/IGHG1/IGHV1-69D/IGHV4-34/IGHV1-58/IGHV3-33/IGHV3-20/IGHV3-21/IGHV1-69/IGHV3-15	42
BP	GO:0002440	production of molecular mediator of immune response	58/400	308/18723	5.76723508301442e-38	1.19266421516738e-35	9.96416335044317e-36	IGKV6D-21/IGKV5-2/IGKV2-28/IGLV1-44/IGKV1-39/IGLV1-36/IGKV2D-24/HLA-DQA2/IGLV3-10/IGLV3-27/IGKV1-13/CD22/CLC/IGKV3D-11/IGKV2D-30/IGLV1-47/VPREB3/TRAV9-2/PTPRC/IGKV1-17/IGLV2-14/IGKV3D-20/LAPTM5/IGKV3-7/IGKV1-5/IGKV2D-29/BTK/IGKV3-20/IGLV5-37/IGLV7-43/IGLV3-16/IGKV3-15/IGLV1-51/IGKV1D-13/IGLV2-8/GAPT/IGLV3-21/SCIMP/IGKV6-21/IGKV1D-39/RBP4/IGKV2-24/CD28/IGLV1-40/IGKV1D-8/IGKV1-9/CD40LG/HLA-DRB5/IGK…	58
BP	GO:0002449	lymphocyte mediated immunity	61/400	350/18723	7.03073092831193e-38	1.36308295872648e-35	1.13879339115158e-35	SH2D1A/IGHV4-31/TLR8/IGLL5/IGHV3-74/CR2/CD27/IGHV3-73/IGHV1-45/IGHV3-30/IGHV3-7/HLA-DQA2/IGHG4/FCER2/CD1C/WAS/SLAMF6/CLC/IGHV2-70/IGHV3-64/IGHV1-69-2/PTPRC/CORO1A/IGHV3-11/IGHV5-51/IGHV2-5/IGHV3-48/IGHV2-70D/IL7R/BTK/IGHV1-18/IGHV4-39/IGHV4-61/CD19/IGLC2/IGHV6-1/IGHV3-13/IGHV4-59/GAPT/IGHG2/NCKAP1L/IGHV3-72/CD28/IGHV2-26/IGHV1-24/CD40LG/IGHG1/IGHV1-69D/HLA-DRB5/IGHV4-34/SLAMF7/IGHV1-58/IGHV3-33/C…	61
BP	GO:0099024	plasma membrane invagination	42/400	136/18723	3.19311207934646e-37	5.82649039419572e-35	4.86776590671888e-35	IGHV4-31/IGLL5/IGHV3-74/IGHV3-73/IGHV1-45/IGHV3-30/IGHV3-7/RHOH/IGHG4/ITGB2/IGHV2-70/IGHV3-64/IGHV1-69-2/IGHV3-11/IGHV5-51/IGHV2-5/IGHV3-48/ELMO1/IGHV2-70D/IGHV1-18/IGHV4-39/ARHGAP25/IGHV4-61/IGLC2/IGHV6-1/IGHV3-13/IGHV4-59/MARCO/IGHG2/NCKAP1L/IGHV3-72/IGHV2-26/IGHV1-24/IGHG1/IGHV1-69D/IGHV4-34/IGHV1-58/IGHV3-33/IGHV3-20/IGHV3-21/IGHV1-69/IGHV3-15	42
BP	GO:0019724	B cell mediated immunity	49/400	210/18723	8.0453641361755e-37	1.38648441946758e-34	1.15834423995696e-34	IGHV4-31/TLR8/IGLL5/IGHV3-74/CR2/CD27/IGHV3-73/IGHV1-45/IGHV3-30/IGHV3-7/HLA-DQA2/IGHG4/FCER2/IGHV2-70/IGHV3-64/IGHV1-69-2/PTPRC/IGHV3-11/IGHV5-51/IGHV2-5/IGHV3-48/IGHV2-70D/BTK/IGHV1-18/IGHV4-39/IGHV4-61/CD19/IGLC2/IGHV6-1/IGHV3-13/IGHV4-59/GAPT/IGHG2/IGHV3-72/CD28/IGHV2-26/IGHV1-24/CD40LG/IGHG1/IGHV1-69D/HLA-DRB5/IGHV4-34/IGHV1-58/IGHV3-33/IGHV3-20/IGHV3-21/IGHV1-69/HLA-G/IGHV3-15	49
BP	GO:0006910	phagocytosis, recognition	37/400	100/18723	3.00985777640672e-36	4.91398885390191e-34	4.10541265679409e-34	IGHV4-31/IGLL5/IGHV3-74/IGHV3-73/IGHV1-45/IGHV3-30/IGHV3-7/IGHG4/IGHV2-70/IGHV3-64/IGHV1-69-2/IGHV3-11/IGHV5-51/LBP/IGHV2-5/IGHV3-48/IGHV2-70D/IGHV1-18/IGHV4-39/IGHV4-61/IGLC2/IGHV6-1/IGHV3-13/IGHV4-59/IGHG2/IGHV3-72/IGHV2-26/IGHV1-24/IGHG1/IGHV1-69D/IGHV4-34/IGHV1-58/IGHV3-33/IGHV3-20/IGHV3-21/IGHV1-69/IGHV3-15	37
BP	GO:0010324	membrane invagination	42/400	144/18723	4.70645769353933e-36	7.2997158826795e-34	6.09857833762833e-34	IGHV4-31/IGLL5/IGHV3-74/IGHV3-73/IGHV1-45/IGHV3-30/IGHV3-7/RHOH/IGHG4/ITGB2/IGHV2-70/IGHV3-64/IGHV1-69-2/IGHV3-11/IGHV5-51/IGHV2-5/IGHV3-48/ELMO1/IGHV2-70D/IGHV1-18/IGHV4-39/ARHGAP25/IGHV4-61/IGLC2/IGHV6-1/IGHV3-13/IGHV4-59/MARCO/IGHG2/NCKAP1L/IGHV3-72/IGHV2-26/IGHV1-24/IGHG1/IGHV1-69D/IGHV4-34/IGHV1-58/IGHV3-33/IGHV3-20/IGHV3-21/IGHV1-69/IGHV3-15	42
BP	GO:0016064	immunoglobulin mediated immune response	48/400	207/18723	6.08399015589674e-36	8.98692260171032e-34	7.50816228762795e-34	IGHV4-31/TLR8/IGLL5/IGHV3-74/CR2/CD27/IGHV3-73/IGHV1-45/IGHV3-30/IGHV3-7/HLA-DQA2/IGHG4/FCER2/IGHV2-70/IGHV3-64/IGHV1-69-2/PTPRC/IGHV3-11/IGHV5-51/IGHV2-5/IGHV3-48/IGHV2-70D/BTK/IGHV1-18/IGHV4-39/IGHV4-61/CD19/IGLC2/IGHV6-1/IGHV3-13/IGHV4-59/GAPT/IGHG2/IGHV3-72/CD28/IGHV2-26/IGHV1-24/CD40LG/IGHG1/IGHV1-69D/HLA-DRB5/IGHV4-34/IGHV1-58/IGHV3-33/IGHV3-20/IGHV3-21/IGHV1-69/IGHV3-15	48
BP	GO:0002455	humoral immune response mediated by circulating immunoglobulin	39/400	121/18723	1.93386269910413e-35	2.72674640573682e-33	2.27807175368151e-33	IGHV4-31/IGLL5/IGHV3-74/CR2/IGHV3-73/IGHV1-45/IGHV3-30/IGHV3-7/IGHG4/FCER2/IGHV2-70/IGHV3-64/IGHV1-69-2/PTPRC/IGHV3-11/IGHV5-51/IGHV2-5/IGHV3-48/IGHV2-70D/IGHV1-18/IGHV4-39/IGHV4-61/IGLC2/IGHV6-1/IGHV3-13/IGHV4-59/IGHG2/IGHV3-72/IGHV2-26/IGHV1-24/IGHG1/IGHV1-69D/IGHV4-34/IGHV1-58/IGHV3-33/IGHV3-20/IGHV3-21/IGHV1-69/IGHV3-15	39
BP	GO:0050867	positive regulation of cell activation	63/400	420/18723	4.06761340360574e-35	5.40712505636822e-33	4.5174053713321e-33	PLEK/IGHV4-31/IGLL5/IGHV3-74/CD27/IGHV3-73/IGHV1-45/IGHV3-30/IGHV3-7/RHOH/HLA-DQA2/IGHG4/CCR7/SELP/GPR183/ITGB2/IGHV2-70/CD6/IGHV3-64/IGHV1-69-2/PTPRC/RASAL3/CORO1A/IGHV3-11/IGHV5-51/LBP/IGHV2-5/IGHV3-48/ZAP70/IGHV2-70D/IL7R/BTK/IGHV1-18/IGHV4-39/IGHV4-61/IGLC2/CCL19/IGHV6-1/IGHV3-13/IGHV4-59/IGHG2/NCKAP1L/IGHV3-72/CD38/CD28/IGHV2-26/IGHV1-24/CD40LG/IGHG1/IGHV1-69D/HLA-DRB5/IGHV4-34/CCL21/IGHV1-5…	63
BP	GO:0006959	humoral immune response	56/400	317/18723	4.18346232601023e-35	5.40712505636822e-33	4.5174053713321e-33	SH2D1A/IGHV4-31/IGLL5/IGHV3-74/S100A12/CR2/IGHV3-73/IGHV1-45/IGHV3-30/IGHV3-7/IGHG4/CCR7/GPR183/FCER2/LTF/IGHV2-70/CTSG/CXCL6/IGHV3-64/IGHV1-69-2/PTPRC/IGHV3-11/IGHV5-51/IGHV2-5/IGHV3-48/IGHV2-70D/IGKV3-20/POU2AF1/MS4A1/IGHV1-18/IGHV4-39/IGHV4-61/RNASE6/VSIG4/FGA/IGLC2/CXCL13/IGHV6-1/IGHV3-13/IGHV4-59/IGHG2/IGHV3-72/CD28/IGHV2-26/IGHV1-24/IGHG1/IGHV1-69D/IGHV4-34/IGHV1-58/PAX5/IGHV3-33/POU2F2/IGH…	56
BP	GO:0051251	positive regulation of lymphocyte activation	59/400	362/18723	6.04236826717558e-35	7.49737054591147e-33	6.2637097573837e-33	IGHV4-31/IGLL5/IGHV3-74/CD27/IGHV3-73/IGHV1-45/IGHV3-30/IGHV3-7/RHOH/HLA-DQA2/IGHG4/CCR7/GPR183/IGHV2-70/CD6/IGHV3-64/IGHV1-69-2/PTPRC/RASAL3/CORO1A/IGHV3-11/IGHV5-51/IGHV2-5/IGHV3-48/ZAP70/IGHV2-70D/IL7R/BTK/IGHV1-18/IGHV4-39/IGHV4-61/IGLC2/CCL19/IGHV6-1/IGHV3-13/IGHV4-59/IGHG2/NCKAP1L/IGHV3-72/CD38/CD28/IGHV2-26/IGHV1-24/CD40LG/IGHG1/IGHV1-69D/HLA-DRB5/IGHV4-34/CCL21/IGHV1-58/JAK3/IGHV3-33/IGHV…	59
BP	GO:0006958	complement activation, classical pathway	37/400	108/18723	8.5446868980915e-35	1.01944687530307e-32	8.51701179882643e-33	IGHV4-31/IGLL5/IGHV3-74/CR2/IGHV3-73/IGHV1-45/IGHV3-30/IGHV3-7/IGHG4/IGHV2-70/IGHV3-64/IGHV1-69-2/IGHV3-11/IGHV5-51/IGHV2-5/IGHV3-48/IGHV2-70D/IGHV1-18/IGHV4-39/IGHV4-61/IGLC2/IGHV6-1/IGHV3-13/IGHV4-59/IGHG2/IGHV3-72/IGHV2-26/IGHV1-24/IGHG1/IGHV1-69D/IGHV4-34/IGHV1-58/IGHV3-33/IGHV3-20/IGHV3-21/IGHV1-69/IGHV3-15	37
BP	GO:0002696	positive regulation of leukocyte activation	61/400	409/18723	7.45042846659005e-34	8.55971448272679e-32	7.15124946773672e-32	IGHV4-31/IGLL5/IGHV3-74/CD27/IGHV3-73/IGHV1-45/IGHV3-30/IGHV3-7/RHOH/HLA-DQA2/IGHG4/CCR7/GPR183/ITGB2/IGHV2-70/CD6/IGHV3-64/IGHV1-69-2/PTPRC/RASAL3/CORO1A/IGHV3-11/IGHV5-51/LBP/IGHV2-5/IGHV3-48/ZAP70/IGHV2-70D/IL7R/BTK/IGHV1-18/IGHV4-39/IGHV4-61/IGLC2/CCL19/IGHV6-1/IGHV3-13/IGHV4-59/IGHG2/NCKAP1L/IGHV3-72/CD38/CD28/IGHV2-26/IGHV1-24/CD40LG/IGHG1/IGHV1-69D/HLA-DRB5/IGHV4-34/CCL21/IGHV1-58/JAK3/IGH…	61
BP	GO:0006956	complement activation	38/400	130/18723	9.78618280074936e-33	1.08416925171159e-30	9.05773761482891e-31	IGHV4-31/IGLL5/IGHV3-74/CR2/IGHV3-73/IGHV1-45/IGHV3-30/IGHV3-7/IGHG4/IGHV2-70/IGHV3-64/IGHV1-69-2/IGHV3-11/IGHV5-51/IGHV2-5/IGHV3-48/IGHV2-70D/IGHV1-18/IGHV4-39/IGHV4-61/VSIG4/IGLC2/IGHV6-1/IGHV3-13/IGHV4-59/IGHG2/IGHV3-72/IGHV2-26/IGHV1-24/IGHG1/IGHV1-69D/IGHV4-34/IGHV1-58/IGHV3-33/IGHV3-20/IGHV3-21/IGHV1-69/IGHV3-15	38
BP	GO:0042742	defense response to bacterium	53/400	350/18723	8.91794737447661e-30	9.53912853642291e-28	7.9695050584252e-28	IGHV4-31/IGLL5/IGHV3-74/S100A12/TNFSF8/IGHV3-73/IGHV1-45/IGHV3-30/IGHV3-7/IGHG4/SELP/MPEG1/LTF/IGHV2-70/CTSG/CXCL6/IGHV3-64/IGHV1-69-2/IGHV3-11/IGHV5-51/LBP/IGHV2-5/IGHV3-48/IGHV2-70D/IL7R/IGKV3-20/IGHV1-18/IGHV4-39/IGHV4-61/RNASE6/FGA/IGLC2/CXCL13/IGHV6-1/IGHV3-13/SPN/IGHV4-59/IGHG2/IGHV3-72/NLRP6/IGHV2-26/IGHV1-24/IGHG1/IGHV1-69D/IGHV4-34/MPO/IGHV1-58/IGHV3-33/CHGA/IGHV3-20/IGHV3-21/IGHV1-69/IG…	53
BP	GO:0006909	phagocytosis	49/400	308/18723	1.40809511109329e-28	1.45597034487046e-26	1.21639654860059e-26	DOCK2/IGHV4-31/IGLL5/IGHV3-74/IGHV3-73/IGHV1-45/IGHV3-30/IGHV3-7/RHOH/IGHG4/ITGB2/IGHV2-70/IGHV3-64/IGHV1-69-2/PTPRC/CORO1A/IGHV3-11/IGHV5-51/LBP/IGHV2-5/IGHV3-48/ELMO1/IGHV2-70D/ITGAL/IGHV1-18/IGHV4-39/ARHGAP25/IGHV4-61/IGLC2/IGHV6-1/IGHV3-13/IGHV4-59/MARCO/IGHG2/NCKAP1L/IGHV3-72/IGHV2-26/IGHV1-24/IGHG1/IGHV1-69D/IGHV4-34/IGHV1-58/IGHV3-33/MYO1G/IGHV3-20/SRPX/IGHV3-21/IGHV1-69/IGHV3-15	49
BP	GO:0008037	cell recognition	43/400	225/18723	1.5226903067794e-28	1.52367268762248e-26	1.2729587556166e-26	DOCK2/IGHV4-31/IGLL5/IGHV3-74/IGHV3-73/IGHV1-45/IGHV3-30/IGHV3-7/IGHG4/CCR7/IGHV2-70/CD6/IGHV3-64/IGHV1-69-2/IGHV3-11/IGHV5-51/LBP/IGHV2-5/IGHV3-48/IGHV2-70D/IGHV1-18/CXCR4/IGHV4-39/IGHV4-61/IGLC2/CCL19/IGHV6-1/IGHV3-13/IGHV4-59/IGHG2/IGHV3-72/IGHV2-26/IGHV1-24/IGHG1/IGHV1-69D/IGHV4-34/CCL21/IGHV1-58/IGHV3-33/IGHV3-20/IGHV3-21/IGHV1-69/IGHV3-15	43
BP	GO:0042110	T cell activation	47/400	487/18723	3.97188909660926e-18	3.8502499930256e-16	3.2167075512671e-16	DOCK2/TNFSF8/CD27/RHOH/HLA-DQA2/CCR7/GPR183/CD48/CD1C/WAS/PIK3CG/LAX1/SLAMF6/CLC/CD6/FGL1/WDFY4/PTPRC/CD84/IRF4/RASAL3/CORO1A/SIT1/LAPTM5/ZAP70/PIK3CD/IL7R/ITK/ITGAL/CD3G/VSIG4/CCL19/SPN/RIPOR2/LCP1/NCKAP1L/CD28/CD40LG/HLA-DRB5/CCL21/SLAMF7/JAK3/NLRC3/PLA2G2D/HLA-G/SASH3/TNFRSF13C	47
BP	GO:0046651	lymphocyte proliferation	32/400	288/18723	2.28938421361505e-14	2.15202116079815e-12	1.79791513043708e-12	DOCK2/CR2/TNFSF8/GPR183/PIK3CG/CD22/CLC/CD6/IKZF3/CD79A/PTPRC/RASAL3/CORO1A/ZAP70/IL7R/BTK/MS4A1/CD19/VSIG4/CCL19/SPN/GAPT/NCKAP1L/CD38/CD28/MNDA/CD40LG/JAK3/PLA2G2D/HLA-G/SASH3/TNFRSF13C	32
BP	GO:0032943	mononuclear cell proliferation	32/400	291/18723	3.06716853904499e-14	2.79834023768164e-12	2.3378851217117e-12	DOCK2/CR2/TNFSF8/GPR183/PIK3CG/CD22/CLC/CD6/IKZF3/CD79A/PTPRC/RASAL3/CORO1A/ZAP70/IL7R/BTK/MS4A1/CD19/VSIG4/CCL19/SPN/GAPT/NCKAP1L/CD38/CD28/MNDA/CD40LG/JAK3/PLA2G2D/HLA-G/SASH3/TNFRSF13C	32
BP	GO:0007159	leukocyte cell-cell adhesion	36/400	371/18723	3.48300383306777e-14	3.08693654005035e-12	2.57899411639484e-12	APOA4/CD27/RHOH/HLA-DQA2/CCR7/SELP/ITGB2/LAX1/CD6/FGL1/PTPRC/CCL25/RASAL3/CORO1A/OLR1/LAPTM5/SELL/ZAP70/IL7R/ITGAL/VSIG4/CCL19/SPN/MADCAM1/RIPOR2/NCKAP1L/ITGA4/CD28/CD40LG/HLA-DRB5/CCL21/JAK3/PLA2G2D/HLA-G/SASH3/TNFRSF13C	36
BP	GO:0030098	lymphocyte differentiation	35/400	374/18723	2.34932622952025e-13	2.02433610110328e-11	1.69124011025697e-11	DOCK2/SFRP1/CR2/TNFSF8/CD27/RHOH/DOCK10/CCR7/GPR183/SLAMF6/IKZF3/CD79A/PTPRC/IRF4/ZAP70/PIK3CD/IL7R/ITK/CD3G/BTK/POU2AF1/MS4A1/CD19/CD79B/CCL19/SPN/IKZF1/NCKAP1L/ITGA4/CD28/CD40LG/JAK3/PLA2G2D/HLA-G/SASH3	35
BP	GO:0070661	leukocyte proliferation	32/400	318/18723	3.6261335629383e-13	3.04007197627962e-11	2.53984091947485e-11	DOCK2/CR2/TNFSF8/GPR183/PIK3CG/CD22/CLC/CD6/IKZF3/CD79A/PTPRC/RASAL3/CORO1A/ZAP70/IL7R/BTK/MS4A1/CD19/VSIG4/CCL19/SPN/GAPT/NCKAP1L/CD38/CD28/MNDA/CD40LG/JAK3/PLA2G2D/HLA-G/SASH3/TNFRSF13C	32
BP	GO:0050900	leukocyte migration	33/400	369/18723	4.08827060038154e-12	3.33731984273251e-10	2.78817789976159e-10	S100A12/RHOH/CCR7/SELP/GPR183/CSF3R/ITGB2/PIK3CG/IL16/CXCL6/C3AR1/CCL25/CORO1A/THBS4/LBP/SELL/ZAP70/PIK3CD/ITGAL/CXCR4/SLIT2/CH25H/CXCL13/CCL19/SPN/MADCAM1/RIPOR2/NCKAP1L/ITGA4/CCL21/CHGA/MYO1G/CCL11	33
BP	GO:0050863	regulation of T cell activation	31/400	329/18723	4.86152407203326e-12	3.86678145421723e-10	3.23051883005287e-10	TNFSF8/CD27/RHOH/HLA-DQA2/CCR7/LAX1/CLC/CD6/FGL1/PTPRC/IRF4/RASAL3/CORO1A/SIT1/LAPTM5/ZAP70/IL7R/VSIG4/CCL19/SPN/RIPOR2/NCKAP1L/CD28/CD40LG/HLA-DRB5/CCL21/JAK3/PLA2G2D/HLA-G/SASH3/TNFRSF13C	31
BP	GO:0030593	neutrophil chemotaxis	18/400	103/18723	6.13627076177805e-12	4.75867797575887e-10	3.97565753039409e-10	S100A12/CCR7/CSF3R/ITGB2/PIK3CG/CXCL6/C3AR1/CCL25/THBS4/LBP/PIK3CD/SLIT2/CXCL13/CCL19/RIPOR2/NCKAP1L/CCL21/CCL11	18
BP	GO:1903037	regulation of leukocyte cell-cell adhesion	31/400	336/18723	8.40680745552086e-12	6.30786215885974e-10	5.26992997221239e-10	CD27/RHOH/HLA-DQA2/CCR7/SELP/ITGB2/LAX1/CD6/FGL1/PTPRC/CCL25/RASAL3/CORO1A/LAPTM5/ZAP70/IL7R/VSIG4/CCL19/SPN/RIPOR2/NCKAP1L/ITGA4/CD28/CD40LG/HLA-DRB5/CCL21/JAK3/PLA2G2D/HLA-G/SASH3/TNFRSF13C	31
BP	GO:0002366	leukocyte activation involved in immune response	28/400	275/18723	8.54062574700545e-12	6.30786215885974e-10	5.26992997221239e-10	DOCK2/DOCK10/DNASE1L3/GPR183/CD1C/ITGB2/PIK3CG/SLAMF6/PTPRC/CD84/IRF4/CORO1A/LBP/PIK3CD/ITGAL/BTK/POU2AF1/CD19/CCL19/SPN/MILR1/GAPT/LCP1/NCKAP1L/CD28/CD40LG/JAK3/CHGA	28
BP	GO:1903131	mononuclear cell differentiation	35/400	426/18723	1.00229170184809e-11	7.23048571891341e-10	6.04073970611993e-10	DOCK2/SFRP1/CR2/TNFSF8/CD27/RHOH/DOCK10/CCR7/GPR183/SLAMF6/IKZF3/CD79A/PTPRC/IRF4/ZAP70/PIK3CD/IL7R/ITK/CD3G/BTK/POU2AF1/MS4A1/CD19/CD79B/CCL19/SPN/IKZF1/NCKAP1L/ITGA4/CD28/CD40LG/JAK3/PLA2G2D/HLA-G/SASH3	35
BP	GO:0002263	cell activation involved in immune response	28/400	279/18723	1.20881928038546e-11	8.5221759267175e-10	7.11988772322728e-10	DOCK2/DOCK10/DNASE1L3/GPR183/CD1C/ITGB2/PIK3CG/SLAMF6/PTPRC/CD84/IRF4/CORO1A/LBP/PIK3CD/ITGAL/BTK/POU2AF1/CD19/CCL19/SPN/MILR1/GAPT/LCP1/NCKAP1L/CD28/CD40LG/JAK3/CHGA	28
BP	GO:1990266	neutrophil migration	19/400	122/18723	1.31531845109956e-11	9.06692852291294e-10	7.57500357101078e-10	S100A12/RHOH/CCR7/CSF3R/ITGB2/PIK3CG/CXCL6/C3AR1/CCL25/THBS4/LBP/PIK3CD/SLIT2/CXCL13/CCL19/RIPOR2/NCKAP1L/CCL21/CCL11	19
BP	GO:0042100	B cell proliferation	17/400	99/18723	3.19875462372508e-11	2.15707322669461e-09	1.80213590013985e-09	CR2/GPR183/CD22/IKZF3/CD79A/PTPRC/IL7R/BTK/MS4A1/CD19/GAPT/NCKAP1L/CD38/MNDA/CD40LG/SASH3/TNFRSF13C	17
BP	GO:0002697	regulation of immune effector process	30/400	339/18723	5.21712436683083e-11	3.44330208210835e-09	2.87672120742161e-09	SH2D1A/CR2/DNASE1L3/FCER2/CD1C/WAS/ITGB2/SLAMF6/CD22/CLC/CXCL6/PTPRC/CD84/IRF4/LBP/LAPTM5/IL7R/BTK/VSIG4/CCL19/SCIMP/NCKAP1L/RBP4/CD28/CD40LG/JAK3/CD96/HLA-G/SASH3/NCF1	30
BP	GO:0050670	regulation of lymphocyte proliferation	24/400	225/18723	1.0378545829881e-10	6.70713524256057e-09	5.60350434937871e-09	TNFSF8/GPR183/CD22/CLC/CD6/IKZF3/PTPRC/RASAL3/CORO1A/ZAP70/BTK/VSIG4/CCL19/SPN/NCKAP1L/CD38/CD28/MNDA/CD40LG/JAK3/PLA2G2D/HLA-G/SASH3/TNFRSF13C	24
BP	GO:0032944	regulation of mononuclear cell proliferation	24/400	227/18723	1.24865865140379e-10	7.90477374827462e-09	6.60407647638267e-09	TNFSF8/GPR183/CD22/CLC/CD6/IKZF3/PTPRC/RASAL3/CORO1A/ZAP70/BTK/VSIG4/CCL19/SPN/NCKAP1L/CD38/CD28/MNDA/CD40LG/JAK3/PLA2G2D/HLA-G/SASH3/TNFRSF13C	24
BP	GO:0030595	leukocyte chemotaxis	24/400	230/18723	1.64142361776951e-10	1.01833921246421e-08	8.50775778304957e-09	S100A12/CCR7/GPR183/CSF3R/ITGB2/PIK3CG/IL16/CXCL6/C3AR1/CCL25/CORO1A/THBS4/LBP/PIK3CD/CXCR4/SLIT2/CH25H/CXCL13/CCL19/RIPOR2/NCKAP1L/CCL21/CHGA/CCL11	24
BP	GO:0022407	regulation of cell-cell adhesion	34/400	448/18723	1.71105096554288e-10	1.04037927799613e-08	8.69189243756647e-09	CD27/RHOH/HLA-DQA2/CCR7/SELP/ITGB2/LAX1/CD6/FGL1/PTPRC/CCL25/RASAL3/CORO1A/LAPTM5/ZAP70/IL7R/VSIG4/FGA/CXCL13/CCL19/SPN/RIPOR2/NCKAP1L/ITGA4/CD28/CD40LG/HLA-DRB5/CCL21/JAK3/PLA2G2D/SERPINF2/HLA-G/SASH3/TNFRSF13C	34
BP	GO:0071621	granulocyte chemotaxis	18/400	125/18723	1.74402715847191e-10	1.04037927799613e-08	8.69189243756647e-09	S100A12/CCR7/CSF3R/ITGB2/PIK3CG/CXCL6/C3AR1/CCL25/THBS4/LBP/PIK3CD/SLIT2/CXCL13/CCL19/RIPOR2/NCKAP1L/CCL21/CCL11	18
BP	GO:0097530	granulocyte migration	19/400	148/18723	4.07929386270823e-10	2.38754142681527e-08	1.99468152730639e-08	S100A12/RHOH/CCR7/CSF3R/ITGB2/PIK3CG/CXCL6/C3AR1/CCL25/THBS4/LBP/PIK3CD/SLIT2/CXCL13/CCL19/RIPOR2/NCKAP1L/CCL21/CCL11	19
BP	GO:0072676	lymphocyte migration	17/400	117/18723	4.87943856717647e-10	2.80296637692248e-08	2.34175004919853e-08	CCR7/GPR183/PIK3CG/CCL25/ZAP70/PIK3CD/ITGAL/CH25H/CXCL13/CCL19/SPN/MADCAM1/RIPOR2/ITGA4/CCL21/MYO1G/CCL11	17
BP	GO:0022409	positive regulation of cell-cell adhesion	26/400	284/18723	5.03002735559069e-10	2.83693542855315e-08	2.37012963626111e-08	CD27/RHOH/HLA-DQA2/CCR7/SELP/ITGB2/CD6/PTPRC/RASAL3/CORO1A/ZAP70/IL7R/FGA/CXCL13/CCL19/NCKAP1L/ITGA4/CD28/CD40LG/HLA-DRB5/CCL21/JAK3/SERPINF2/HLA-G/SASH3/TNFRSF13C	26
BP	GO:0070663	regulation of leukocyte proliferation	24/400	245/18723	6.03344225392874e-10	3.34209604851553e-08	2.79216820097228e-08	TNFSF8/GPR183/CD22/CLC/CD6/IKZF3/PTPRC/RASAL3/CORO1A/ZAP70/BTK/VSIG4/CCL19/SPN/NCKAP1L/CD38/CD28/MNDA/CD40LG/JAK3/PLA2G2D/HLA-G/SASH3/TNFRSF13C	24
BP	GO:0032103	positive regulation of response to external stimulus	32/400	427/18723	8.26459146469991e-10	4.49767767078932e-08	3.75760372781e-08	SH2D1A/TLR8/S100A12/CCR7/CREB3L3/PIK3CG/SLAMF6/TLR10/CCR4/IL16/ALOX5AP/C3AR1/THBS4/LBP/BTK/CXCR4/SLIT2/AIM2/CXCL13/CCL19/LY86/SCIMP/RIPOR2/NCKAP1L/PYHIN1/CD28/MNDA/OSM/TLR7/CCL21/SERPINF2/HLA-G	32
BP	GO:0071674	mononuclear cell migration	21/400	196/18723	1.43717156323883e-09	7.68638998132218e-08	6.42162683973504e-08	S100A12/CCR7/GPR183/PIK3CG/C3AR1/CCL25/ZAP70/PIK3CD/ITGAL/CXCR4/SLIT2/CH25H/CXCL13/CCL19/SPN/MADCAM1/RIPOR2/ITGA4/CCL21/MYO1G/CCL11	21
BP	GO:1903039	positive regulation of leukocyte cell-cell adhesion	23/400	239/18723	1.9577724230383e-09	1.02233662643952e-07	8.54115434624217e-08	CD27/RHOH/HLA-DQA2/CCR7/SELP/ITGB2/CD6/PTPRC/RASAL3/CORO1A/ZAP70/IL7R/CCL19/NCKAP1L/ITGA4/CD28/CD40LG/HLA-DRB5/CCL21/JAK3/HLA-G/SASH3/TNFRSF13C	23
BP	GO:0001819	positive regulation of cytokine production	33/400	467/18723	1.97744028324859e-09	1.02233662643952e-07	8.54115434624217e-08	TLR8/CCR7/PIK3CG/SLAMF6/CD6/LTB/IL16/ORM1/PTPRC/C3AR1/CD84/IRF4/LBP/LAPTM5/PIK3CD/ITK/POU2AF1/CYP1B1/AIM2/CCL19/SPN/SCIMP/PYHIN1/CD28/MNDA/OSM/CD40LG/TLR7/CYBB/POU2F2/SERPINF2/HLA-G/SASH3	33
BP	GO:0045785	positive regulation of cell adhesion	31/400	437/18723	5.68156208197723e-09	2.88921402922842e-07	2.41380601308506e-07	SFRP1/CD27/RHOH/HLA-DQA2/AGR2/CCR7/SELP/ITGB2/CD6/PTPRC/SFRP2/CCL25/RASAL3/CORO1A/ZAP70/IL7R/CCDC80/FGA/CXCL13/CCL19/NCKAP1L/ITGA4/CD28/CD40LG/HLA-DRB5/CCL21/JAK3/SERPINF2/HLA-G/SASH3/TNFRSF13C	31
BP	GO:0030183	B cell differentiation	17/400	141/18723	9.0561356269038e-09	4.5309891475251e-07	3.78543394116081e-07	SFRP1/CR2/CD27/DOCK10/GPR183/IKZF3/CD79A/PTPRC/BTK/POU2AF1/MS4A1/CD19/CD79B/NCKAP1L/ITGA4/CD40LG/JAK3	17
BP	GO:0042098	T cell proliferation	20/400	199/18723	1.07475286097428e-08	5.29187837260668e-07	4.42112204464273e-07	DOCK2/TNFSF8/PIK3CG/CLC/CD6/PTPRC/RASAL3/CORO1A/ZAP70/VSIG4/CCL19/SPN/NCKAP1L/CD28/CD40LG/JAK3/PLA2G2D/HLA-G/SASH3/TNFRSF13C	20
BP	GO:1902622	regulation of neutrophil migration	10/400	41/18723	1.09954467221501e-08	5.32935558314211e-07	4.452432537818e-07	RHOH/CCR7/C3AR1/THBS4/LBP/SLIT2/CCL19/RIPOR2/NCKAP1L/CCL21	10
BP	GO:0060326	cell chemotaxis	25/400	310/18723	1.45146818319608e-08	6.92685277580651e-07	5.78706828668622e-07	S100A12/CCR7/GPR183/CSF3R/ITGB2/PIK3CG/CCR4/IL16/CXCL6/C3AR1/CCL25/CORO1A/THBS4/LBP/PIK3CD/CXCR4/SLIT2/CH25H/CXCL13/CCL19/RIPOR2/NCKAP1L/CCL21/CHGA/CCL11	25
BP	GO:0090022	regulation of neutrophil chemotaxis	9/400	32/18723	1.53900567375506e-08	7.23332666664877e-07	6.04311318785478e-07	CCR7/C3AR1/THBS4/LBP/SLIT2/CCL19/RIPOR2/NCKAP1L/CCL21	9
BP	GO:0002703	regulation of leukocyte mediated immunity	21/400	226/18723	1.85310774337045e-08	8.57961226855989e-07	7.16787315660336e-07	SH2D1A/CR2/DNASE1L3/FCER2/CD1C/WAS/ITGB2/SLAMF6/CLC/CXCL6/PTPRC/CD84/IL7R/BTK/SCIMP/NCKAP1L/CD28/JAK3/CD96/HLA-G/SASH3	21
BP	GO:0090023	positive regulation of neutrophil chemotaxis	8/400	24/18723	2.20645940296269e-08	1.00653486293974e-06	8.40913784844294e-07	CCR7/C3AR1/THBS4/LBP/CCL19/RIPOR2/NCKAP1L/CCL21	8
BP	GO:0042129	regulation of T cell proliferation	18/400	171/18723	2.86505676926999e-08	1.28802986931529e-06	1.07608997192109e-06	TNFSF8/CLC/CD6/PTPRC/RASAL3/CORO1A/ZAP70/VSIG4/CCL19/SPN/NCKAP1L/CD28/CD40LG/JAK3/PLA2G2D/HLA-G/SASH3/TNFRSF13C	18
BP	GO:0030217	T cell differentiation	22/400	257/18723	3.75449806398575e-08	1.66377899921197e-06	1.39001116293728e-06	DOCK2/TNFSF8/CD27/RHOH/CCR7/GPR183/SLAMF6/PTPRC/IRF4/ZAP70/PIK3CD/IL7R/ITK/CD3G/CCL19/SPN/NCKAP1L/CD28/JAK3/PLA2G2D/HLA-G/SASH3	22
BP	GO:0046631	alpha-beta T cell activation	17/400	156/18723	4.16876376145833e-08	1.8213387588794e-06	1.52164512686589e-06	DOCK2/TNFSF8/GPR183/SLAMF6/WDFY4/PTPRC/IRF4/RASAL3/ZAP70/ITK/CCL19/SPN/NCKAP1L/CD28/JAK3/PLA2G2D/SASH3	17
BP	GO:0050870	positive regulation of T cell activation	20/400	216/18723	4.30501122517542e-08	1.85474233617974e-06	1.54955228602074e-06	CD27/RHOH/HLA-DQA2/CCR7/CD6/PTPRC/RASAL3/CORO1A/ZAP70/IL7R/CCL19/NCKAP1L/CD28/CD40LG/HLA-DRB5/CCL21/JAK3/HLA-G/SASH3/TNFRSF13C	20
BP	GO:0097529	myeloid leukocyte migration	20/400	220/18723	5.84549709569963e-08	2.48393588915894e-06	2.07521468631759e-06	S100A12/RHOH/CCR7/CSF3R/ITGB2/PIK3CG/CXCL6/C3AR1/CCL25/THBS4/LBP/PIK3CD/SLIT2/CXCL13/CCL19/RIPOR2/NCKAP1L/CCL21/CHGA/CCL11	20
BP	GO:0045730	respiratory burst	9/400	37/18723	6.21006568860905e-08	2.60319240081963e-06	2.17484804059111e-06	NCF1C/PIK3CG/LBP/PIK3CD/NCF1B/CD52/MPO/CYBB/NCF1	9
BP	GO:0071624	positive regulation of granulocyte chemotaxis	8/400	27/18723	6.29642197089599e-08	2.60420012716258e-06	2.17568994980294e-06	CCR7/C3AR1/THBS4/LBP/CCL19/RIPOR2/NCKAP1L/CCL21	8
BP	GO:0002683	negative regulation of immune system process	29/400	434/18723	6.59221531190189e-08	2.69066472335785e-06	2.2479271603743e-06	SH2D1A/SFRP1/CR2/LAX1/LTF/CD22/FGL1/PTPRC/CD84/CCL25/LAPTM5/TBC1D10C/IL7R/BTK/SLIT2/VSIG4/SPN/MILR1/RIPOR2/NCKAP1L/NLRP6/MNDA/CCL21/JAK3/CD96/NLRC3/PLA2G2D/HLA-G/CST7	29
BP	GO:1902624	positive regulation of neutrophil migration	8/400	28/18723	8.65148121453325e-08	3.48531100356911e-06	2.91181773755036e-06	CCR7/C3AR1/THBS4/LBP/CCL19/RIPOR2/NCKAP1L/CCL21	8
BP	GO:0002695	negative regulation of leukocyte activation	18/400	187/18723	1.13892720033252e-07	4.52942586593778e-06	3.78412789098335e-06	SFRP1/LAX1/FGL1/PTPRC/CD84/LAPTM5/TBC1D10C/BTK/VSIG4/SPN/MILR1/RIPOR2/NCKAP1L/MNDA/JAK3/PLA2G2D/HLA-G/CST7	18
BP	GO:0002526	acute inflammatory response	14/400	112/18723	1.18222190740621e-07	4.64209159085326e-06	3.87825494474897e-06	CD163/CCR7/CREB3L3/DNASE1L3/PIK3CG/CD6/ALOX5AP/ORM1/LBP/BTK/NLRP6/OSM/PLA2G2D/SERPINF2	14
BP	GO:0050866	negative regulation of cell activation	19/400	210/18723	1.35463972752661e-07	5.25261554348443e-06	4.38831974890857e-06	SFRP1/APOE/LAX1/FGL1/PTPRC/CD84/LAPTM5/TBC1D10C/BTK/VSIG4/SPN/MILR1/RIPOR2/NCKAP1L/MNDA/JAK3/PLA2G2D/HLA-G/CST7	19
BP	GO:0072678	T cell migration	11/400	66/18723	1.38099698693499e-07	5.2887069795955e-06	4.41847249101229e-06	GPR183/PIK3CG/ZAP70/PIK3CD/ITGAL/CXCL13/SPN/RIPOR2/ITGA4/CCL21/MYO1G	11
BP	GO:1990868	response to chemokine	13/400	97/18723	1.46160356643131e-07	5.46252320851798e-06	4.56368799055661e-06	SLIT3/CCR7/CCR4/CXCL6/CCL25/CXCR4/ACKR1/SLIT2/CXCL13/CCL19/RIPOR2/CCL21/CCL11	13
BP	GO:1990869	cellular response to chemokine	13/400	97/18723	1.46160356643131e-07	5.46252320851798e-06	4.56368799055661e-06	SLIT3/CCR7/CCR4/CXCL6/CCL25/CXCR4/ACKR1/SLIT2/CXCL13/CCL19/RIPOR2/CCL21/CCL11	13
BP	GO:0006968	cellular defense response	10/400	54/18723	1.83238758273765e-07	6.76674557339548e-06	5.65330605100263e-06	SH2D1A/FCMR/LBP/ITK/LSP1/SPN/TRAT1/MNDA/HLA-G/NCF1	10
BP	GO:0002285	lymphocyte activation involved in immune response	18/400	194/18723	1.98702388429068e-07	7.251468340082e-06	6.05826972523054e-06	DOCK10/GPR183/CD1C/SLAMF6/PTPRC/IRF4/CORO1A/ITGAL/POU2AF1/CD19/CCL19/SPN/GAPT/LCP1/NCKAP1L/CD28/CD40LG/JAK3	18
BP	GO:0045123	cellular extravasation	11/400	70/18723	2.57716998776483e-07	9.29579221168196e-06	7.76620870241983e-06	SELP/PIK3CG/CCL25/SELL/PIK3CD/ITGAL/SPN/MADCAM1/RIPOR2/ITGA4/CCL21	11
BP	GO:0070098	chemokine-mediated signaling pathway	12/400	88/18723	3.64603809000869e-07	1.30000116726517e-05	1.08609144314597e-05	SLIT3/CCR7/CCR4/CXCL6/CCL25/CXCR4/ACKR1/SLIT2/CXCL13/CCL19/CCL21/CCL11	12
BP	GO:0001906	cell killing	17/400	188/18723	6.25246995116636e-07	2.20399565778614e-05	1.84133744255641e-05	SH2D1A/S100A12/DNASE1L3/FCER2/CD1C/SLAMF6/LTF/CTSG/CXCL6/PTPRC/CORO1A/IL7R/NCKAP1L/NLRP6/SLAMF7/CHGA/HLA-G	17
BP	GO:0032615	interleukin-12 production	10/400	62/18723	7.07101946558201e-07	2.43714470913727e-05	2.03612279815941e-05	TLR8/CCR7/LTB/IL16/LAPTM5/CCL19/SCIMP/CD40LG/JAK3/HLA-G	10
BP	GO:0032655	regulation of interleukin-12 production	10/400	62/18723	7.07101946558201e-07	2.43714470913727e-05	2.03612279815941e-05	TLR8/CCR7/LTB/IL16/LAPTM5/CCL19/SCIMP/CD40LG/JAK3/HLA-G	10
BP	GO:0030888	regulation of B cell proliferation	10/400	64/18723	9.59021320900522e-07	3.26910344772903e-05	2.73118622562994e-05	GPR183/CD22/IKZF3/PTPRC/BTK/NCKAP1L/CD38/MNDA/SASH3/TNFRSF13C	10
BP	GO:0045058	T cell selection	9/400	50/18723	9.78458305082665e-07	3.29910615474612e-05	2.7562521134022e-05	DOCK2/CCR7/SLAMF6/PTPRC/IRF4/ZAP70/CD3G/SPN/CD28	9
BP	GO:0071622	regulation of granulocyte chemotaxis	9/400	51/18723	1.16593060528725e-06	3.88894272860328e-05	3.24903355995157e-05	CCR7/C3AR1/THBS4/LBP/SLIT2/CCL19/RIPOR2/NCKAP1L/CCL21	9
BP	GO:0050671	positive regulation of lymphocyte proliferation	14/400	137/18723	1.43655131345723e-06	4.74061933440884e-05	3.96057036252149e-05	GPR183/CD6/PTPRC/RASAL3/CORO1A/ZAP70/CCL19/NCKAP1L/CD38/CD28/CD40LG/JAK3/SASH3/TNFRSF13C	14
BP	GO:0032946	positive regulation of mononuclear cell proliferation	14/400	138/18723	1.5681535449051e-06	5.12043399610064e-05	4.27788811917601e-05	GPR183/CD6/PTPRC/RASAL3/CORO1A/ZAP70/CCL19/NCKAP1L/CD38/CD28/CD40LG/JAK3/SASH3/TNFRSF13C	14
BP	GO:0042102	positive regulation of T cell proliferation	12/400	101/18723	1.64885371406834e-06	5.32785856358333e-05	4.45118184653098e-05	CD6/PTPRC/RASAL3/CORO1A/ZAP70/CCL19/NCKAP1L/CD28/CD40LG/JAK3/SASH3/TNFRSF13C	12
BP	GO:0045060	negative thymic T cell selection	5/400	11/18723	1.80393730151118e-06	5.76887990648216e-05	4.81963498244225e-05	DOCK2/CCR7/PTPRC/ZAP70/CD28	5
BP	GO:0032735	positive regulation of interleukin-12 production	8/400	41/18723	2.08576357894417e-06	6.60208022641307e-05	5.51573569426481e-05	CCR7/LTB/IL16/LAPTM5/CCL19/SCIMP/CD40LG/HLA-G	8
BP	GO:0001909	leukocyte mediated cytotoxicity	13/400	124/18723	2.55690309647498e-06	7.88323239794342e-05	6.58607966464308e-05	SH2D1A/DNASE1L3/CD1C/SLAMF6/CTSG/CXCL6/PTPRC/CORO1A/IL7R/NCKAP1L/NLRP6/SLAMF7/HLA-G	13
BP	GO:0034368	protein-lipid complex remodeling	7/400	30/18723	2.56675200577784e-06	7.88323239794342e-05	6.58607966464308e-05	APOA4/APOE/APOC3/APOB/PLTP/MTTP/MPO	7
BP	GO:0034369	plasma lipoprotein particle remodeling	7/400	30/18723	2.56675200577784e-06	7.88323239794342e-05	6.58607966464308e-05	APOA4/APOE/APOC3/APOB/PLTP/MTTP/MPO	7
BP	GO:0043383	negative T cell selection	5/400	12/18723	3.03823479167687e-06	9.23980816057026e-05	7.7194365914432e-05	DOCK2/CCR7/PTPRC/ZAP70/CD28	5
BP	GO:0002706	regulation of lymphocyte mediated immunity	15/400	168/18723	3.34953611410789e-06	0.000100876320640414	8.42775463764294e-05	SH2D1A/CR2/FCER2/CD1C/WAS/SLAMF6/CLC/PTPRC/IL7R/BTK/NCKAP1L/CD28/CD96/HLA-G/SASH3	15
BP	GO:0034367	protein-containing complex remodeling	7/400	32/18723	4.09012855083822e-06	0.000121995949660578	0.000101922029272912	APOA4/APOE/APOC3/APOB/PLTP/MTTP/MPO	7
BP	GO:0070665	positive regulation of leukocyte proliferation	14/400	150/18723	4.22843819345213e-06	0.000124920145486557	0.00010436506097523	GPR183/CD6/PTPRC/RASAL3/CORO1A/ZAP70/CCL19/NCKAP1L/CD38/CD28/CD40LG/JAK3/SASH3/TNFRSF13C	14
BP	GO:0001768	establishment of T cell polarity	5/400	13/18723	4.85059592923298e-06	0.000141948571438497	0.000118591531060294	DOCK2/CCR7/CCL19/RIPOR2/CCL21	5
BP	GO:0046632	alpha-beta T cell differentiation	12/400	112/18723	4.94762898618277e-06	0.000143435001076065	0.000119833374953094	TNFSF8/GPR183/SLAMF6/IRF4/ZAP70/ITK/CCL19/SPN/NCKAP1L/JAK3/PLA2G2D/SASH3	12
BP	GO:0050901	leukocyte tethering or rolling	7/400	33/18723	5.09656086088755e-06	0.000145001255566523	0.000121141908854993	SELP/CCL25/SELL/SPN/MADCAM1/ITGA4/CCL21	7
BP	GO:0045061	thymic T cell selection	6/400	22/18723	5.11346197594696e-06	0.000145001255566523	0.000121141908854993	DOCK2/CCR7/PTPRC/ZAP70/CD3G/CD28	6
BP	GO:0045619	regulation of lymphocyte differentiation	15/400	174/18723	5.16516732983216e-06	0.000145001255566523	0.000121141908854993	SFRP1/CD27/RHOH/IKZF3/PTPRC/IRF4/ZAP70/IL7R/BTK/CCL19/NCKAP1L/CD28/JAK3/HLA-G/SASH3	15
BP	GO:0071827	plasma lipoprotein particle organization	8/400	46/18723	5.18863293613284e-06	0.000145001255566523	0.000121141908854993	APOA4/APOE/APOC3/SOAT2/APOB/PLTP/MTTP/MPO	8
BP	GO:0002274	myeloid leukocyte activation	17/400	223/18723	6.50529865744359e-06	0.000180173539601697	0.000150526741490847	DOCK2/S100A12/RHOH/DNASE1L3/ITGB2/PIK3CG/CXCL6/PTPRC/CD84/IRF4/LBP/PIK3CD/BTK/VSIG4/MILR1/CHGA/CST7	17
BP	GO:0002687	positive regulation of leukocyte migration	13/400	135/18723	6.59867511692887e-06	0.00018114239126295	0.000151336172686343	CCR7/SELP/C3AR1/THBS4/LBP/CXCL13/CCL19/SPN/MADCAM1/RIPOR2/NCKAP1L/ITGA4/CCL21	13
BP	GO:0051250	negative regulation of lymphocyte activation	14/400	157/18723	7.19980279731253e-06	0.000194991987831641	0.00016290687639265	SFRP1/LAX1/FGL1/LAPTM5/TBC1D10C/BTK/VSIG4/SPN/RIPOR2/NCKAP1L/MNDA/JAK3/PLA2G2D/HLA-G	14
BP	GO:0002673	regulation of acute inflammatory response	8/400	48/18723	7.22890992928392e-06	0.000194991987831641	0.00016290687639265	CCR7/CREB3L3/DNASE1L3/PIK3CG/ALOX5AP/BTK/OSM/PLA2G2D	8
BP	GO:0001767	establishment of lymphocyte polarity	5/400	14/18723	7.41318352378383e-06	0.000196544404194679	0.000164203849172792	DOCK2/CCR7/CCL19/RIPOR2/CCL21	5
BP	GO:0001771	immunological synapse formation	5/400	14/18723	7.41318352378383e-06	0.000196544404194679	0.000164203849172792	DOCK2/CCR7/CD6/CCL19/CCL21	5
BP	GO:0048247	lymphocyte chemotaxis	9/400	64/18723	8.26223044229175e-06	0.000217198634169398	0.000181459512479235	GPR183/PIK3CG/CCL25/PIK3CD/CH25H/CXCL13/CCL19/CCL21/CCL11	9
BP	GO:2000106	regulation of leukocyte apoptotic process	10/400	81/18723	8.61353663265607e-06	0.000223054827356011	0.000186352093708813	CD27/CCR7/PIK3CD/IL7R/CD3G/BTK/CCL19/CCL21/JAK3/HCLS1	10
BP	GO:0002444	myeloid leukocyte mediated immunity	11/400	99/18723	8.62881343736988e-06	0.000223054827356011	0.000186352093708813	DNASE1L3/ITGB2/PIK3CG/CTSG/CXCL6/CD84/PIK3CD/BTK/MILR1/NLRP6/CHGA	11
BP	GO:0031349	positive regulation of defense response	19/400	278/18723	9.16574907444698e-06	0.000234976476272186	0.000196312085439656	SH2D1A/TLR8/S100A12/CCR7/CREB3L3/PIK3CG/SLAMF6/TLR10/IL16/ALOX5AP/LBP/BTK/AIM2/PYHIN1/CD28/MNDA/OSM/TLR7/HLA-G	19
BP	GO:0002819	regulation of adaptive immune response	15/400	183/18723	9.54208669663916e-06	0.000242619286335858	0.000202697303253888	CR2/FCER2/CD48/CD1C/WAS/CLC/PTPRC/IL7R/BTK/CCL19/NCKAP1L/CD28/JAK3/HLA-G/SASH3	15
BP	GO:1902105	regulation of leukocyte differentiation	19/400	279/18723	9.64590680195311e-06	0.000243265064224866	0.000203236821107476	SFRP1/CD27/RHOH/LTF/RASSF2/IKZF3/PTPRC/IRF4/ZAP70/IL7R/BTK/CCL19/NCKAP1L/CD28/JAK3/EVI2B/HLA-G/SASH3/HCLS1	19
BP	GO:0071825	protein-lipid complex subunit organization	8/400	50/18723	9.90873958498104e-06	0.000247878308004929	0.000207090975027363	APOA4/APOE/APOC3/SOAT2/APOB/PLTP/MTTP/MPO	8
BP	GO:0050921	positive regulation of chemotaxis	13/400	141/18723	1.06226931662759e-05	0.000263612753614302	0.0002202363837926	CCR7/CCR4/IL16/C3AR1/THBS4/LBP/CXCR4/SLIT2/CXCL13/CCL19/RIPOR2/NCKAP1L/CCL21	13
BP	GO:0002679	respiratory burst involved in defense response	5/400	15/18723	1.09250612772312e-05	0.000268964603825168	0.000224707609561764	PIK3CG/LBP/PIK3CD/MPO/NCF1	5
BP	GO:0043368	positive T cell selection	7/400	37/18723	1.14106023222935e-05	0.000278706207903578	0.000232846273663378	DOCK2/SLAMF6/PTPRC/IRF4/ZAP70/CD3G/SPN	7
BP	GO:0002685	regulation of leukocyte migration	16/400	210/18723	1.22199499213606e-05	0.000296142848875474	0.000247413788703864	RHOH/CCR7/SELP/C3AR1/CCL25/THBS4/LBP/SLIT2/CXCL13/CCL19/SPN/MADCAM1/RIPOR2/NCKAP1L/ITGA4/CCL21	16
BP	GO:0002407	dendritic cell chemotaxis	6/400	26/18723	1.46766296761355e-05	0.000352921746165678	0.000294849957263531	CCR7/GPR183/PIK3CG/CXCR4/CCL19/CCL21	6
BP	GO:0002822	regulation of adaptive immune response based on somatic recombination of immune receptors built from immunoglobulin superfamily domains	14/400	168/18723	1.56456031469409e-05	0.000373328161244697	0.000311898582573024	CR2/FCER2/CD1C/WAS/CLC/PTPRC/IL7R/BTK/CCL19/NCKAP1L/CD28/JAK3/HLA-G/SASH3	14
BP	GO:0001776	leukocyte homeostasis	10/400	87/18723	1.63747854214517e-05	0.000387744918911017	0.00032394312340389	DOCK10/GPR183/CXCL6/CORO1A/SIT1/GPR174/PIK3CD/GAPT/NCKAP1L/JAK3	10
BP	GO:0071887	leukocyte apoptotic process	11/400	106/18723	1.66539102711884e-05	0.000391366891372927	0.000326969115531625	CD27/CCR7/CLC/PIK3CD/IL7R/CD3G/BTK/CCL19/CCL21/JAK3/HCLS1	11
BP	GO:0034377	plasma lipoprotein particle assembly	6/400	27/18723	1.85318595185094e-05	0.000432224272379068	0.000361103586344045	APOA4/APOE/APOC3/SOAT2/APOB/MTTP	6
BP	GO:0033627	cell adhesion mediated by integrin	9/400	72/18723	2.19686041542995e-05	0.000508556791691321	0.000424875910666813	ITGB2/PIK3CG/SFRP2/CYP1B1/CXCL13/NCKAP1L/ITGBL1/ITGA4/CCL21	9
BP	GO:0002675	positive regulation of acute inflammatory response	6/400	28/18723	2.31635679236335e-05	0.000532247316289712	0.000444668259087607	CCR7/CREB3L3/PIK3CG/ALOX5AP/BTK/OSM	6
BP	GO:0002275	myeloid cell activation involved in immune response	10/400	91/18723	2.43867336274123e-05	0.000556232703766418	0.000464706951940317	DOCK2/DNASE1L3/ITGB2/PIK3CG/CD84/LBP/PIK3CD/BTK/MILR1/CHGA	10
BP	GO:0043299	leukocyte degranulation	9/400	73/18723	2.45916437564322e-05	0.000556812254981406	0.000465191140440538	ITGB2/PIK3CG/CD84/CORO1A/PIK3CD/BTK/MILR1/NCKAP1L/CHGA	9
BP	GO:0061756	leukocyte adhesion to vascular endothelial cell	8/400	57/18723	2.67709082190626e-05	0.000601763458663277	0.000502745812626485	SELP/ITGB2/CCL25/SELL/SPN/MADCAM1/ITGA4/CCL21	8
BP	GO:0050727	regulation of inflammatory response	22/400	386/18723	3.187935795144e-05	0.000711437182484655	0.000594373186493339	S100A12/APOE/AOAH/CCR7/CREB3L3/DNASE1L3/PIK3CG/TLR10/IL16/ALOX5AP/PTPRC/LBP/BTK/CD28/NLRP6/OSM/TLR7/NLRC3/PLA2G2D/CST7/SIGLEC10/NCF1	22
BP	GO:0001915	negative regulation of T cell mediated cytotoxicity	4/400	10/18723	3.89190021435365e-05	0.000862333890351788	0.000720440475769827	PTPRC/IL7R/NCKAP1L/HLA-G	4
BP	GO:0009620	response to fungus	8/400	60/18723	3.92033359105961e-05	0.000862473390033115	0.000720557021365343	S100A12/LTF/CTSG/BTK/SCIMP/CLEC4E/MPO/CHGA	8
BP	GO:0065005	protein-lipid complex assembly	6/400	31/18723	4.28823147806459e-05	0.000936767186264531	0.000782626085915123	APOA4/APOE/APOC3/SOAT2/APOB/MTTP	6
BP	GO:0002699	positive regulation of immune effector process	16/400	235/18723	4.85449913793255e-05	0.00105305288992075	0.000879777466145745	SH2D1A/FCER2/CD1C/ITGB2/SLAMF6/PTPRC/CD84/LBP/LAPTM5/BTK/CCL19/SCIMP/RBP4/CD28/HLA-G/SASH3	16
BP	GO:0045576	mast cell activation	8/400	62/18723	4.99151747572854e-05	0.00107525605622986	0.000898327194827753	S100A12/RHOH/PIK3CG/CD84/PIK3CD/BTK/MILR1/CHGA	8
BP	GO:2000107	negative regulation of leukocyte apoptotic process	7/400	46/18723	5.02803845578987e-05	0.00107565346826622	0.000898659214385093	CD27/CCR7/IL7R/CCL19/CCL21/JAK3/HCLS1	7
BP	GO:0031341	regulation of cell killing	10/400	99/18723	5.08157787479851e-05	0.00107966127175514	0.00090200755066719	SH2D1A/DNASE1L3/FCER2/CD1C/SLAMF6/CXCL6/PTPRC/IL7R/NCKAP1L/HLA-G	10
BP	GO:1903038	negative regulation of leukocyte cell-cell adhesion	12/400	141/18723	5.12298301590264e-05	0.00108105396702925	0.000903171083791787	LAX1/FGL1/CCL25/LAPTM5/VSIG4/SPN/RIPOR2/NCKAP1L/CCL21/JAK3/PLA2G2D/HLA-G	12
BP	GO:0002700	regulation of production of molecular mediator of immune response	13/400	164/18723	5.28722538700262e-05	0.00110817386151906	0.000925828513712692	CD22/CLC/PTPRC/LAPTM5/BTK/SCIMP/RBP4/CD28/CD40LG/JAK3/CD96/HLA-G/SASH3	13
BP	GO:0050729	positive regulation of inflammatory response	12/400	142/18723	5.48999141134542e-05	0.00114294988979822	0.000954882292810486	S100A12/CCR7/CREB3L3/PIK3CG/TLR10/IL16/ALOX5AP/LBP/BTK/CD28/OSM/TLR7	12
BP	GO:0002704	negative regulation of leukocyte mediated immunity	8/400	63/18723	5.61231686624039e-05	0.00115294085556806	0.000963229287186047	CR2/PTPRC/CD84/IL7R/NCKAP1L/JAK3/CD96/HLA-G	8
BP	GO:0050854	regulation of antigen receptor-mediated signaling pathway	8/400	63/18723	5.61231686624039e-05	0.00115294085556806	0.000963229287186047	PRKCB/SH2D1A/CCR7/CD22/PTPRC/LAPTM5/CD19/TRAT1	8
BP	GO:0034379	very-low-density lipoprotein particle assembly	4/400	11/18723	6.01276106246941e-05	0.00122707794840659	0.00102516743322713	APOC3/SOAT2/APOB/MTTP	4
BP	GO:0007204	positive regulation of cytosolic calcium ion concentration	19/400	319/18723	6.11977754387246e-05	0.00124075489811061	0.00103659389838418	CCR7/PIK3CG/CCR4/PTPRC/C3AR1/CORO1A/GPR174/P2RY10/FPR1/MS4A1/CXCR4/CD19/CXCL13/CCL19/FPR3/CD38/CCL21/CD52/PTGER1	19
BP	GO:0036336	dendritic cell migration	6/400	33/18723	6.22205348447259e-05	0.00125329934472948	0.00104707420907529	CCR7/GPR183/PIK3CG/CXCR4/CCL19/CCL21	6
BP	GO:0001910	regulation of leukocyte mediated cytotoxicity	9/400	82/18723	6.26966326460487e-05	0.00125474164172931	0.00104827918217027	SH2D1A/DNASE1L3/CD1C/SLAMF6/CXCL6/PTPRC/IL7R/NCKAP1L/HLA-G	9
BP	GO:0043367	CD4-positive, alpha-beta T cell differentiation	9/400	83/18723	6.90158177118154e-05	0.00137235299065418	0.00114653807831639	GPR183/SLAMF6/IRF4/CCL19/SPN/NCKAP1L/JAK3/PLA2G2D/SASH3	9
BP	GO:0045580	regulation of T cell differentiation	12/400	146/18723	7.19472523480546e-05	0.00142153106231634	0.00118762410513517	CD27/RHOH/PTPRC/IRF4/ZAP70/IL7R/CCL19/NCKAP1L/CD28/JAK3/HLA-G/SASH3	12
BP	GO:0045621	positive regulation of lymphocyte differentiation	10/400	104/18723	7.74619621689003e-05	0.00152080383954385	0.0012705619644226	CD27/RHOH/PTPRC/ZAP70/IL7R/BTK/CCL19/NCKAP1L/HLA-G/SASH3	10
BP	GO:0048872	homeostasis of number of cells	17/400	272/18723	8.25942213501769e-05	0.0016113665070959	0.00134622292594595	DOCK10/CCR7/GPR183/CCR4/CXCL6/RASSF2/CORO1A/SIT1/GPR174/PIK3CD/IL7R/GAPT/IKZF1/NCKAP1L/JAK3/SASH3/HCLS1	17
BP	GO:0019221	cytokine-mediated signaling pathway	24/400	472/18723	8.61840994008413e-05	0.00167089422713381	0.00139595561003205	SLIT3/CRLF1/CCR7/CSF3R/CTSG/CCR4/CXCL6/PTPRC/CCL25/LAPTM5/IL7R/CXCR4/ACKR1/SLIT2/AIM2/CXCL13/CCL19/IL10RA/CSF2RB/OSM/CCL21/JAK3/CCL11/TNFRSF13C	24
BP	GO:0006874	cellular calcium ion homeostasis	23/400	448/18723	0.000104661778047415	0.00201652692859057	0.00168471590423496	PRKCB/APOE/CCR7/PIK3CG/CCR4/PTPRC/C3AR1/CORO1A/GPR174/P2RY10/FPR1/MS4A1/CXCR4/CD19/CXCL13/CCL19/C19orf12/FPR3/CD38/CCL21/CD52/CCL11/PTGER1	23
BP	GO:0043410	positive regulation of MAPK cascade	24/400	480/18723	0.000111467188541949	0.0021343902398588	0.00178318530338063	S100A12/CD27/APOE/CCR7/DUSP15/GPR183/PIK3CG/RASSF2/PTPRC/CCL25/LAPTM5/DKK1/FGA/CCL19/PIK3R5/SCIMP/MARCO/OSM/CCL21/SERPINF2/GPBAR1/FGD2/CCL11/NCF1	24
BP	GO:0002698	negative regulation of immune effector process	10/400	110/18723	0.000124280831534761	0.00236514809460631	0.00197597292372348	CR2/CD22/PTPRC/CD84/IL7R/VSIG4/NCKAP1L/JAK3/CD96/HLA-G	10
BP	GO:0002430	complement receptor mediated signaling pathway	4/400	13/18723	0.000125926388590967	0.00238185156956817	0.0019899279121371	CR2/C3AR1/FPR1/FPR3	4
BP	GO:0002438	acute inflammatory response to antigenic stimulus	5/400	24/18723	0.000131953279867778	0.00248072166151422	0.0020725293463124	CCR7/CD6/BTK/NLRP6/PLA2G2D	5
BP	GO:1903706	regulation of hemopoiesis	20/400	367/18723	0.000133328588947082	0.00249147760791475	0.00208151544697346	SFRP1/CD27/RHOH/CSF3R/LTF/RASSF2/IKZF3/PTPRC/IRF4/ZAP70/IL7R/BTK/CCL19/NCKAP1L/CD28/JAK3/EVI2B/HLA-G/SASH3/HCLS1	20
BP	GO:0045582	positive regulation of T cell differentiation	9/400	91/18723	0.00014166683815586	0.0026314403111346	0.0021984478760777	CD27/RHOH/PTPRC/ZAP70/IL7R/CCL19/NCKAP1L/HLA-G/SASH3	9
BP	GO:1902107	positive regulation of leukocyte differentiation	12/400	157/18723	0.000144185346085536	0.00263880916991821	0.00220460422014274	CD27/RHOH/PTPRC/ZAP70/IL7R/BTK/CCL19/NCKAP1L/EVI2B/HLA-G/SASH3/HCLS1	12
BP	GO:1903708	positive regulation of hemopoiesis	12/400	157/18723	0.000144185346085536	0.00263880916991821	0.00220460422014274	CD27/RHOH/PTPRC/ZAP70/IL7R/BTK/CCL19/NCKAP1L/EVI2B/HLA-G/SASH3/HCLS1	12
BP	GO:0002705	positive regulation of leukocyte mediated immunity	11/400	134/18723	0.000144615589582881	0.00263880916991821	0.00220460422014274	SH2D1A/FCER2/CD1C/ITGB2/SLAMF6/PTPRC/BTK/SCIMP/CD28/HLA-G/SASH3	11
BP	GO:0055074	calcium ion homeostasis	23/400	460/18723	0.000154444860542489	0.00280168396141989	0.0023406786497729	PRKCB/APOE/CCR7/PIK3CG/CCR4/PTPRC/C3AR1/CORO1A/GPR174/P2RY10/FPR1/MS4A1/CXCR4/CD19/CXCL13/CCL19/C19orf12/FPR3/CD38/CCL21/CD52/CCL11/PTGER1	23
BP	GO:0002286	T cell activation involved in immune response	10/400	114/18723	0.000167254841837838	0.00301642162430799	0.00252008213344405	GPR183/CD1C/SLAMF6/IRF4/ITGAL/CCL19/SPN/LCP1/NCKAP1L/JAK3	10
BP	GO:0045059	positive thymic T cell selection	4/400	14/18723	0.00017333167061784	0.00309008530032493	0.00258162476141029	DOCK2/PTPRC/ZAP70/CD3G	4
BP	GO:0070942	neutrophil mediated cytotoxicity	4/400	14/18723	0.00017333167061784	0.00309008530032493	0.00258162476141029	DNASE1L3/CTSG/CXCL6/NLRP6	4
BP	GO:0006801	superoxide metabolic process	8/400	74/18723	0.000178090479901181	0.00315678096373408	0.00263734593393508	APOA4/NCF1C/ITGB2/HVCN1/NCF1B/MPO/CYBB/NCF1	8
BP	GO:0002690	positive regulation of leukocyte chemotaxis	9/400	94/18723	0.000181766609011802	0.00320363648383301	0.00267649157528144	CCR7/C3AR1/THBS4/LBP/CXCL13/CCL19/RIPOR2/NCKAP1L/CCL21	9
BP	GO:0051480	regulation of cytosolic calcium ion concentration	19/400	353/18723	0.000228494492832852	0.00400446280659609	0.00334554529500138	CCR7/PIK3CG/CCR4/PTPRC/C3AR1/CORO1A/GPR174/P2RY10/FPR1/MS4A1/CXCR4/CD19/CXCL13/CCL19/FPR3/CD38/CCL21/CD52/PTGER1	19
BP	GO:0032488	Cdc42 protein signal transduction	4/400	15/18723	0.000232388619468971	0.0040498286381615	0.00338344636979661	APOE/WAS/APOC3/RHOV	4
BP	GO:0030890	positive regulation of B cell proliferation	6/400	42/18723	0.000250612196230649	0.00434301135590767	0.00362838710449784	GPR183/PTPRC/NCKAP1L/CD38/SASH3/TNFRSF13C	6
BP	GO:0051897	positive regulation of protein kinase B signaling	10/400	120/18723	0.000254750516188906	0.00439020056232214	0.00366781152548003	F10/CCR7/PIK3CG/PIK3CD/CCL19/PIK3R5/CD28/OSM/CCL21/HCLS1	10
BP	GO:0007254	JNK cascade	12/400	167/18723	0.000256713149826024	0.00439958116442169	0.00367564858895999	SFRP1/CD27/CCR7/DUSP15/RASSF2/SFRP2/CCL19/TLR7/CCL21/MAP4K1/SERPINF2/NCF1	12
BP	GO:0010818	T cell chemotaxis	5/400	28/18723	0.000284409255829074	0.00484745885484499	0.00404982988924917	GPR183/PIK3CG/PIK3CD/CXCL13/CCL21	5
BP	GO:0002688	regulation of leukocyte chemotaxis	10/400	122/18723	0.000291317326269129	0.0049112301417763	0.00410310787914529	CCR7/C3AR1/THBS4/LBP/SLIT2/CXCL13/CCL19/RIPOR2/NCKAP1L/CCL21	10
BP	GO:0050868	negative regulation of T cell activation	10/400	122/18723	0.000291317326269129	0.0049112301417763	0.00410310787914529	LAX1/FGL1/LAPTM5/VSIG4/SPN/RIPOR2/NCKAP1L/JAK3/PLA2G2D/HLA-G	10
BP	GO:0034374	low-density lipoprotein particle remodeling	4/400	16/18723	0.000304647201850966	0.00505355946599838	0.00422201751172012	APOE/APOB/MTTP/MPO	4
BP	GO:0034375	high-density lipoprotein particle remodeling	4/400	16/18723	0.000304647201850966	0.00505355946599838	0.00422201751172012	APOA4/APOE/APOC3/PLTP	4
BP	GO:1903236	regulation of leukocyte tethering or rolling	4/400	16/18723	0.000304647201850966	0.00505355946599838	0.00422201751172012	SELP/CCL25/ITGA4/CCL21	4
BP	GO:0031295	T cell costimulation	6/400	44/18723	0.000325337083901014	0.00533965944053411	0.00446104093881536	CCR7/CCL19/CD28/CD40LG/CCL21/TNFRSF13C	6
BP	GO:0042554	superoxide anion generation	6/400	44/18723	0.000325337083901014	0.00533965944053411	0.00446104093881536	NCF1C/ITGB2/HVCN1/NCF1B/CYBB/NCF1	6
BP	GO:0050920	regulation of chemotaxis	14/400	223/18723	0.000329544567959603	0.00538024868321415	0.00449495139233542	CCR7/GPR183/CCR4/IL16/C3AR1/THBS4/LBP/CXCR4/SLIT2/CXCL13/CCL19/RIPOR2/NCKAP1L/CCL21	14
BP	GO:0035710	CD4-positive, alpha-beta T cell activation	9/400	102/18723	0.000337046236909508	0.00547391322980783	0.00457320383175095	GPR183/SLAMF6/IRF4/CCL19/SPN/NCKAP1L/JAK3/PLA2G2D/SASH3	9
BP	GO:0072503	cellular divalent inorganic cation homeostasis	23/400	486/18723	0.000339631217358102	0.00548716685544183	0.00458427662903315	PRKCB/APOE/CCR7/PIK3CG/CCR4/PTPRC/C3AR1/CORO1A/GPR174/P2RY10/FPR1/MS4A1/CXCR4/CD19/CXCL13/CCL19/C19orf12/FPR3/CD38/CCL21/CD52/CCL11/PTGER1	23
BP	GO:0002260	lymphocyte homeostasis	7/400	62/18723	0.000344692208506433	0.00554007891599459	0.00462848223257616	DOCK10/CORO1A/SIT1/GPR174/GAPT/NCKAP1L/JAK3	7
BP	GO:0002312	B cell activation involved in immune response	8/400	82/18723	0.000363196451041337	0.00580739892335169	0.00485181585710132	DOCK10/GPR183/PTPRC/POU2AF1/CD19/GAPT/CD28/CD40LG	8
BP	GO:0002920	regulation of humoral immune response	6/400	45/18723	0.000368709158921536	0.00586531185115182	0.00490019945622036	CR2/CCR7/FCER2/PTPRC/VSIG4/CXCL13	6
BP	GO:0046634	regulation of alpha-beta T cell activation	9/400	104/18723	0.00038948761133672	0.00616423760391074	0.00514993823367886	PTPRC/IRF4/RASAL3/ZAP70/CCL19/NCKAP1L/CD28/JAK3/SASH3	9
BP	GO:0034694	response to prostaglandin	5/400	30/18723	0.00039818009101955	0.00623815475930629	0.00521169263205812	SFRP1/CCR7/CCL19/APOB/CCL21	5
BP	GO:0045577	regulation of B cell differentiation	5/400	30/18723	0.00039818009101955	0.00623815475930629	0.00521169263205812	SFRP1/CD27/IKZF3/BTK/NCKAP1L	5
BP	GO:0031294	lymphocyte costimulation	6/400	46/18723	0.000416473475076081	0.00649196341550756	0.00542373814142984	CCR7/CCL19/CD28/CD40LG/CCL21/TNFRSF13C	6
BP	GO:0019882	antigen processing and presentation	9/400	106/18723	0.000448474684986882	0.00695584236414654	0.00581128776019844	HLA-DQA2/CCR7/CD1C/WAS/WDFY4/CCL19/HLA-DRB5/CCL21/HLA-G	9
BP	GO:0002709	regulation of T cell mediated immunity	8/400	85/18723	0.000463953444406159	0.00712467121063319	0.00595233653010924	CD1C/WAS/CLC/PTPRC/IL7R/NCKAP1L/HLA-G/SASH3	8
BP	GO:0097006	regulation of plasma lipoprotein particle levels	8/400	85/18723	0.000463953444406159	0.00712467121063319	0.00595233653010924	APOA4/APOE/APOC3/SOAT2/APOB/PLTP/MTTP/MPO	8
BP	GO:0033628	regulation of cell adhesion mediated by integrin	6/400	48/18723	0.000526397598543055	0.00800433995431645	0.00668725948200723	PIK3CG/SFRP2/CYP1B1/CXCL13/NCKAP1L/CCL21	6
BP	GO:0043303	mast cell degranulation	6/400	48/18723	0.000526397598543055	0.00800433995431645	0.00668725948200723	PIK3CG/CD84/PIK3CD/BTK/MILR1/CHGA	6
BP	GO:0002456	T cell mediated immunity	9/400	109/18723	0.000550569466693073	0.00833105602771664	0.00696021579973476	CD1C/WAS/CLC/PTPRC/IL7R/NCKAP1L/MYO1G/HLA-G/SASH3	9
BP	GO:0046635	positive regulation of alpha-beta T cell activation	7/400	67/18723	0.00055637941900885	0.0083781017367255	0.00699952033520587	PTPRC/RASAL3/ZAP70/CCL19/NCKAP1L/CD28/SASH3	7
BP	GO:0046328	regulation of JNK cascade	10/400	133/18723	0.000579958226537266	0.00869096820637004	0.00726090594322273	SFRP1/CD27/CCR7/DUSP15/RASSF2/SFRP2/CCL19/CCL21/SERPINF2/NCF1	10
BP	GO:0050829	defense response to Gram-negative bacterium	8/400	88/18723	0.000586278783876549	0.00870320216364768	0.00727112685428776	SELP/MPEG1/LTF/CTSG/CXCL6/LBP/RNASE6/CHGA	8
BP	GO:0002279	mast cell activation involved in immune response	6/400	49/18723	0.000589191635836884	0.00870320216364768	0.00727112685428776	PIK3CG/CD84/PIK3CD/BTK/MILR1/CHGA	6
BP	GO:0050832	defense response to fungus	6/400	49/18723	0.000589191635836884	0.00870320216364768	0.00727112685428776	S100A12/LTF/CTSG/CLEC4E/MPO/CHGA	6
BP	GO:0031640	killing of cells of other organism	7/400	68/18723	0.000609023476927039	0.00895351102098424	0.0074802484419774	S100A12/FCER2/LTF/CTSG/CXCL6/NLRP6/CHGA	7
BP	GO:0046330	positive regulation of JNK cascade	8/400	89/18723	0.000632402802783238	0.00925336553883776	0.00773076316014068	CD27/CCR7/DUSP15/RASSF2/CCL19/CCL21/SERPINF2/NCF1	8
BP	GO:0002448	mast cell mediated immunity	6/400	50/18723	0.000657645922162097	0.00957754765514941	0.00800160247276048	PIK3CG/CD84/PIK3CD/BTK/MILR1/CHGA	6
BP	GO:0002831	regulation of response to biotic stimulus	17/400	327/18723	0.00071222637538603	0.0102854231556507	0.00859300003705999	SH2D1A/TLR8/APOE/SLAMF6/LTF/CXCL6/LBP/VSIG4/AIM2/LY86/SCIMP/PYHIN1/MNDA/CD96/NLRC3/HLA-G/NCF1	17
BP	GO:0002708	positive regulation of lymphocyte mediated immunity	9/400	113/18723	0.000715581588248142	0.0102854231556507	0.00859300003705999	SH2D1A/FCER2/CD1C/SLAMF6/PTPRC/BTK/CD28/HLA-G/SASH3	9
BP	GO:0002446	neutrophil mediated immunity	5/400	34/18723	0.000724894218864399	0.0102854231556507	0.00859300003705999	DNASE1L3/ITGB2/CTSG/CXCL6/NLRP6	5
BP	GO:0035590	purinergic nucleotide receptor signaling pathway	5/400	34/18723	0.000724894218864399	0.0102854231556507	0.00859300003705999	P2RY13/CTSG/ADORA3/P2RY10/P2RY14	5
BP	GO:0050869	negative regulation of B cell activation	5/400	34/18723	0.000724894218864399	0.0102854231556507	0.00859300003705999	SFRP1/LAPTM5/TBC1D10C/BTK/MNDA	5
BP	GO:0002381	immunoglobulin production involved in immunoglobulin-mediated immune response	7/400	70/18723	0.00072614689590184	0.0102854231556507	0.00859300003705999	HLA-DQA2/PTPRC/BTK/GAPT/CD28/CD40LG/HLA-DRB5	7
BP	GO:0002577	regulation of antigen processing and presentation	4/400	20/18723	0.000757960955873136	0.0106872494778112	0.00892870752803666	CCR7/WAS/CCL19/CCL21	4
BP	GO:0071675	regulation of mononuclear cell migration	9/400	115/18723	0.00081206553531985	0.0113983135319555	0.00952276898288865	CCR7/C3AR1/SLIT2/CXCL13/SPN/MADCAM1/RIPOR2/ITGA4/CCL21	9
BP	GO:0007596	blood coagulation	13/400	217/18723	0.000825745239486285	0.0114574175197097	0.00957214765805602	PLEK/F13A1/F10/APOE/SELP/WAS/PIK3CG/MMRN1/TFPI2/FBLN1/FGA/CD40LG/SERPINF2	13
BP	GO:0070374	positive regulation of ERK1 and ERK2 cascade	13/400	217/18723	0.000825745239486285	0.0114574175197097	0.00957214765805602	APOE/CCR7/GPR183/PTPRC/CCL25/FGA/CCL19/SCIMP/MARCO/CCL21/SERPINF2/GPBAR1/CCL11	13
BP	GO:0051056	regulation of small GTPase mediated signal transduction	16/400	302/18723	0.000829475810268979	0.0114574175197097	0.00957214765805602	DOCK2/ARHGAP15/APOE/PIK3CG/APOC3/RASAL3/GPR174/P2RY10/TAGAP/CYTH4/ARHGAP25/SLIT2/RIPOR2/ARHGAP9/FGD3/FGD2	16
BP	GO:2000403	positive regulation of lymphocyte migration	5/400	35/18723	0.000831050593789388	0.0114574175197097	0.00957214765805602	CXCL13/SPN/MADCAM1/ITGA4/CCL21	5
BP	GO:0032635	interleukin-6 production	11/400	165/18723	0.000860459914782728	0.0117213038959156	0.00979261264099368	TLR8/IL16/ORM1/CD84/LBP/POU2AF1/SCIMP/NCKAP1L/TLR7/POU2F2/NLRC3	11
BP	GO:0032675	regulation of interleukin-6 production	11/400	165/18723	0.000860459914782728	0.0117213038959156	0.00979261264099368	TLR8/IL16/ORM1/CD84/LBP/POU2AF1/SCIMP/NCKAP1L/TLR7/POU2F2/NLRC3	11
BP	GO:0045088	regulation of innate immune response	13/400	218/18723	0.000861527172233644	0.0117213038959156	0.00979261264099368	SH2D1A/TLR8/APOE/SLAMF6/LBP/VSIG4/AIM2/PYHIN1/MNDA/CD96/NLRC3/HLA-G/NCF1	13
BP	GO:0002707	negative regulation of lymphocyte mediated immunity	6/400	53/18723	0.000900424340191062	0.0121970144247715	0.0101900470032195	CR2/PTPRC/IL7R/NCKAP1L/CD96/HLA-G	6
BP	GO:0033630	positive regulation of cell adhesion mediated by integrin	4/400	21/18723	0.000920634696092788	0.0123628087761032	0.0103285605913896	SFRP2/CXCL13/NCKAP1L/CCL21	4
BP	GO:0046641	positive regulation of alpha-beta T cell proliferation	4/400	21/18723	0.000920634696092788	0.0123628087761032	0.0103285605913896	PTPRC/RASAL3/ZAP70/CD28	4
BP	GO:0032732	positive regulation of interleukin-1 production	7/400	73/18723	0.000934509700697681	0.0124950391877768	0.0104390330449986	TLR8/IL16/ORM1/AIM2/CCL19/PYHIN1/MNDA	7
BP	GO:0002691	regulation of cellular extravasation	5/400	36/18723	0.00094837126502848	0.0126259556399929	0.0105484077456522	SELP/CCL25/RIPOR2/ITGA4/CCL21	5
BP	GO:0002823	negative regulation of adaptive immune response based on somatic recombination of immune receptors built from immunoglobulin superfamily domains	6/400	54/18723	0.000995017761639066	0.0131903636607025	0.011019944800519	CR2/PTPRC/IL7R/NCKAP1L/JAK3/HLA-G	6
BP	GO:0007599	hemostasis	13/400	222/18723	0.00101794733762188	0.0133799688190808	0.0111783512275873	PLEK/F13A1/F10/APOE/SELP/WAS/PIK3CG/MMRN1/TFPI2/FBLN1/FGA/CD40LG/SERPINF2	13
BP	GO:0050817	coagulation	13/400	222/18723	0.00101794733762188	0.0133799688190808	0.0111783512275873	PLEK/F13A1/F10/APOE/SELP/WAS/PIK3CG/MMRN1/TFPI2/FBLN1/FGA/CD40LG/SERPINF2	13
BP	GO:0072378	blood coagulation, fibrin clot formation	3/400	10/18723	0.00103860839888887	0.0134325421368662	0.0112222738270605	F13A1/FBLN1/FGA	3
BP	GO:0090209	negative regulation of triglyceride metabolic process	3/400	10/18723	0.00103860839888887	0.0134325421368662	0.0112222738270605	APOE/PIK3CG/APOC3	3
BP	GO:1904338	regulation of dopaminergic neuron differentiation	3/400	10/18723	0.00103860839888887	0.0134325421368662	0.0112222738270605	SFRP1/SFRP2/DKK1	3
BP	GO:0002718	regulation of cytokine production involved in immune response	8/400	96/18723	0.00104359853481133	0.0134325421368662	0.0112222738270605	CLC/LAPTM5/BTK/SCIMP/JAK3/CD96/HLA-G/SASH3	8
BP	GO:0042632	cholesterol homeostasis	8/400	96/18723	0.00104359853481133	0.0134325421368662	0.0112222738270605	MALRD1/APOA4/APOE/APOC3/SOAT2/APOB/PLA2G12B/MTTP	8
BP	GO:0070372	regulation of ERK1 and ERK2 cascade	16/400	309/18723	0.00105577828270849	0.0135331579874451	0.0113063337626285	APOE/CCR7/GPR183/PTPRC/CCL25/TBC1D10C/FBLN1/FGA/CCL19/SCIMP/MARCO/NLRP6/CCL21/SERPINF2/GPBAR1/CCL11	16
BP	GO:0014065	phosphatidylinositol 3-kinase signaling	10/400	144/18723	0.0010730558025507	0.0136433195419791	0.0113983686967161	SELP/PIK3CG/PPP1R16B/PIK3CD/PIK3R5/CD28/OSM/NLRC3/HCLS1/NCF1	10
BP	GO:0022408	negative regulation of cell-cell adhesion	12/400	196/18723	0.00107421231475821	0.0136433195419791	0.0113983686967161	LAX1/FGL1/CCL25/LAPTM5/VSIG4/SPN/RIPOR2/NCKAP1L/CCL21/JAK3/PLA2G2D/HLA-G	12
BP	GO:0043029	T cell homeostasis	5/400	37/18723	0.00107756714628784	0.0136433195419791	0.0113983686967161	CORO1A/SIT1/GPR174/NCKAP1L/JAK3	5
BP	GO:0033077	T cell differentiation in thymus	7/400	75/18723	0.0010977282195228	0.0138420851095924	0.0115644282262094	DOCK2/CCR7/PTPRC/ZAP70/IL7R/CD3G/CD28	7
BP	GO:0055092	sterol homeostasis	8/400	97/18723	0.00111665031999194	0.0140236813466194	0.0117161435662483	MALRD1/APOA4/APOE/APOC3/SOAT2/APOB/PLA2G12B/MTTP	8
BP	GO:0002224	toll-like receptor signaling pathway	9/400	121/18723	0.00116675643173998	0.0145938647228122	0.0121925056661453	TLR8/LTF/TLR10/IRF4/LBP/BTK/SCIMP/NLRP6/TLR7	9
BP	GO:0002367	cytokine production involved in immune response	8/400	98/18723	0.00119372689535575	0.0148712483108174	0.0124242469514515	CLC/LAPTM5/BTK/SCIMP/JAK3/CD96/HLA-G/SASH3	8
BP	GO:0032496	response to lipopolysaccharide	17/400	343/18723	0.00120220935787291	0.0149170137124871	0.012462481848771	CCR7/SELP/LTF/CD6/CTSG/CXCL6/LBP/CXCL13/LY86/APOB/SCIMP/IL10RA/CSF2RB/ANKRD1/MPO/CD96/PTGER1	17
BP	GO:0046633	alpha-beta T cell proliferation	5/400	38/18723	0.00121936104963511	0.015069553689116	0.0125899220138463	DOCK2/PTPRC/RASAL3/ZAP70/CD28	5
BP	GO:0050852	T cell receptor signaling pathway	9/400	123/18723	0.00130953140455339	0.0161197080036691	0.0134672778530094	SH2D1A/CCR7/PTPRC/LAPTM5/ZAP70/PIK3CD/ITK/TRAT1/CD28	9
BP	GO:0034695	response to prostaglandin E	4/400	23/18723	0.00131694652650972	0.0161469095859017	0.0134900035292986	SFRP1/CCR7/CCL19/CCL21	4
BP	GO:0001914	regulation of T cell mediated cytotoxicity	5/400	39/18723	0.00137448642340838	0.0167860507299716	0.0140239766864129	CD1C/PTPRC/IL7R/NCKAP1L/HLA-G	5
BP	GO:0043087	regulation of GTPase activity	17/400	348/18723	0.00140452670466707	0.016833903591898	0.0140639555611839	SFRP1/ARHGAP15/DOCK10/CCR7/CCL25/RASAL3/TBC1D10C/RASGRP2/ARHGAP25/CXCL13/CCL19/RIPOR2/ARHGAP9/CCL21/FGD3/FGD2/CCL11	17
BP	GO:0002604	regulation of dendritic cell antigen processing and presentation	3/400	11/18723	0.00140553869448794	0.016833903591898	0.0140639555611839	CCR7/CCL19/CCL21	3
BP	GO:0070944	neutrophil-mediated killing of bacterium	3/400	11/18723	0.00140553869448794	0.016833903591898	0.0140639555611839	CTSG/CXCL6/NLRP6	3
BP	GO:0097048	dendritic cell apoptotic process	3/400	11/18723	0.00140553869448794	0.016833903591898	0.0140639555611839	CCR7/CCL19/CCL21	3
BP	GO:2000668	regulation of dendritic cell apoptotic process	3/400	11/18723	0.00140553869448794	0.016833903591898	0.0140639555611839	CCR7/CCL19/CCL21	3
BP	GO:0050830	defense response to Gram-positive bacterium	8/400	101/18723	0.00145069257350279	0.0173078783192525	0.0144599397407444	TNFSF8/MPEG1/CTSG/LBP/IL7R/RNASE6/NLRP6/CHGA	8
BP	GO:1904994	regulation of leukocyte adhesion to vascular endothelial cell	5/400	40/18723	0.00154368609077332	0.0182588558160977	0.0152544378904044	SELP/ITGB2/CCL25/ITGA4/CCL21	5
BP	GO:0032874	positive regulation of stress-activated MAPK cascade	9/400	126/18723	0.00154978612009777	0.0182588558160977	0.0152544378904044	CD27/CCR7/DUSP15/RASSF2/CCL19/SCIMP/CCL21/SERPINF2/NCF1	9
BP	GO:0001911	negative regulation of leukocyte mediated cytotoxicity	4/400	24/18723	0.00155394517583811	0.0182588558160977	0.0152544378904044	PTPRC/IL7R/NCKAP1L/HLA-G	4
BP	GO:0016486	peptide hormone processing	4/400	24/18723	0.00155394517583811	0.0182588558160977	0.0152544378904044	PCSK1/CTSG/PCSK1N/CPA3	4
BP	GO:0002820	negative regulation of adaptive immune response	6/400	59/18723	0.00158754228295834	0.0185832307990067	0.0155254383342341	CR2/PTPRC/IL7R/NCKAP1L/JAK3/HLA-G	6
BP	GO:0032760	positive regulation of tumor necrosis factor production	8/400	103/18723	0.00164509082457453	0.0191844802174068	0.0160277546897606	ORM1/PTPRC/CD84/LBP/CCL19/SPN/CYBB/SASH3	8
BP	GO:0070304	positive regulation of stress-activated protein kinase signaling cascade	9/400	128/18723	0.00172873955737735	0.0200844573295302	0.0167796443534912	CD27/CCR7/DUSP15/RASSF2/CCL19/SCIMP/CCL21/SERPINF2/NCF1	9
BP	GO:0010560	positive regulation of glycoprotein biosynthetic process	4/400	25/18723	0.0018190647026979	0.0208058941225837	0.0173823717566938	CCR7/SLC51B/CCL19/CCL21	4
BP	GO:0032753	positive regulation of interleukin-4 production	4/400	25/18723	0.0018190647026979	0.0208058941225837	0.0173823717566938	IRF4/CD28/CD40LG/SASH3	4
BP	GO:0140448	signaling receptor ligand precursor processing	4/400	25/18723	0.0018190647026979	0.0208058941225837	0.0173823717566938	PCSK1/CTSG/PCSK1N/CPA3	4
BP	GO:0002863	positive regulation of inflammatory response to antigenic stimulus	3/400	12/18723	0.00184449415980352	0.0208058941225837	0.0173823717566938	CCR7/BTK/CD28	3
BP	GO:0034370	triglyceride-rich lipoprotein particle remodeling	3/400	12/18723	0.00184449415980352	0.0208058941225837	0.0173823717566938	APOA4/APOE/APOC3	3
BP	GO:0034372	very-low-density lipoprotein particle remodeling	3/400	12/18723	0.00184449415980352	0.0208058941225837	0.0173823717566938	APOA4/APOE/APOC3	3
BP	GO:0070943	neutrophil-mediated killing of symbiont cell	3/400	12/18723	0.00184449415980352	0.0208058941225837	0.0173823717566938	CTSG/CXCL6/NLRP6	3
BP	GO:0072376	protein activation cascade	3/400	12/18723	0.00184449415980352	0.0208058941225837	0.0173823717566938	F13A1/FBLN1/FGA	3
BP	GO:2000401	regulation of lymphocyte migration	6/400	61/18723	0.00188779471250619	0.02121717100795	0.017725974760451	CXCL13/SPN/MADCAM1/RIPOR2/ITGA4/CCL21	6
BP	GO:2000404	regulation of T cell migration	5/400	42/18723	0.00192731893805701	0.021583188974198	0.0180317660098664	CXCL13/SPN/RIPOR2/ITGA4/CCL21	5
BP	GO:0051403	stress-activated MAPK cascade	13/400	239/18723	0.00197266094659025	0.0220114901306581	0.0183895920125149	SFRP1/CD27/CCR7/DUSP15/RASSF2/SFRP2/CCL19/SCIMP/TLR7/CCL21/MAP4K1/SERPINF2/NCF1	13
BP	GO:0032623	interleukin-2 production	6/400	62/18723	0.00205312712364902	0.0225843983601393	0.0188682306025528	PTPRC/IRF4/LAPTM5/VSIG4/CD28/SASH3	6
BP	GO:0032663	regulation of interleukin-2 production	6/400	62/18723	0.00205312712364902	0.0225843983601393	0.0188682306025528	PTPRC/IRF4/LAPTM5/VSIG4/CD28/SASH3	6
BP	GO:0032731	positive regulation of interleukin-1 beta production	6/400	62/18723	0.00205312712364902	0.0225843983601393	0.0188682306025528	TLR8/ORM1/AIM2/CCL19/PYHIN1/MNDA	6
BP	GO:0046847	filopodium assembly	6/400	62/18723	0.00205312712364902	0.0225843983601393	0.0188682306025528	CCR7/PPP1R16B/RIPOR2/CCL21/FGD3/FGD2	6
BP	GO:0070371	ERK1 and ERK2 cascade	16/400	330/18723	0.00207140810038268	0.0227049750084348	0.0189689668705306	APOE/CCR7/GPR183/PTPRC/CCL25/TBC1D10C/FBLN1/FGA/CCL19/SCIMP/MARCO/NLRP6/CCL21/SERPINF2/GPBAR1/CCL11	16
BP	GO:0007229	integrin-mediated signaling pathway	8/400	107/18723	0.00209547394097124	0.0228075795259396	0.0190546882462463	PLEK/ITGB2/ITGA8/ITGAL/MADCAM1/ITGBL1/ITGA4/CD40LG	8
BP	GO:1903557	positive regulation of tumor necrosis factor superfamily cytokine production	8/400	107/18723	0.00209547394097124	0.0228075795259396	0.0190546882462463	ORM1/PTPRC/CD84/LBP/CCL19/SPN/CYBB/SASH3	8
BP	GO:0002710	negative regulation of T cell mediated immunity	4/400	26/18723	0.00211395632823564	0.022848406028526	0.0190887969195531	PTPRC/IL7R/NCKAP1L/HLA-G	4
BP	GO:0050857	positive regulation of antigen receptor-mediated signaling pathway	4/400	26/18723	0.00211395632823564	0.022848406028526	0.0190887969195531	PRKCB/CCR7/PTPRC/TRAT1	4
BP	GO:0002861	regulation of inflammatory response to antigenic stimulus	5/400	43/18723	0.00214327336600826	0.0230848402130473	0.0192863268534808	CCR7/BTK/CD28/NLRP6/PLA2G2D	5
BP	GO:0051896	regulation of protein kinase B signaling	11/400	185/18723	0.0021571870237504	0.0231543050092517	0.0193443615096466	F10/CCR7/PIK3CG/PIK3CD/CCL19/PIK3R5/CD28/OSM/CCL21/HLA-G/HCLS1	11
BP	GO:0002237	response to molecule of bacterial origin	17/400	363/18723	0.00219218635210142	0.0233682545162151	0.0195231065251354	CCR7/SELP/LTF/CD6/CTSG/CXCL6/LBP/CXCL13/LY86/APOB/SCIMP/IL10RA/CSF2RB/ANKRD1/MPO/CD96/PTGER1	17
BP	GO:0031589	cell-substrate adhesion	17/400	363/18723	0.00219218635210142	0.0233682545162151	0.0195231065251354	SFRP1/AGR2/CCR7/ITGB2/CCL25/CORO1A/ITGA8/ITGAL/FBLN1/CCDC80/FGA/MADCAM1/ITGBL1/ITGA4/CCL21/CD96/MYO1G	17
BP	GO:0031343	positive regulation of cell killing	6/400	63/18723	0.00222916541682398	0.0236810654896849	0.0197844457686396	SH2D1A/FCER2/CD1C/SLAMF6/PTPRC/HLA-G	6
BP	GO:0007162	negative regulation of cell adhesion	15/400	303/18723	0.00231530883860619	0.0245122457930253	0.0204788588491052	LAX1/FGL1/PTPRC/CCL25/LAPTM5/FBLN1/CYP1B1/VSIG4/SPN/RIPOR2/NCKAP1L/CCL21/JAK3/PLA2G2D/HLA-G	15
BP	GO:0002551	mast cell chemotaxis	3/400	13/18723	0.00236006449116728	0.0247328380121652	0.0206631535464219	PIK3CD/CHGA/CCL11	3
BP	GO:0033700	phospholipid efflux	3/400	13/18723	0.00236006449116728	0.0247328380121652	0.0206631535464219	APOA4/APOE/APOC3	3
BP	GO:0072672	neutrophil extravasation	3/400	13/18723	0.00236006449116728	0.0247328380121652	0.0206631535464219	PIK3CG/PIK3CD/RIPOR2	3
BP	GO:0071677	positive regulation of mononuclear cell migration	6/400	65/18723	0.0026150936746259	0.0273132006016483	0.0228189283251071	CCR7/CXCL13/SPN/MADCAM1/ITGA4/CCL21	6
BP	GO:0031098	stress-activated protein kinase signaling cascade	13/400	247/18723	0.00262832128112795	0.0273592369599292	0.0228573895942671	SFRP1/CD27/CCR7/DUSP15/RASSF2/SFRP2/CCL19/SCIMP/TLR7/CCL21/MAP4K1/SERPINF2/NCF1	13
BP	GO:0032609	interferon-gamma production	8/400	112/18723	0.00278888948865138	0.028755732213602	0.0240240974277676	TLR8/CCR7/SLAMF6/LAPTM5/NLRP6/TLR7/CD96/SASH3	8
BP	GO:0032649	regulation of interferon-gamma production	8/400	112/18723	0.00278888948865138	0.028755732213602	0.0240240974277676	TLR8/CCR7/SLAMF6/LAPTM5/NLRP6/TLR7/CD96/SASH3	8
BP	GO:0031342	negative regulation of cell killing	4/400	28/18723	0.00279955871325204	0.028755732213602	0.0240240974277676	PTPRC/IL7R/NCKAP1L/HLA-G	4
BP	GO:1903020	positive regulation of glycoprotein metabolic process	4/400	28/18723	0.00279955871325204	0.028755732213602	0.0240240974277676	CCR7/SLC51B/CCL19/CCL21	4
BP	GO:0042093	T-helper cell differentiation	6/400	66/18723	0.00282586120610733	0.0289301038328215	0.0241697769304716	GPR183/SLAMF6/IRF4/CCL19/SPN/JAK3	6
BP	GO:0032872	regulation of stress-activated MAPK cascade	11/400	192/18723	0.00287764763936622	0.029363365056954	0.0245317468425195	SFRP1/CD27/CCR7/DUSP15/RASSF2/SFRP2/CCL19/SCIMP/CCL21/SERPINF2/NCF1	11
BP	GO:0002864	regulation of acute inflammatory response to antigenic stimulus	3/400	14/18723	0.00295644616949895	0.0296792751384652	0.0247956752488721	CCR7/BTK/PLA2G2D	3
BP	GO:0010896	regulation of triglyceride catabolic process	3/400	14/18723	0.00295644616949895	0.0296792751384652	0.0247956752488721	APOA4/PIK3CG/APOC3	3
BP	GO:0035589	G protein-coupled purinergic nucleotide receptor signaling pathway	3/400	14/18723	0.00295644616949895	0.0296792751384652	0.0247956752488721	P2RY13/P2RY10/P2RY14	3
BP	GO:0045579	positive regulation of B cell differentiation	3/400	14/18723	0.00295644616949895	0.0296792751384652	0.0247956752488721	CD27/BTK/NCKAP1L	3
BP	GO:0097531	mast cell migration	3/400	14/18723	0.00295644616949895	0.0296792751384652	0.0247956752488721	PIK3CD/CHGA/CCL11	3
BP	GO:0050777	negative regulation of immune response	11/400	194/18723	0.00311569491675793	0.0311770504251068	0.0260469979119118	CR2/PTPRC/CD84/IL7R/VSIG4/NCKAP1L/NLRP6/JAK3/CD96/NLRC3/HLA-G	11
BP	GO:0019433	triglyceride catabolic process	4/400	29/18723	0.00319345842908093	0.0317503463045161	0.0265259603657127	APOA4/PIK3CG/APOC3/APOB	4
BP	GO:2000406	positive regulation of T cell migration	4/400	29/18723	0.00319345842908093	0.0317503463045161	0.0265259603657127	CXCL13/SPN/ITGA4/CCL21	4
BP	GO:0070302	regulation of stress-activated protein kinase signaling cascade	11/400	195/18723	0.00324051742316776	0.03211528768903	0.0268308521803902	SFRP1/CD27/CCR7/DUSP15/RASSF2/SFRP2/CCL19/SCIMP/CCL21/SERPINF2/NCF1	11
BP	GO:0002294	CD4-positive, alpha-beta T cell differentiation involved in immune response	6/400	68/18723	0.00328522428860764	0.0323516372801933	0.0270283114404411	GPR183/SLAMF6/IRF4/CCL19/SPN/JAK3	6
BP	GO:0046637	regulation of alpha-beta T cell differentiation	6/400	68/18723	0.00328522428860764	0.0323516372801933	0.0270283114404411	IRF4/ZAP70/CCL19/NCKAP1L/JAK3/SASH3	6
BP	GO:0002833	positive regulation of response to biotic stimulus	10/400	168/18723	0.00335267578103604	0.0329113932682715	0.027495961935079	SH2D1A/TLR8/SLAMF6/LBP/AIM2/LY86/SCIMP/PYHIN1/MNDA/HLA-G	10
BP	GO:0120009	intermembrane lipid transfer	5/400	48/18723	0.00349520429844753	0.0342022830718746	0.0285744412511301	APOA4/APOE/APOB/PLTP/MTTP	5
BP	GO:0002287	alpha-beta T cell activation involved in immune response	6/400	69/18723	0.00353471748217044	0.0342646675927897	0.0286265606615251	GPR183/SLAMF6/IRF4/CCL19/SPN/JAK3	6
BP	GO:0002293	alpha-beta T cell differentiation involved in immune response	6/400	69/18723	0.00353471748217044	0.0342646675927897	0.0286265606615251	GPR183/SLAMF6/IRF4/CCL19/SPN/JAK3	6
BP	GO:0033344	cholesterol efflux	6/400	69/18723	0.00353471748217044	0.0342646675927897	0.0286265606615251	APOA4/APOE/APOC3/SOAT2/APOB/PLTP	6
BP	GO:0002468	dendritic cell antigen processing and presentation	3/400	15/18723	0.00363746055700644	0.0347181619933353	0.0290054344659105	CCR7/CCL19/CCL21	3
BP	GO:0035627	ceramide transport	3/400	15/18723	0.00363746055700644	0.0347181619933353	0.0290054344659105	PLTP/MTTP/ABCB1	3
BP	GO:0070207	protein homotrimerization	3/400	15/18723	0.00363746055700644	0.0347181619933353	0.0290054344659105	SCARA5/ALOX5AP/HLA-G	3
BP	GO:0098760	response to interleukin-7	3/400	15/18723	0.00363746055700644	0.0347181619933353	0.0290054344659105	IL7R/BTK/LSP1	3
BP	GO:0098761	cellular response to interleukin-7	3/400	15/18723	0.00363746055700644	0.0347181619933353	0.0290054344659105	IL7R/BTK/LSP1	3
BP	GO:0032755	positive regulation of interleukin-6 production	7/400	93/18723	0.00378086678453859	0.0359762232074807	0.0300564869988182	TLR8/IL16/LBP/POU2AF1/SCIMP/TLR7/POU2F2	7
BP	GO:0002548	monocyte chemotaxis	6/400	70/18723	0.00379802097463312	0.0360289329153271	0.0301005235459416	S100A12/CCL25/SLIT2/CCL19/CCL21/CCL11	6
BP	GO:0001913	T cell mediated cytotoxicity	5/400	49/18723	0.00382543301010784	0.0361783329187637	0.0302253404072063	CD1C/PTPRC/IL7R/NCKAP1L/HLA-G	5
BP	GO:0002221	pattern recognition receptor signaling pathway	10/400	172/18723	0.00396280952820331	0.0373636326944884	0.0312156040903425	TLR8/LTF/TLR10/IRF4/LBP/BTK/SCIMP/NLRP6/TLR7/CLEC4E	10
BP	GO:0002228	natural killer cell mediated immunity	6/400	71/18723	0.00407558910582368	0.0383105375947426	0.0320066997720507	SH2D1A/SLAMF6/CORO1A/SLAMF7/CD96/HLA-G	6
BP	GO:0019722	calcium-mediated signaling	11/400	202/18723	0.00423097944018502	0.039651052034604	0.0331266381991907	PLEK/CCR7/SELP/CD22/CCR4/PTPRC/TBC1D10C/ZAP70/BTK/CXCR4/TRAT1	11
BP	GO:0070227	lymphocyte apoptotic process	6/400	72/18723	0.00436787766102669	0.0408107123629662	0.0340954812981855	CD27/CLC/IL7R/CD3G/BTK/JAK3	6
BP	GO:2000095	regulation of Wnt signaling pathway, planar cell polarity pathway	3/400	16/18723	0.00440657133127309	0.0410486014102376	0.0342942267033171	SFRP1/SFRP2/DKK1	3
BP	GO:0001818	negative regulation of cytokine production	16/400	357/18723	0.00446889479582783	0.0415045259181375	0.0346751307511129	TLR8/CCR7/LTF/ORM1/PTPRC/CD84/LBP/LAPTM5/BTK/VSIG4/SRGN/NCKAP1L/NLRP6/JAK3/CD96/NLRC3	16
BP	GO:0007160	cell-matrix adhesion	12/400	233/18723	0.00449239221168896	0.0415982108676393	0.0347534002362238	SFRP1/CCR7/ITGB2/CCL25/ITGA8/ITGAL/FGA/MADCAM1/ITGBL1/ITGA4/CCL21/CD96	12
BP	GO:0043370	regulation of CD4-positive, alpha-beta T cell differentiation	5/400	51/18723	0.00455189935151753	0.0420237850845457	0.0351089480057524	IRF4/CCL19/NCKAP1L/JAK3/SASH3	5
BP	GO:0002637	regulation of immunoglobulin production	6/400	73/18723	0.00467534344851884	0.0430353572026868	0.0359540701866419	CD22/PTPRC/RBP4/CD28/CD40LG/SASH3	6
BP	GO:0019730	antimicrobial humoral response	8/400	122/18723	0.00470280337474798	0.0431600475398468	0.0360582432532841	S100A12/LTF/CTSG/CXCL6/IGKV3-20/RNASE6/FGA/CXCL13	8
BP	GO:0043405	regulation of MAP kinase activity	10/400	177/18723	0.00484545339884769	0.0443380426053851	0.0370424041855706	SFRP1/S100A12/APOE/PIK3CG/LAX1/SFRP2/DKK1/CCL19/PIK3R5/FGD2	10
BP	GO:0002437	inflammatory response to antigenic stimulus	6/400	74/18723	0.00499844387857824	0.0456034497392639	0.0380995938980175	CCR7/CD6/BTK/CD28/NLRP6/PLA2G2D	6
BP	GO:0048015	phosphatidylinositol-mediated signaling	10/400	178/18723	0.0050391920960548	0.0458403926157243	0.0382975488207653	SELP/PIK3CG/PPP1R16B/PIK3CD/PIK3R5/CD28/OSM/NLRC3/HCLS1/NCF1	10
BP	GO:0002335	mature B cell differentiation	4/400	33/18723	0.00514547463547128	0.0462645284615418	0.0386518948971176	DOCK10/GPR183/POU2AF1/CD19	4
BP	GO:0032633	interleukin-4 production	4/400	33/18723	0.00514547463547128	0.0462645284615418	0.0386518948971176	IRF4/CD28/CD40LG/SASH3	4
BP	GO:0032673	regulation of interleukin-4 production	4/400	33/18723	0.00514547463547128	0.0462645284615418	0.0386518948971176	IRF4/CD28/CD40LG/SASH3	4
BP	GO:0043552	positive regulation of phosphatidylinositol 3-kinase activity	4/400	33/18723	0.00514547463547128	0.0462645284615418	0.0386518948971176	CCR7/CD19/CCL19/CCL21	4
BP	GO:0033623	regulation of integrin activation	3/400	17/18723	0.0052669012781576	0.0469480682897841	0.0392229611216697	PLEK/SELP/CXCL13	3
BP	GO:0042953	lipoprotein transport	3/400	17/18723	0.0052669012781576	0.0469480682897841	0.0392229611216697	PRKCB/APOB/MTTP	3
BP	GO:0070206	protein trimerization	3/400	17/18723	0.0052669012781576	0.0469480682897841	0.0392229611216697	SCARA5/ALOX5AP/HLA-G	3
BP	GO:0030838	positive regulation of actin filament polymerization	7/400	99/18723	0.00533154700092464	0.0473067101751333	0.0395225899932736	CCR7/WAS/CARMIL2/CORO1A/NCKAP1L/CCL21/CCL11	7
BP	GO:0002292	T cell differentiation involved in immune response	6/400	75/18723	0.00533763654458306	0.0473067101751333	0.0395225899932736	GPR183/SLAMF6/IRF4/CCL19/SPN/JAK3	6
BP	GO:0043113	receptor clustering	5/400	53/18723	0.00537146023496128	0.047470853700427	0.0396597243918868	APOE/ITGB2/ITGAL/MADCAM1/ITGA4	5
BP	GO:1902905	positive regulation of supramolecular fiber organization	11/400	209/18723	0.00544883725775141	0.0480178783339343	0.040116738422799	PLEK/SFRP1/APOE/CCR7/WAS/CARMIL2/CORO1A/NCKAP1L/CCL21/SERPINF2/CCL11	11
BP	GO:0032640	tumor necrosis factor production	10/400	181/18723	0.00565706977312814	0.0495712724187669	0.0414145280447263	LTF/ORM1/PTPRC/CD84/LBP/CCL19/SPN/CYBB/NLRC3/SASH3	10
BP	GO:0032680	regulation of tumor necrosis factor production	10/400	181/18723	0.00565706977312814	0.0495712724187669	0.0414145280447263	LTF/ORM1/PTPRC/CD84/LBP/CCL19/SPN/CYBB/NLRC3/SASH3	10
BP	GO:0032743	positive regulation of interleukin-2 production	4/400	34/18723	0.00573488535768553	0.0501115898015226	0.0418659384747866	PTPRC/IRF4/CD28/SASH3	4
BP	GO:0070228	regulation of lymphocyte apoptotic process	5/400	54/18723	0.00581803599754517	0.0506953586078234	0.0423536505794093	CD27/IL7R/CD3G/BTK/JAK3	5
BP	GO:0043491	protein kinase B signaling	11/400	211/18723	0.00584327463664522	0.0507726552461441	0.0424182283810129	F10/CCR7/PIK3CG/PIK3CD/CCL19/PIK3R5/CD28/OSM/CCL21/HLA-G/HCLS1	11
BP	GO:0048017	inositol lipid-mediated signaling	10/400	182/18723	0.00587567218462313	0.0509115506053099	0.0425342690930378	SELP/PIK3CG/PPP1R16B/PIK3CD/PIK3R5/CD28/OSM/NLRC3/HCLS1/NCF1	10
BP	GO:0008360	regulation of cell shape	9/400	154/18723	0.0059305853393183	0.0512442220684272	0.0428122008661535	EPB41L3/ARHGAP15/RHOH/ITGB2/S100B/CORO1A/FGD3/FGD2/CCL11	9
BP	GO:0032418	lysosome localization	6/400	77/18723	0.00606612737935476	0.0522697975854401	0.0436690222455304	PIK3CG/CD84/PIK3CD/BTK/MILR1/CHGA	6
BP	GO:0002295	T-helper cell lineage commitment	3/400	18/18723	0.00622124846429267	0.0527276304268739	0.0440515206186038	SLAMF6/IRF4/SPN	3
BP	GO:0002923	regulation of humoral immune response mediated by circulating immunoglobulin	3/400	18/18723	0.00622124846429267	0.0527276304268739	0.0440515206186038	CR2/FCER2/PTPRC	3
BP	GO:0034433	steroid esterification	3/400	18/18723	0.00622124846429267	0.0527276304268739	0.0440515206186038	APOA4/APOE/SOAT2	3
BP	GO:0034434	sterol esterification	3/400	18/18723	0.00622124846429267	0.0527276304268739	0.0440515206186038	APOA4/APOE/SOAT2	3
BP	GO:0034435	cholesterol esterification	3/400	18/18723	0.00622124846429267	0.0527276304268739	0.0440515206186038	APOA4/APOE/SOAT2	3
BP	GO:0044872	lipoprotein localization	3/400	18/18723	0.00622124846429267	0.0527276304268739	0.0440515206186038	PRKCB/APOB/MTTP	3
BP	GO:0032612	interleukin-1 production	8/400	128/18723	0.00625802074801157	0.0527510335878584	0.0440710728878847	TLR8/CCR7/IL16/ORM1/AIM2/CCL19/PYHIN1/MNDA	8
BP	GO:0032652	regulation of interleukin-1 production	8/400	128/18723	0.00625802074801157	0.0527510335878584	0.0440710728878847	TLR8/CCR7/IL16/ORM1/AIM2/CCL19/PYHIN1/MNDA	8
BP	GO:0046640	regulation of alpha-beta T cell proliferation	4/400	35/18723	0.00636763823044631	0.0535295766689552	0.0447215099796286	PTPRC/RASAL3/ZAP70/CD28	4
BP	GO:0001912	positive regulation of leukocyte mediated cytotoxicity	5/400	56/18723	0.00678848506058746	0.0566903154979326	0.0473621625287285	SH2D1A/CD1C/SLAMF6/PTPRC/HLA-G	5
BP	GO:0002886	regulation of myeloid leukocyte mediated immunity	5/400	56/18723	0.00678848506058746	0.0566903154979326	0.0473621625287285	DNASE1L3/ITGB2/CXCL6/CD84/BTK	5
BP	GO:0071706	tumor necrosis factor superfamily cytokine production	10/400	186/18723	0.00681672716980298	0.0566903154979326	0.0473621625287285	LTF/ORM1/PTPRC/CD84/LBP/CCL19/SPN/CYBB/NLRC3/SASH3	10
BP	GO:1903555	regulation of tumor necrosis factor superfamily cytokine production	10/400	186/18723	0.00681672716980298	0.0566903154979326	0.0473621625287285	LTF/ORM1/PTPRC/CD84/LBP/CCL19/SPN/CYBB/NLRC3/SASH3	10
BP	GO:0018108	peptidyl-tyrosine phosphorylation	16/400	375/18723	0.0070741447253089	0.0586737886040327	0.0490192634779356	SFRP1/CRLF1/ITGB2/PTPRC/SFRP2/FGF7/EFEMP1/THBS4/ZAP70/ITK/BTK/EPHB6/OSM/JAK3/HCLS1/NCF1	16
BP	GO:0045089	positive regulation of innate immune response	8/400	131/18723	0.00716852918506714	0.0592980734188754	0.0495408248523096	SH2D1A/TLR8/SLAMF6/LBP/AIM2/PYHIN1/MNDA/HLA-G	8
BP	GO:0032695	negative regulation of interleukin-12 production	3/400	19/18723	0.00727210180934648	0.0596774069116211	0.0498577406143443	TLR8/CCR7/JAK3	3
BP	GO:0043031	negative regulation of macrophage activation	3/400	19/18723	0.00727210180934648	0.0596774069116211	0.0498577406143443	PTPRC/VSIG4/CST7	3
BP	GO:0070233	negative regulation of T cell apoptotic process	3/400	19/18723	0.00727210180934648	0.0596774069116211	0.0498577406143443	CD27/IL7R/JAK3	3
CC	GO:0019814	immunoglobulin complex	80/407	167/19550	1.97501670975534e-90	5.5892972886076e-88	4.63609185553095e-88	IGHV4-31/IGLL5/IGHV3-74/IGKV6D-21/IGKV5-2/IGKV2-28/IGLV1-44/IGHV3-73/IGKV1-39/IGLV1-36/IGHV1-45/IGHV3-30/IGHV3-7/IGKV2D-24/IGHG4/IGLV3-10/IGLV3-27/IGKV1-13/IGHV2-70/IGKV3D-11/IGKV2D-30/IGLV1-47/IGHV3-64/CD79A/IGHV1-69-2/IGKV1-17/IGLV2-14/IGHV3-11/IGHV5-51/IGKV3D-20/IGHV2-5/IGHV3-48/IGKV3-7/IGHV2-70D/IGKV1-5/IGKV2D-29/IGKV3-20/IGLV5-37/IGLV7-43/IGKJ1/IGHV1-18/IGHV4-39/IGHV4-61/IGLV3-16/IGKV3-15/CD…	80
CC	GO:0009897	external side of plasma membrane	72/407	421/19550	6.73879130126093e-45	9.53538969128421e-43	7.90921294832204e-43	IGHV4-31/TLR8/IGLL5/IGHV3-74/CD163/CD27/IGHV3-73/F10/IGHV1-45/IGHV3-30/IGHV3-7/IGHG4/CRLF1/CCR7/SCARA5/SELP/FCER2/CD48/CD1C/CSF3R/ITGB2/SLAMF6/CD22/IGHV2-70/CD6/CCR4/IGHV3-64/CD79A/IGHV1-69-2/PTPRC/CD84/IGHV3-11/IGHV5-51/IGHV2-5/IGHV3-48/IGHV2-70D/IL7R/CD3G/MS4A1/IGHV1-18/CXCR4/IGHV4-39/IGHV4-61/CD19/CD79B/FGA/IGLC2/IGHV6-1/IGHV3-13/SPN/IGHV4-59/IGHG2/IGHV3-72/CD28/IGHV2-26/IGHV1-24/CD40LG/IGHG1/…	72
CC	GO:0042571	immunoglobulin complex, circulating	37/407	77/19550	7.11252966404291e-42	6.70948631641381e-40	5.56524250905814e-40	IGHV4-31/IGLL5/IGHV3-74/IGHV3-73/IGHV1-45/IGHV3-30/IGHV3-7/IGHG4/IGHV2-70/IGHV3-64/IGHV1-69-2/IGHV3-11/IGHV5-51/IGHV2-5/IGHV3-48/IGHV2-70D/IGKV3-20/IGHV1-18/IGHV4-39/IGHV4-61/IGLC2/IGHV6-1/IGHV3-13/IGHV4-59/IGHG2/IGHV3-72/IGHV2-26/IGHV1-24/IGHG1/IGHV1-69D/IGHV4-34/IGHV1-58/IGHV3-33/IGHV3-20/IGHV3-21/IGHV1-69/IGHV3-15	37
CC	GO:0042101	T cell receptor complex	28/407	148/19550	4.19372132542367e-19	2.96705783773724e-17	2.46105225149862e-17	TRAV12-3/TRBV5-1/TRBV6-5/TRAC/TRBJ2-1/TRBJ2-3/TRBV3-1/TRAV13-1/TRAV9-2/TRBV20-1/TRBV29-1/ZAP70/CD3G/TRBV2/TRBV28/TRBJ2-7/TRBV7-2/TRAT1/TRBV19/TRAV12-2/TRBD1/TRBJ1-6/TRBV10-3/TRBJ1-2/TRBJ2-6/TRBV27/TRAV12-1/TRAV8-3	28
CC	GO:0098802	plasma membrane signaling receptor complex	36/407	306/19550	3.717347955308e-17	2.10401894270433e-15	1.74519704007091e-15	TRAV12-3/TRBV5-1/TRBV6-5/TRAC/TRBJ2-1/ITGB2/TRBJ2-3/TRBV3-1/TRAV13-1/CD79A/TRAV9-2/TRBV20-1/TRBV29-1/ITGA8/ZAP70/ITGAL/CD3G/TRBV2/TRBV28/TRBJ2-7/CD79B/TRBV7-2/TRAT1/TRBV19/TRAV12-2/TRBD1/TRBJ1-6/ITGBL1/ITGA4/TRBV10-3/CSF2RB/TRBJ1-2/TRBJ2-6/TRBV27/TRAV12-1/TRAV8-3	36
CC	GO:0072562	blood microparticle	22/407	146/19550	3.76307102659554e-13	1.77491516754423e-11	1.47221901566808e-11	APOA4/F13A1/IGKV1-39/IGHV3-7/APOE/IGHG4/IGKV3D-11/IGLV1-47/ORM1/IGKV1-17/IGKV1-5/IGKV3-20/IGKV3-15/FGA/IGLC2/IGHV3-13/IGLV3-21/IGHG2/IGHG1/IGKV4-1/IGKV2-30/SERPINF2	22
CC	GO:0062023	collagen-containing extracellular matrix	26/407	425/19550	1.065675551995e-06	4.3083740173512e-05	3.57361876834412e-05	SFRP1/APOA4/F13A1/CILP/APOE/APOC3/CLC/FGL1/CTSG/MMRN1/COL14A1/ORM1/SFRP2/EFEMP1/THBS4/MGP/FBLN1/CCDC80/COL2A1/FGA/HMCN1/OGN/CPA3/SERPINF2/SRPX/OMD	26
CC	GO:0030139	endocytic vesicle	22/407	336/19550	2.42798698551822e-06	8.58900396127071e-05	7.12422497066531e-05	TYRP1/CD163/HLA-DQA2/APOE/MPEG1/WAS/CSF3R/LTF/HVCN1/CORO1A/IL7R/CD3G/APOB/SCIMP/MARCO/TLR7/HLA-DRB5/CLEC4E/MPO/CYBB/HLA-G/NCF1	22
CC	GO:0001772	immunological synapse	8/407	44/19550	3.02904182603768e-06	9.52465374187404e-05	7.90030792054273e-05	CD37/RHOH/CD6/CORO1A/ZAP70/SCIMP/CD53/CD28	8
CC	GO:0030666	endocytic vesicle membrane	15/407	193/19550	1.33953447847355e-05	0.000379088257408014	0.000314438093368001	TYRP1/CD163/HLA-DQA2/APOE/CSF3R/HVCN1/CORO1A/IL7R/CD3G/APOB/MARCO/HLA-DRB5/CLEC4E/CYBB/HLA-G	15
CC	GO:0045335	phagocytic vesicle	12/407	137/19550	3.0136477716463e-05	0.000775329381250821	0.000643103782848923	MPEG1/WAS/LTF/HVCN1/CORO1A/SCIMP/TLR7/CLEC4E/MPO/CYBB/HLA-G/NCF1	12
CC	GO:0098636	protein complex involved in cell adhesion	6/407	36/19550	9.00457252572945e-05	0.00212357835398453	0.00176142076599795	ITGB2/ITGA8/ITGAL/ITGBL1/ITGA4/CD28	6
CC	GO:0042627	chylomicron	4/407	13/19550	0.000114018225642747	0.00248208906591519	0.00205879063306337	APOA4/APOE/APOC3/APOB	4
CC	GO:0043020	NADPH oxidase complex	4/407	14/19550	0.000157008390016561	0.00317381245533476	0.00263254668975135	NCF1C/NCF1B/CYBB/NCF1	4
CC	GO:0034364	high-density lipoprotein particle	5/407	27/19550	0.000211066515737934	0.00398212159692236	0.00330300582523224	APOA4/APOE/APOC3/APOB/PLTP	5
CC	GO:0001891	phagocytic cup	5/407	28/19550	0.00025259237907132	0.00446772770482398	0.00370579608769108	CORO1A/ARHGAP25/LCP1/CLEC4E/MYO1G	5
CC	GO:0030667	secretory granule membrane	17/407	311/19550	0.000302294970542828	0.00503232215668354	0.00417410392761923	SIGLEC14/SELP/ITGB2/HVCN1/PTPRC/C3AR1/OLR1/TBC1D10C/GLIPR1/SELL/ITGAL/FPR1/DOK3/NCKAP1L/CD53/CD38/CYBB	17
CC	GO:0008305	integrin complex	5/407	31/19550	0.00041486932439833	0.00652266771137374	0.00541028417197822	ITGB2/ITGA8/ITGAL/ITGBL1/ITGA4	5
CC	GO:0070820	tertiary granule	11/407	164/19550	0.000664077168220079	0.00927636283331812	0.0076943608399849	SIGLEC14/ITGB2/LTF/ORM1/OLR1/TBC1D10C/FPR1/DOK3/NCKAP1L/CD53/CYBB	11
CC	GO:0034361	very-low-density lipoprotein particle	4/407	20/19550	0.000688352012366362	0.00927636283331812	0.0076943608399849	APOA4/APOE/APOC3/APOB	4
CC	GO:0034385	triglyceride-rich plasma lipoprotein particle	4/407	20/19550	0.000688352012366362	0.00927636283331812	0.0076943608399849	APOA4/APOE/APOC3/APOB	4
CC	GO:0030669	clathrin-coated endocytic vesicle membrane	7/407	72/19550	0.00074052062987622	0.00952578810249865	0.00790124882595201	TYRP1/HLA-DQA2/APOE/IL7R/CD3G/APOB/HLA-DRB5	7
CC	GO:0034358	plasma lipoprotein particle	5/407	36/19550	0.000845258312717453	0.0099670042707933	0.00826721946210491	APOA4/APOE/APOC3/APOB/PLTP	5
CC	GO:1990777	lipoprotein particle	5/407	36/19550	0.000845258312717453	0.0099670042707933	0.00826721946210491	APOA4/APOE/APOC3/APOB/PLTP	5
CC	GO:0071682	endocytic vesicle lumen	4/407	23/19550	0.0011975333178485	0.0133516994052489	0.0110746846470913	APOE/LTF/APOB/MPO	4
CC	GO:0032994	protein-lipid complex	5/407	39/19550	0.00122665789588859	0.0133516994052489	0.0110746846470913	APOA4/APOE/APOC3/APOB/PLTP	5
CC	GO:0101003	ficolin-1-rich granule membrane	6/407	61/19550	0.00165838668469248	0.0173823493247397	0.0144179427168196	SIGLEC14/ITGB2/TBC1D10C/FPR1/DOK3/NCKAP1L	6
CC	GO:0042581	specific granule	10/407	160/19550	0.00195755503985974	0.0197852884385824	0.0164110817251399	DOCK2/ITGB2/LTF/HVCN1/ORM1/C3AR1/OLR1/ITGAL/CD53/CYBB	10
CC	GO:0031093	platelet alpha granule lumen	6/407	67/19550	0.00268570483871595	0.0257116965488854	0.0213267931203327	F13A1/MMRN1/ORM1/FGA/SRGN/SERPINF2	6
CC	GO:0031091	platelet alpha granule	7/407	91/19550	0.00290732964510365	0.0257116965488854	0.0213267931203327	F13A1/SELP/MMRN1/ORM1/FGA/SRGN/SERPINF2	7
CC	GO:0035579	specific granule membrane	7/407	91/19550	0.00290732964510365	0.0257116965488854	0.0213267931203327	ITGB2/HVCN1/C3AR1/OLR1/ITGAL/CD53/CYBB	7
CC	GO:0045334	clathrin-coated endocytic vesicle	7/407	91/19550	0.00290732964510365	0.0257116965488854	0.0213267931203327	TYRP1/HLA-DQA2/APOE/IL7R/CD3G/APOB/HLA-DRB5	7
CC	GO:0031983	vesicle lumen	15/407	327/19550	0.00373371047712412	0.0320193959098826	0.0265587699010742	DOCK2/S100A12/F13A1/PCSK1/LTF/CTSG/MMRN1/ORM1/FGA/APOB/SRGN/ARHGAP9/MNDA/MPO/SERPINF2	15
CC	GO:0030175	filopodium	7/407	107/19550	0.00706957605267112	0.0588438242031155	0.0488085281655003	TBC1D10C/SCIMP/RIPOR2/LCP1/IGF2BP1/MYO1G/HLA-G	7
MF	GO:0003823	antigen binding	65/349	171/18368	6.48367433286345e-68	3.02139223911437e-65	2.49109592788964e-65	IGHV4-31/IGLL5/IGHV3-74/IGKV5-2/IGLV1-44/IGHV3-73/IGKV1-39/IGHV1-45/IGHV3-30/TRAV12-3/IGHV3-7/IGHG4/CD48/CD1C/IGLV3-27/IGHV2-70/IGKV3D-11/IGLV1-47/IGHV3-64/IGHV1-69-2/IGKV1-17/IGLV2-14/IGHV3-11/IGHV5-51/IGHV2-5/IGHV3-48/IGHV2-70D/IGKV1-5/IL7R/IGKV3-20/IGLV7-43/IGHV1-18/IGHV4-39/IGHV4-61/IGKV3-15/IGLC2/IGLV1-51/IGHV6-1/IGHV3-13/IGLV2-8/IGHV4-59/IGLV3-21/IGHG2/TRAV12-2/IGKV1D-39/IGHV3-72/ITGA4/IGLV…	65
MF	GO:0034987	immunoglobulin receptor binding	36/349	79/18368	3.35158042608734e-41	7.8091823927835e-39	6.43856239748357e-39	IGHV4-31/IGLL5/IGHV3-74/IGHV3-73/IGHV1-45/IGHV3-30/IGHV3-7/IGHG4/IGHV2-70/IGHV3-64/IGHV1-69-2/IGHV3-11/IGHV5-51/IGHV2-5/IGHV3-48/IGHV2-70D/IGHV1-18/IGHV4-39/IGHV4-61/IGLC2/IGHV6-1/IGHV3-13/IGHV4-59/IGHG2/IGHV3-72/IGHV2-26/IGHV1-24/IGHG1/IGHV1-69D/IGHV4-34/IGHV1-58/IGHV3-33/IGHV3-20/IGHV3-21/IGHV1-69/IGHV3-15	36
MF	GO:0008201	heparin binding	19/349	166/18368	4.12410109987114e-10	6.40610370846651e-08	5.28174351387006e-08	SFRP1/SLIT3/FGFBP1/APOE/SELP/LTF/CTSG/CXCL6/PTPRC/FGF7/THBS4/RSPO4/SELL/CCDC80/SLIT2/CXCL13/APOB/MPO/PLA2G2D	19
MF	GO:1901681	sulfur compound binding	21/349	265/18368	3.91220260413473e-08	4.55771603381696e-06	3.75777355397151e-06	SFRP1/SLIT3/FGFBP1/APOE/SELP/SULT2A1/LTF/CTSG/CXCL6/PTPRC/FGF7/THBS4/RSPO4/SELL/SOAT2/CCDC80/SLIT2/CXCL13/APOB/MPO/PLA2G2D	21
MF	GO:0005539	glycosaminoglycan binding	19/349	230/18368	9.12282517424266e-08	8.50247306239416e-06	7.01017092336541e-06	SFRP1/SLIT3/FGFBP1/APOE/SELP/LTF/CTSG/CXCL6/PTPRC/FGF7/THBS4/RSPO4/SELL/CCDC80/SLIT2/CXCL13/APOB/MPO/PLA2G2D	19
MF	GO:0140375	immune receptor activity	13/349	144/18368	3.77778873690068e-06	0.000293408258565953	0.000241911033152412	CR2/HLA-DQA2/CRLF1/CCR7/CSF3R/CCR4/C3AR1/IL7R/FPR1/CXCR4/FPR3/IL10RA/CSF2RB	13
MF	GO:0120020	cholesterol transfer activity	5/349	22/18368	4.85618683562807e-05	0.003163077950695	0.00260791382878626	APOA4/APOE/APOB/PLTP/MTTP	5
MF	GO:0004875	complement receptor activity	4/349	12/18368	5.62090645035542e-05	0.003163077950695	0.00260791382878626	CR2/C3AR1/FPR1/FPR3	4
MF	GO:0120015	sterol transfer activity	5/349	23/18368	6.10894883181439e-05	0.003163077950695	0.00260791382878626	APOA4/APOE/APOB/PLTP/MTTP	5
MF	GO:0005201	extracellular matrix structural constituent	12/349	172/18368	0.000114241031848314	0.00532363208413143	0.00438926069732996	CILP/MMRN1/COL14A1/EFEMP1/TFPI2/MGP/FBLN1/COL2A1/FGA/HMCN1/OGN/SRPX	12
MF	GO:0008009	chemokine activity	6/349	49/18368	0.000316468157401153	0.0134067419408125	0.0110536724833896	CXCL6/CCL25/CXCL13/CCL19/CCL21/CCL11	6
MF	GO:0019956	chemokine binding	5/349	33/18368	0.000368707185873334	0.0143181290514145	0.0118050984950673	CCR7/CCR4/CXCR4/ACKR1/ITGA4	5
MF	GO:0005178	integrin binding	10/349	144/18368	0.00043581883145816	0.0153230096390017	0.0126336085797055	FCER2/ITGB2/SFRP2/THBS4/FBLN1/MADCAM1/LCP1/ITGBL1/ITGA4/CD40LG	10
MF	GO:0004896	cytokine receptor activity	8/349	97/18368	0.000521544322701618	0.0153230096390017	0.0126336085797055	CRLF1/CCR7/CSF3R/CCR4/IL7R/CXCR4/IL10RA/CSF2RB	8
MF	GO:0015248	sterol transporter activity	5/349	36/18368	0.000558993913869159	0.0153230096390017	0.0126336085797055	APOA4/APOE/APOB/PLTP/MTTP	5
MF	GO:0042605	peptide antigen binding	5/349	36/18368	0.000558993913869159	0.0153230096390017	0.0126336085797055	TRAV12-3/TRAV12-2/HLA-DRB5/TRAV12-1/HLA-G	5
MF	GO:0043394	proteoglycan binding	5/349	36/18368	0.000558993913869159	0.0153230096390017	0.0126336085797055	APOE/PTPRC/COL2A1/SLIT2/PLA2G2D	5
MF	GO:0033691	sialic acid binding	4/349	22/18368	0.000714740754792044	0.0163992656271609	0.0135209666905663	SIGLEC14/SELP/CD22/SIGLEC10	4
MF	GO:0030246	carbohydrate binding	14/349	271/18368	0.000717554996405444	0.0163992656271609	0.0135209666905663	CHI3L2/SIGLEC14/SELP/FCER2/CD22/CLC/OLR1/SELL/CD72/CLEC10A/CLEC4E/CLEC2D/SIGLEC10/CD69	14
MF	GO:0016176	superoxide-generating NADPH oxidase activator activity	3/349	10/18368	0.000739022699936434	0.0163992656271609	0.0135209666905663	NCF1C/NCF1B/NCF1	3
MF	GO:0050786	RAGE receptor binding	3/349	10/18368	0.000739022699936434	0.0163992656271609	0.0135209666905663	S100A12/S100B/FPR1	3
MF	GO:0019865	immunoglobulin binding	4/349	23/18368	0.000852351547733917	0.0180543555110912	0.0148855653073148	FCER2/CD22/MS4A1/FCER1A	4
MF	GO:0019957	C-C chemokine binding	4/349	24/18368	0.00100762783085721	0.0204154160512808	0.0168322269227863	CCR7/CCR4/CXCR4/ACKR1	4
MF	GO:0048018	receptor ligand activity	20/349	487/18368	0.00109298450220468	0.0212221157511408	0.0174973396186275	TNFSF8/RETNLB/CRLF1/LTB/IL16/CXCL6/SFRP2/FGF7/CCL25/EFEMP1/THBS4/DKK1/CXCL13/CCL19/OGN/OSM/CD40LG/CCL21/GUCA2A/CCL11	20
MF	GO:0008047	enzyme activator activity	8/349	110/18368	0.00119559047534332	0.0222858064603995	0.0183743378315921	APOA4/NCF1C/APOE/ALOX5AP/BTK/NCF1B/GUCA2A/NCF1	8
MF	GO:0030546	signaling receptor activator activity	20/349	495/18368	0.00132856666179102	0.0237468823988933	0.019578974645575	TNFSF8/RETNLB/CRLF1/LTB/IL16/CXCL6/SFRP2/FGF7/CCL25/EFEMP1/THBS4/DKK1/CXCL13/CCL19/OGN/OSM/CD40LG/CCL21/GUCA2A/CCL11	20
MF	GO:0038187	pattern recognition receptor activity	4/349	26/18368	0.00137589232783287	0.0237468823988933	0.019578974645575	TLR8/MARCO/TLR7/CLEC4E	4
MF	GO:0001968	fibronectin binding	4/349	28/18368	0.0018289296007692	0.0271375415541835	0.0223745260159859	SFRP2/FBLN1/CCDC80/ITGA4	4
MF	GO:0003953	NAD+ nucleosidase activity	4/349	28/18368	0.0018289296007692	0.0271375415541835	0.0223745260159859	TLR8/TLR10/CD38/TLR7	4
MF	GO:0051861	glycolipid binding	4/349	28/18368	0.0018289296007692	0.0271375415541835	0.0223745260159859	SELP/CD1C/SELL/CLEC4E	4
MF	GO:0070325	lipoprotein particle receptor binding	4/349	28/18368	0.0018289296007692	0.0271375415541835	0.0223745260159859	APOE/APOC3/DKK1/APOB	4
MF	GO:0005125	cytokine activity	12/349	235/18368	0.00186352216681088	0.0271375415541835	0.0223745260159859	TNFSF8/CRLF1/LTB/IL16/CXCL6/CCL25/CXCL13/CCL19/OSM/CD40LG/CCL21/CCL11	12
MF	GO:0048020	CCR chemokine receptor binding	5/349	48/18368	0.00210847536603772	0.0282078375391109	0.0232569701869787	CCL25/CXCL13/CCL19/CCL21/CCL11	5
MF	GO:0120013	lipid transfer activity	5/349	48/18368	0.00210847536603772	0.0282078375391109	0.0232569701869787	APOA4/APOE/APOB/PLTP/MTTP	5
MF	GO:0045028	G protein-coupled purinergic nucleotide receptor activity	3/349	14/18368	0.00211861440744395	0.0282078375391109	0.0232569701869787	P2RY13/P2RY10/P2RY14	3
MF	GO:0042379	chemokine receptor binding	6/349	72/18368	0.00245526404821259	0.0317820290685297	0.0262038414502221	CXCL6/CCL25/CXCL13/CCL19/CCL21/CCL11	6
MF	GO:0001530	lipopolysaccharide binding	4/349	33/18368	0.00339279825748288	0.0422257108030252	0.0348145119564134	SELP/LTF/CD6/LBP	4
MF	GO:0038024	cargo receptor activity	6/349	77/18368	0.00344329830582609	0.0422257108030252	0.0348145119564134	CD163/SCARA5/ITGB2/CD6/OLR1/MARCO	6
MF	GO:0008525	phosphatidylcholine transporter activity	3/349	17/18368	0.00379425577199346	0.0442030797437238	0.0364448251783582	PLTP/MTTP/ABCB1	3
MF	GO:0043395	heparan sulfate proteoglycan binding	3/349	17/18368	0.00379425577199346	0.0442030797437238	0.0364448251783582	APOE/PTPRC/PLA2G2D	3
MF	GO:0046624	sphingolipid transporter activity	3/349	18/18368	0.00448961138057129	0.0510282659352737	0.0420720963776257	PLTP/MTTP/ABCB1	3
MF	GO:0019955	cytokine binding	8/349	139/18368	0.00512707804810745	0.0568861516766208	0.0469018417934642	CRLF1/CCR7/CSF3R/CCR4/CXCR4/ACKR1/ITGA4/IL10RA	8
