# Supplementary material for: Identification of cuproptosis-associated IncRNAs signature and establishment of a novel nomogram for prognosis of stomach adenocarcinoma
Source: Front Genet. 2022 Sep 9;13:982888. doi: 10.3389/fgene.2022.982888 (PMC9504471; doi:10.3389/fgene.2022.982888)
Supplement: Supplementary file 3 [file DataSheet2.zip › Raw Data2/GO/riskDiff.txt]

gene	lowMean	highMean	logFC	pValue	fdr
DOCK2	1.1840256097561	2.80713218390805	1.24539671400777	1.72064953963964e-09	3.41290836187523e-07
AC119396.1	0.73860487804878	1.81828620689655	1.29970460863105	4.72549194207291e-05	0.000588283583565714
PRKCB	1.46852682926829	3.45162873563218	1.23290767034423	1.16619998494568e-07	5.50751826223751e-06
PLEK	5.43634268292683	12.5527597701149	1.20729627564581	1.21076542532992e-08	1.07532233782473e-06
SH2D1A	0.81344756097561	1.64455632183908	1.01557716718062	5.40591961136805e-05	0.000660546460149111
SFRP1	3.39001707317073	6.94214022988506	1.03408796838391	0.000638944163239909	0.00477346750015561
FCRL1	0.237759756097561	1.77314712643678	2.89873580232682	0.00013826253149035	0.00137800858096327
TYRP1	0.690029268292683	1.53768275862069	1.15602842798493	0.000466217529887594	0.00373130788378766
GTSF1	1.2471512195122	4.16925862068966	1.74115446048645	2.79977686693936e-08	1.94854646160499e-06
HSD11B1	1.71194390243902	3.50089425287356	1.03208805695196	6.4307311131886e-09	7.43030397845219e-07
IGHV4-31	18.9883890243902	55.4340310344828	1.54565440850502	0.00835043599415355	0.0367252545330456
MALRD1	0.696389024390244	1.70946896551724	1.29558286132999	0.00127602538851747	0.00825324899388392
IGHD3-9	1.11193048780488	3.03044827586207	1.44646461764417	0.00158095791190473	0.00984047076860784
TLR8	0.702673170731707	1.64233103448276	1.22481923136807	2.66912099592389e-06	5.93742223784864e-05
APOA4	2.09338780487805	8.6251275862069	2.04270619892864	0.000609562567624881	0.00459807584033082
CHI3L2	0.69064756097561	1.94607011494253	1.49454209696206	3.31503695813398e-10	1.23288296371102e-07
FCMR	2.23056219512195	6.7898	1.60596170357629	2.75248742269632e-06	6.03266166068304e-05
SLIT3	1.9797987804878	4.08773448275862	1.04594768210546	5.33403120634138e-05	0.000654436138006895
IGLL5	1.46741585365854	3.03313333333333	1.04753114176758	0.000754638969740625	0.00543970828521089
IGHV3-74	32.9429146341463	110.511382758621	1.74615486728896	0.000700575889029419	0.0051371248646575
S100A12	2.28136341463415	6.08622988505747	1.4156525452768	0.000101757023973373	0.00108615114026352
CR2	1.25003170731707	9.80524252873563	2.97158862572661	2.02023816180117e-06	4.79897292686541e-05
F13A1	3.78072926829268	7.66695057471264	1.01998833544341	6.60512312420508e-06	0.00012282432859557
IGHJ4	11.7272170731707	23.7770655172414	1.01970997837747	0.0012909693463557	0.00834083940878349
AL365361.1	0.739942682926829	1.85002183908046	1.32205687466935	1.25604040425891e-05	0.000203653090614241
KCNA3	0.72834756097561	1.98219310344828	1.44439855432376	2.9641961611186e-07	1.16810922230041e-05
AC034105.1	0.765369512195122	2.03656666666667	1.41191070268677	0.000100752842380724	0.0010773221717637
CD37	4.15606219512195	12.9460068965517	1.63921802820734	1.05514727139204e-09	2.32542734756235e-07
IGKV6D-21	2.32530487804878	6.34685517241379	1.44862203751967	0.00464977812101942	0.0233983126504237
TCL1A	0.269920731707317	2.03659770114943	2.91555333127268	5.81851713187203e-06	0.000110616888796181
EPB41L3	1.04300487804878	2.37280114942529	1.18584529653086	4.98640083859405e-09	6.52122597583602e-07
CALHM6	1.00465731707317	2.16107011494253	1.10504239035049	7.33964862724297e-05	0.000842342943493714
CD163	3.67226341463415	7.49402183908046	1.02907063374761	8.00166943654147e-06	0.000141919326325306
TRGV7	0.905473170731707	1.99409540229885	1.13899063366172	9.63977255982052e-08	4.78195596010205e-06
IGKV5-2	1.98689390243902	21.2499448275862	3.41887235379542	0.000896664749686985	0.006240472038611
TNFSF8	0.612256097560976	1.50491609195402	1.29747590836113	2.19219417298801e-09	3.81792900507353e-07
CD27	1.96403536585366	4.89414597701149	1.3172362250175	1.15586482243388e-06	3.25970314023356e-05
IGKV3-11	121.308984146341	313.257313793103	1.36866179290034	1.1353558257199e-05	0.000188713263713583
TRBJ2-2P	1.55203780487805	3.42286781609195	1.14104188015954	0.00437884633018324	0.0223276136141863
SLC7A2	2.61829146341463	14.3826494252874	2.45763184934701	0.00569298851723204	0.0273084467325992
IGKV2-28	2.65348902439024	5.77072643678161	1.12086235983725	5.47194292776073e-05	0.000666718784294073
AC245100.3	0.747798780487805	3.48198390804598	2.21918751204381	0.00733618191636102	0.0330962475309373
IGLV1-44	60.9467792682927	156.734740229885	1.36270309960461	0.00111260987702582	0.00738904584067203
IGKV3OR2-268	1.69903902439024	4.08420459770115	1.26533615019322	3.27098807557493e-05	0.000439869700835955
IGHV3-73	13.4847658536585	38.3334689655172	1.5072740887455	0.000112836367422385	0.00117588932460053
RETNLB	0.668120731707317	1.40556091954023	1.07296525276262	0.0100808167629334	0.0426794024531022
IGHD6-25	0.980475609756098	3.07946436781609	1.65112578738596	0.00776324090965225	0.0346680413004771
IGKV1-39	7.68673536585366	20.7990045977011	1.43607157905045	3.80311596619033e-05	0.000496826378854348
IGHJ3	7.39963536585366	14.9396666666667	1.01362187365267	0.00151055633522219	0.00949768198157947
SCRG1	0.662535365853659	1.50203448275862	1.18084856153978	0.0087457146550616	0.0381678567750133
C1orf162	4.17532317073171	8.7963183908046	1.07501195805427	1.04432724246485e-08	9.86391945442395e-07
SLA	1.7477	3.56843103448276	1.02983232894794	1.31540354080237e-08	1.1343925752963e-06
ARHGAP15	0.812289024390244	1.89238735632184	1.22014237086266	4.24473021815387e-09	6.01413821230641e-07
F10	2.3258256097561	5.16789885057471	1.15183490526547	0.00050624582001675	0.00397941314664422
IGLV1-36	5.58945243902439	20.627116091954	1.88376326596975	0.00434897335841147	0.022203831805429
MIR5195	0.538568292682927	2.05208620689655	1.92989013779238	0.00190663960843527	0.0114542745986815
IGHV1-45	0.514082926829268	2.37508275862069	2.20790477958055	4.43793438236982e-05	0.000561781197967571
FGFBP1	12.6538829268293	5.24618850574713	-1.27023860079272	0.00454816890034258	0.0229812850274416
IGHV3-30	82.5634109756098	209.262716091954	1.34174081272975	0.000444696171219403	0.00359289146889485
CHRDL1	2.25948658536585	5.17655402298851	1.19599703895567	0.000812402881324344	0.00575651708523463
TRAV12-3	0.709996341463415	1.7738908045977	1.32103370869562	3.4143451053762e-07	1.30237567625263e-05
CILP	1.71866951219512	5.03971609195402	1.55205031144776	8.59230509358334e-05	0.000953899816867755
IGHV3-7	72.1676914634146	160.904581609195	1.15678039509733	0.000455340072602034	0.00365408105464383
NCF1C	1.65098292682927	3.44586781609195	1.0615421595597	1.28146029537205e-06	3.48985331240796e-05
TRBV5-1	0.750303658536585	1.75427126436782	1.22532535206125	1.6749835065437e-06	4.2144968393995e-05
IGKV2D-24	1.49785365853659	3.71673218390805	1.31113805759616	0.00966508689745247	0.0413586200352012
RHOH	0.744345121951219	1.95644482758621	1.3941908269147	5.74465358483091e-09	7.04815693949203e-07
DOCK10	1.10843902439024	2.5185632183908	1.18407153526133	6.4307311131886e-09	7.43030397845219e-07
HLA-DQA2	7.84677926829268	18.1249793103448	1.20780682575208	0.000192183622074903	0.00180519122834524
APOE	87.6653597560976	178.379113793103	1.02486791029581	3.11632558075279e-07	1.21598002414882e-05
IGHG4	60.1290195121951	147.652949425287	1.29607683647922	4.59968839261197e-05	0.000574405997486622
IGHJ6	11.9328170731707	32.7048425287356	1.45456959647504	0.000224135738267012	0.0020566225297731
TRBV6-5	0.826159756097561	2.07781724137931	1.33057607421754	4.30461751035547e-07	1.52468014853394e-05
CRLF1	0.70070243902439	2.18217011494253	1.63888975077124	0.00325378127338205	0.0175617725422829
TUBA3C	0.76455487804878	1.7203	1.16996821198437	0.000743829076542125	0.00537154723296592
AOAH	2.05338292682927	4.43485977011494	1.11088579262928	1.5607536107734e-07	6.95687535023176e-06
SIGLEC14	0.846234146341463	1.90382413793103	1.16977141255982	1.71766217052456e-05	0.000261786865696059
IGLV3-10	25.2659329268293	107.969747126437	2.09536177264295	0.000136732217885511	0.00136514272236197
AGR2	726.775978048781	346.62514137931	-1.06813443560627	5.47895950793718e-05	0.000666718784294073
P2RY13	1.33093902439024	2.8380091954023	1.09243478669984	2.05193735057808e-06	4.86456302972704e-05
CCR7	1.6681743902439	5.67384252873563	1.76605599535777	3.50117828497816e-07	1.31859249270649e-05
CREB3L3	3.34428780487805	6.86234942528736	1.03700357948928	0.00271996890406462	0.0152690329845628
DUSP15	0.566543902439024	1.51927816091954	1.42312637117348	9.72436466561405e-05	0.00104828642316293
SCARA5	0.968490243902439	2.08693103448276	1.10757350442673	0.0010642470956653	0.00714763244103428
IGKV1D-16	4.20298780487805	10.4300954022988	1.31126517842636	0.000542558959475945	0.00420377225047085
DNASE1L3	0.724617073170732	1.59543908045977	1.13866281886586	0.00172110673954058	0.0105310495153072
TRAC	27.8164743902439	57.1641034482759	1.03916990554513	1.89822085355473e-06	4.56378310669795e-05
SELP	2.00778048780488	4.43081494252874	1.14197052551861	9.46854771042025e-07	2.78923728469583e-05
GPR183	6.24674756097561	12.6234563218391	1.01492984148826	1.14148448837109e-09	2.46996489020079e-07
FCER2	0.250656097560976	1.9103908045977	2.93008656227953	9.85022739166247e-05	0.0010599236545043
CD48	1.49016585365854	3.8492908045977	1.3691197575441	8.67322607034919e-09	8.97565769245441e-07
MPEG1	7.6677487804878	16.0847850574713	1.06882168157083	4.82693372928108e-08	2.9459147852397e-06
CD1C	0.498071951219512	1.61851724137931	1.70024666059958	6.57100240323624e-08	3.67143190614622e-06
MAGEA4	3.4574	9.83574482758621	1.50834678280679	0.00727150184525127	0.0328667464718327
WAS	4.37568902439024	9.17648735632184	1.06843180287705	6.05806519387561e-10	1.73372012128219e-07
IGLV3-27	7.82248170731707	19.5400931034483	1.32073905651277	0.00898584266637783	0.0389947146045238
IGHV1-46	22.6697085365854	67.9478287356322	1.58366160805644	8.86635827887125e-06	0.000155402842233942
SULT2A1	0.371353658536585	3.72878965517241	3.32784171873782	2.01041760708277e-05	0.000299074749273651
IGLV2-5	2.19812317073171	5.87635172413793	1.41864852054186	0.000834603050382644	0.00584959417114479
NAPSB	1.93368902439024	4.96217586206897	1.35961706654604	5.70888478966536e-08	3.29812805251492e-06
CSF3R	1.54284024390244	3.09385977011494	1.0038191245385	4.75687419548918e-06	9.37277480141005e-05
BCL2A1	5.31718658536585	10.9083885057471	1.03670299030077	1.59802570817908e-06	4.09872930022397e-05
SNX20	0.89964756097561	1.90793448275862	1.08457979288193	3.83115874630905e-08	2.49150930272262e-06
IGKJ5	5.99565853658537	13.1268	1.13052513784251	0.00669124260375925	0.0308413935814635
TRBJ2-1	0.554609756097561	1.6604724137931	1.5820488548197	4.35961731972566e-06	8.77898573977243e-05
ITGB2	7.55334268292683	15.1158517241379	1.00087512573851	6.67665620699917e-09	7.49612127542426e-07
PIK3CG	1.16936341463415	2.63935402298851	1.17446151568406	4.24491731647541e-09	6.01413821230641e-07
IGKV1-13	0.774314634146341	3.13447701149425	2.01723293525744	0.00297846090540462	0.0164180932076055
LAX1	1.04206585365854	2.43011379310345	1.22157741936864	1.14672933147596e-06	3.24162132396565e-05
IGLV2-28	1.8423756097561	7.02447356321839	1.93082289186232	0.00877931752296476	0.0383000945164236
AC145098.1	0.812637804878049	1.63842068965517	1.01162145150211	2.66904479674458e-06	5.93742223784864e-05
S100B	1.22591707317073	2.85783333333333	1.22106039039644	1.5731214378742e-06	4.05231996366685e-05
HOXD9	0.756142682926829	1.88358850574713	1.3167534244786	1.35932013096941e-05	0.00021772905624047
SLAMF6	1.98624146341463	4.50903448275862	1.18277752391399	2.88223845385667e-06	6.259401430538e-05
PCSK1	0.785985365853659	1.75767816091954	1.16109657394411	0.00886732991065219	0.0385991562789582
APOC3	1.38370243902439	18.8069655172414	3.76466145612691	0.000956860656367735	0.00654600935854233
LTF	13.618912195122	29.9918011494253	1.13895669217205	0.00105833280812816	0.00711996537565474
CD22	0.612758536585366	3.39701954022989	2.4708789337574	2.93949890214293e-07	1.16222513071106e-05
LRRC4B	0.680465853658537	1.56419655172414	1.20082713526194	4.412074209635e-06	8.8546534854749e-05
TLR10	0.37525487804878	1.69273908045977	2.17341688162896	4.41665791612807e-05	0.000559778706088556
CLC	0.958169512195122	2.732	1.51160466914094	1.40853604113268e-05	0.000223572025055833
SYNDIG1	1.34753780487805	2.91000804597701	1.11069739405506	1.34375166487366e-06	3.59370529520482e-05
TRBJ2-3	1.75623780487805	3.71383793103448	1.08042265111762	0.0075495568476745	0.0338790633650732
MIR4539	0.738828048780488	3.15961724137931	2.09643925695217	0.00560122847356509	0.0269770214746654
IGKV2D-40	1.72298048780488	8.47221724137931	2.29783321924126	0.000269638615459513	0.00238762586501761
ISX	0.600018292682927	2.3639091954023	1.97809622871725	0.00468370745614841	0.0235193259222035
IGHV2-70	10.4214731707317	25.5886873563218	1.29594691197978	0.000204470368943506	0.00190467847550216
CD6	1.59346585365854	3.48224137931035	1.12784810610273	7.29918989810843e-08	3.91295761159407e-06
FDCSP	9.87411341463415	43.6075045977012	2.14285331462199	0.000909502253655117	0.00629561652269231
SMTNL2	0.573117073170732	1.64363908045977	1.51999175875691	0.0001384813609614	0.00137800858096327
LTB	6.69991951219512	17.0169103448276	1.34475345025247	0.000111392248589573	0.00116492016736776
AC000061.1	0.664079268292683	1.98456091954023	1.57939248376459	0.00162447592326147	0.0100797121807793
MAGEC2	1.35443780487805	4.16822413793103	1.62173871053791	0.00446270849723454	0.0226484835077135
RHOV	6.95273292682927	3.30455747126437	-1.07312308616565	0.00685888822366328	0.0313952418268526
CPE	7.08236829268293	19.1926689655172	1.43825157625898	1.36913755161409e-05	0.00021871283223838
IGHJ5	5.37543048780488	15.3107390804598	1.51009172461519	0.000778237225966137	0.00556933326892543
FGL1	2.27005731707317	5.34902643678161	1.23654760917632	0.00972713700228797	0.0415664838291667
CTSG	0.63990243902439	2.28292298850575	1.83495832247036	0.00436941930377427	0.022289095213981
WDFY4	0.776029268292683	2.22874137931034	1.52204624712661	8.5924790219608e-09	8.97009586318908e-07
CCR4	0.814628048780488	2.0452724137931	1.32807961699834	2.84299473339405e-09	4.39418732748827e-07
IGHV1OR15-9	0.605069512195122	4.09285287356322	2.75793400878181	0.000740261341567357	0.00535227838760214
SP140	0.855073170731707	1.8264	1.09488297928923	6.95617839248589e-06	0.000128308676074597
IL16	0.719830487804878	1.81405057471264	1.33348556517143	8.04975399346373e-09	8.55358234609034e-07
ADORA3	0.678721951219512	1.42236436781609	1.06739850961535	6.90476258791827e-06	0.000127603755611496
HVCN1	0.864910975609756	2.20368620689655	1.34929525609486	1.70019596540858e-12	6.74467739477584e-09
IGKV3D-11	3.16007073170732	12.4268459770115	1.97543142081251	6.01486771316911e-05	0.000717415535580831
IGKV2D-30	1.15555487804878	3.80246781609195	1.71835026114536	9.52458378627902e-06	0.000164270197486364
TRBV3-1	0.620168292682927	1.94676551724138	1.65034745337701	5.4110410345076e-08	3.15892118514332e-06
CXCL6	2.49751585365854	5.5726632183908	1.1578731314248	0.00204077560992436	0.0120952542498555
IGLV1-47	54.2414329268293	225.860598850575	2.05796541942615	9.29197611665476e-05	0.00101267223227389
MMRN1	1.03542317073171	2.09654597701149	1.01779396032017	0.000414137960569902	0.00338742045473048
VPREB3	1.64846951219512	8.8801724137931	2.42946048245448	0.000299381213084829	0.00258934289020534
COL14A1	5.79519756097561	14.2155103448276	1.29453614418314	6.31769694995453e-06	0.000118218414153159
SLC26A3	1.97603170731707	5.10153908045977	1.36832646207952	0.00255432763583251	0.0144688496877881
CXorf21	0.832019512195122	1.72937471264368	1.05556123172046	2.39118269444e-09	4.06535217807578e-07
RASSF2	3.74041341463415	7.73213103448276	1.04766835185303	1.38857260801506e-09	2.89919343999776e-07
TRAV13-1	1.23340853658537	2.76283563218391	1.16349899871575	4.16502283006583e-07	1.48852662764605e-05
IGHV3-64	4.34359512195122	9.73991379310345	1.16501937126114	0.00608004168549982	0.0285889277357303
IKZF3	2.85001219512195	6.02156666666667	1.07917079779467	5.36986140398667e-05	0.000657476549062195
CD79A	10.5290341463415	37.8674977011494	1.84658698998456	3.455758886625e-05	0.000459006545867457
TRAV9-2	0.59630243902439	1.57914942528736	1.40503154823158	8.8203179128356e-09	9.04918995522901e-07
IGHV1-69-2	7.70995	34.0161045977012	2.14142452897487	0.00076252254719992	0.00548325125935121
IGKJ4	7.57781585365854	16.7934563218391	1.14804520024214	0.00222549972492542	0.0130086798754113
ALOX5AP	8.85406097560976	20.0801850574713	1.18136135107138	2.04883560248655e-09	3.69442310684734e-07
IGHV1OR15-2	1.10221707317073	3.70132528735632	1.74763355147634	0.000362782700158667	0.00303291996894765
ORM1	6.03201585365854	25.2253977011494	2.06416488940913	0.000134525677454687	0.00135104648724745
PTPRC	4.90335	12.2636816091954	1.32255249756383	1.16619998494568e-07	5.50751826223751e-06
C16orf54	1.15745365853659	2.56896896551724	1.15023502898861	9.02392701792277e-07	2.71196352121967e-05
C3AR1	3.53324024390244	7.21874597701149	1.03075638828991	1.89789277803081e-07	8.24336567567324e-06
CD84	1.8738256097561	3.78736091954023	1.01520621775324	1.10741972449516e-07	5.35748054521012e-06
CARMIL2	0.66995243902439	1.39438850574713	1.05750199703888	5.86506209633984e-06	0.000111146662433982
IRF4	1.03741951219512	2.35275402298851	1.18135108693167	5.05115068883802e-06	9.85471218817398e-05
SFRP2	53.4592634146341	131.09205862069	1.29406842695522	0.000995338880508104	0.00676887315252968
IGKV1-17	26.51675	54.1153022988506	1.02913264192635	0.00281987426236043	0.0156746023336532
FGF7	2.27966951219512	4.83632183908046	1.08508556428167	3.06439464328911e-06	6.60676823365647e-05
CCL25	8.54281951219512	73.9836057471264	3.11442140757674	2.65735541057352e-05	0.000374852987710054
EFEMP1	13.3859926829268	29.539491954023	1.14192088277923	4.547018876899e-06	9.06433361038107e-05
TRBV20-1	1.65280731707317	4.17369195402299	1.33640557779975	2.0588527115837e-08	1.52188857891662e-06
RASAL3	2.22304024390244	4.5952275862069	1.04760224928676	2.592754692482e-07	1.06035648093568e-05
CORO1A	6.35154878048781	14.3307574712644	1.17393453625059	7.4705830737348e-09	8.08249174186526e-07
IGLV2-14	148.165136585366	374.614620689655	1.338201187174	0.000512218367897604	0.00401310783169808
IGHV3-11	21.888787804878	72.0901206896552	1.71960950380678	7.14861593152316e-05	0.000825977458262691
SIT1	2.08391463414634	4.73125287356322	1.18292609132281	2.91509908573984e-07	1.15641980731299e-05
IGHV5-51	91.3390890243902	216.133114942529	1.2426158262704	0.000477344806858654	0.00379992009794304
GPR174	0.682848780487805	1.39175632183908	1.02726860785513	0.00137881941573413	0.00881274428928672
IGKV3D-20	12.4661768292683	44.4065310344828	1.83275279249523	0.00131263183643099	0.00846242225642753
P2RY10	1.14409268292683	2.87001034482759	1.32685200749318	1.64897604206456e-06	4.16655284004466e-05
OLR1	2.24980975609756	4.70978965517241	1.06585961648027	2.31244738697064e-05	0.000336847446173043
THBS4	6.25611707317073	16.833391954023	1.42798649547232	0.000212300890237137	0.00196011861498229
TRBV29-1	1.30297195121951	2.94528965517241	1.17660349552793	0.000176046356641487	0.00168300565290555
LBP	0.354770731707317	2.66756896551724	2.91056667147986	1.20277079759173e-05	0.000197456609057431
SGCA	1.36942682926829	2.91815057471264	1.09148214479283	0.00123572045896434	0.00806266950774924
PCSK1N	19.8667914634146	40.3891333333333	1.02360829660522	0.00186472307479908	0.0112821908048723
TFEC	0.676889024390244	1.43022068965517	1.07924654950055	1.05151130765749e-07	5.17108928612884e-06
IGHV2-5	44.5533024390244	148.685783908046	1.73866243736209	3.27102499991446e-05	0.000439869700835955
LAPTM5	26.4413926829268	57.3534252873563	1.11708148370289	5.26713914020562e-10	1.639782011235e-07
IGHV3-48	48.1080597560976	115.600150574713	1.26479275657893	0.00078537602156237	0.00560693463264173
TBC1D10C	1.11713658536585	2.46752413793103	1.14325861156479	9.46854771042025e-07	2.78923728469583e-05
RSPO4	0.456751219512195	2.20398390804598	2.27063320447062	0.000956415733010757	0.00654600935854233
SNCAIP	0.614165853658537	2.32363908045977	1.91968579053166	1.26128256189523e-06	3.47465827988776e-05
GLIPR1	2.58248658536585	5.17430459770115	1.00260412910263	3.18344654454695e-10	1.23288296371102e-07
TAGAP	1.39495975609756	3.24210344827586	1.21670662315171	8.20166931058167e-09	8.63788198807367e-07
SELL	3.84534024390244	12.1833494252874	1.66372764931108	4.22548629132712e-08	2.66071493931662e-06
ITGA8	1.79578292682927	3.71078965517241	1.0471132561829	0.000798876473936266	0.00569311407938148
ELMO1	1.90786951219512	4.29403448275862	1.17037127434885	8.98868951623383e-13	5.34871969663494e-09
PPP1R16B	2.14721585365854	4.79976091954023	1.16049531704968	1.64897604206456e-06	4.16655284004466e-05
ZAP70	1.17756097560976	2.41863448275862	1.03839099148147	5.77833855353621e-06	0.000110028811401015
IGKV3-7	1.20845853658537	3.45834137931034	1.51691231346996	0.00157857473752948	0.00983449015656609
PIK3CD	2.61417804878049	5.4219724137931	1.0524603681258	1.06384701710575e-08	9.89128386763713e-07
IGHV2-70D	3.44880975609756	15.263508045977	2.14591612420261	0.000175301004153175	0.00167840486760011
IGKV1-5	159.772537804878	359.666849425287	1.17064173735872	2.03808534313024e-05	0.000302057953531669
IL7R	3.3864756097561	7.26728505747126	1.10163189164608	3.50111977705968e-07	1.31859249270649e-05
ITK	0.707721951219512	1.54149310344828	1.12307386213934	1.21158238767461e-05	0.000198609393880379
IGKV2D-29	8.3742	26.8162229885057	1.67908277152125	0.00307591606556478	0.016833479328756
IGKJ3	3.97802073170732	10.7395482758621	1.4328106123284	0.000355889115145794	0.00298901648507417
RASGRP2	0.749969512195122	2.0619183908046	1.45908337965069	1.33808894062464e-07	6.14849285033739e-06
ITGAL	1.92895609756098	4.22820804597701	1.13222605678138	2.6811146635267e-07	1.08530427247045e-05
CD3G	1.51791097560976	3.09381379310345	1.02729918792968	4.01622895384141e-05	0.000517845512239075
TAC3	0.642829268292683	1.40882413793103	1.13198401060197	0.00254299432454555	0.0144116013387642
TFPI2	1.06143292682927	4.25148735632184	2.00195443885441	0.000363155277350676	0.00303291996894765
IGHD3-3	1.08048536585366	2.80325977011494	1.37542590861594	0.00038782611979949	0.00320744868084345
BTK	0.870956097560976	2.34481724137931	1.42880357769379	7.52704932077759e-11	7.33715722047904e-08
GZMK	0.768139024390244	1.76206896551724	1.19783103990678	2.2872267663959e-06	5.30640548194123e-05
IGKV3-20	257.709368292683	666.059463218391	1.3699059980572	3.96191265293112e-05	0.000514184541794256
IGLV5-37	2.48748292682927	7.57435977011494	1.60643732502304	0.00225471067746051	0.0131471395259469
FCRLA	0.366980487804878	2.23742413793103	2.6080635044661	2.43327598835469e-06	5.55831748741732e-05
SVEP1	1.22315365853659	2.74639770114943	1.16693490116421	5.2006102451441e-07	1.77342299505616e-05
PIPOX	0.818884146341463	2.53948850574713	1.63280668146251	8.24740836793016e-08	4.34310699660297e-06
SLC9A9	1.10893658536585	2.24346896551724	1.01655435976276	7.33216766211381e-09	8.00551627035013e-07
RCSD1	1.59369268292683	3.35080574712644	1.0721345966121	1.32758897994541e-08	1.13666449282952e-06
TRBV2	0.499971951219512	1.70784367816092	1.77225686261171	3.93234080683351e-09	5.70716926123483e-07
MGP	42.3311987804878	87.9720735632184	1.05532427274514	6.87065020055076e-05	0.000799292356175509
TRBV28	1.67901585365854	3.64541954022989	1.11846900688292	1.86883446316301e-06	4.51135881259695e-05
IGLV7-43	10.5725536585366	34.9933643678161	1.7267574938593	0.000160207684136988	0.00155389702438003
POU2AF1	2.16423658536585	4.84994942528736	1.16411148589816	0.000635265115197323	0.00476088799493913
FBLN1	17.1806914634146	42.0881505747126	1.29262601545443	2.95519947322882e-08	2.0212545362584e-06
MEOX1	0.901770731707317	1.93458965517241	1.1011949984448	5.55206353850423e-07	1.87184633850009e-05
EPHB6	1.57201341463415	3.26931494252874	1.05637483401349	4.3410186775497e-07	1.53301077986703e-05
FPR1	1.86223170731707	4.50593103448276	1.27479264184969	1.81136756481032e-06	4.42650624000156e-05
AC142381.1	0.500096341463415	1.4779632183908	1.56333241010457	0.000898150655675836	0.00624325365616137
DKK1	9.42124756097561	19.1010310344828	1.01966049490039	0.00309193302745813	0.0168891628772671
SOAT2	0.342956097560976	1.63623563218391	2.25428471260125	0.00633009572763616	0.0296126058390715
IGKJ1	10.7974463414634	25.7918356321839	1.25622430790506	9.22388364419663e-05	0.00100617267873129
CCDC80	8.32211219512195	17.0240218390805	1.0325502632807	0.000197037856494194	0.00184641537806095
IGHV3OR16-13	2.4761256097561	7.7764816091954	1.65103306804163	0.000545540027679886	0.00422137312706003
MS4A1	1.26800853658537	7.96499885057471	2.65110969542254	0.000115775478413729	0.00119919143353692
TRBJ2-7	1.14074024390244	3.2470367816092	1.50915341190768	0.000122428450479076	0.0012517362449755
CYTH4	1.65989634146341	3.32197586206897	1.00094844070938	2.29914244054729e-10	1.14007816597326e-07
CYP1B1	2.90571097560976	7.45500459770115	1.35931803370935	1.70148585827073e-06	4.26302804195368e-05
LSP1	4.86206585365854	9.76187701149425	1.00558914162946	2.76183253467824e-10	1.22975901396458e-07
SEPTIN1	1.14523780487805	2.40159195402299	1.06834384833657	1.72833977030574e-06	4.30313213523193e-05
COL2A1	0.191221951219512	3.52903218390805	4.20595253587509	0.00275912691936321	0.0154416304823676
IGHV1-18	102.06462804878	225.488725287356	1.14357233245337	0.000103087119924767	0.00109735224885926
IGHV5-78	0.642603658536585	2.03924482758621	1.66603389314131	4.9785116001725e-05	0.000616537633232601
CXCR4	23.0305073170732	48.8065011494253	1.0835271399839	9.16985198842762e-07	2.74197006317279e-05
ACKR1	5.69345365853659	12.7004448275862	1.15750306323809	5.33403120634138e-05	0.000654436138006895
LRFN1	1.49676707317073	3.12018505747126	1.05978187082027	0.00246493612279554	0.0140899158488904
IGHV4-39	102.215235365854	246.735183908046	1.27135320691586	0.00660357545851377	0.0304963723444984
ARHGAP25	1.68557682926829	3.42770344827586	1.02399991098136	1.97100970759427e-09	3.66515414532491e-07
SLC51B	1.10838780487805	2.95394597701149	1.41418069908273	2.86678774649274e-07	1.14488728090638e-05
IGHV4-61	7.65701463414634	25.2423103448276	1.72099004173427	0.00274817333272089	0.0154055632749464
CD19	0.67195	2.50800114942529	1.90011221859002	2.39597210646557e-06	5.49419552060895e-05
IGLV3-16	1.34862317073171	3.34838275862069	1.31197716395933	0.000343720307637488	0.00290733147206378
SPIB	0.996615853658537	3.85346206896552	1.95104576107942	0.00152878295077098	0.00957581363006602
IGKV3-15	81.8209451219512	165.797024137931	1.01887600523255	4.01622895384141e-05	0.000517845512239075
SLIT2	1.12761463414634	2.28127701149425	1.01656753484099	1.83983127810169e-06	4.47767526394442e-05
RNASE6	11.5113951219512	25.8642701149425	1.16789778822748	2.84305876999073e-09	4.39418732748827e-07
CH25H	1.85109512195122	3.7939275862069	1.03531310996519	1.20271276155917e-06	3.35210411599899e-05
CD79B	0.562336585365854	2.13663103448276	1.92583198063976	9.24337648197712e-07	2.75702815819573e-05
SALL4	1.27343292682927	3.60689195402299	1.50203323401832	0.000468975480036328	0.00375085832520991
VSIG4	5.12217317073171	11.0569666666667	1.11012772185696	2.54859941023107e-06	5.72280784550188e-05
MS4A4A	3.03269634146341	6.21800459770115	1.03585063274997	4.02987616677472e-06	8.29750108318096e-05
FGA	5.80818658536585	11.6653586206897	1.00607095474245	0.000553426016849366	0.00427128600941913
IGLC2	407.030936585366	845.68012183908	1.05497361631313	0.00189475037987368	0.0113885981166044
PAGE5	0.153940243902439	2.0170367816092	3.7117950490768	0.00351341685990588	0.0187403306651406
AIM2	1.95950365853659	4.27514022988506	1.12548347639591	6.13749846665708e-05	0.000728238975590089
CXCL13	10.8668353658537	37.1782873563218	1.774528452407	0.000138484015026642	0.00137800858096327
VGLL3	0.810143902439024	1.62942068965517	1.00810903641851	1.02566758987011e-06	2.97718780171809e-05
IGLV1-51	0.664641463414634	3.23970229885057	2.28521304481635	0.00189022562775404	0.0113885981166044
CCL19	6.87205609756098	28.5919195402299	2.05679376108779	1.98903871261757e-06	4.74379753885004e-05
LY86	3.21119756097561	7.30699310344828	1.18616641965343	5.63733286291105e-09	6.98853108349004e-07
TUSC3	1.96087073170732	3.9424632183908	1.00760286476238	4.15354875072085e-06	8.47891306221912e-05
MAGEB2	0.547946341463415	2.06532068965517	1.9142592844472	0.000776714205667542	0.00556177843661216
HSD17B14	4.69039146341463	9.42803333333333	1.0072485232032	4.85486898365035e-05	0.000602479622256755
IGHV6-1	18.0549731707317	73.6269540229885	2.02783774138787	0.000320013023310371	0.002739910065048
FBXO17	1.0664487804878	2.25767701149425	1.0820244281411	0.000231509620014718	0.00210320304411844
PIK3R5	0.99675243902439	2.16666551724138	1.12016931649167	4.63821025953492e-11	6.13326003319168e-08
APOB	1.35459634146341	7.29488275862069	2.42902178732658	6.31652556258522e-06	0.000118218414153159
IGKV1D-13	4.62990365853658	10.0550436781609	1.11886527003253	0.00594320849107746	0.0281875700414327
ONECUT3	6.41650365853659	2.69595402298851	-1.25099149658387	0.00120876616426421	0.00791283064956456
TRBV7-2	1.26488902439024	3.02151149425287	1.25625961529107	7.08591467369598e-07	2.24878588084416e-05
C19orf12	4.87863902439024	9.99694367816092	1.03500835275956	1.6484117858007e-05	0.000253132240810505
IGHV3-13	8.37934024390244	36.1111597701149	2.1075361941782	0.000460618957191983	0.0036914654609709
SPN	1.70411097560976	3.52352413793103	1.04799980707093	1.4313507941972e-06	3.76869597383648e-05
MADCAM1	0.626656097560976	1.77776436781609	1.50431828705123	0.00477877608343309	0.0238557945339502
LINC01857	1.00402195121951	3.15740459770115	1.65294833134965	0.000145699293180876	0.00143072057635922
SRGN	59.1528012195122	143.733252873563	1.28087547470917	9.56142181940424e-10	2.32225471577e-07
MILR1	1.48251951219512	3.0389367816092	1.03551557013634	3.31503695813398e-10	1.23288296371102e-07
PLA2G12B	0.34814756097561	2.02002643678161	2.53660335271359	0.00407973385406101	0.0210367905533709
DOK3	2.06359756097561	4.15573793103448	1.00994303149634	2.39492094356201e-10	1.14007816597326e-07
IGLV2-8	30.0567109756098	78.5624540229885	1.38615284754218	0.000444696171219403	0.00359289146889485
IGHV4-59	57.0439317073171	142.304127586207	1.31883218147651	0.000246216064072709	0.0022098170275485
PNMA5	1.89785731707317	4.76773218390805	1.3289316649984	0.00798485833514903	0.0354184864131974
NAALADL1	0.674662195121951	1.91500344827586	1.50510976255141	1.29912849758199e-13	1.54609282497233e-09
GAPT	0.453310975609756	1.81372413793103	2.00038204547662	6.11849803326209e-10	1.73372012128219e-07
GBA3	0.716839024390244	1.51884137931034	1.08325012507727	0.000118903215485537	0.00122410654627455
AC103563.1	0.581389024390244	1.81268735632184	1.64055437609127	7.34886630175377e-05	0.00084257088494385
IGHV4-55	3.61405731707317	8.89187356321839	1.29886804752721	0.00270581706990975	0.0152005186376281
IGLV3-21	67.0188048780488	159.724956321839	1.25295188028622	0.00251673761284627	0.0142899305011849
SCIMP	1.02176463414634	2.48411609195402	1.28166969122482	1.91439829783306e-08	1.46988736403298e-06
TRAT1	0.65825487804878	1.54245632183908	1.2285114241329	3.09566270653033e-05	0.000420569636536319
RIPOR2	0.740906097560976	2.18842528735632	1.56253051927808	4.82693372928108e-08	2.9459147852397e-06
MARCO	0.869903658536585	2.38876206896552	1.45733562523043	0.000199498822997739	0.00186369242874426
TRBV19	1.00004390243902	2.61282068965517	1.38554478361647	7.08580226387135e-07	2.24878588084416e-05
IKZF1	1.36090731707317	3.53169195402299	1.37579069458247	6.07828340320996e-09	7.23376507816017e-07
IGHG2	94.0795268292683	192.367116091954	1.03190949154036	2.77147351967918e-05	0.000385769665002362
IGKV1OR2-6	0.69980243902439	1.69831494252874	1.27908442509025	0.000598136509579582	0.00452825865172176
PLTP	29.6618585365854	63.7075701149425	1.10285581610554	3.29116191378175e-08	2.20045606381554e-06
CHRDL2	9.81741219512195	24.2819735632184	1.30647098922087	0.000136732217885511	0.00136514272236197
LCP1	15.9362536585366	36.5742540229885	1.19851592293364	1.49429003994745e-10	9.33638366283117e-08
NCKAP1L	2.07410365853659	4.51514137931034	1.12228316420611	2.78900982043966e-09	4.39418732748827e-07
IGKV1D-27	0.844154878048781	2.74619885057471	1.7018564727123	0.000106447974499426	0.00112808312067468
IGKV6-21	4.20196341463415	12.9740218390805	1.62649026638905	0.00617662876386639	0.0289774017684622
SLC13A2	1.71278170731707	4.75520459770115	1.47316612311095	0.0101691219088676	0.0429423671695119
CD72	0.953963414634146	2.23794022988506	1.23016566210523	4.67015950949482e-10	1.62018574075575e-07
TRAV12-2	0.794023170731707	1.84384942528736	1.21546783243076	7.00602937278312e-06	0.000128308676074597
IGKV1D-39	6.71898414634146	19.008591954023	1.50033663818528	8.4245832578808e-05	0.000940534384165473
FPR3	6.96127682926829	14.2956988505747	1.03815729548106	1.2814408773329e-06	3.48985331240796e-05
TRBD1	5.47424390243902	14.2809597701149	1.38336132091875	9.88348019266296e-06	0.000168514753256278
MTTP	1.27407804878049	3.43274022988506	1.4299070281356	0.00886732991065219	0.0385991562789582
TRBJ1-6	1.61325243902439	4.04901034482759	1.32759712231665	0.000592203177190659	0.00449477679320538
KLHL6	0.823921951219512	2.01978275862069	1.29362054480363	2.21386613380652e-08	1.61639391769518e-06
IGHJ3P	7.13476097560976	20.206208045977	1.50186160355777	0.000782060077628385	0.00559332751433618
ARHGAP9	1.44609756097561	3.03927126436782	1.07156055860787	1.18645594728508e-07	5.58103250143863e-06
FCER1A	0.79664756097561	2.20127126436782	1.4663234223139	7.63488131416333e-05	0.000870422109361434
PLEKHF1	5.04089512195122	10.5911275862069	1.07110435041623	4.24064272024906e-05	0.000541500955082447
PCDHB5	0.614741463414634	1.6468183908046	1.42162976398384	7.88492764973552e-06	0.000140476832274704
AC005256.1	1.96375243902439	0.744512643678161	-1.3992448126986	0.00518067165598711	0.0254457999908801
CLEC10A	1.16901463414634	2.67340229885057	1.19338396335366	2.08408359387339e-06	4.92116643862841e-05
IGHV3-72	10.1096743902439	25.3914770114943	1.328607786344	0.00199802132719173	0.0118893028123289
PEG10	4.73076463414634	12.0163459770115	1.34485296639964	0.0105950955493181	0.044351822769059
ITGBL1	1.19475609756098	2.59922298850575	1.12136427802792	8.70542516067228e-05	0.00096554766856627
ITGA4	1.61998170731707	3.2735724137931	1.01488837031526	2.70086682696498e-08	1.89076565339472e-06
IGF2BP1	0.968212195121951	4.2688908045977	2.14046608897387	0.00135631920081017	0.00870236900633341
MS4A6A	4.17895121951219	8.40306321839081	1.00777441961681	2.6811146635267e-07	1.08530427247045e-05
AC136428.1	0.711713414634146	1.95251609195402	1.45596610482447	0.00443891871042083	0.0225469789042758
CD53	13.6594146341463	32.3231402298851	1.24267170522496	6.43147497868701e-10	1.78002287724079e-07
IGLV1-41	1.1527756097561	7.22746551724138	2.64837810388191	0.000185949618136861	0.00175773344356377
AFP	0.112125609756098	42.5171137931034	8.5667840241403	0.00351469776023811	0.0187403306651406
RBP4	16.2476829268293	32.7795609195402	1.01256253888433	0.00414135948419605	0.0212991872175528
UPK3A	1.32184756097561	6.84933793103448	2.37340873043386	2.5237005010758e-05	0.000360126614667903
CD38	1.68664268292683	3.7797091954023	1.16412087064306	4.79128317978723e-07	1.67217188042955e-05
HMCN1	0.844714634146342	1.71988045977011	1.02577234380971	1.42926638941174e-05	0.000225892420987903
PYHIN1	0.67569512195122	1.51441494252874	1.16431620608727	1.60216838958779e-05	0.000246987124410418
LINC01614	1.08802195121951	2.20800114942529	1.02103325939029	0.000811884305706149	0.00575651708523463
SULT1C4	0.810225609756098	3.07031149425287	1.92198943785186	5.83063905671018e-07	1.93291232524818e-05
TRBV10-3	0.597329268292683	1.50642988505747	1.33453520736431	6.12292215040072e-06	0.00011512003477623
IGKV2-24	18.5799134146341	50.342075862069	1.438020928897	9.915713000919e-05	0.00106408386315543
CTAG2	2.00658658536585	7.42042643678161	1.8867586873894	0.00136763030885111	0.00876476483879217
CD28	0.634625609756098	1.60104597701149	1.33503709189169	2.00946342203622e-09	3.67917295163893e-07
LINC01436	0.847580487804878	2.15785172413793	1.34817345321018	0.000257015770464925	0.00228605731263309
NLRP6	0.832431707317073	2.93125172413793	1.81611304273447	0.00110031649764408	0.00733616477344215
OGN	6.22260609756098	14.7574402298851	1.24585166966751	0.000240231335286796	0.00216919053205475
IGLV1-40	121.070914634146	282.527743678161	1.2225402222795	0.000831261051949309	0.00582960387698805
IGKV1D-8	2.50317682926829	5.89964482758621	1.23686789407066	2.69548962746652e-05	0.000378307783398488
IGKV1-9	48.9161329268293	104.216610344828	1.09120297586645	0.00251673761284627	0.0142899305011849
MNDA	3.13105121951219	8.07821494252874	1.36738942422084	4.57950394745825e-09	6.19325869076144e-07
CYP17A1	0.242065853658537	1.9128632183908	2.98226222664207	0.00188093213341874	0.0113399054305048
IL10RA	2.4400243902439	5.00193563218391	1.03559092330167	6.31109528552753e-09	7.43030397845219e-07
CSF2RB	3.22973780487805	7.54003448275862	1.22315407191778	1.6563727585213e-10	9.33638366283117e-08
IGHV2-26	14.513537804878	37.884916091954	1.38422432047792	0.00107615201737314	0.00719914848721627
IGHV1-24	25.5445073170732	99.7556873563218	1.9653859854328	0.000712723336698761	0.00519737771449262
OSM	1.1205256097561	2.57918390804598	1.20273902558941	0.000202005275216901	0.00188554100420105
P2RY14	1.25620853658537	2.65631264367816	1.080348981197	1.6105955722697e-06	4.11323989390165e-05
PARP15	0.742134146341463	1.96295977011494	1.40327871225448	0.000253891439894501	0.00226673820418939
CCDC8	1.22083292682927	2.98170804597701	1.28827322457753	1.34375166487366e-06	3.59370529520482e-05
ANKRD1	0.334901219512195	1.90019770114943	2.504341993226	0.00215109138582241	0.012655915360625
CD40LG	0.696287804878049	1.82309885057471	1.38863712745076	1.24928739908618e-07	5.80772239707993e-06
NCF1B	0.591760975609756	1.63226781609195	1.46379132394714	1.01561346564141e-08	9.74743214080518e-07
IGHG1	613.000106097561	1316.94043218391	1.10323086239566	0.000617168487721205	0.00464280794713657
TLR7	0.622181707317073	1.63899885057471	1.39740695855932	1.9519629704991e-09	3.66515414532491e-07
IGHV1-69D	30.7867365853659	102.69851954023	1.73803453054319	7.43403930538445e-06	0.000133644262497553
AQP9	1.2890512195122	2.89655977011494	1.16803084585575	0.000356672999355549	0.00299348756370267
AC135068.3	0.811619512195122	1.73175172413793	1.09335665564076	0.00163973772256435	0.0101330022837881
HLA-DRB5	70.2121987804878	150.377305747126	1.09879324494869	0.00949979109211021	0.0408148064213731
PTCH2	0.957682926829268	2.15197816091954	1.16804344958871	0.000209682236433697	0.00194196754536765
IGHV4-34	47.0623951219512	115.070056321839	1.28986581247722	0.000115777746167038	0.00119919143353692
CCL21	20.5721707317073	91.7541333333333	2.15707911783037	8.61059477493409e-06	0.000151365861767342
IGKV1OR2-108	2.66890609756098	8.42185287356322	1.65788912563435	2.28020332515922e-05	0.00033257318145631
ABCB1	0.836992682926829	1.92507816091954	1.20163010671338	6.12276293276998e-07	2.00735541771062e-05
IGHD3-22	0.697635365853659	2.19023448275862	1.65054024764739	0.00723298736113736	0.0327175152356122
CD52	7.04583658536585	16.7624747126437	1.2503922359302	1.14550917425883e-08	1.0406644796072e-06
CLEC4E	0.911779268292683	1.87212643678161	1.03792136150934	0.000237290410180668	0.00214589146775086
MPO	0.0379560975609756	4.7905	6.97970076240396	1.15945387464298e-11	2.75973211242522e-08
IGHV3OR16-9	0.985832926829268	2.65317471264368	1.42830460780043	0.000143100228332438	0.00141683512261593
CYTL1	0.8937	1.85479885057471	1.05340020836099	2.03808534313024e-05	0.000302057953531669
IGHV1-2	43.7037365853659	125.428982758621	1.52104221110351	2.47117260147131e-06	5.60179526287811e-05
TRBJ1-2	0.676460975609756	2.07206206896552	1.6149886058324	0.00163418282675253	0.0101083211128804
TMEM121	0.797710975609756	1.69209195402299	1.08486993850184	1.71600036302495e-08	1.35245829936158e-06
TRBJ2-6	0.58660243902439	1.7289	1.55939945078103	0.000607101982705384	0.00458737821979478
EZHIP	0.0668280487804878	6.39313793103448	6.57992665834059	3.40320654857644e-06	7.16841789993066e-05
SLAMF7	4.25332195121951	8.57014482758621	1.01072952222044	1.60216838958779e-05	0.000246987124410418
SHISA3	1.54358292682927	3.35850804597701	1.12153749337593	0.0111835699380386	0.0461665153372876
DSCR8	0.839873170731707	2.01317586206897	1.2612298171335	0.00270648676524107	0.0152005186376281
RBP5	0.784270731707317	1.74308390804598	1.15221835272414	3.32070914807903e-08	2.20780779727869e-06
IGKV1D-17	0.761720731707317	1.92074367816092	1.33433093815282	0.00859731463553356	0.0376164123078989
IGHV1-58	5.1678256097561	21.1919	2.03588364939773	5.24681257514862e-05	0.000646400791478714
MAP4K1	1.45965243902439	3.38705862068966	1.21440806935594	4.41311673660279e-07	1.54927735346047e-05
JAK3	3.15101219512195	6.59226896551724	1.06495976796736	3.31376169086974e-09	4.9296347353801e-07
FRG1FP	0.36620243902439	1.63404252873563	2.15773222747767	0.00159447849852817	0.00991524431075266
SORCS2	0.62615	1.3586632183908	1.11760767467923	8.46227319422107e-07	2.58893350345565e-05
UGT2B17	0.756482926829268	3.21585287356322	2.08782197667204	0.0011518875699589	0.00761166794563069
CPA3	6.78812804878049	14.6314448275862	1.10798655520083	8.5923922668871e-05	0.000953899816867755
GUCA2A	1.26645731707317	4.62389770114943	1.86831102481809	0.000643640356054693	0.0048024851895968
PAX5	0.822543902439024	2.35044597701149	1.51476993341538	0.0070894182445154	0.0322150311294302
TRBV27	1.14315487804878	2.47072643678161	1.11191440431041	3.79266787475037e-06	7.85037689602016e-05
TRAV12-1	0.637492682926829	1.71774252873563	1.43003312001944	2.84405030585414e-08	1.96785131918431e-06
IGKV4-1	164.740826829268	415.437356321839	1.33443281513602	0.000310476666872122	0.00266978526910775
IGHV3-33	49.6284963414634	137.233627586207	1.46739339211335	0.000909878196708745	0.00629561652269231
CYBB	10.0200353658537	20.6951701149425	1.04640650706084	8.39242591064625e-08	4.39992338161238e-06
CHGA	25.3222463414634	58.1970586206897	1.20054084648597	0.00473188363274936	0.0237123891098789
POU2F2	1.86333780487805	3.91253103448276	1.07021295119464	1.59800191601523e-06	4.09872930022397e-05
CD96	1.66801341463415	3.49324022988506	1.06643496879146	7.00777624932881e-06	0.000128308676074597
CLEC2D	0.894635365853659	1.92475057471264	1.10529980562594	1.53507766769706e-05	0.00024007101992532
PCED1B-AS1	1.12522317073171	2.28768735632184	1.02367873541192	8.59944462477887e-07	2.61744221175175e-05
NLRC3	1.08040365853659	2.22049195402299	1.03930891337298	4.18335753094283e-05	0.000536500355155244
XPNPEP2	1.52473536585366	6.80419425287356	2.15786545984275	4.86995341910578e-08	2.95700590003969e-06
IGHV1-67	0.725145121951219	2.00769310344828	1.46919710233514	0.000270514735133576	0.00239237188074351
MYO1G	1.05300243902439	2.3125	1.1349445876088	4.91029214921986e-10	1.6232607463296e-07
PLA2G2D	1.76422073170732	3.92607471264368	1.15405655136229	9.53679273134066e-05	0.00103086746423959
IGHV3-62	0.663790243902439	1.88484712643678	1.50564818554663	0.00168274628361253	0.0103656125886505
IGHJ1	0.971228048780488	2.33717931034483	1.26688643121648	0.00279360432645891	0.0155722178403688
IGHD2-2	0.560198780487805	1.85917586206897	1.73065249538652	0.000463101490549899	0.00370886328333402
FGD3	1.56145853658537	3.27491149425287	1.06856165765445	9.19129818314278e-10	2.30136927082689e-07
EFNA3	6.42583414634146	3.17823563218391	-1.01565765562379	0.000278295359486091	0.00243708099576451
IGKV2-30	24.0883097560976	68.3803931034483	1.50524955134246	0.000107163793360707	0.00113163824736981
SERPINF2	1.40650487804878	3.94006551724138	1.48610506346003	1.62443916630998e-08	1.30624665663886e-06
MEOX2	1.02783414634146	2.09313563218391	1.02605831243518	4.44666741017941e-05	0.000561781197967571
QPRT	5.57622073170732	12.927424137931	1.21307526291265	3.1595646621978e-06	6.75080413730988e-05
DIO3	0.665730487804878	1.5538632183908	1.22284936893617	0.000457895601167702	0.0036721129039736
IGKV1-8	4.2495243902439	14.1924965517241	1.73975510313359	2.14062757467304e-05	0.000315325649949547
EVI2B	7.49156585365854	17.8346057471264	1.25134012286001	8.10511791270783e-08	4.30620572674714e-06
IGHV3-20	9.97934146341463	29.7920517241379	1.57791096238549	9.05264725501056e-05	0.000991167439053408
AL590550.1	0.51129756097561	1.75493448275862	1.77918212205978	1.59880738252509e-05	0.000246987124410418
GPBAR1	1.42693658536585	2.88730574712644	1.01680266651712	0.000512218367897604	0.00401310783169808
SRPX	4.13067926829268	8.41611954022989	1.02677615171669	0.000299381213084829	0.00258934289020534
IGHV3-21	83.2008792682927	181.050889655172	1.12172458601961	0.00127015804711089	0.00821976667681713
IGHV1-69	17.9204158536585	53.9082367816092	1.58890160663792	0.000394873241226922	0.00325893650751845
HLA-G	0.886240243902439	1.9577367816092	1.14341706135934	0.00606010421397872	0.0285064427867829
IGHV3-69-1	3.75470731707317	9.25607471264368	1.30170005685154	0.000951692481501516	0.00652068173493931
TRAV8-3	0.685030487804878	1.68562298850575	1.29904179200044	1.4545737587314e-07	6.607206985749e-06
SASH3	4.05499268292683	9.8855816091954	1.28562653694195	1.75441792061908e-09	3.42284060217831e-07
GVINP1	0.705203658536585	1.77260689655172	1.32976076703057	3.25756614741833e-06	6.89827308192625e-05
CST7	9.82345975609756	24.6376747126437	1.32656297527198	1.05895194510043e-06	3.05147387376276e-05
LINC00926	0.625369512195122	1.87789885057471	1.58633856477405	0.00941324316330469	0.0404868113070073
HCLS1	4.26084024390244	8.57567126436782	1.00911164321176	1.01440044538604e-09	2.32542734756235e-07
IGLV7-46	16.6692317073171	41.116983908046	1.3025468297085	0.00489727742887994	0.0243554110660678
SIGLEC10	1.48093292682927	3.01202643678161	1.02422813193393	2.53336837001767e-09	4.13008451665483e-07
OMD	1.87416341463415	3.85899425287356	1.04197814337073	6.26123927034379e-05	0.000740705850460849
AC239859.5	0.649979268292683	1.92662528735632	1.56761039883695	1.82114080135123e-06	4.44126981083627e-05
FGD2	0.777120731707317	1.60750229885057	1.04861014574404	1.03347095457126e-07	5.10345968064422e-06
IGKV2OR22-4	0.605918292682927	2.46963563218391	2.02710303726277	7.34611382778696e-06	0.000132866414383727
CCL11	9.2248243902439	19.2388172413793	1.06042675576624	1.5351150841372e-05	0.00024007101992532
CHST13	1.85009390243902	5.14832298850575	1.47650406893635	0.000292189201770374	0.00253637779854218
PTGER1	1.41794024390244	3.16512643678161	1.1584663973823	0.00101783548475182	0.00688644690394054
NCF1	0.857979268292683	2.21487931034483	1.36821339507239	2.95508309426793e-08	2.0212545362584e-06
TNFRSF13C	0.785691463414634	2.78862183908046	1.82751751523243	0.00265062737223163	0.0149149486321176
NEURL3	1.31375243902439	2.89868965517241	1.14170743860466	0.00494540683351842	0.0245230361357095
IGHV3-15	55.1449109756098	119.286942528736	1.11313647179481	2.44535804077942e-05	0.000351475918397535
CD69	1.48022926829268	3.48321379310345	1.23459837765778	4.95106039333864e-07	1.70299219263142e-05
IGLV2-23	72.8456182926829	180.754366666667	1.3111163991991	0.000669103154487083	0.00494596064692595
