# Supplementary material for: Identification of cuproptosis-associated IncRNAs signature and establishment of a novel nomogram for prognosis of stomach adenocarcinoma
Source: Front Genet. 2022 Sep 9;13:982888. doi: 10.3389/fgene.2022.982888 (PMC9504471; doi:10.3389/fgene.2022.982888)
Supplement: Supplementary file 3 [file DataSheet2.zip › Raw Data2/immFunction/immFunScore.txt]

id	TCGA-CG-5730-11A-01R-1602-13	TCGA-BR-6802-11A-01R-1884-13	TCGA-IN-8663-11A-01R-2402-13	TCGA-IN-AB1V-11A-11R-A414-31	TCGA-HU-8238-11A-01R-2343-13	TCGA-BR-7717-11A-01R-2055-13	TCGA-BR-6453-11A-01R-1802-13	TCGA-BR-7851-11A-01R-2203-13	TCGA-IN-7806-11A-01R-2055-13	TCGA-CG-5734-11A-01R-1602-13	TCGA-BR-8060-11A-01R-2343-13	TCGA-BR-6454-11A-01R-1802-13	TCGA-BR-6457-11A-01R-1802-13	TCGA-BR-7704-11A-01R-2055-13	TCGA-HU-A4GN-11A-12R-A251-31	TCGA-CG-5720-11A-01R-1602-13	TCGA-BR-7703-11A-01R-2055-13	TCGA-CG-5721-11A-01R-1602-13	TCGA-CG-5728-11A-01R-1602-13	TCGA-CG-5733-11A-01R-1602-13	TCGA-HU-A4GC-11A-11R-A251-31	TCGA-HU-A4GY-11A-11R-A36D-31	TCGA-BR-7715-11A-01R-2055-13	TCGA-CG-5722-11A-02R-1602-13	TCGA-FP-7735-11A-01R-2055-13	TCGA-HU-A4GP-11A-21R-A251-31	TCGA-BR-7716-11A-01R-2055-13	TCGA-HU-A4GH-11A-11R-A36D-31	TCGA-HU-A4HB-11A-11R-A251-31	TCGA-IN-AB1X-11A-21R-A39E-31	TCGA-BR-A4J4-01A-12R-A251-31	TCGA-RD-A7C1-01A-11R-A32D-31	TCGA-BR-6852-01A-11R-1884-13	TCGA-BR-7851-01A-11R-2203-13	TCGA-BR-8487-01A-11R-2402-13	TCGA-BR-6564-01A-12R-1884-13	TCGA-D7-6526-01A-11R-1802-13	TCGA-CD-8530-01A-11R-2343-13	TCGA-FP-7735-01A-11R-2055-13	TCGA-MX-A5UJ-01A-11R-A31P-31	TCGA-BR-4367-01A-01R-1157-13	TCGA-D7-5578-01A-01R-1602-13	TCGA-VQ-A8PX-01A-12R-A414-31	TCGA-BR-8295-01A-11R-2343-13	TCGA-D7-8579-01A-11R-2343-13	TCGA-HU-A4G8-01A-11R-A251-31	TCGA-3M-AB46-01A-11R-A414-31	TCGA-D7-8572-01A-11R-2343-13	TCGA-VQ-A923-01A-11R-A414-31
APC_co_inhibition	0.661617869289863	0.634288427929907	0.548610829976965	0.522338990766324	0.619588301927781	0.716522987430893	0.639312056714281	0.648419559372167	0.536763706004822	0.652090583049596	0.623439213524762	0.686630723829677	0.641795421857254	0.649020481702354	0.508668415449642	0.654759245222832	0.675246675992018	0.647612459623509	0.708195234424011	0.67467823595822	0.476459378934827	0.499472161111412	0.732992912087514	0.653511166292968	0.509051528775394	0.514985368718949	0.677081464330927	0.484368641238769	0.531445815354988	0.489241940196322	0.754429865076421	0.732907615737832	0.818351629312999	0.659747166420049	0.646078473784875	0.641187466630569	0.495541032559409	0.606187815484096	0.606931910640093	0.641533196567373	0.744153864844945	0.659850314893865	0.525033464183612	0.0576398013719007	0.61995243036112	0.741113276756896	0.542258117348008	0.669089797761993	0.730283024910449
APC_co_stimulation	0.463370471703411	0.480166662010477	0.383321410509785	0.39599683128967	0.415661720624023	0.555947564453394	0.481479138029164	0.422677669781912	0.422580334983022	0.441313539563555	0.428790799932122	0.541483246217037	0.492850017598611	0.492269457531768	0.386587059252663	0.498095358259041	0.511081361811717	0.42016793875835	0.552328307424323	0.531063855387136	0.33508334190594	0.286561606565846	0.586494644712672	0.446309616267195	0.334910304799952	0.351123813085144	0.534751971961791	0.367748364992581	0.361332731004411	0.446119788931928	0.520515485278756	0.386427280891708	0.606984182409954	0.508434734177804	0.493522946417482	0.521637719208059	0.439583831296055	0.404513572515785	0.533948816069924	0.478622844808012	0.597702541354822	0.516213249965002	0.461970073367221	0.171532480041022	0.49350659938977	0.508564465178122	0.469993878639979	0.511635878509148	0.546847627809712
CCR	0.422784571327997	0.388628798870762	0.310043894646622	0.341379320640417	0.385418716081638	0.516435204712572	0.466912742862479	0.414629378789492	0.354686789243042	0.419492344741767	0.394962860752663	0.480144217281853	0.428533362801564	0.437006129848746	0.372660295687657	0.445966994172298	0.458869224100109	0.428156624984505	0.486325376315756	0.452184490329724	0.298259284732632	0.256138316926429	0.522822838467913	0.439357486652111	0.308133953720361	0.320736516764069	0.47531813060823	0.318410695909457	0.318773254316844	0.330894443932105	0.413684027806477	0.42095606432	0.46462257035979	0.420089948775066	0.360023112583506	0.424361153880804	0.413728525978769	0.410104162085368	0.43880490842958	0.425779668888438	0.482915702180247	0.495615711615012	0.368228217306682	0.20928745445835	0.443649611693404	0.416708540417195	0.349782608504396	0.440035541275013	0.460180738456296
Check-point	0.484389666982883	0.49717703622858	0.231949241813759	0.33439979899224	0.42788644864145	0.619192153318815	0.518460751531243	0.450786576274183	0.304288585793317	0.475157853309295	0.419126810075525	0.571139967347423	0.519842057823805	0.492864973194765	0.335991725814312	0.529729819080564	0.52289825833963	0.518768888123086	0.60250542563493	0.575223416856678	0.261660785725124	0.174576903975246	0.644015918481103	0.500673190375212	0.294376895284314	0.281190528409241	0.544231388997795	0.225760879663276	0.280852588168687	0.290543141950593	0.483983521764526	0.462682099985487	0.625439278060045	0.49878870705273	0.460906400554859	0.475108634611186	0.364344849101409	0.384945496204011	0.514010616371377	0.444250611138761	0.546665215702925	0.525026047407712	0.437753963703997	0.14429764670538	0.465323421399298	0.526811610181523	0.355947568814632	0.48840137189611	0.554967116938289
Cytolytic_activity	0.818178958534054	0.856807273276753	0.451784394627939	0.572156426575586	0.832409400366343	0.885908796654908	0.81541124758418	0.81035923757275	0.583261686391689	0.851793957592313	0.78156963523659	0.845772059055719	0.824686585814696	0.742870715294984	0.633917391412162	0.83959919931261	0.799776475107426	0.901050807504313	0.845144312405252	0.858184727149856	0.561518170432974	0.542337913242161	0.88472472044511	0.834042048412476	0.57361598268456	0.587871667343649	0.853147019750016	0.545906151968543	0.535217291647798	0.290577600952157	0.79232864749254	0.826021457076784	0.96969100752404	0.751549947246102	0.737752837768815	0.75590736082698	0.422398356059158	0.630017814041914	0.745369716792535	0.668994509249789	0.807356880129179	0.746079271988393	0.648184674427386	0.12090355814982	0.62735051676725	0.76896532654069	0.454967337635452	0.669478688717919	0.871118826390483
HLA	0.813433687292809	0.809224354322404	0.622439156080571	0.641120933777384	0.784572917460641	0.868015304790088	0.772621339224788	0.785683933899503	0.67595012664936	0.824070587665996	0.754409665016627	0.854962675616952	0.795855714188329	0.788653733888095	0.679224363000705	0.859643464917853	0.831957671330793	0.852519303763135	0.881083289438257	0.843368859526292	0.693495819342043	0.616371437484495	0.873348845371958	0.85074007382799	0.730612686549521	0.662806680020085	0.816557334483326	0.660987512294707	0.702766471693968	0.626176237596641	0.811250762405769	0.795421248580993	0.826494328222302	0.718879067385622	0.846640049544244	0.855219708226207	0.698540396504842	0.727928052159368	0.814931956250258	0.693461956730514	0.864045667442898	0.843285990800661	0.834034565591781	0.465031118972457	0.750218561259998	0.811823057505993	0.726920027233999	0.74028869463861	0.860313285732232
Inflammation-promoting	0.59265132570672	0.55515306128535	0.325923881742029	0.361759671173267	0.558471686692104	0.737117395161998	0.600980734926994	0.581555400148074	0.414469697711291	0.543742985774935	0.588553579749381	0.696994597284416	0.557818867489145	0.598531871118517	0.438792806002931	0.637036584973201	0.657137280999837	0.614975235622704	0.729440036876907	0.673690399071994	0.394595099717522	0.297247701705381	0.752591690985539	0.64259878443353	0.387945465939889	0.364698548495773	0.680645861791678	0.298013691625665	0.366518827587005	0.222087349721979	0.589098695376369	0.665771279186953	0.76913930014753	0.654186953898773	0.570409540783964	0.597562346963049	0.393998124227055	0.468244227968962	0.572762603432662	0.596398493921709	0.658406114899577	0.651139327669979	0.513747681875282	0.289808012679761	0.492626077770766	0.676660627524784	0.473859182850369	0.58836268424567	0.750508804996611
MHC_class_I	0.975929263403674	0.958515194987738	0.929908043136521	0.94982634895237	0.985495805397733	0.983100454108254	0.976654008947727	0.989130642183467	0.940012488503605	0.978504834587487	0.95182822489562	0.988604652634839	0.975395022157553	0.973832499702002	0.945057169654727	0.984128178106213	0.983837435553862	0.984272942422761	0.984756386763494	0.97790352694801	0.910726689188258	0.9268359160386	0.983514208071174	0.986861652294739	0.940181465041242	0.923774447429997	0.985114418917852	0.932143091828962	0.93271136988927	0.924394596992926	0.994242772475121	0.986889697923869	0.998912582952231	0.960772264706745	0.988711324911398	0.981704857715532	0.976731267397887	0.962598381071677	0.97642235446457	0.984451421386693	0.996060921184713	0.986211405690037	0.98652562267973	0.884531699309611	0.972203058326197	0.996132116566064	0.939737709206034	0.984719461301526	0.997827758939369
Parainflammation	0.766133497801732	0.757419052596474	0.702015416819612	0.67748405771935	0.750829367348614	0.825340001557935	0.791116543901093	0.78713140933	0.669054796786516	0.792028710112981	0.722020592991138	0.795061719987551	0.762359183503282	0.771461066247648	0.711585308077677	0.798043182191446	0.768540513548069	0.766737693045526	0.792892189612751	0.78129480955801	0.643574835462317	0.626190149536183	0.827770461533892	0.752190126775725	0.641778147405369	0.640738736441513	0.785526623654262	0.654441433679015	0.674714422268746	0.671164230979948	0.783732649960063	0.773102660131751	0.843521788086393	0.761814594562871	0.77755307227678	0.803319671020258	0.798511290070243	0.760936954579969	0.792053162233798	0.794559065142349	0.854814760401137	0.794111438401015	0.74606640546564	0.57383471489042	0.79914957580202	0.823288417836197	0.73738846671683	0.831177182545027	0.798192465928519
T_cell_co-inhibition	0.438829282248271	0.455283982698989	0.218204652460796	0.283945785658032	0.42909584461155	0.639213366258321	0.513181544426055	0.45695639577307	0.312990035167077	0.444588802689352	0.38012699598241	0.572981424358886	0.509726602676667	0.457062096259215	0.277295835836537	0.516729704904923	0.507891027209727	0.558318072150823	0.579208084506616	0.575155689910873	0.287082253420082	0.147005105518196	0.654836198996461	0.528276833946533	0.317506049312189	0.31588525997628	0.523964598761198	0.195864997674646	0.254062243045078	0.238446761118455	0.493445390099095	0.523886205752217	0.694372935112676	0.50736526359941	0.45042257988407	0.425398466898696	0.295172465444951	0.363824674968332	0.480025923160834	0.401775957229161	0.577855357712652	0.495448676960327	0.374786493150566	0.117891141553691	0.398010176673761	0.525666987915762	0.220428288654463	0.494711029028765	0.621611809820545
T_cell_co-stimulation	0.522097456072152	0.461562083543893	0.228482286205031	0.335393425148726	0.451302770169655	0.693749276077656	0.574147728377283	0.480261415227888	0.321871730127107	0.486895245266148	0.452227614746191	0.62281938108573	0.58380502959512	0.502280835968486	0.246668453826087	0.585775313562054	0.586225227363704	0.60303340848818	0.706561872408025	0.659538155978344	0.150622937164506	0.169835401410983	0.731477332645502	0.546382818175161	0.254427593630587	0.248502959653179	0.583866834822246	0.112362688199262	0.224446916446028	0.247053999083063	0.465380436174434	0.453984039203708	0.651700925525487	0.534380252030391	0.432617699112365	0.517510384476913	0.387602210549439	0.419936503356579	0.559546884486421	0.475451810532641	0.582467127885039	0.575487881127153	0.477344104951189	0.104857124248229	0.495216505492744	0.530465983859464	0.322775515772841	0.530066409463252	0.619520964746384
Type_I_IFN_Reponse	0.611461772672033	0.686244820041307	0.577578476038216	0.503892532906165	0.695046062969162	0.803209043935134	0.691601477897852	0.693248598867725	0.555358203829884	0.685718070174196	0.624553479707817	0.737216859675519	0.631835575964454	0.661215007042492	0.617147673306451	0.666294364420705	0.702164798267126	0.724014616255539	0.743152906098412	0.708959611748166	0.617087036366095	0.640066223604079	0.766300773694839	0.674554459584621	0.537985043288578	0.575220636251883	0.716498653379498	0.60010859410594	0.602656283751994	0.551667981317609	0.630719700104551	0.67226887667285	0.816118737866028	0.544565210972733	0.625892226477494	0.809268100042823	0.632400178687268	0.66001533835554	0.570254577151765	0.66829307615517	0.751418427253118	0.605521538463112	0.665593033526831	0.420169350415749	0.676970793145307	0.772159361760912	0.666470511414131	0.750826944194051	0.656692178580672
Type_II_IFN_Reponse	0.56043138604923	0.622926355890922	0.500668607297326	0.611284870769881	0.560845928970368	0.666396057249373	0.624428829070027	0.561093818278601	0.579329111670708	0.626620635728388	0.674233847656748	0.639335113223826	0.657298299650344	0.67222231162527	0.633232049748292	0.605827348578664	0.650157799486089	0.665702327147529	0.604184225447526	0.646510502148838	0.659594344713937	0.704470577145356	0.659775726522182	0.632333635151049	0.630447146331623	0.681853698040451	0.671463201645445	0.694465682351373	0.662041802682287	0.563301908515016	0.582786584086523	0.464609704032088	0.531908033300449	0.579488130175942	0.439310885014127	0.714730431896387	0.555157750111266	0.682707854498345	0.640274707205311	0.628156063077702	0.646163574720323	0.629010740687504	0.510394479034149	0.439717746900944	0.721217847070696	0.362758585099833	0.314433152184969	0.502797934016687	0.665193466513258
[truncated: 324 more columns]
