# Supplementary material for: Identification of cuproptosis-associated IncRNAs signature and establishment of a novel nomogram for prognosis of stomach adenocarcinoma
Source: Front Genet. 2022 Sep 9;13:982888. doi: 10.3389/fgene.2022.982888 (PMC9504471; doi:10.3389/fgene.2022.982888)
Supplement: Supplementary file 3 [file DataSheet2.zip › Raw Data2/indep/all.multiCox.txt]

id	HR	HR.95L	HR.95H	pvalue
Age	1.05034623569169	1.01926723499781	1.08237288215595	0.00134935396713518
Gender	1.00869133069247	0.54810172247964	1.85633096719913	0.977815735575724
Grade	1.36604390395812	0.760238092113778	2.45459411584162	0.296863370330578
Stage	2.07939921919746	1.38213899873863	3.12841263921001	0.000443178792428069
riskScore	1.09218261105555	1.04472939274154	1.14179122764207	9.99532371946089e-05
