# Supplementary material for: Identification of cuproptosis-associated IncRNAs signature and establishment of a novel nomogram for prognosis of stomach adenocarcinoma
Source: Front Genet. 2022 Sep 9;13:982888. doi: 10.3389/fgene.2022.982888 (PMC9504471; doi:10.3389/fgene.2022.982888)
Supplement: Supplementary file 3 [file DataSheet2.zip › Raw Data2/indep/all.uniCox.txt]

id	HR	HR.95L	HR.95H	pvalue
Age	1.02712525746414	0.998664253959314	1.05639737312933	0.061938507094289
Gender	1.23940993148237	0.68973877222823	2.22712864653756	0.472890025548316
Grade	1.70101880462519	0.970790223876233	2.98052545495905	0.0634008117335651
Stage	1.62345728925728	1.14645869251261	2.29891716749629	0.00633325245939433
riskScore	1.07204049231187	1.03121570299365	1.11448149385227	0.000445279073483203
