# Supplementary material for: Identification of cuproptosis-associated IncRNAs signature and establishment of a novel nomogram for prognosis of stomach adenocarcinoma
Source: Front Genet. 2022 Sep 9;13:982888. doi: 10.3389/fgene.2022.982888 (PMC9504471; doi:10.3389/fgene.2022.982888)
Supplement: Supplementary file 3 [file DataSheet2.zip › Raw Data2/KEGG/KEGG.txt]

ID	Description	GeneRatio	BgRatio	pvalue	p.adjust	qvalue	geneID	Count
hsa04062	Chemokine signaling pathway	20/157	192/8146	5.99862006977986e-10	1.40367709632849e-07	1.17446666629374e-07	DOCK2/PRKCB/CCR7/WAS/PIK3CG/CCR4/CXCL6/CCL25/ELMO1/PIK3CD/ITK/RASGRP2/CXCR4/CXCL13/CCL19/PIK3R5/CCL21/JAK3/CCL11/NCF1	20
hsa04514	Cell adhesion molecules	17/157	149/8146	3.15253286924133e-09	3.68846345701235e-07	3.08616375620467e-07	HLA-DQA2/SELP/ITGB2/CD22/LRRC4B/CD6/PTPRC/SELL/ITGA8/ITGAL/SPN/MADCAM1/ITGA4/CD28/CD40LG/HLA-DRB5/HLA-G	17
hsa04640	Hematopoietic cell lineage	14/157	99/8146	5.04575794745268e-09	3.93569119901309e-07	3.29302097623228e-07	CR2/CD37/HLA-DQA2/FCER2/CD1C/CSF3R/CD22/IL7R/CD3G/MS4A1/CD19/ITGA4/CD38/HLA-DRB5	14
hsa05340	Primary immunodeficiency	9/157	38/8146	2.9485592258012e-08	1.7249071470937e-06	1.44324214736585e-06	CD79A/PTPRC/ZAP70/IL7R/BTK/CD19/CD40LG/JAK3/TNFRSF13C	9
hsa04672	Intestinal immune network for IgA production	9/157	49/8146	3.1003804473809e-07	1.45097804937426e-05	1.21404371202705e-05	HLA-DQA2/CCL25/CXCR4/MADCAM1/ITGA4/CD28/CD40LG/HLA-DRB5/TNFRSF13C	9
hsa04060	Cytokine-cytokine receptor interaction	20/157	295/8146	8.54044156052204e-07	3.33077220860359e-05	2.78688093027561e-05	TNFSF8/CD27/CCR7/CSF3R/LTB/CCR4/IL16/CXCL6/CCL25/IL7R/CXCR4/CXCL13/CCL19/IL10RA/CSF2RB/OSM/CD40LG/CCL21/CCL11/TNFRSF13C	20
hsa04613	Neutrophil extracellular trap formation	15/157	190/8146	3.46190925842727e-06	0.000115726680924569	9.68293416642814e-05	PRKCB/TLR8/SELP/ITGB2/CTSG/PIK3CD/ITGAL/FPR1/FGA/FPR3/TLR7/AQP9/MPO/CYBB/NCF1	15
hsa05416	Viral myocarditis	8/157	60/8146	1.74135129178341e-05	0.000509345252846649	0.000426172816146994	HLA-DQA2/ITGB2/SGCA/ITGAL/CD28/CD40LG/HLA-DRB5/HLA-G	8
hsa04061	Viral protein interaction with cytokine and cytokine receptor	10/157	100/8146	2.07480156514667e-05	0.000539448406938135	0.000451360340488048	CCR7/CCR4/CXCL6/CCL25/CXCR4/CXCL13/CCL19/IL10RA/CCL21/CCL11	10
hsa04662	B cell receptor signaling pathway	9/157	82/8146	2.57081588204418e-05	0.000601570916398338	0.000503338688484439	PRKCB/CR2/CD22/CD79A/PIK3CD/BTK/CD19/CD79B/CD72	9
hsa04064	NF-kappa B signaling pathway	10/157	104/8146	2.92873399747978e-05	0.000623021595827516	0.000521286625388745	PRKCB/BCL2A1/LTB/LBP/ZAP70/BTK/CCL19/CD40LG/CCL21/TNFRSF13C	10
hsa04145	Phagosome	12/157	152/8146	3.42846178385457e-05	0.000668550047851642	0.00055938060683943	HLA-DQA2/TUBA3C/ITGB2/CORO1A/OLR1/THBS4/MARCO/HLA-DRB5/MPO/CYBB/HLA-G/NCF1	12
hsa04670	Leukocyte transendothelial migration	10/157	114/8146	6.47619115304596e-05	0.00116571440754827	0.000975361582564007	PRKCB/RHOH/ITGB2/PIK3CD/ITK/ITGAL/CXCR4/ITGA4/CYBB/NCF1	10
hsa04610	Complement and coagulation cascades	8/157	85/8146	0.000217999120893452	0.00364369959207627	0.00304870951023926	CR2/F13A1/F10/ITGB2/C3AR1/VSIG4/FGA/SERPINF2	8
hsa05310	Asthma	5/157	31/8146	0.000282705845826714	0.00441021119489675	0.0036900552507908	HLA-DQA2/FCER1A/CD40LG/HLA-DRB5/CCL11	5
hsa04979	Cholesterol metabolism	6/157	50/8146	0.000367319474988419	0.00505604453807588	0.00423042862834959	APOA4/APOE/APOC3/SOAT2/APOB/PLTP	6
hsa05144	Malaria	6/157	50/8146	0.000367319474988419	0.00505604453807588	0.00423042862834959	SELP/ITGB2/THBS4/ITGAL/ACKR1/CD40LG	6
hsa05150	Staphylococcus aureus infection	8/157	96/8146	0.000502409730609029	0.00653132649791738	0.00546480759609821	HLA-DQA2/SELP/ITGB2/C3AR1/ITGAL/FPR1/FPR3/HLA-DRB5	8
hsa05140	Leishmaniasis	7/157	77/8146	0.000670956693600619	0.00826336138434446	0.00691401357394543	PRKCB/HLA-DQA2/ITGB2/ITGA4/HLA-DRB5/CYBB/NCF1	7
hsa05330	Allograft rejection	5/157	38/8146	0.000749222072505136	0.00876589824831009	0.0073344897624187	HLA-DQA2/CD28/CD40LG/HLA-DRB5/HLA-G	5
hsa04151	PI3K-Akt signaling pathway	16/157	354/8146	0.00126737942204959	0.0135297408506933	0.0113204309412008	TCL1A/CREB3L3/CSF3R/PIK3CG/FGF7/THBS4/ITGA8/PIK3CD/IL7R/COL2A1/CD19/PIK3R5/ITGA4/OSM/JAK3/EFNA3	16
hsa04940	Type I diabetes mellitus	5/157	43/8146	0.00132984632293139	0.0135297408506933	0.0113204309412008	HLA-DQA2/CPE/CD28/HLA-DRB5/HLA-G	5
hsa04975	Fat digestion and absorption	5/157	43/8146	0.00132984632293139	0.0135297408506933	0.0113204309412008	APOA4/APOB/PLA2G12B/MTTP/PLA2G2D	5
hsa05169	Epstein-Barr virus infection	11/157	202/8146	0.00176433774874682	0.0172022930502814	0.0143932816345135	CR2/HLA-DQA2/FCER2/PIK3CD/ITGAL/CD3G/BTK/CD19/HLA-DRB5/JAK3/HLA-G	11
hsa05323	Rheumatoid arthritis	7/157	93/8146	0.0020455694548511	0.0191465300974063	0.0160200386779918	HLA-DQA2/ITGB2/LTB/CXCL6/ITGAL/CD28/HLA-DRB5	7
hsa05320	Autoimmune thyroid disease	5/157	53/8146	0.00339783971567963	0.0305805574411166	0.0255869711383162	HLA-DQA2/CD28/CD40LG/HLA-DRB5/HLA-G	5
hsa04650	Natural killer cell mediated cytotoxicity	8/157	131/8146	0.0037209216821083	0.0321585447650821	0.0269072844188271	PRKCB/SH2D1A/CD48/ITGB2/ZAP70/PIK3CD/ITGAL/HLA-G	8
hsa04660	T cell receptor signaling pathway	7/157	104/8146	0.00384803099753119	0.0321585447650821	0.0269072844188271	PTPRC/ZAP70/PIK3CD/ITK/CD3G/CD28/CD40LG	7
