# Supplementary material for: Identification of cuproptosis-associated IncRNAs signature and establishment of a novel nomogram for prognosis of stomach adenocarcinoma
Source: Front Genet. 2022 Sep 9;13:982888. doi: 10.3389/fgene.2022.982888 (PMC9504471; doi:10.3389/fgene.2022.982888)
Supplement: Supplementary file 3 [file DataSheet2.zip › Raw Data2/maftools/ann.txt]

Tumor_Sample_Barcode	Risk
TCGA-BR-6852	low
TCGA-CD-8530	high
TCGA-D7-5578	high
TCGA-VQ-A8PX	low
TCGA-HU-A4G8	low
TCGA-D7-8573	low
TCGA-HU-A4GC	low
TCGA-CG-5719	high
TCGA-CG-4469	high
TCGA-HU-8244	low
TCGA-HU-A4H3	low
TCGA-BR-8380	high
TCGA-CD-8526	high
TCGA-BR-8372	high
TCGA-BR-8589	high
TCGA-HU-A4HB	high
TCGA-BR-6455	low
TCGA-VQ-A8PH	high
TCGA-BR-8382	low
TCGA-BR-6803	high
TCGA-BR-4191	high
TCGA-FP-7916	high
TCGA-BR-7901	high
TCGA-BR-A4J6	low
TCGA-CD-8534	low
TCGA-VQ-A924	low
TCGA-B7-A5TK	high
TCGA-BR-8077	high
TCGA-D7-A6EY	high
TCGA-CD-A487	low
TCGA-BR-4257	high
TCGA-R5-A7ZI	low
TCGA-BR-8059	high
TCGA-BR-8485	high
TCGA-F1-6177	low
TCGA-D7-8575	low
TCGA-HU-A4GH	low
TCGA-VQ-A8E2	high
TCGA-IN-A7NU	low
TCGA-CG-4440	high
TCGA-HU-A4HD	high
TCGA-R5-A7ZF	high
TCGA-VQ-AA6J	low
TCGA-CG-4443	low
TCGA-D7-8576	high
TCGA-CD-A4MH	low
TCGA-BR-8677	low
TCGA-BR-8384	low
TCGA-BR-7717	low
TCGA-IN-A6RI	high
TCGA-D7-5577	low
TCGA-D7-A4YX	low
TCGA-IN-A6RS	high
TCGA-RD-A7BT	low
TCGA-VQ-A91X	low
TCGA-BR-8373	low
TCGA-VQ-A8DV	high
TCGA-HU-A4GY	high
TCGA-VQ-A922	high
TCGA-D7-6521	high
TCGA-FP-8099	high
TCGA-BR-8484	low
TCGA-CG-4305	low
TCGA-CG-5724	high
TCGA-BR-4187	high
TCGA-HU-A4H0	low
TCGA-RD-A8N4	low
TCGA-D7-6527	low
TCGA-BR-A4QL	low
TCGA-CG-5721	high
TCGA-D7-A74A	low
TCGA-BR-8678	high
TCGA-IN-7808	high
TCGA-CG-4465	high
TCGA-CG-4475	low
TCGA-BR-8368	low
TCGA-IN-A6RN	low
TCGA-BR-4256	high
TCGA-HU-A4G2	low
TCGA-BR-8291	high
TCGA-BR-6705	high
TCGA-KB-A93J	low
TCGA-CD-A48A	low
TCGA-VQ-A94O	high
TCGA-R5-A7ZR	low
TCGA-RD-A7C1	high
TCGA-BR-6564	high
TCGA-MX-A5UJ	low
TCGA-BR-6710	low
TCGA-VQ-A8PP	low
TCGA-VQ-A8PE	high
TCGA-BR-8690	high
TCGA-CD-8528	low
TCGA-RD-A7BS	high
TCGA-VQ-A8PB	low
TCGA-D7-6520	high
TCGA-BR-6801	low
TCGA-R5-A7O7	low
TCGA-BR-7197	low
TCGA-RD-A7BW	high
TCGA-BR-4357	high
TCGA-BR-6707	low
TCGA-MX-A663	high
TCGA-D7-A6EX	low
TCGA-BR-8081	high
TCGA-BR-8680	low
TCGA-VQ-A91K	low
TCGA-BR-8588	high
TCGA-VQ-AA6A	low
TCGA-HU-8604	high
TCGA-IN-A6RJ	low
TCGA-BR-8590	high
TCGA-CD-8535	high
TCGA-BR-7958	high
TCGA-CD-8527	low
TCGA-BR-4369	high
TCGA-IN-AB1X	low
TCGA-BR-4370	high
TCGA-VQ-A91Y	high
TCGA-VQ-A8P8	high
TCGA-HU-A4H2	low
TCGA-BR-8486	high
TCGA-VQ-A8P5	high
TCGA-MX-A666	high
TCGA-BR-7957	high
TCGA-BR-4253	high
TCGA-BR-8687	low
TCGA-ZQ-A9CR	low
TCGA-RD-A8MV	high
TCGA-RD-A8N1	high
TCGA-FP-8210	high
TCGA-CG-4442	low
TCGA-BR-8364	low
TCGA-BR-6456	high
TCGA-BR-7715	low
TCGA-HU-A4G3	low
TCGA-FP-A9TM	high
TCGA-BR-7716	high
TCGA-VQ-AA68	low
TCGA-VQ-A925	low
TCGA-BR-4368	low
TCGA-CG-4301	high
TCGA-CG-5720	high
TCGA-BR-8686	high
TCGA-CD-5800	high
TCGA-IN-A7NT	low
TCGA-BR-4294	low
TCGA-CG-5718	high
TCGA-D7-6822	low
TCGA-VQ-A8P3	low
TCGA-R5-A805	high
TCGA-D7-8574	high
TCGA-BR-8367	low
TCGA-CG-4466	low
TCGA-VQ-A8PQ	high
TCGA-RD-A8N6	high
TCGA-BR-8058	high
TCGA-VQ-A92D	low
TCGA-ZA-A8F6	high
TCGA-BR-8369	low
TCGA-VQ-AA64	low
TCGA-BR-7704	high
TCGA-RD-A8N9	low
TCGA-BR-8060	high
TCGA-HU-A4G9	low
TCGA-BR-8679	low
TCGA-BR-8289	high
TCGA-CG-5726	low
TCGA-CG-5716	high
