# Supplementary material for: Identification of cuproptosis-associated IncRNAs signature and establishment of a novel nomogram for prognosis of stomach adenocarcinoma
Source: Front Genet. 2022 Sep 9;13:982888. doi: 10.3389/fgene.2022.982888 (PMC9504471; doi:10.3389/fgene.2022.982888)
Supplement: Supplementary file 3 [file DataSheet2.zip › Raw Data2/maftools/geneMut.txt]

Gene	Num
TTN	202
TP53	168
MUC16	122
LRP1B	102
ARID1A	102
SYNE1	94
CSMD3	93
FAT4	87
FLG	78
ZFHX4	75
PCLO	74
DNAH5	71
ACVR2A	71
RYR2	68
HMCN1	68
SPTA1	67
OBSCN	67
FAT3	67
CSMD1	64
PIK3CA	63
KMT2D	61
DST	60
SACS	59
PCDH15	57
DOCK3	55
PLEC	55
ADGRV1	54
LRRK2	54
UBR5	54
DMD	54
SYNE2	54
TTK	53
NIPBL	53
LAMA1	52
COL12A1	52
DNAH9	52
MDN1	52
USH2A	52
RPL22	51
RNF43	51
FAT2	51
DNAH7	50
KMT2C	50
CUBN	50
RYR3	50
PREX2	50
GLI3	49
NBEA	49
DNAH11	49
PCDH10	48
RIMS2	48
LRP2	47
RYR1	47
VPS13B	46
KMT2B	46
NEB	46
AHNAK2	46
TG	46
PTPRT	46
TRRAP	46
RP1	45
HERC2	45
XIRP2	45
APC	45
MUC17	45
ZDBF2	44
ANK3	44
CACNA1E	44
PCDH17	43
PXDN	43
ERBB4	43
MUC6	43
RELN	43
DNAH3	43
RGS12	43
APOB	43
AKAP9	42
SDK1	42
FCGBP	42
RNF213	42
ABCA13	41
PDZD2	41
ZBTB20	41
NAV3	41
SEC31A	41
NRXN1	41
CMYA5	41
KIAA1109	41
XYLT2	41
DNAH10	41
TRIO	40
ANK2	40
CELSR3	40
MYO15A	39
SRCAP	39
CNTN6	39
MUC5B	39
ROBO2	39
COL11A1	39
MBD6	39
ABCA12	39
KMT2A	38
SPEN	38
DNAH8	38
TCHH	38
SLITRK5	38
ZFHX3	38
DIDO1	38
SCN10A	38
MYCBP2	38
PLXNA4	38
TENM3	37
AHNAK	37
TECTA	37
KCNB2	37
ERBB3	37
CDH8	37
CDH23	37
LRP1	37
MACF1	36
ATM	36
ADGRB3	36
RIMS1	36
PRKDC	36
ASCC3	36
CNTNAP5	36
GRM1	36
FBN1	36
UNC79	36
KRAS	36
HECTD4	36
DNAH17	36
TNXB	35
SULF1	35
NRXN3	35
SCN9A	35
ZNF518A	35
COBLL1	35
ESRP1	35
PEG3	35
ANKRD11	35
WDFY3	35
TRPS1	35
ASH1L	35
ADAMTS18	35
BRCA2	35
CSMD2	35
TENM1	35
CHD4	35
FAT1	34
DSCAML1	34
FBN2	34
TAF1L	34
TDRD6	34
ABCC9	34
SIPA1L1	34
PKHD1	34
LRP12	34
FRAS1	34
EPB41L3	34
DSCAM	34
BSN	34
ADCY8	34
UNC13C	34
COL7A1	34
SLITRK1	34
BIRC6	34
RBM27	34
CREBBP	34
NALCN	34
ALMS1	34
REV3L	34
TTC3	33
SPEG	33
CNTNAP2	33
STAB1	33
IGSF10	33
DYSF	33
MYO16	33
MSH3	33
GRM5	33
CTNND2	33
SETBP1	33
ATP10A	33
CACNA1C	33
ZNF804B	33
PTEN	33
DYNC1H1	33
COL6A3	33
ASPM	33
DCLK1	33
EDNRB	33
DOCK2	33
JARID2	33
DDX27	32
MED12L	32
FLG2	32
KCNMA1	32
MAP2	32
VPS13D	32
SCN3A	32
GTF3C1	32
HUWE1	32
MAGEC1	32
CDH10	32
TCERG1	32
FMN2	32
FHOD3	32
ITPR3	32
UTRN	32
ADAMTS5	32
DNAH2	31
ZNF236	31
CELSR2	31
SMAD4	31
VCAN	31
SCN5A	31
TACC2	31
SORL1	31
HIVEP3	31
LYST	31
CDH11	31
DYNC2H1	31
MKI67	31
ZC3H13	31
MYH10	31
SPECC1	31
PCDHA11	31
ZNF536	30
KALRN	30
HECW1	30
SYCP2	30
EP400	30
TENM4	30
FLNC	30
TIAM1	30
NFASC	30
PXDNL	30
HERC1	30
SLIT2	30
CDH1	30
CENPF	30
EPHA5	30
ZMYM4	30
DNAH1	30
HIVEP2	30
ROCK1	30
NRIP1	30
NF1	30
MYH7	30
CELSR1	30
SCN11A	30
ZNF292	30
DLC1	30
DCC	30
FBXW7	30
FRY	30
COL5A1	30
ZNF462	30
CHD7	30
BRWD1	30
PCDH19	30
IRS1	30
TRPA1	30
GRIK2	30
TEAD2	29
ARID2	29
ZNF521	29
FREM2	29
ROBO1	29
FBN3	29
SI	29
PAPPA2	29
VPS13A	29
SAMD9L	29
MGA	29
PTPRD	29
CNTLN	29
PLXNA1	29
SIPA1L3	29
PCDHA8	29
HDLBP	29
KCNA4	29
CUL9	29
RIF1	29
LARP4B	29
DCHS1	29
UBR4	29
MXRA5	29
MYH9	29
PKHD1L1	29
SIPA1L2	28
COL6A6	28
ITPR2	28
LRRC7	28
HSPG2	28
TRIOBP	28
STAB2	28
ZNF43	28
SPEF2	28
SVIL	28
EPG5	28
NCKAP5	28
LAMA2	28
MINAR1	28
FAM135B	28
MEGF8	28
COL1A2	28
SLITRK6	28
ADAMTS16	28
HRNR	28
TMEM132D	28
IGF2R	28
CACNA1D	28
DSEL	28
CARD11	28
SLITRK2	28
NCOR2	28
BCL9L	27
HYDIN	27
SVEP1	27
TEP1	27
FLNB	27
CIC	27
FER1L6	27
C3	27
EPHA2	27
KIF21A	27
LAMA5	27
RANBP2	27
TNS3	27
ARID1B	27
ASXL3	27
TEX15	27
SCN1A	27
ZNF831	27
AFF2	27
CCDC178	27
TNS1	27
KDM5A	27
ZNF609	27
BMPR2	27
MRC1	27
ERICH3	27
CPAMD8	27
NOS1	27
CHD6	27
NPAP1	27
MDC1	27
KAT6A	27
AKAP13	27
ADAMTS12	27
FAM47C	27
SBF1	27
NEXMIF	27
UPF3A	27
PLEKHA6	26
SRRM2	26
DOCK10	26
THSD7A	26
GRM7	26
DAPK1	26
F8	26
PCDHB8	26
DSP	26
VPS13C	26
PCDHA1	26
BCOR	26
DCDC1	26
DOCK4	26
SALL1	26
NUP98	26
PTPN13	26
VWF	26
ARFGEF1	26
ACACB	26
COL4A1	26
ZAN	26
PCDHGA12	26
PCDHB6	26
PCDHB2	26
BDP1	26
ZC3H18	26
MYO3A	26
KCNH8	26
KIAA0100	26
ADNP	26
LMAN1	26
PTPRS	26
CCDC73	26
PTCH1	26
MYH2	26
NRXN2	26
PKD1	26
NLGN4X	26
COL22A1	26
MTOR	26
GCN1	26
MROH2B	25
CNOT1	25
BLM	25
ATR	25
ADGRG4	25
SLCO5A1	25
EPHA6	25
NSD1	25
PBRM1	25
PRUNE2	25
BCL11A	25
ADD3	25
PSME4	25
PAPPA	25
BPTF	25
GRIN2A	25
KMT2E	25
PTPRZ1	25
NAV2	25
SPTBN4	25
KIF26B	25
SPAG17	25
MAP1B	25
OCA2	25
BCORL1	25
MYH6	25
RERE	25
TSHZ3	25
INPPL1	25
CHRM3	25
CHD9	25
TRPM3	25
SLC3A2	25
CDH9	25
BNC2	25
FLNA	25
PCDHA12	25
POLQ	25
ASTN2	25
PCNT	25
TLN2	25
PDS5B	25
UNC5D	25
TRANK1	25
CUX1	25
TPO	25
ARFGEF2	25
PZP	25
EPHB1	25
CDH12	25
FSIP2	25
SCAF4	25
JMJD1C	25
SOGA3	25
NUP214	24
CFH	24
AKAP6	24
KIAA1217	24
PCDH11X	24
CEP290	24
THSD7B	24
LCT	24
GALNT17	24
NIN	24
MYO10	24
AKAP7	24
LRRN3	24
PPP1R3A	24
ATAD2	24
ZNF208	24
EIF5B	24
NUMA1	24
IRS4	24
SCN2A	24
MYLK	24
TET1	24
SPART	24
ADAMTS9	24
CTNNB1	24
ATXN2L	24
SMARCA4	24
CACNA1A	24
HLA-B	24
ANK1	24
RXFP3	24
ACAN	24
SPHKAP	24
MUC4	24
CHD5	24
SORCS3	24
LAMA4	24
XPOT	24
NUP210	24
CAMTA1	24
PCDHA13	24
ZNF804A	24
RAI1	24
WDTC1	24
EVC2	24
PARP14	24
DOP1B	24
PCDHA3	23
ABCB1	23
RBM6	23
WDR55	23
OTOF	23
MAP2K7	23
SOX7	23
PCDHA7	23
ADCY10	23
MICAL2	23
LRP5	23
PKD1L1	23
BRWD3	23
PLXNA3	23
XRN1	23
WNK1	23
ABCA10	23
SCN4A	23
MYOF	23
SZT2	23
PTPRM	23
HTT	23
MAGI2	23
DHX36	23
PCDH18	23
FN1	23
NCOA2	23
BOD1L1	23
NOTCH2	23
NCOR1	23
EPHA3	23
BTBD11	23
EVC	23
CDK12	23
SHANK2	23
TLL1	23
PCDH8	23
WNK4	23
RTTN	23
YLPM1	23
MIDEAS	23
COL14A1	23
JAK1	23
RP1L1	23
SLC9C2	23
ABCB4	23
PCNX2	23
IGSF1	23
NLRC5	23
GOLGA3	23
CCDC18	23
DNA2	23
NBEAL2	23
SBNO1	23
SORCS1	23
USP34	23
GOLGB1	23
MYH13	22
KCNT2	22
TRIP12	22
NFATC2	22
PIK3CG	22
DMXL1	22
GPR179	22
RASA1	22
MIS18BP1	22
SLC4A3	22
CPS1	22
MSH6	22
USF3	22
TNN	22
DPYD	22
CR2	22
SAMD9	22
MED23	22
WASF3	22
GRM8	22
KIF2B	22
TUBGCP6	22
FLRT2	22
PCDHB7	22
KIAA1549	22
SPATA31A1	22
ZNF646	22
SORBS2	22
SLCO6A1	22
PKDREJ	22
TNKS2	22
PTPRJ	22
HCN1	22
DCAF12L2	22
TVP23A	22
SPTB	22
HDAC4	22
NID1	22
TENM2	22
CACNA1H	22
ARHGAP33	22
CHD3	22
CTNNA2	22
CSPG4	22
MIA3	22
FIGN	22
PRRC2A	22
CTCF	22
CD93	22
CNTN4	22
KLF3	22
SALL4	22
DOCK8	22
FANCM	22
CNTN3	22
GNAS	22
MPDZ	22
SEMA5A	22
HIVEP1	22
LAMB2	22
FRYL	22
PLXNA2	22
SLC12A7	22
LAMA3	22
SLIT3	22
TLR4	22
SEMA5B	22
ITIH5	22
NRK	22
DISP3	22
GPR158	22
SUPT6H	21
CPXM2	21
GRID1	21
ST18	21
MTUS2	21
KCND2	21
CCT8L2	21
CFAP65	21
WDR90	21
AR	21
ZNF106	21
EPPK1	21
ARHGAP5	21
F5	21
NOTCH1	21
RGS22	21
SETX	21
CTNND1	21
AHCTF1	21
COL15A1	21
POLE	21
GRM3	21
CEP250	21
THSD1	21
GRM2	21
SPTAN1	21
PARD3B	21
MORC1	21
POGZ	21
FRMD4A	21
PHF2	21
IGSF9B	21
TULP4	21
PLXNB2	21
RTN3	21
LRRC4B	21
GSE1	21
FSHR	21
ZEB2	21
PCDHB5	21
PCDHB9	21
GREB1	21
ATP2B3	21
CEMIP	21
AFF3	21
CHD2	21
IMPG2	21
PRRC2B	21
TTF1	21
SALL3	21
RBBP8	21
PDE3A	21
KCNH5	21
CACNA1S	21
SPTBN1	21
PCDH9	21
ASTN1	21
TNRC6A	21
CD163L1	21
GPATCH8	21
CDK5RAP2	21
LRBA	21
ACACA	21
ICE1	21
SMARCA2	21
ABCA2	21
MYH3	21
MYOM2	21
FCRL3	21
SDK2	21
PCDH7	21
MAP3K4	21
ATP6V1B1	21
MYO5A	21
HMMR	21
ABCC4	21
TTI1	21
CCDC88A	21
ATRX	20
NUP205	20
PTPN23	20
WWC3	20
CYFIP2	20
ABCC5	20
MPRIP	20
KNTC1	20
DLG2	20
PDZRN4	20
KIF4B	20
TLN1	20
LRFN3	20
SHANK1	20
TSHZ2	20
TMEM132E	20
MAP1A	20
CAMSAP2	20
USP9X	20
SCLT1	20
DIP2C	20
ELMO1	20
GRIP1	20
MDGA2	20
FILIP1	20
USP26	20
AL592490.1	20
PLEKHA5	20
CCDC40	20
SPTBN5	20
NCAM2	20
TBC1D23	20
TIAM2	20
SETD1A	20
TUT4	20
PTPRU	20
PHF3	20
SYCP1	20
B2M	20
IRF2	20
COL24A1	20
ACIN1	20
GRIN2B	20
CNTNAP1	20
CAMSAP1	20
PRR11	20
LAMB4	20
CDH20	20
CTNNA3	20
CDHR2	20
TIE1	20
ITPR1	20
CNTN1	20
NCAN	20
GRID2	20
PLCE1	20
LRRIQ1	20
SPAG9	20
SPG11	20
OR51E2	20
ELOA	20
TMPRSS15	20
UNC5C	20
ADGRL3	20
BRINP3	20
RABGAP1	20
C2CD3	20
HFM1	20
GNPTAB	20
ZZEF1	20
DOP1A	20
SP140	20
NOTCH4	20
KCNQ3	20
ZBED9	20
SFMBT2	20
PAX6	20
NUP210L	20
NOL6	20
RUSC2	20
SMC6	20
TP53BP1	20
PCDHB11	20
MYH8	20
MYH11	20
DLGAP2	20
ARHGEF17	20
STAT5B	20
KANSL1	20
FLT4	20
LIPT1	20
FSTL5	20
NBAS	20
BCHE	20
PCDHB12	20
SLC12A1	20
ZNF638	20
CACNA1B	20
PTPRG	20
AGAP1	19
ITGAV	19
KIF21B	19
NDST4	19
CR1	19
ZNF835	19
KIF20B	19
BCL9	19
PLEKHG1	19
PAMR1	19
MYH14	19
MYH7B	19
AKAP12	19
EVPL	19
PRG4	19
SCAF1	19
EIF4G1	19
WDR62	19
TAF1	19
ASAP1	19
ARHGEF10	19
PAX1	19
PRAG1	19
UTP20	19
CUX2	19
STAU2	19
COL11A2	19
CPSF1	19
TNR	19
DENND3	19
XIRP1	19
PPP1R26	19
ATRNL1	19
ARSJ	19
CASD1	19
GART	19
PIK3C2B	19
FILIP1L	19
SNX25	19
ATP2B2	19
ITGB4	19
ZNF407	19
CASZ1	19
DAB2IP	19
DMXL2	19
CEP350	19
HECTD1	19
IBTK	19
ADGRB1	19
SLX4	19
SHPRH	19
CAMTA2	19
ARPP21	19
LAMB3	19
CDC42BPB	19
TRHDE	19
MAP7D1	19
FREM1	19
KIRREL1	19
POP1	19
PCSK5	19
DDX10	19
DHX16	19
ZFR	19
VIRMA	19
ZBTB38	19
A2M	19
MYO5C	19
SENP1	19
PCDHGB1	19
CDC7	19
ALPK2	19
OPLAH	19
PNPLA7	19
MYT1L	19
PCNX1	19
ARFGEF3	19
KDM6B	19
TMEM94	19
ZFP37	19
ANO4	19
WASHC2A	19
TOGARAM1	19
ZNFX1	19
TJP1	19
CACNA2D3	19
MYO1F	19
SEMA6D	19
ZNF516	19
EP300	19
SMC2	19
ELAPOR2	19
MKRN3	19
ATP10D	19
CLCN3	19
CACNA1I	19
GRIN3A	19
FETUB	19
BICC1	19
KDM3B	19
DDX17	19
KLHL4	19
STAG1	19
BRAF	19
PRICKLE1	19
SEC16A	19
MYO9A	19
DLG5	18
NCOA1	18
HSPA12A	18
NLRP9	18
DCAF12L1	18
ZNF667	18
AUTS2	18
RAB3GAP2	18
DCSTAMP	18
ABCC8	18
PPP1R10	18
ZC3H12A	18
PRTG	18
LIG3	18
ALPK3	18
RHOBTB2	18
TEK	18
KLHL1	18
NKTR	18
PLXNC1	18
ZDHHC8	18
SPATA31D1	18
ZNRF3	18
CNGA4	18
GOT1L1	18
ERBB2	18
GIGYF1	18
GOLGA4	18
PCDHGA8	18
BRSK1	18
DNAJC13	18
SMO	18
CAD	18
SETD2	18
MYO18B	18
BTBD7	18
PLXNB1	18
GRIA1	18
AQR	18
MAN2B2	18
PCDHB14	18
SEL1L3	18
RALGAPA1	18
GRIA2	18
UHRF1BP1	18
LAMC3	18
AMPD3	18
TRPC5	18
PCDHAC1	18
CSPP1	18
ERCC6L2	18
CASP8	18
PCDHB3	18
CLUH	18
SGO2	18
COL5A2	18
EIF4G3	18
MADD	18
PRAMEF15	18
PI4KA	18
GLYR1	18
DUOX1	18
ADGRL2	18
PC	18
SPTBN2	18
ZFAT	18
KLHL14	18
PGR	18
ATXN7	18
CELF4	18
PFKP	18
MYO6	18
VWA8	18
NOTCH3	18
GBF1	18
SGO1	18
PCDHB13	18
NUAK1	18
TRIM9	18
ZC3H4	18
BRD3	18
STAMBPL1	18
ZNF98	18
PTPRF	18
CASP8AP2	18
CNTNAP4	18
ASXL1	18
PPIG	18
PEAK1	18
ZBTB7C	18
CHST1	18
MIA2	18
RHOA	18
SLC8A2	18
XDH	18
TBC1D9B	18
TNRC6C	18
NAV1	18
ZNF366	18
EIF2AK3	18
SEMA3E	18
KIF16B	18
WDR33	18
PRDM2	18
PTK2B	18
PCDHA9	18
CCNB3	18
POLR1A	18
PDZRN3	18
MAGEC3	18
ZNF347	18
ZNF99	18
CYP7B1	18
ANKRD12	18
ADAMTS1	18
FBXL7	18
PCDHA4	18
ADAMTS14	18
NR2C2	18
PRDM9	18
ABCA7	18
FZD10	18
KDM5C	18
ATF7IP	18
ARHGEF11	18
RICTOR	18
KIAA1549L	18
PCDHGA6	18
ZMYND8	18
ATP1A4	18
KNDC1	18
F13B	18
NTNG1	18
COL27A1	18
TNRC6B	18
ITSN2	17
BOC	17
CTTNBP2	17
SOHLH2	17
ATXN1	17
MYH1	17
TANC1	17
COL4A4	17
ANKRD30A	17
ZFYVE26	17
KIF13A	17
PTPRB	17
DHX30	17
PTPRK	17
UBE4B	17
DUOX2	17
SLC8A1	17
WDR47	17
CACNA1G	17
JAKMIP1	17
TCF7L2	17
LARP1	17
IGF1R	17
CFAP206	17
SIGLEC1	17
SCUBE2	17
AFDN	17
KNL1	17
NINL	17
ELOA2	17
NPBWR1	17
TNC	17
JCAD	17
PRAMEF14	17
GABBR1	17
IL16	17
ATP9A	17
RANBP6	17
OR4P4	17
ARFGAP2	17
KCNQ5	17
GRIK3	17
SLC12A9	17
NLGN1	17
CLOCK	17
GLI1	17
LINGO2	17
KCNJ3	17
ABCA3	17
IFT172	17
OSBPL1A	17
CYLC1	17
EML1	17
TRPM1	17
ARMC4	17
ADAMTS13	17
PRX	17
ROR2	17
ADAMTS10	17
SOS2	17
FOXP2	17
HEATR1	17
KCNT1	17
TNS2	17
TASOR2	17
SMG1	17
NCOA7	17
NUP188	17
UBE3B	17
LCOR	17
CDC42BPG	17
TM9SF3	17
PDCD11	17
RASAL2	17
SHROOM3	17
PTCHD4	17
CSRNP3	17
TRAPPC8	17
KAT6B	17
MAGEL2	17
KCNK9	17
MUSK	17
CDKN2A	17
NAA25	17
COL20A1	17
AKAP11	17
VCPIP1	17
ANKRD50	17
ADCY1	17
ATP10B	17
ADAMTSL3	17
ESF1	17
CDH24	17
CARMIL3	17
ANOS1	17
MED13	17
SMARCC2	17
SSH2	17
PPL	17
CDH18	17
TRPC4	17
CCDC80	17
PTPRN2	17
MBD5	17
THSD4	17
EPHB6	17
CDH2	17
ANKRD17	17
GLI2	17
MYH4	17
KIDINS220	17
MLH3	17
PPRC1	17
ZMYM2	17
PCDHB16	17
LRFN5	17
ADGRL1	17
OBSL1	17
AMY2B	17
WNK2	17
ROS1	17
RUSC1	17
LRRIQ3	17
DENND4B	17
CSGALNACT1	17
CUL7	17
SLC12A5	17
CRB1	17
CASS4	17
TOP2A	17
TAOK2	17
AMPH	17
CDH6	17
PAX2	17
BRINP1	17
RBBP6	17
EDRF1	17
ZNF71	17
KDM2B	17
ARHGAP39	17
TCF20	17
ADCY7	17
OSBPL6	17
AXIN2	17
TBC1D4	17
STXBP5L	17
CADM1	17
PCDHA6	17
CASKIN1	17
ACTN2	17
SLC44A4	16
PHF20L1	16
PROX1	16
ZNF423	16
WDR49	16
HK1	16
DLL1	16
CEP192	16
COIL	16
AMOTL2	16
PHLDB1	16
ZBED4	16
PIK3CD	16
ZBTB21	16
MED12	16
RIMBP2	16
ZIC1	16
ATP4A	16
FAM184A	16
GCC2	16
RAD51AP2	16
MARK2	16
ADAD1	16
LTN1	16
PTPRO	16
PCED1B	16
ARHGAP32	16
LTBP2	16
SEMA3A	16
CPEB2	16
KCNH3	16
NFATC4	16
SF3B2	16
CFAP74	16
NPAT	16
CHRM2	16
MAGI1	16
ZNF608	16
NRG1	16
SLC39A12	16
TRPC6	16
FRMPD3	16
DPP10	16
CDC14A	16
ESPL1	16
KCNN2	16
ERMP1	16
ITPRID1	16
DLGAP3	16
EPRS1	16
SP100	16
MAP7D3	16
EPHA7	16
UACA	16
USP13	16
PLCL1	16
TPR	16
SND1	16
EHMT2	16
BRD1	16
KSR2	16
MROH1	16
ANKHD1-EIF4EBP3	16
A2ML1	16
ARHGAP31	16
DIAPH3	16
RALGAPB	16
SASS6	16
SIK3	16
CNTN5	16
CAMSAP3	16
LRP4	16
COLEC12	16
ZMIZ1	16
NRAP	16
MARF1	16
PCNX3	16
GPC5	16
C2orf16	16
IFT122	16
NYNRIN	16
AGO1	16
OR4C16	16
HERC5	16
RET	16
TNRC18	16
FARP1	16
MAST4	16
ZNF827	16
PLK1	16
ST6GAL2	16
ITSN1	16
HEPH	16
PHLPP2	16
BBS9	16
ADAMTSL1	16
BTAF1	16
PLXND1	16
OR2T12	16
OR10Z1	16
SV2A	16
ARHGAP35	16
SMC4	16
TRO	16
ATP2A1	16
PCDHB4	16
MYOCD	16
ZC3H3	16
RPS6KA6	16
ARHGAP30	16
PCDHGA1	16
PRICKLE2	16
EPHB2	16
CEP128	16
AGRN	16
TUSC3	16
ARID4B	16
EPHA4	16
NR3C2	16
CFAP61	16
RBP3	16
MED13L	16
GPRASP1	16
IL7R	16
MSR1	16
DENND4C	16
TMEM131	16
LPA	16
SHOC1	16
PLCG1	16
HEATR5B	16
KIF17	16
KHDRBS2	16
PCDH1	16
DENND5A	16
ARID4A	16
PCDHGA5	16
TET3	16
IGSF9	16
MFSD14A	16
SEMA6A	16
CWF19L2	16
SNAPC4	16
E2F7	16
POLR2A	16
KANSL1L	16
PHLDB2	16
MCHR2	16
ZNF676	16
TPTE	16
COL9A1	16
OR5M3	16
SLC4A11	16
QSER1	16
KDM5B	16
SIM1	16
GNAZ	16
PCDHGC3	16
KIRREL2	16
RNF6	16
ATP13A3	16
EYS	16
ARHGEF15	16
DOCK6	16
PHACTR2	16
DACH2	16
MYO7B	16
MICAL3	16
PRRC2C	16
PCCA	16
CDH4	16
DLGAP4	16
E2F8	16
OR14C36	16
UMODL1	16
ADCY2	16
ZNF142	16
NES	16
SETDB1	16
NSD3	16
KCNB1	16
PRSS36	16
FASN	16
EYA4	16
NRG3	16
SMG6	16
ZFPM2	16
DOCK7	16
SKIV2L	16
ARHGAP20	16
FAM135A	16
DAGLA	16
FOCAD	15
FGFR2	15
DDX60L	15
FOXG1	15
ZSWIM8	15
MTR	15
PTPRC	15
PSD	15
CNBD1	15
KCNA6	15
SBF2	15
GTF3C3	15
PRPF40B	15
KANK1	15
PKN3	15
TTLL5	15
COL6A2	15
ADAMTS19	15
GUCY2F	15
RNF128	15
RAPH1	15
TRPM2	15
GPC6	15
THRAP3	15
ARVCF	15
EGFR	15
ADAMTSL4	15
OR52A5	15
PAQR9	15
COL1A1	15
PRPF8	15
COL4A2	15
PALM2AKAP2	15
BMS1	15
MYORG	15
SATB1	15
PITPNM3	15
GRM4	15
DISP1	15
WDR72	15
L1CAM	15
SPTY2D1	15
ATP7A	15
ITGAX	15
SLC32A1	15
TMEM132B	15
FNDC1	15
PCF11	15
KCNG1	15
VARS1	15
AP3B1	15
ANKRD26	15
KIF27	15
AXL	15
RNF31	15
TTLL7	15
OR4C15	15
PTCHD3	15
HECW2	15
THBS4	15
LTBP1	15
CNGB1	15
CECR2	15
LRRK1	15
AOC1	15
PNPLA6	15
RECQL4	15
HCFC1	15
BAZ1A	15
MCPH1	15
SCRIB	15
ADNP2	15
ZNF318	15
SOX5	15
RUNX1T1	15
MMRN1	15
KIF26A	15
KCNV1	15
ADRA1A	15
KIF3C	15
INO80	15
ABCC6	15
NCDN	15
MCM3AP	15
DPP6	15
TICAM1	15
KCTD3	15
KATNIP	15
PNISR	15
PER2	15
HIC2	15
TANC2	15
TET2	15
MAGEE1	15
PCDHB15	15
ABCA5	15
AGO2	15
LTBP4	15
JAG1	15
DOCK1	15
CGN	15
F13A1	15
LATS2	15
MVK	15
FAM193A	15
KCNA3	15
PCDHGB3	15
LTBP3	15
LAMC1	15
CTIF	15
KCNH7	15
CSF1R	15
PCDHGB5	15
CNGB3	15
COL5A3	15
LVRN	15
MESD	15
SLC18A3	15
TNKS1BP1	15
DGKI	15
VEPH1	15
MYRF	15
TLE4	15
PCDHGA7	15
NLRP4	15
MTCL1	15
KIF1B	15
NEFM	15
WASHC5	15
CYFIP1	15
C10orf90	15
SYNCRIP	15
ADCY5	15
PPFIA2	15
MYT1	15
LRRC37A3	15
FBXO38	15
CNKSR2	15
SIN3A	15
SPECC1L	15
LAMB1	15
TF	15
NEO1	15
ITGAL	15
RAD50	15
CENPC	15
ZNF48	15
CARMIL2	15
SCUBE3	15
ZNF479	15
MAST2	15
AEBP1	15
TRERF1	15
DZIP1L	15
ADCY6	15
MN1	15
IFI16	15
APBA2	15
SLC4A2	15
PRAMEF20	15
ATP2B1	15
MEX3B	15
AARS2	15
CADPS	15
RPGRIP1L	15
GATA3	15
UNC13A	15
MTIF2	15
PCDHGB6	15
EBF3	15
CEMIP2	15
ELFN2	15
RPTOR	15
PIGO	15
KLC2	15
BAZ2B	15
PDE3B	15
AVPR1A	15
MUC2	15
KCNH1	15
NR4A2	15
ABCC11	15
MMP16	15
UNC13B	15
AHDC1	15
TP53BP2	15
SGIP1	15
ISM1	15
WAPL	15
IRX1	15
TMPO	15
ST8SIA6	15
SLC45A4	15
RAD54L2	15
WNK3	15
MXRA8	15
PCDHA2	15
ATP8B1	15
DDR1	14
POLR3A	14
MCC	14
NLRP12	14
PCDHAC2	14
KCNC4	14
RAPGEF5	14
GRM6	14
PRKG1	14
NLRP7	14
IQGAP1	14
TMC2	14
TRPC7	14
APPL1	14
PCDHB1	14
ZNF800	14
MCF2	14
ZC3H6	14
HOMEZ	14
GOLGA2	14
ATAD5	14
ZKSCAN7	14
NCAPD3	14
SLC7A14	14
DYRK3	14
CAND2	14
SPOCD1	14
RALGAPA2	14
ATP1A3	14
ABCC1	14
FSTL4	14
TNIK	14
USP31	14
PIK3C2A	14
ZHX2	14
PLEKHG3	14
GUCY2C	14
PSD4	14
SMARCAL1	14
ABCB5	14
NBN	14
NRDE2	14
MCM2	14
ZNF793	14
AP3B2	14
RBM43	14
CCDC171	14
ARAP2	14
ABL2	14
REST	14
DENND1C	14
FBXO21	14
NCKAP5L	14
TSPOAP1	14
TRPM6	14
NIBAN2	14
OPRK1	14
BARD1	14
ASAP2	14
GDF6	14
RLF	14
DISP2	14
DOCK11	14
PLEKHA7	14
HNRNPM	14
DEPDC5	14
SH3TC2	14
PSD3	14
TRIML2	14
HTR1F	14
PPFIA3	14
DDI1	14
HOXD8	14
POSTN	14
SYNGAP1	14
SEMA3D	14
HHIP	14
ADCY3	14
NOD2	14
KCNA1	14
CFAP47	14
NCOA6	14
PDE10A	14
ULK1	14
PCDHGB4	14
NEBL	14
SLFN5	14
MTUS1	14
MTF2	14
PSMD2	14
ATP8B4	14
CLCNKB	14
NOS3	14
ITGA7	14
DCAF1	14
ESRRG	14
ANKS6	14
DCT	14
CABIN1	14
WFIKKN2	14
NID2	14
PLXNB3	14
SOX9	14
MAPRE3	14
OR6C75	14
NAP1L2	14
SYTL2	14
HECA	14
PSD2	14
DLGAP1	14
NKAPD1	14
CLIP2	14
PDZD8	14
ABCA4	14
CFAP54	14
SHC1	14
SUPT5H	14
THBS1	14
ADAMTS2	14
TBX18	14
SH3KBP1	14
UBXN6	14
ALK	14
SMG5	14
PPP1R9A	14
MSL2	14
GUCY1A1	14
KDM4B	14
GABBR2	14
ZGRF1	14
ALG10	14
LRRN2	14
ZNF416	14
CHD8	14
INTU	14
PDS5A	14
GAK	14
DNM2	14
SLC5A6	14
CCDC39	14
CRYBG2	14
CLASP2	14
KL	14
RASGRF2	14
CKAP5	14
INSRR	14
PLAG1	14
VRTN	14
SH3PXD2A	14
DENND2A	14
ZNF786	14
PASK	14
USP19	14
MMP9	14
MOCOS	14
HTR1A	14
CHST8	14
WRN	14
TGFBR2	14
AMER1	14
TESPA1	14
KCND3	14
DOCK5	14
FTSJ3	14
CFTR	14
GRIK5	14
MYBL1	14
FAM83H	14
WDR17	14
CASKIN2	14
C6orf118	14
TRIM37	14
TMEM132A	14
PABPC3	14
EXT1	14
MAG	14
TRPC3	14
RPRD2	14
DAAM1	14
NLRP3	14
ZBTB41	14
CCDC28A	14
FGD3	14
LRRC4	14
INTS8	14
ATG2A	14
LHCGR	14
EFNB3	14
EXOC1	14
FNIP2	14
CUL5	14
GPR45	14
NIPA2	14
SLTM	14
SYBU	14
TRIP11	14
LILRB1	14
ARHGEF40	14
NSD2	14
LRIG2	14
PLAAT4	14
CHSY3	14
TTC13	14
FER	14
USP24	14
RASGRF1	14
ABCA9	14
CHL1	14
HLA-A	14
CDH7	14
EPHA10	14
CKAP2	14
SLC6A15	14
TBX4	14
CIT	14
DLEC1	14
PLCB4	14
PRDM16	14
CDC5L	14
DVL3	14
ALPK1	14
FRMPD2	14
IQCN	14
NRP1	14
USP54	14
WWC1	14
CCN4	14
ATP1A2	14
PPP2R3B	14
SAGE1	14
RIPK4	14
CRYGA	14
MYH15	14
ZFAND4	14
CLCA4	14
BIVM-ERCC5	14
RBSN	14
CLSTN2	14
LRRC17	14
SMC3	14
OR4A16	14
PAX3	14
CCDC141	14
MOS	14
RNF17	14
RGL1	14
ABCC3	14
OR52E8	14
ROCK2	14
DDB1	14
KIF15	14
PCDHGA11	14
TOPBP1	14
CACTIN	14
GTF2IRD1	14
KIF1A	14
ALCAM	14
JHY	14
ACCSL	14
ALDH1L1	14
EGFLAM	14
SMARCC1	14
PIBF1	14
DUS4L-BCAP29	14
XKR4	14
AMBRA1	14
PHRF1	14
PCARE	14
VPS51	13
ZNF257	13
RSF1	13
STARD13	13
ADAM21	13
THOC2	13
ADA2	13
MACO1	13
CLIP1	13
SRRT	13
PATJ	13
EIF3J	13
PITPNM1	13
TECPR2	13
CYLC2	13
RXFP2	13
ZNF711	13
HERC6	13
ZNF658	13
DMBT1	13
TONSL	13
BBX	13
MAN2A2	13
CEP126	13
TRPM7	13
CYLD	13
CACNA2D1	13
PRKCI	13
TSC2	13
NUP153	13
CRACD	13
PLCB1	13
SNX29	13
OSBP2	13
ANKIB1	13
GABRG2	13
TNS4	13
SON	13
PTPN4	13
DCTN1	13
UROC1	13
PKN2	13
PRKD1	13
OR5D13	13
MRTFA	13
USP28	13
EPHB3	13
ZNF217	13
NYAP2	13
HKDC1	13
ZNF677	13
ADAM28	13
RADIL	13
CDK13	13
CILP	13
EXTL3	13
ADAMTS20	13
AGBL1	13
FMNL1	13
L3MBTL1	13
IWS1	13
ITGAM	13
CNTRL	13
FHDC1	13
CARD14	13
MRC2	13
RREB1	13
TRIM46	13
NPHP4	13
EYA1	13
LNPEP	13
ZNF131	13
BAIAP3	13
ATP8B2	13
CASP5	13
ATP2B4	13
ZNF644	13
PYGO2	13
PTPN21	13
VCP	13
PLD1	13
CUL1	13
ERC2	13
BNC1	13
GRIK4	13
XPO4	13
SLC4A10	13
SCAP	13
TRIM71	13
ZFC3H1	13
ABCC2	13
CDH13	13
NLK	13
ADGRL4	13
NOX5	13
ABCC12	13
IQSEC1	13
PARD3	13
ARID5B	13
ATP7B	13
ZBTB11	13
MASTL	13
MYOM3	13
NPAS3	13
NUP160	13
SETD5	13
ZCCHC7	13
POM121L12	13
CCAR2	13
GPR6	13
TNFRSF9	13
PCDHGA4	13
CC2D2A	13
CRYBG3	13
WNT16	13
RNF123	13
ATP1A1	13
TAOK3	13
AK9	13
NOLC1	13
USP36	13
KIAA0232	13
BAG6	13
PARP4	13
KCNA5	13
ATXN2	13
PLEKHM1	13
CIITA	13
SNTG1	13
IRX6	13
RHBDF1	13
QKI	13
CORIN	13
KAT8	13
UVRAG	13
CACNA2D4	13
TGM5	13
HYOU1	13
IPO7	13
WDR7	13
MAP3K12	13
SMC1B	13
GRIK1	13
SCUBE1	13
ITIH6	13
[truncated: 14,899 more rows]
