# Supplementary material for: Identification of cuproptosis-associated IncRNAs signature and establishment of a novel nomogram for prognosis of stomach adenocarcinoma
Source: Front Genet. 2022 Sep 9;13:982888. doi: 10.3389/fgene.2022.982888 (PMC9504471; doi:10.3389/fgene.2022.982888)
Supplement: Supplementary file 3 [file DataSheet2.zip › Raw Data2/mergeTime/expTime.txt]

id	futime	fustat	AC108463.2	ZKSCAN2-DT	AP001363.2	AC113139.1	AC135178.6	LINC01094	TMED2-DT	AC022182.1	AP001767.2	LACTB2-AS1	AC007390.1	NADK2-AS1	AC012291.3	AC110611.1	AC096708.3	AC008738.2	OSGEPL1-AS1	MRPS9-AS1	AC114956.2	ZFAS1	AC010976.1	AL358472.2	AL355377.4	AL023584.2	AC017083.1	AL022311.1	AC020978.7	AL020997.3	AC007620.3	AC011747.1	TMEM161B-AS1	AC064836.3	AC007014.2	MIRLET7A1HG	CCDC18-AS1	AC007938.3	AL034550.1	AC005046.1	AC027018.1	AL139287.1	AL354833.1	AC079414.3	AL035071.1	AC073349.4	AL354760.1	AC025171.4	AC145423.1
TCGA-BR-A4J4	16	0	0.5111	0.4943	0.2693	0.6057	0.703	0.5748	0.3243	0.0097	0.1207	0.3671	0.2769	0.6032	0.1923	0.4474	0.0238	0.3909	0.1989	0.1456	0.1373	3.8272	0.1935	0.2413	0.0625	0.4743	0.1613	0.1857	0.1611	0.3666	0.2118	0	0.2889	0.4935	0.2473	0.9363	1.2461	0.3802	0.4538	2.2953	0.1675	1.3979	0.134	1.2436	3.0571	0.5208	0.1842	1.3073	0.5507
TCGA-RD-A7C1	507	1	0.1295	0.548	0.8186	0.8928	2.0578	1.0522	0.6766	0.8219	0.4894	0.4698	0.5751	0.6668	0.2182	0.6228	0.5798	0.6602	0.7443	0.5448	0.3878	10.9383	0.4744	0.4891	0.4705	1.2015	0.4904	0.4863	0.3707	1.0401	0	0.8497	0.6325	0.8573	0.8909	1.7679	0.8404	1.4556	0.7574	1.3656	0.9809	2.9022	0.4887	0.4405	3.079	1.727	0.4148	0.7133	2.6784
TCGA-BR-6852	423	0	0.407	0.3028	0.3216	0.4385	0.2488	0.7456	0.3088	0.0461	0	0.1115	0.1929	0.2911	0.1837	0.1296	0.0759	0.0519	0.1706	0.0892	0.265	6.5712	0.1445	0.4286	0.1706	0.0472	0.2141	0.1468	0.0971	0.467	0.253	0	0.3832	0.1684	0.35	0.4029	0.6904	0.1682	0.2338	0.2347	0.1779	2.7148	0.0818	0.3846	1.2392	0.4146	0.326	0.2802	0.4385
TCGA-BR-7851	378	0	0.2151	0.4031	0.1511	0.309	0.5698	0.5593	0.2141	0.0759	0.1694	0.1003	0.334	0.2462	0.0432	0.2384	0.107	0.1828	0.4122	0.176	0.3268	2.2383	0.1903	0.2917	0.1203	0.0333	0.0905	0.1423	0.1417	0.3292	0.1486	0	0.3696	0.211	0.1542	0.4177	0.5759	0.0711	0.5243	0.3309	0.1254	2.6787	0.1028	0.6776	1.4071	0.3454	0.2297	0.1693	0.6798
TCGA-BR-8487	34	0	0	0.3834	0.2143	0.8766	0.5595	0.7417	0.3239	0.1537	0.3844	0.2268	0.325	0.6111	0.1837	0.5036	0.1518	0.0519	0.4385	0.0357	0.1523	5.3192	0.2091	0.3251	0.3554	0.0944	0.0856	0.2169	0.2635	0.4669	0.0422	0	0.4301	0.4115	0.7436	0.8379	0.9669	0.2354	0.2762	0.2347	0.0889	6.2963	0.1457	2.8256	3.2838	0.5276	0.0978	0.5803	0.9643
TCGA-BR-6564	794	1	0.2475	0.3519	1.1083	0.7466	0.2647	0.5208	0.1632	0.0187	0.1169	0.0702	0.1005	0.2124	0.1341	0.0963	0	0.1262	0.1482	0.0217	0.0725	2.7468	0.0879	0.3775	0.3113	0.0574	0.1302	0.0932	0.0759	0.355	0.0513	0	0.1392	0.1821	0.1064	0.5238	0.4138	0.4501	0.4136	0.4078	0.1082	1.4528	0.0605	0.4911	1.7584	0.0917	0.3171	0.3652	0.4266
TCGA-D7-6526	523	0	0.1399	0.5829	0.1474	0.3015	0.2993	0.2132	0.4177	0.0529	0.3636	0.1005	0.1591	0.2001	0.2779	0.2227	0	0.0713	0.1508	0.1104	0.1867	1.7036	0.1465	0.8536	0.4888	0.0325	0.2502	0.1202	0.0906	0.2408	0.029	0.8672	0.1106	0.193	0.1805	0.4903	0.5962	0.185	1.0377	0.3458	0.0815	3.9199	0.0538	0.1983	0.683	2.3326	0.0896	0.1239	0.3618
TCGA-CD-8530	377	0	0.4658	0.7238	0.3272	2.3418	0.7118	0.3408	0.7726	0.2347	0.3301	0.3228	0.2229	0.2887	0.2804	0.648	0.1159	0.1979	0.4277	0.1225	0.1567	2.904	0.2902	0.5751	0.4991	0.6843	0.3104	0.4299	0.1693	0.49	0.4183	0.1415	0.3065	0.7425	0.3338	1.0352	1.6592	0.1797	0.3892	3.1215	0.8369	5.51	0.3744	0.5575	3.8046	0.6328	0.8207	1.1455	2.6764
TCGA-FP-7735	106	1	0.1693	0.5689	0.5353	0.2335	0.3726	0.1573	0.2595	0.2457	0.32	0.1024	0.1321	0.0581	0.3017	0.2923	0.1011	0.3454	0.1622	0.095	0.1367	3.0105	0.1393	0.1181	0.3124	0	0.0285	0.0985	0.0646	0.1555	0.1123	1.0125	0.2214	0.3239	0.7283	0.6721	0.4619	0.2464	0.3962	0.2456	0.2171	1.9159	0.0663	1.3441	3.2215	0.1255	0.1519	0.6397	0.5838
TCGA-MX-A5UJ	368	0	0.3722	0.3894	0.2139	1.4582	0.5171	0.356	0.3688	0.1023	0.3197	0.0998	0.2676	0.4066	0.0896	0.3734	0.0505	0	0.4701	0.3441	0.2203	5.3432	0.2277	0.4424	0.5107	0.2198	0.2563	0.1414	0.2122	0.4272	0.2524	0	0.3651	0.4356	0.0582	1.1951	0.63	0.537	0.41	1.7621	0.2366	2.5642	0.1064	0.6906	1.3542	0.5516	0.4987	0.506	1.8665
TCGA-BR-4367	0	0	0.3143	0.1188	0.3312	0	0.247	2.1665	0.0983	0.0136	0	0.1256	0.1751	0.1028	0.0432	0.1969	0	0.1832	0.2581	0.0157	0.1345	3.1658	0.0336	0.2218	0.0502	0	0.0189	0.0219	0.049	0.2576	0	0.1637	0.1062	0.2477	0.1545	0.1676	0.5446	1.0689	0.1126	0.148	0.2878	0.5272	0.0188	0.5261	1.1372	0.0333	0.1151	0.0883	0.1548
TCGA-D7-5578	385	0	0.2543	0.1951	0.0536	0.263	0.2176	0.3469	0.1999	0.0461	0	0.123	0.1322	0.0873	0.1102	0.2015	0	0.7261	0.0975	0.0892	0.2185	8.3102	0.057	0.2807	0.0711	0	0.107	0.0496	0.0555	0.2918	0.2108	0.1483	0.2973	0.0935	0.1312	0.4537	0.3834	0.1009	1.0412	0.4023	0	1.7912	0.0213	0.173	0.7669	0	0.4236	0.2001	0.3507
TCGA-VQ-A8PX	1964	0	0.1434	0.3935	0.1133	1.5446	0.3286	0.1326	0.2301	0.0433	0.6774	0.1842	0.3533	0.5332	0.233	0.4209	0.0535	0.1097	0.2919	0.2513	0.252	5.0062	0.4047	0.604	1.4526	0.1663	0.1357	0.2936	0.1173	0.4113	0.3565	0	0.5588	1.1207	0.2158	1.106	1.5016	0.474	1.3179	0.5198	0.6475	3.8255	0.1478	0.3116	3.5617	0.3984	0.3215	0.1692	0.2471
TCGA-BR-8295	67	1	0.1211	0.5661	0.2978	1.3225	0.9626	0.2813	1.5111	0.3295	0.1145	0.2411	0.4637	0.2542	0.4861	0.2171	0.3315	1.2353	0.3288	0.1416	0.2681	2.4328	0.6431	0.9503	0.2144	0.1873	0.7477	0.7094	0.0661	0.278	0.4686	3.5627	0.1722	0.609	1.0419	0.9373	0.6512	0.8278	0.3037	1.3575	0.5882	7.4128	0.2597	1.7246	7.744	0.5984	0.3881	0.4926	1.9489
TCGA-D7-8579	636	0	0.2986	0.6582	0.3146	0.5147	0.5476	0.3057	0.3467	0.1404	0.1567	0.3712	0.345	0.4936	0.2876	0.3943	0.1238	0.3383	0.2702	0.1978	0.2462	1.4318	0.3399	0.5109	0.3153	0.2155	0.1536	0.2246	0.1583	0.4569	0.2475	0	0.4566	0.2807	0.371	0.5527	1.8815	0.2413	0.5545	1.3559	0.5413	2.7266	0.0788	0.2006	1.7446	0.59	0.5102	0.5483	0.3431
TCGA-HU-A4G8	544	0	0.289	0.6498	0.203	1.2454	0.7066	0.3809	0.314	0.0728	0.1821	0.2767	0.4383	1.0749	0.116	0.6201	0.0359	0.0491	0.3	0.2196	0.345	3.4676	0.569	0.2939	0.1077	0.2682	0.1824	0.2719	0.1839	0.3317	0.2396	0	0.5259	0.6556	0.2071	1.2671	1.3547	0.4778	0.7648	0.5398	0.1403	3.5987	0.3872	0.801	2.5888	0.2855	0.0926	0.3412	0.8303
TCGA-3M-AB46	1765	0	0	1.1812	0.2768	1.6171	0.5734	0.2423	0.5807	0.1248	0.4609	0.3262	0.3008	0.2577	0.3704	0.7061	0.056	1.0714	0.5033	0.0263	0.3958	11.9623	0.3563	0.5996	0.3671	0.2437	0.5685	0.1943	0.1995	0.8182	0.9021	0.0274	0.3037	2.0705	1.2264	3.8222	1.5769	0.9678	0.4077	0.7173	0.1749	7.169	0.2282	1.0779	5.0854	0.5839	0.553	1.2255	0.3881
TCGA-D7-8572	511	0	0.7306	0.534	0.2836	0.7291	0.7051	0.7812	0.5147	0.2789	0.2543	0.1918	0.2416	0.4841	0.2963	0.223	0.0574	0.7058	0.2947	0.1079	0.2904	1.7471	0.207	0.3687	0.086	0.2498	0.1295	0.3721	0.173	0.1324	0.1594	0.0841	0.2	0.3819	0.2646	0.5215	0.7966	0.2543	0.4659	1.0139	0.3137	2.2983	0.1935	0.6831	1.8659	0.5698	0.271	0.469	0.5966
TCGA-VQ-A923	0	1	0.4841	1.0047	0.2354	1.0913	0.8195	0.4593	0.7264	0.0675	0.2815	0.3716	0.5527	1.108	0.26	1.2328	0.3057	0.1139	0.2319	0.457	0.4219	5.2198	0.6877	0.4328	0.6661	0.1382	0.2664	0.2568	0.2894	0.4274	0.1543	0	0.5911	1.137	0.3523	1.6203	2.1875	0.8865	3.0964	2.7493	0.2604	6.4786	0.1978	1.1823	2.4982	1.4349	0.4772	1.4946	0.3852
TCGA-BR-6710	273	0	0	0.1043	0.1511	0	0.0877	0.0781	0.0856	0.0867	0.0678	0.0325	0.0699	0.0821	0.0691	0.142	0	0.0731	0.0687	0	0.1587	1.0233	0.0483	0.1458	0.0401	0	0.0302	0.0791	0.0293	0.1646	0.0594	0	0.1705	0.0264	0.1234	0.2285	0.5407	0	0.0899	0.0945	0.0418	1.3012	0.0301	0.1084	0.9428	0.1063	0.0919	0.0564	0
TCGA-BR-6802	469	0	0.3232	0.171	0.227	0	0.1646	0.4221	0.1716	0.0488	0.0509	0.0529	0.1225	0.1849	0.0908	0.1677	0.0402	0.0549	0.0516	0	0.1683	2.2445	0.0967	0.1096	0.2559	0.05	0.0453	0.0629	0.0294	0.0618	0	0	0.1893	0.1189	0.0463	0.3972	0.5403	0.0356	0.1575	0.1065	0.0314	1.8972	0.0602	0.3054	0.6665	0.1597	0.069	0.2332	0.65
TCGA-VQ-A91N	570	1	0.2657	0.3475	0.1244	0.5597	0.1804	0.0942	0.3893	0.0535	0.4184	0.3593	0.3358	0.8614	0.0853	0.4302	0.0441	0.1505	0.6788	0.1449	0.4151	5.7201	0.2825	0.9262	0.7013	0.1917	0.1615	0.1096	0.1248	0.3049	0.1223	0.0215	0.2624	0.2172	0.0508	0.9754	1.674	0.4685	1.1594	0.7394	0.086	3.7807	0.1197	0.5132	4.0404	0.1312	0.1513	0.2904	0.3053
TCGA-D7-8573	593	0	0.4221	0.2639	0.2831	0.4631	0.9852	0.2367	0.3247	0.0464	0.3264	0.1276	0.2203	0.2416	0.3696	0.2172	0.1146	0.1565	0.0552	0	0.2349	3.2496	0.241	0.2007	0.0536	0.1068	0.1454	0.1743	0.1203	0.2642	0.0318	0	0.2203	0.4941	0.6602	0.5485	0.4277	0.533	0.9301	1.442	0.2684	1.5975	0.1475	0.9719	1.9587	0.2559	0.0492	0.5285	0.5292
TCGA-VQ-A91E	363	0	0.1168	0.2935	0.0923	0.4529	0.3748	0.1822	0.5041	0.0794	0.4138	0.1346	0.3732	1.0023	0.0492	0.4296	0.1307	0.1489	0.3496	0.2866	0.2167	2.5791	0.5064	0.2545	0.4896	0.298	0.1106	0.1635	0.1831	0.268	0.1694	0	0.3184	0.6873	0.2009	0.7308	1.4623	0.3282	1.354	0.9237	0.2552	3.0848	0.1939	0.4524	1.9755	0.2812	0.1309	0.471	0.6542
TCGA-HU-A4GC	99	0	0.2023	0.4593	0.1421	1.1043	0.2473	0.159	0.5772	0.1427	0.3505	0.9838	0.2922	0.1929	0.2111	0.5104	0.0755	0.5501	0.21	0.2601	0.1185	10.0353	0.3378	0.6955	0.2544	0.1877	0.2838	0.264	0.1839	0.1548	0.1397	0.1475	0.2662	0.6946	0.58	1.5438	1.9519	0.8027	0.7749	0.2667	0.6287	5.3621	0.2027	1.8606	3.4157	0.8495	0.1944	1.1277	0.3487
TCGA-VQ-A8PP	712	1	0.4455	0.3853	0.2167	0.768	0.2933	0.4302	0.2661	0.0414	0.1943	0.0829	0.245	0.6472	0.0578	0.3928	0.0512	0	0.1642	0.1803	0.2008	2.6406	0.2588	0.2689	0.3257	0.0954	0.0433	0.1164	0.0701	0.0787	0.1705	0	0.3613	0.353	0.3832	0.4836	0.7392	0.7253	0.4582	0.3841	0.2197	2.4143	0.1557	0.5441	3.3063	0.5079	0.0659	0.3371	0.4135
TCGA-MX-A5UG	113	1	0.2567	0.4603	0.4809	0.5409	0.6103	0.4491	0.291	0.2587	0.566	0.2135	0.3801	0.7998	0.1648	0.678	0.2129	0.0582	0.3006	0.3601	0.1709	3.5179	0.3391	0.3232	0.4784	0.7941	0.1441	0.184	0.3889	0.6875	0.4493	0	0.4518	0.4092	0.2208	0.8958	1.7262	0.283	0.7271	1.7299	0.2826	2.3748	0.0678	0.7979	3.1986	0.4227	0.329	0.6398	0.4426
TCGA-CG-5732	2100	1	0	0.2596	0.2721	0.178	0.1263	0.1312	0.1285	0.1405	0.0488	0.082	0.0783	0.0887	0.0995	0.1242	0	0.6846	0.0495	0.0181	0.2354	7.8479	0.0965	0.15	0.1877	0.0479	0.1521	0.0504	0.0282	0.1185	0.0856	0.2259	0.1736	0.076	0.0888	0.2633	0.535	0.1366	0.2158	0.1021	0.0903	2.3702	0.0217	0.1366	0.8087	0.0765	0.2316	0.1219	0.089
TCGA-CG-5719	31	0	0.2082	0.3373	0.5484	0.3588	0.8589	0.4985	0.1994	0.1416	0.1967	0.118	0.1409	0.2382	0.3634	0.3608	0.1165	0.1061	0.0997	0.0547	0.1084	3.7003	0.0778	0.2419	0.0436	0	0.2409	0.1016	0.0497	0.0597	0.0431	0	0.1439	0.2297	0.1343	0.1232	0.6346	0.1377	0.4349	0.2744	0.1516	1.4442	0.0618	0.6491	1.2778	0.3471	0.3335	0.3891	0.1794
TCGA-CD-8532	354	1	0.3505	0.4275	0	0.4699	0.2856	0.291	0.5019	0.1177	0.184	0.1913	0.1434	0.2674	0.1782	0.1212	0	0.3574	0.0746	0.0546	0.1825	2.6106	0.1514	0.3507	0.185	0.1084	0.0983	0.138	0.1487	0.0894	0.0323	0.142	0.2742	0.3151	0.1675	0.3049	0.6919	0.0515	0.5207	0.231	0.0908	2.577	0.0463	1.2364	2.093	0.1443	0.0499	0.567	0.0671
TCGA-HU-A4GT	198	0	0.2504	0.1798	0	0.3083	0.7872	0.1739	0.2492	0.1946	0.2704	0.2596	0.1201	0.3889	0.0172	0.2935	0.0801	0.2554	0.2228	0.0502	0.1397	5.6292	0.1097	0.3014	0.1	0	0.1505	0.1002	0.1512	0.3284	0.089	0	0.3729	0.3026	0	0.5829	0.9264	0.4495	0.2541	0.3773	0.0417	2.7872	0.095	0.6896	3.1398	0.1325	0.4813	0.1126	0.4933
TCGA-BR-4280	201	1	0.1041	0.4589	0.0366	0.4785	0.3393	0.4053	0.2452	0.0734	0.3606	0.0839	0.1541	0.2779	0.0668	0.2749	0	0.3184	0.2992	0.146	0.1807	5.7055	0.179	0.4435	0.0388	0	0.1606	0.0986	0.1277	0.0796	0.0863	0	0.5848	0.6636	0.0895	1.2475	0.8052	0.5736	0.5509	0.8462	0.1213	2.2959	0.1261	0.577	1.8982	0.1542	0.2001	0.0546	0.299
TCGA-VQ-A8PE	675	1	0.2134	1.0967	0.2891	1.1036	0.4286	0.2256	0.7312	0.0737	0.2016	0.3411	0.5945	0.5582	0.1542	0.3709	0.0455	0.9948	0.2921	0.2245	0.2104	10.0885	0.6382	0.3897	0.1278	0.3394	0.1026	0.2432	0.1205	0.2099	0.0505	0.1334	0.2364	1.0205	0.6293	1.1405	0.7315	0.8064	1.5158	1.4268	0.2132	6.833	0.1982	0.5761	6.8014	0.6099	0.2149	0.2399	2.2071
TCGA-CG-4469	215	1	0.212	1.0096	0	3.2167	0.2592	1.0524	0.5086	0.1282	2.2442	0.5386	0.7167	0.9222	0.3574	1.104	0.2216	0.173	0.2844	0.2528	0.2872	7.9724	0.5105	0.4066	0.6164	0.0787	0.4283	0.1989	0.2081	0.73	0.2109	0	0.7546	0.5928	0.1824	1.6947	2.6998	0.8414	1.648	0.4193	0.173	3.3044	0.1304	0.3206	1.9924	1.5398	0.4619	1.0847	0.5117
TCGA-D7-6815	486	0	0.3099	0.2664	0.0816	0.0668	0.4735	0.3794	0.2082	0.1756	0.0732	0.2108	0.1846	0.1108	0.1492	0.0767	0	0.632	0.2041	0.0272	0.2068	1.6178	0.1303	0.3601	0.2923	0	0.0652	0.134	0.1215	0.2667	0.2569	0.113	0.2337	0.1282	0.1666	0.3667	0.8228	0.5891	0.3722	0.4596	0.2709	2.5632	0.0325	0.6588	1.2281	0.2009	0.546	0.0762	0.4006
TCGA-F1-6874	440	0	0.9633	0.2954	0.3691	0.151	0.4818	0.5592	0.4315	0.0927	0.2069	0.3807	0.37	0.6014	0.232	0.4337	0.098	0.3126	0.2098	0.1075	0.2395	3.6841	0.4944	0.3435	0.257	0.5689	0.0184	0.2657	0.1612	0.201	0.2541	0.1916	0.5283	0.3544	0.8286	0.3667	0.7177	0.3765	1.3174	0.635	0.5869	3.6455	0.1775	0.4965	1.3291	0.7787	0.1122	0.448	0.2265
TCGA-HU-8244	742	0	0.0492	0.4357	0	1.1867	0.7815	0.1213	0.5065	0.0892	0.4646	0.4237	0.1545	0.0844	0.2368	0.4174	0	0.9527	0.4476	0.1034	0.2049	5.8033	0.2132	0.8572	0.1099	0.1825	0.1448	0.2222	0.181	0.3386	0.1223	0.2868	0.4285	0.2351	0.2115	0.8057	0.7737	0.0325	0.4725	0.2269	0.659	2.6766	0.1134	0.7062	2.4907	0.3644	0.5671	0.4644	0.7629
TCGA-BR-4366	0	0	0	0.1626	0.1178	0.8992	0.5011	0.8138	0.5915	0.214	0.176	0.2732	0.5086	2.132	0.3858	0.4533	0.1669	0.19	0.1963	0.1568	0.3784	5.3999	0.3232	0.6279	0.0521	0.0691	0.1254	0.1755	0.0965	0.0428	0.4324	0.0543	0.4517	0.7127	0.1602	0.4748	1.0235	0.345	0.9185	0.5158	0.2605	5.1699	0.2735	0.4084	0.9653	0.8559	0.1671	1.4955	0.2569
TCGA-D7-6519	625	0	0.1505	0.5971	0.1189	1.297	0.138	0.3057	0.3295	0.0569	0.711	0.0683	0.1549	0.2368	0.1812	0.2076	0	0.0767	0.3604	0.0264	0.098	5.5231	0.1772	0.3498	0.1577	0.0349	0.3325	0.0671	0.0205	0.1727	0.0936	0.0823	0.3032	0.2906	0.453	0.3048	0.698	0.3732	0.1572	0.0992	0.0438	2.2888	0.0184	0.5972	1.4765	0.1951	0.1687	0.3553	0.5188
TCGA-F1-A72C	346	0	0.2277	0.2711	0.5999	1.4722	0.696	0.6569	0.4873	0.0172	0.2152	0.2841	0.0555	0.4887	0.1645	0.4753	0	0.929	0.2455	0.1397	0.2965	10.5703	0.1745	0.2481	0.0955	0.2642	0.2636	0.2211	0.1164	0.0653	0	0	0.2348	0.4398	0.5876	1.2283	1.2617	0.2259	0.4044	0.3753	0.0664	2.0054	0.1313	1.2912	2.1684	0.4641	0.2918	0.3137	1.0796
TCGA-BR-8690	325	0	0	0.6088	0.5389	4.4083	0.9379	1.3175	1.0817	0.6957	0.1208	1.8559	0.4017	0	0.9545	1.0854	0.3817	1.8255	0.3063	0.1345	0.0666	17.0551	0.631	0.3344	0.7863	2.1357	0.1614	0.5616	0.2789	1.1739	0.636	0	0.2247	1.27	0.6599	1.4084	2.7748	0.6765	0.2671	2.36	1.0432	3.2754	0.3307	0.9183	7.0206	0.2842	0.6554	1.8113	1.1021
TCGA-CD-5803	341	1	0.1138	0.1204	0.4196	0.1961	0.313	0.8627	0.1104	0.3095	0.1075	0.0645	0.0678	0.0977	0.0274	0.2012	0.0425	0.058	0.1908	0.0199	0.1778	3.9799	0.0681	0.3306	0.0636	0.1056	0.0718	0.0809	0.031	0.0653	0.0472	0	0.1413	0.0837	0.0979	0.0725	0.5706	0.0376	0.1664	0.3375	0.0994	1.2751	0.0278	0.172	0.6269	0.0843	0.3645	0.1119	0.4903
TCGA-CD-8528	375	0	0.3733	0.2918	0.0358	0.234	0.1452	0.884	0.2415	0	0.0321	0.0949	0.1397	0.1359	0.0817	0.1633	0.0253	0.4499	0.1463	0.0238	0.2519	1.7354	0.1294	0.5226	0.0095	0.0315	0.0286	0.1779	0.0555	0.2726	0.0281	0	0.0898	0.2247	0.146	0.2595	0.5073	0.1571	0.1134	0.4698	0.1187	1.8836	0.0214	0.2694	1.0564	0.176	0.0435	0.1335	0.6435
TCGA-BR-8365	533	1	0.0347	0.3585	0.8787	0.7787	0.1912	0.5068	0.2006	0.147	0.2627	0.0867	0.4141	0.6561	0.1255	0.2458	0.0778	0.0354	0.2497	0.0609	0.2308	2.3794	0.1871	0.2827	0.4953	0.2902	0.1024	0.1438	0.1563	0.1196	0.3745	0	0.2853	0.2812	0.0598	0.6168	1.0684	0.2528	0.4936	0.7559	0.2025	2.7074	0.1142	0.591	1.8676	0.515	0.3562	0.5333	1.0782
TCGA-RD-A7BS	336	1	0.2674	0.1945	0.8453	3.4573	0.6538	0.5821	0.366	0.9296	0.1263	0.374	0.2462	0.2295	0.322	0.5864	0.3992	0.1364	0.2562	0.6564	0.3134	6.4395	0.6898	0.4273	0.4111	0	0.2251	0.3944	0.237	0.6138	0.5542	0.585	0.4072	1.328	1.265	1.9839	1.1484	0.1768	0.5028	0.4407	0.7012	2.4261	0.243	0.9097	1.4476	0.3963	0.514	0.8944	0
TCGA-VQ-A8PB	1043	1	0.1086	0.1437	0.0572	0.8896	0.6309	0.3232	0.2352	0.0328	0.1797	0.1971	0.3325	0.8859	0.0458	0.5034	0.0811	0.1662	0.1692	0.1905	0.2405	3.6269	0.3128	0.2683	0.2126	0.2016	0.1486	0.102	0.137	0.2182	0.1351	0	0.3217	1.3588	0.2103	0.5736	0.8441	0.5748	0.942	0.376	0.095	2.2902	0.1101	1.078	4.5738	0.4428	0.174	0.2351	0.2809
TCGA-CG-4460	669	1	0	0.4357	0.0429	0.9816	0.4972	0.3069	0.4858	0.0369	0	0.0769	0.3657	1.0706	0.0686	0.305	0.425	0.083	0.1949	0.2282	0.2595	3.5187	0.3802	0.6145	0.3297	0	0.2054	0.1415	0.183	0.4668	0.1012	0.089	0.4541	0.6733	0.4198	1.4995	0.8187	0.5111	1.0367	0.4022	0.2607	5.1227	0.0682	0.5227	0.9043	0.3617	0.3388	0.5602	0.7011
TCGA-BR-A4CR	0	0	0.0865	0.2592	0.0607	0.6458	0.7398	0.1652	0.4173	0.1045	0.5446	0.1656	0.3216	1.583	0.0694	0.1794	0.2796	0.0294	0.5798	0.101	0.6379	5.6472	0.3383	0.6531	0.2819	0.1337	0.2183	0.2403	0.1454	0.3307	0.1911	0	0.4355	0.5936	0.1983	1.0152	1.6645	1.3721	0.4214	0.247	0.2519	7.382	0.145	5.1739	9.7165	0.1495	0.3693	0.9299	0.2484
TCGA-HU-A4H3	882	0	0.4273	0.8073	0	0.4735	0.653	0.3123	0.2931	0.0369	0.4614	0.1546	0.3075	1.0479	0.0514	0.7211	0.0228	0.0622	0.4971	0.1712	0.2027	6.049	0.283	0.2926	0.418	0.3398	0.1028	0.2137	0.2746	0.5604	0.1771	0	0.3933	0.8645	0.0263	1.6169	0.8224	0.7468	0.4081	1.0462	0.1601	3.7463	0.3115	1.2113	2.7261	0.6332	0.2151	0.1801	1.6836
TCGA-VQ-A8E3	661	1	0.1575	0.7134	0.2489	0.8823	1.3477	0.5714	0.7092	0.3213	0.5581	0.4077	0.8701	0.6533	0.3982	0.6684	0.1763	0.2811	0.4715	0.4003	0.5537	5.9186	0.4298	0.4004	0.3301	0.6576	0.2817	0.3751	0.2147	0.4518	0.359	0.2297	0.4677	0.84	0.6434	0.8781	1.0428	0.5988	0.4113	0.545	0.6195	3.2777	0.2835	1.3393	2.7022	0.9919	0.4289	1.5802	0.4751
TCGA-BR-8380	21	0	0.1253	0.2692	0.792	0.2699	0.402	0.3068	0.1496	0.0663	0.2367	0.0876	0.2612	1.0035	0.0528	0.2171	0.0935	0.0639	0.195	0.0329	0.2039	2.0234	0.1147	0.5641	0.3501	0.0581	0.0527	0.1429	0.1067	0.2516	0.1817	0	0.3225	0.0576	0.0808	0.5388	1.0533	0.4556	0.6281	0.6812	0.1825	2.8077	0.1335	0.4735	1.78	0.3481	0.2809	0.3697	0.8098
TCGA-D7-6520	573	0	0.0403	0.2344	0.4243	0.0694	0.0739	0.4471	0.1202	0	0	0.1157	0.0829	0.1613	0.3103	0.1709	0.0601	1.3964	0.1351	0.0282	0.0682	1.7719	0.0903	0.2106	0.1013	0.0374	0.1695	0.059	0.0329	0	0.0334	0.0294	0.0642	0.0741	0.0693	0.11	0.5756	0.4261	0.3197	0.2124	0.0939	1.2036	0.0338	0.1522	0.6073	0.0597	0.0774	0.1902	0.5554
TCGA-BR-6801	642	0	0.2555	0.3886	0.314	0.2202	0.3644	0.3491	0.089	0.0129	0.2012	0.103	0.0876	0.0731	0.082	0.1626	0	0.0434	0.2856	0.0299	0.0665	4.7741	0.0955	0.0619	0.2023	0.0395	0.1075	0.0741	0.0348	0.0489	0.0706	0.0931	0.185	0.1723	0.1099	0.2868	0.5862	0.5631	0.338	0.3087	0.0496	1.9996	0.0804	0.4345	2.9881	0.1893	0.191	0.1675	0.2936
TCGA-R5-A7O7	1389	0	0.5593	0.4315	0.1965	0.9642	0.9117	0.3382	0.9649	0.2536	1.3213	0.3242	0.404	0.4801	0.6958	0.5935	0.0696	0.3803	0.3126	0.1307	1.3716	7.7874	0.2649	0.4063	0.2345	0.2595	0.2746	0.6448	0.2415	1.0698	0.3864	0.068	0.2228	0.823	0.8018	0.8061	1.0451	0.5548	0.1169	2.3965	1.0321	5.4724	0.215	0.9513	3.2801	0.0691	0	1.7974	2.8925
TCGA-HU-A4H5	724	0	0.37	0.8508	0.03	1.9136	0.261	0.316	0.8074	0.2495	0.1883	0.1571	0.4656	0.9609	0.1576	0.6604	0.2549	0	0.4772	0.1697	0.2817	13.924	0.3639	0.6781	1.6627	0.449	0.6708	0.3116	0.1436	0.4573	0.2831	0.5396	0.3978	0.8272	0.0734	1.0338	1.1925	0.6212	0.7968	0.6567	0.3151	4.2532	0.2467	1.1189	4.1932	0.464	0.8024	0.8512	1.2266
TCGA-CD-5804	0	0	0.1813	0.3237	0.4298	0.3125	0.5541	1.1346	0.2346	0.0959	0.3855	0.1919	0.0884	0.1815	0.1528	0.2886	0	0.1387	0.0651	0.0795	0.0472	3.8267	0.1423	0.3161	0.0507	0	0.0954	0.0769	0.0247	0.104	0	0.1983	0.1593	0.3168	0.078	0.2971	0.5349	1.139	0.303	0.3585	0.1321	3.5315	0.0317	0.5311	3.6102	0.1343	0.3485	0.2497	0.7032
TCGA-CD-8526	381	0	0.1426	0.6601	0.1878	1.2905	0.6537	0.3414	0.628	0.2802	0.3032	0.415	0.2549	0.3264	0.1717	0.3884	0	1.5632	0.2903	0.275	0.2507	3.6845	0.3812	0.9529	0.279	0.3308	0.27	0.2859	0.2138	0.6137	1.0047	0.8838	0.266	1.0491	0.5212	0.7009	1.6734	0.6601	0.6703	1.9034	0.4778	6.2781	0.1346	0.6063	6.7818	0.634	0.4568	0.3507	0.676
TCGA-IN-8663	103	1	0.6916	0.432	0.3239	3.7754	0.1644	0.3652	0.4111	0.0116	0.0363	0.2556	0.487	0.3298	0.1758	0.5545	0.086	0	0.2761	0.1886	0.2652	3.423	0.4338	0.2568	0.6014	0.3209	0.0808	0.1313	0.1205	0.3087	0.0637	0.056	0.2908	0.424	0.2974	1.2102	1.1563	0.5336	0.4816	0.7598	0.3135	6.3156	0.051	1.0021	1.7234	0.2278	0.0739	1.2549	0.7948
TCGA-BR-7197	280	0	0.3354	0.7097	0.0442	0.6504	0.205	0.1308	0.3964	0.038	0.1585	0.2345	0.4769	0.4798	0.3331	0.2669	0.0313	0.3848	0.5222	0.1176	0.6987	4.6631	0.4608	0.4263	0.4218	0.1556	0.3705	0.274	0.3486	0.0962	0.1738	0.214	0.1552	0.5243	0.2885	0.6411	0.9482	0.2495	0.8233	0.4974	0.3664	7.0696	0.0908	0.507	4.1902	0.6523	0.1343	1.5011	0.8672
TCGA-BR-8381	224	0	0.3168	0.4023	0.5341	1.3107	0.6972	1.3839	0.5423	0.1149	0.2994	0.1724	0.3638	0.2175	0.1983	0.4303	0.1419	0.3877	0.3643	0.1111	0.2475	6.483	0.3506	0.2577	0.0886	0.0588	0	0.3227	0.2591	0.2181	0.3151	0.2772	0.3013	0.0932	0.218	0.8363	1.0344	0.3352	0.4501	0.2924	0.48	2.0965	0.1373	1.3412	4.704	0.8921	0.203	0.7979	1.2015
TCGA-BR-8676	229	0	0	1.0653	0	1.4464	1.0258	0.2861	0.3257	0.0254	0.7136	0.2347	0.3818	0	0.7475	0.4155	4.2584	0.0856	0.8039	0.0294	0.0546	22.4745	0.276	0.707	0.4456	0.1557	0.6709	0.308	0.2517	0.3852	0.2087	0	0.456	1.0803	1.0103	1.7338	2.4809	0.2774	0.0351	1.2168	0.4889	7.0748	0.1759	2.1248	6.586	0.9948	1.0215	1.2216	0.7232
TCGA-BR-7723	564	0	0.2283	0.3805	0.0962	0.3936	0.1675	0.3015	0.2	0.0552	0	0.038	0.1435	0.3397	0.011	0.0905	0.0682	0.3726	0.0875	0.1121	0.1427	2.5049	0.1263	0.3317	0.0383	0	0.0769	0.1318	0.0062	0.0524	0.0757	4.5955	0.123	0.1176	0.4321	0.2286	0.4012	0.1812	0.4389	0.6322	0.0266	2.8271	0.0543	0.8631	4.1497	0.2369	0.0293	0.0899	1.1809
TCGA-R5-A7ZE	554	1	0.0385	0.2698	0.2433	0.7298	0.447	0.7401	0.159	0.0582	0	0.1658	0.1626	0.0661	0.0834	0.2723	0	0.2355	0.4425	0.081	0.1403	2.1321	0.095	0.2572	0.043	0.0714	0.1782	0.0792	0.1364	0.1767	0.1595	0.1123	0.1226	0.2407	0.4635	0.6972	0.487	0.2545	0.1769	0.3806	0.1794	2.6291	0.035	0.4364	2.0909	0.2852	0.2219	0.318	0.8625
TCGA-RD-A7BW	156	1	0.147	0.2527	2.6325	0.2533	0.1797	1.1463	0.373	0.1777	0.6249	0.2611	0.3821	0.5466	0.3185	0.4678	0.2742	0.3747	0.176	0.2834	0.2775	5.3593	0.3406	0.7045	0.8421	0.4773	0.3092	0.145	0.3105	0.4216	0.8528	0.5894	0.3822	0.2433	0.3792	1.1839	1.3586	0.5831	0.307	1.0656	0.2997	2.5882	0.2106	0.8888	3.3811	0.1633	0.7533	1.012	0.76
TCGA-BR-4357	0	0	0.8368	0.3874	0.0551	1.9834	0.1918	0.9032	0.4711	0.2687	0.1977	0.2056	0.4023	0.7182	0.1007	0.4292	0.1952	0.32	0.0752	0.1834	0.3473	4.2447	0.6413	0.4407	0.2047	0.0485	0.2201	0.485	0.1569	0.6602	0.3902	0.0381	0.5397	1.0389	0.5398	0.8855	1.1521	0.6917	0.7212	0.5171	0.3048	6.5312	0.0768	0.4744	1.4459	0.7751	0.2346	0.2058	0.2705
TCGA-BR-8683	300	1	1.1003	0.8644	0.5621	1.6094	0.4892	0.3992	0.6338	0.1008	0.189	0.3025	0.5382	0.6296	0.3854	0.7737	0.2986	0.408	0.2875	0.2104	0.2475	3.476	0.4139	0.2906	1.0531	0.1547	0.1263	0.1394	0.2409	0.727	0.5252	0.6322	0.507	0.5642	0.1721	0.7588	1.7794	0.419	2.4521	1.033	0.4469	4.2706	0.0979	0.5293	4.5834	0.593	0.3632	0.7741	0.4598
TCGA-BR-6707	605	1	0.0779	0.6387	0.3283	1.3427	0.7142	0.3843	0.2791	0.0471	0.1472	0.1413	0.1772	0.2228	0.1125	0.2755	0	0.6354	0	0.2458	0.213	12.1837	0.1747	0.2489	0.0435	0	0.3606	0.2231	0.0531	0.1788	0.1291	0	0.3102	0.4871	0.335	0.8933	0.526	0.309	0.4556	0.2054	0.7262	5.2374	0.1307	0.9126	3.1171	0.2309	0.2495	0.4597	0.4028
TCGA-MX-A663	300	1	0.2929	0.5859	0.9258	0.6942	1.0741	0.2417	0.2951	0.0443	0.1384	0.1218	0.1348	0.5656	0.1058	0.29	0.1093	0.6347	0.1929	0.1284	0.1096	4.4368	0.4079	0.3935	0.307	0.034	0.2465	0.1049	0.1797	0.7142	0.1214	0.6674	0.1509	0.3501	0.0945	0.7331	0.8953	0.5568	0.7495	1.7375	0.3413	2.6961	0.1152	0.761	3.9918	0.217	0.4222	0.3169	1.0728
TCGA-D7-A6EX	344	0	0.1393	0.9151	0.1957	2.7217	0.9083	0.0943	0.5962	0.1684	2.4573	0.1439	0.2566	0.186	0.1006	0.184	0.1386	0	0.8676	0.5373	0.1754	29.3615	0.3403	1.4976	1.4148	0.2585	0.3322	0.134	0.1963	0.373	0.3849	0.0339	0.2312	0.41	0.3195	1.7077	1.6227	1.0134	0.4851	0.5204	0.0812	3.7669	0.0714	1.0882	5.2161	1.4108	0.7438	1.0233	0.4002
TCGA-BR-8081	625	0	0.1394	0.401	0.2571	0.0601	0.4048	1.0115	0.2428	0.0632	0.0988	0.0975	0.1623	0.4188	0.151	0.3057	0.052	0	0.3339	0.0367	0.0998	5.3858	0.1355	0.1721	0.3896	0.0323	0.1027	0.1442	0.2471	0.2	0.1444	0.0762	0.3196	0.3846	0.06	0.7899	0.8066	0.2305	0.2621	0.2757	0.1828	1.8227	0.0877	0.8167	2.9983	0.1033	0.0447	0.4388	0.4806
TCGA-BR-8372	583	0	0.0696	0.3404	0.1466	1.1393	0.3189	1.2973	0.5072	0.1367	0.4273	0.2261	0.3203	0.3384	0.2513	0.2018	0.1558	0.0355	0.3999	0.1098	0.2718	6.2562	0.2185	0.6064	0.175	0.0323	0.1171	0.172	0.147	0.7984	0.1442	0.1015	0.471	0.3199	0.0598	0.3895	1.6374	0.253	0.1744	0.0917	0.4054	1.1509	0.0851	0.355	1.076	0.3866	0.1114	0.3285	0.5996
TCGA-CD-A489	344	1	0.126	1.089	0.5754	2.8966	0.6163	0.9327	0.439	0.1016	0.9924	0.1747	0.4824	0.2885	0.5058	0.4814	0	0.0428	0.6037	0.1178	0.3446	4.933	0.3864	0.5981	3.2172	0.2339	0.3359	0.2371	0.2176	0.8196	0.3134	0	0.3863	0.4172	2.0957	1.694	2.2089	0.2778	0.5441	1.2738	0.8078	6.1876	0.138	1.2544	4.4832	0.249	0.9152	1.62	0.869
TCGA-BR-8589	481	0	0.3219	0.3066	0.0678	0.7769	0.6297	0.8689	0.487	0.1168	0.0608	0.1655	0.272	0.3684	0.2481	0.3917	0	0.0657	0.0308	0.2709	0.2767	7.0248	0.2311	0.3741	0.108	0.3585	0.0813	0.194	0.0878	0.2956	0.2669	0.2817	0.2534	0.6632	0	0.9963	0.802	0.0852	0.1883	0.4669	0.3377	2.4052	0.081	1.4602	2.3651	0.4294	0.1238	0.5067	0.222
TCGA-VQ-A91V	974	0	0.1313	0.7468	0.2075	1.0185	0.2007	0.1643	0.3594	0.0397	0.6204	0.335	0.2098	0.263	0.3241	0.5341	0.049	0.2343	0.2673	0.1842	0.2223	2.5422	0.3338	0.6295	0.5689	0.2741	0.2072	0.0989	0.1611	0.6027	0.1633	0	0.4449	0.8453	0.3106	1.4851	1.3494	0.3039	0.9738	0.8223	0.2678	6.5168	0.078	0.1861	1.1296	0.3649	0.2945	0.6588	0.1698
TCGA-BR-A44T	382	0	0	1.5047	1.1727	2.1317	1.3606	0.4875	0.8328	1.5948	2.5317	0.5453	0.7904	0.4246	1.0223	0.9972	0.2461	0.1261	0.5924	0.2602	0.3006	5.4694	0.6349	0.8144	0.9908	1.0709	0.5898	0.6324	1.0228	0.8988	0.6492	0	0.8093	1.1827	0.1064	2.21	5.3752	0.4634	0.2583	1.3314	0.5525	4.3555	0.4869	1.6203	6.0645	1.2523	0.7131	2.141	1.8474
TCGA-CD-A48C	353	1	0.0597	0.5368	0.1887	0.4116	0.4196	0.498	0.3772	0.0451	0.0564	0.1715	0.1649	0.3928	0.2012	0.3547	0.1559	0.4261	0.3431	0.1046	0.1982	9.5124	0.2946	0.2254	0.317	0.3877	0.3768	0.1665	0.1261	0.1712	0.2969	0.0653	0.1468	0.5379	0.1797	1.5566	0.8981	0.5723	0.2494	0.6098	0.1565	3.1216	0.0814	0.7896	5.5735	0.1327	0.5737	1.5971	0.926
TCGA-CD-5801	401	1	0.065	0.748	0.4109	0.2241	1.0331	0.4764	0.2782	0.0393	0.1843	0.113	0.1479	0.0372	0.313	0.2299	0	0	0.1868	0	0.2708	6.3544	0.1604	0.4721	0.1635	0.0603	0.1915	0.0869	0.0177	0.1492	0	0	0.1462	0.4304	0.1118	0.6627	0.8651	0.3439	0.3531	0.7284	0.0379	1.8732	0.0454	0.6388	1.0933	0.0482	0.1249	0.4348	0.7844
TCGA-BR-8680	481	0	0	0.7777	0.2312	0.9077	1.9849	0.3693	0.5001	0.1326	0.9122	0.2919	0.4231	0.5775	0.3487	0.7078	0.131	0.3132	0.2733	0.1077	0.4	4.3593	0.4561	0.4845	0.1227	0.285	0.1477	0.3715	0.2991	0.0504	0.291	0	0.4117	0.9846	0.1887	0.9706	1.0328	0.7545	0.5317	0.781	0.4347	6.3229	0.2331	3.1845	3.7243	0.6178	0.5623	0.8288	2.5719
TCGA-BR-8361	593	0	0.3126	0.6662	0.0732	0.1796	0.7857	0.2924	0.5895	0.0105	0.0985	0.1444	0.222	0.9343	0.1506	0.113	0.0259	0.248	0.7322	0.0609	0.2895	3.5371	0.161	0.3028	0.1554	0.1289	0.19	0.1415	0.1089	0.1595	0.1728	0.0507	0.4525	0.4728	0.1195	0.5787	1.551	0.2068	0.1452	0.2061	0.0405	3.337	0.1141	0.7616	2.3909	0.3346	0.1113	0.4511	2.036
TCGA-CG-5722	30	0	0.2735	0.3979	0.3602	0.4715	0.5433	0.3225	0.1565	0.124	0.3231	0.1241	0.0889	0.1565	0.214	0.2709	0.1531	0	0.0983	0.0479	0.1157	12.8774	0.0716	0.4371	0.2102	0	0.0863	0.0783	0.028	0.2354	0.0567	0.7977	0.1266	0.3773	0.3529	0.4357	0.4573	0.3165	0.3714	0.1803	0	2.4813	0.0239	0.8787	1.5202	0	0.1752	0.1076	0
TCGA-VQ-AA6F	1646	0	0.4095	0.4759	0.2466	0.2521	0.447	0.138	0.3203	0.115	0.3041	0.1238	0.2028	0.2343	0.1197	0.3725	0.1528	0.0298	0.0841	0.1539	0.2704	4.0193	0.2581	0.442	0.6786	0.0814	0.1723	0.1105	0.0917	0.2014	0.0727	0	0.3211	0.5811	0.151	0.7642	1.5132	0.1741	0.5134	0.5785	0.0341	1.0928	0.0491	0.3317	1.6967	0.2818	0.2437	0.5871	0.1009
TCGA-HU-A4HB	477	1	0.2543	0.8365	0.1005	1.8628	0.2526	0.3482	0.669	0.5956	0.901	0.4565	0.3822	0.3456	0.2755	0.634	0	0.1621	0.3654	0.312	0.3642	3.9197	0.3993	0.2678	0.2843	0.8258	0.6286	0.2205	0.4766	0.6201	0.1844	0	0.5421	0.5027	0.2734	1.1081	2.488	0.3783	0.6773	0.9009	0.463	4.3422	0.1133	0.8049	2.2428	0.8007	0.6109	0.7379	0.5479
TCGA-VQ-A8E7	787	0	0.2528	0.4389	0.1332	1.3075	0.6761	0.1422	0.3491	0.0191	0.0896	0.614	0.315	0.8138	0.1294	0.626	0.0708	0.3867	0.2574	0.0886	0.1687	2.994	0.2339	0.3214	0.1767	0.1173	0.1197	0.1261	0.112	0.4352	0.0524	0.0691	0.3139	0.4999	0.4893	1.1881	1.3696	0.3762	0.9904	2.7499	0.1657	4.52	0.1127	0.5375	1.8208	0.3513	0.2227	0.3482	0.2724
TCGA-VQ-A8DU	166	1	0.1616	0.6091	0.2554	5.78	1.7039	0.3136	0.9549	0.3419	2.0614	0.4214	0.3545	0.4623	0.5642	0.9659	0.0905	0.0412	0.9677	0.2266	1.0415	11.2833	0.58	0.7981	2.4728	0.9746	0.561	0.4115	0.3525	0.51	0.8372	0.324	0.8395	2.3777	0.5212	1.5261	4.8867	1.4426	0.5402	0.5859	0.7062	6.5109	0.4688	2.2293	8.1852	1.5267	0.5436	2.003	3.273
TCGA-BR-6455	399	0	0.1737	0.3217	0.2196	0.1198	0.0637	0.4764	0.1781	0.0315	0.0985	0.0762	0.1844	0.338	0.1088	0.1966	0	0.6377	0.1331	0.0244	0.1176	6.1488	0.0675	0.2019	0.1262	0.0322	0.2339	0.0958	0.0758	0.0399	0.0576	0	0.2442	0.1406	0.0598	0.2783	0.6446	0.1838	0.2613	0.1374	0.2429	1.5945	0.0219	0.9061	0.9605	0.3862	0.0668	0.1914	0.2396
TCGA-VQ-A91K	1862	0	0.2145	0.3298	0.0282	0.2773	0.3605	0.6809	0.2175	0.0081	0.3547	0.1743	0.2236	0.2915	0.071	0.3603	0.06	0.1094	0.1284	0.1034	0.1711	2.3752	0.2205	0.2103	0.1724	0.2737	0.158	0.1115	0.1206	0.0615	0.0444	0	0.3539	0.355	0.1845	0.5223	0.3849	0.0709	0.4257	0.9367	0.125	2.9188	0.0693	0.5776	2.7316	0.2185	0.2749	0.4642	0.4159
TCGA-BR-6454	0	0	0.1208	0.2557	0.3182	0	0.1477	0.3813	0.1202	0.073	0	0.0731	0.1047	0.1383	0.4218	0.1026	0	0	0.0579	0.0212	0.291	4.3818	0.0949	0.158	0.0169	0.1121	0.0763	0.1038	0.1153	0.0693	0.1001	0	0.104	0.0667	0.1039	0.2749	0.4594	0.2397	0.3786	0.4778	0	1.9987	0.0253	0.5251	0.6306	0.1343	0.2322	0.1188	0.1041
TCGA-VQ-A94T	342	1	0.4302	0.3113	0.0267	0.4798	0.2784	0.0973	0.2116	0.0994	0.1435	0.0937	0.3235	0.2317	0.0366	0.4117	0.0189	0.0258	0.1697	0.2928	0.1483	6.0848	0.2706	0.1617	0.0778	0.1174	0.0852	0.0752	0.1483	0.3194	0.042	0	0.3613	0.7167	0.3482	0.8983	0.3152	0.2845	1.0468	0.9508	0.0442	3.3761	0.0778	0.2869	3.2876	0.3563	0.0162	0.4381	0.1309
TCGA-VQ-A8PH	389	1	0.0401	0.8694	0	3.4548	0.8821	0.1251	0.7919	0.4362	0.1136	0.6454	0.482	0.4587	0.4536	0.38	0.0598	0.4088	0.7105	0.267	0.4332	9.6283	0.5515	0.3494	0.7954	0	0.5735	0.2347	0.1967	0.414	0.0332	0.0585	0.1775	1.961	0.0345	1.755	0.9776	1.882	1.6916	1.3475	0.4438	12.3213	0.1793	0.3636	26.6269	0.3267	0.8732	0.5205	4.2149
TCGA-B7-A5TI	595	0	0.2564	0.1938	0.1158	0.3789	0.5822	0.4732	0.1386	0.0221	0.2769	0.1246	0.385	0.545	0.0353	0.5442	0	0.2615	0.2457	0.1156	0.1336	3.8318	0.1972	0.1916	0.3277	0.17	0.0925	0.0801	0.0799	0.1682	0.1822	0	0.2742	0.2695	0.1891	0.7403	0.4179	0.4119	0.5817	0.5071	0	2.5807	0.0691	0.4431	1.5299	0.1357	0.399	0.2162	0.0632
TCGA-BR-8382	482	0	0.282	0.3978	0.099	0.162	0.2298	0.9275	0.2993	0	0.6217	0.1989	0.2342	0.2151	0.1584	0.2394	0	0.3834	0.3602	0.033	0.1836	2.2726	0.0914	0.3277	0.1051	0.0872	0.1582	0.1137	0.1666	0	0.5454	0.1371	0.3083	0.242	0.1617	0.6075	1.1955	0.1865	0.3927	0.3717	0.0548	3.0096	0.046	0.5684	2.7439	0.4179	0.4216	0.7027	0.6481
TCGA-KB-A93H	1145	0	0.0972	0.8546	0.256	1.4237	0.8315	0.1375	0.5174	0.0441	0.4132	0.437	0.2684	0.3892	0.3977	1.0517	0.7252	0.1486	1.0474	0.2726	0.4049	14.7105	0.6285	0.5364	0.421	0.6762	0.5111	0.1546	0.2583	0.6691	0.1208	0.0354	0.5304	2.9488	1.2118	2.0432	1.7519	0.6747	0.7714	1.8575	0.2548	5.2892	0.5502	0.7896	3.6068	1.872	0.2802	0.9176	1.4237
TCGA-D7-6522	566	0	0.1961	0.2464	0.5166	0	0.4495	1.0992	0.1195	0.2223	0.0927	0.0334	0.1168	0.0561	0.1062	0.2775	0	0.1	0.1174	0	0.1532	4.5838	0.0293	0.1424	0.0822	0	0.0206	0.0718	0.0735	0.1688	0.0406	0	0.1028	0.0721	0	0.1383	0.3568	0	0.1434	0.4524	0.0857	0.8372	0.0377	0.2038	0.9668	0.109	0.1571	0.2315	0.2535
TCGA-BR-A4IV	411	0	0.1266	0.479	0.7473	1.3098	1.316	0.3437	0.1828	0.0612	0.7419	0.1762	0.3155	0.3913	0.2622	0.5984	0	0.2325	0.182	0.1332	0.0627	1.777	0.1913	0.7212	0.2407	0.7521	0.2558	0.2709	0.221	0.2616	0.252	0	0.2344	0.2795	0.0436	1.0882	2.1073	0.4522	0.3916	2.7382	0.6051	4.4606	0.1753	0.517	4.3728	0.1126	0.7465	0.8272	1.6155
TCGA-BR-6803	397	0	0.1894	0.1879	0.4491	0.1633	0.2316	0.4501	0.1202	0.1145	0	0.0322	0.077	0.1626	0.0456	0.2412	0	0.0483	0.0454	0.0996	0.0802	2.1633	0.0744	0.2889	0.0662	0.0439	0.0598	0.0523	0.0516	0.1087	0.0393	0.0345	0.137	0.0871	0.0407	0.181	0.4781	0.3445	0.2968	0.1561	0.0552	1.6174	0.0463	0.2685	1.3824	0.1404	0.1517	0.1304	0.1633
TCGA-BR-4191	558	1	0.2357	0.5425	0	1.0564	0.6051	1.5051	1.0604	0.57	0.0891	0.2637	0.6639	0.1349	0.7265	0.7537	0.1407	0	0.4968	0.6942	0.2885	2.9478	0.6979	0.7122	0.0527	0.3062	0.0397	0.4281	0.2057	0.5951	0.7034	0.3781	0.3424	0.8497	0.4866	1.0642	1.193	0.6859	0.2758	0.8701	0.4121	1.0063	0.2241	1.568	3.8735	0.6986	0.3625	1.113	0.2438
TCGA-BR-8588	389	0	0.1003	0.2124	0.1586	0.7784	0.6134	0.841	0.2122	0.0758	0.0948	0.2124	0.2283	0.4594	0.1571	0.3266	0.0374	0	0.0721	0	0.2156	3.754	0.1688	0.2624	0.1963	0.1397	0.0422	0.1459	0.1437	0.3455	0.0416	0	0.3585	0.4245	0.4316	0.8632	1.0099	0.4314	0.5661	0.5954	0.4678	2.7313	0.1192	0.9672	2.0953	0.0744	0.225	0.4541	0.0865
TCGA-IN-A7NR	198	0	0.1187	0.3923	0.6251	1.8409	0.7978	0.1808	0.2893	0.1076	0.1121	0.4575	0.18	0.6111	0.1714	0.5036	0.0886	0.121	0.0568	0.1664	0.2163	5.2854	0.2395	0.2069	0.2653	0	0	0.1209	0.2103	0.4085	0.1967	0	0.2835	0.5674	1.6329	1.0585	1.727	0	0.595	0.9386	0.0691	3.0395	0.0912	1.3903	1.7893	0.4396	0.076	0.607	0.4091
TCGA-VQ-AA6A	1002	0	0.1315	0.3914	1.282	0.6235	0.1809	0.0668	0.7936	0.0696	0.1864	0.0771	0.2494	0.4892	0.3325	0.4187	0.0245	1.3749	0.189	0.0231	0.3811	3.3612	0.3172	0.5637	0.1654	0.061	0.9133	0.0795	0.0807	0.0377	0.2453	0.024	0.1271	0.3024	0.0566	0.6914	0.6511	0.0652	1.0992	1.1271	0.3066	2.4568	0.0804	0.2237	2.6573	0.268	0.1053	0.3882	0.3968
TCGA-FP-7916	428	1	0.3016	0.5286	0.3973	0.52	0.3457	1.1135	0.4091	0.2166	0.285	0.2252	0.339	0.4531	0.227	0.4268	0.0844	0.0769	0.3974	0.0264	0.27	2.1392	0.2171	0.3615	0.2213	0.2799	0.0317	0.136	0.2159	0.3895	0.1875	0.055	0.3189	0.2358	0.4865	0.6521	1.2484	0.5236	0.8508	0.7705	0.3516	2.9379	0.0949	0.5416	1.9318	0.6985	0.3382	0.4896	0.39
TCGA-HU-8604	694	0	0.0565	0.381	0.119	1.071	0.4143	0.6762	0.43	0.2732	0.1601	0.0854	0.2815	0.2909	0.0816	0.3196	0	0.1152	0.2706	0.0792	0.1986	4.5811	0.228	0.2297	0.1263	0.3145	0.309	0.2025	0.1463	0.4537	0.1405	0	0.1667	0.2701	0.1457	1.2133	0.7813	0.2615	0.4012	0.1117	0.1646	1.8688	0.0948	1.6011	3.1667	0.2093	0.1086	0.4	0.8763
TCGA-BR-4371	0	0	0.179	0.6628	0.0471	1.7739	0.4102	0.3019	0.5744	0.4328	0.465	0.2976	0.5429	0.5632	0.3124	0.4747	0.2671	0.3194	0.7073	0.2353	0.2563	6.8987	0.3479	0.754	0.3376	0.2491	0.2259	0.1861	0.183	0.7188	0.0371	0.0326	0.6457	0.4608	0.1539	1.1811	2.681	0.4142	1.2712	1.4746	0.365	2.4354	0.1126	0.947	1.7819	0.5304	0.6307	0.7218	0.617
TCGA-IN-A6RJ	379	0	0.0884	0.3857	0.2794	0.3047	0.9183	0.327	0.1759	0.0534	0.0835	0.1871	0.1532	0.4551	0.0851	0.4001	0	0.2704	0.2117	0.062	0.0921	4.6941	0.1057	0.1797	0.1729	0.082	0.1116	0.1669	0.1084	0.3043	0.2198	0	0.2495	0.4551	0.304	1.078	0.6779	0.3507	0.0369	0.3495	0.0515	2.3582	0.0865	0.5679	0.8714	0	0.3397	0.5912	1.2187
TCGA-BR-8590	284	1	0.335	0.421	0.0588	1.2513	0.7168	1.1304	0.3612	0.1013	0	0.152	0.3448	0.3195	0.2555	0.3081	0.2084	0.0569	0.3745	0.1175	0.189	3.5386	0.2296	0.438	0.2965	0.0518	0.0705	0.1647	0.2055	0.5127	0.7406	0	0.3087	0.1438	0.1921	0.4575	1.0104	0.2585	0.6066	0.773	0.2603	1.9072	0.0859	0.7387	2.2131	0.3724	0.0358	0.7031	1.1551
TCGA-CD-8535	390	0	0.1797	0.9031	0.1893	0.9912	0.3735	0.3312	0.4918	0.239	0.5773	0.2173	0.1168	0.5552	0.1558	0.2339	0	0.2199	0.5509	0.3528	0.4212	7.8796	0.1854	0.4699	1.0045	0.0667	0.1664	0.1853	0.1323	0.2062	0.1788	0.1834	0.1831	0.2512	0.1546	0.9749	0.681	0.5466	0.3003	0.1185	0.356	3.0687	0.0427	3.885	3.6478	0.7723	0.1151	0.2828	2.1683
TCGA-F1-6875	2197	1	0.1113	0.569	0.1954	1.6621	0.34	0.2072	0.4023	0.1121	0.3855	0.1149	0.2491	0.6154	0.3572	0.2571	0.1107	0	0.4974	0.2861	0.2125	3.912	0.3161	0.4741	0.1969	0.2065	0.1717	0.1723	0.0859	0.2554	0.0307	0.1082	0.2507	0.6821	0.1914	0.4523	1.5633	1.0055	1.1312	0.0978	0.2161	4.5519	0.1244	1.4578	1.9932	0.6595	0.0713	0.1897	1.5982
TCGA-HU-8249	881	0	0.1883	0.9466	0.0496	1.948	0.9786	0.3485	0.4499	0.2135	0.2225	0.4698	0.4744	0.3772	0.3741	0.7927	0	0.4322	0.3384	0.0495	0.3679	5.5012	0.595	0.3831	0.4606	0.6991	0.535	0.3487	0.276	0.3242	0.1561	0.3433	0.2796	0.918	0.729	1.0072	0.5001	0.9653	1.3772	0.7139	0.4665	2.3118	0.395	1.8687	5.8897	0.4885	0.3017	0.7041	0.0812
TCGA-BR-7901	105	1	0.3558	0.1626	0.375	0.2231	0.1582	0.5211	0.2399	0.44	0.0917	0.0905	0.1963	0.5738	0.2103	0.3478	0.3622	0.099	0.3564	0.0794	0.2359	4.5169	0.2008	0.4324	0.2441	0.2702	0.1361	0.1764	0.0926	0.1856	0.2414	0.0944	0.1448	0.119	0.1948	0.3033	0.6405	0.0642	0.7975	0.4691	0.0377	3.1766	0.0656	0.5747	1.5698	0.2397	0.0622	0.5346	1.1711
TCGA-D7-6818	321	0	0.4398	0.2385	0.0927	0.1516	0.1882	1.4553	0.1445	0.3856	0.0416	0.0366	0.0953	0.2014	0.0635	0.1369	0	0.0449	0.3371	0.0308	0.1317	2.4758	0.0625	0.23	0.0861	0	0.2036	0.0439	0.03	0.101	0.1094	0	0.1304	0.1133	0.2648	0.2683	0.3518	0.4654	0.2941	0.203	0.2051	1.9248	0.0154	0.0665	0.7909	0.1956	0.0282	0.0692	0.0758
TCGA-BR-7958	388	0	0.3409	0.3043	0.0898	0	0.2084	0.5875	0.2036	0.0258	0.8859	0.1353	0.1477	0.5852	0.0821	0.3738	0	0	0.1633	0.0598	0.2885	2.6012	0.1147	0.099	0.1667	0.1582	0.1076	0.1646	0.2324	0.1956	0.2119	0	0.1458	0.1881	0.2199	0.5043	0.6146	0	0.1781	0.4494	0.8939	1.8193	0.0298	0.5798	2.9988	0.1895	0.2184	0.4695	0.4407
TCGA-CD-A486	104	0	0.1157	0.5931	0.5792	2.3441	0.4068	0.6886	0.5514	0.3236	0.2187	0.1859	0.1943	0.8112	0.6131	0.5076	0.0648	0.5016	0.2495	0.3246	0.4408	5.8733	0.5279	0.2438	0.1941	0.5638	1.0106	0.2585	0.1381	0.6973	0.2878	0.0211	0.1986	0.3938	0.6968	1.064	1.3506	0.2679	0.2539	0.9345	0.8093	7.2879	0.1618	0.3609	3.4009	0.7932	0.2781	0.444	1.0972
TCGA-BR-A4J6	20	0	0.1213	0.5935	0.3514	0.4704	0.6301	0.231	0.2972	0.0733	0.1432	0.1788	0.1971	0.3296	0.4964	0.1544	0.1131	0.0928	0.7553	0.1063	0.1579	5.6528	0.2154	0.9425	1.483	0.1969	0.1403	0.1621	0.248	0.2088	0.2765	0	0.5327	0.6245	0.2608	1.9539	0.7792	0.3609	0.3547	1.1192	0.7597	2.7829	0.0869	2.1544	4.1499	0.3819	0.8936	0.5249	1.7769
TCGA-FP-8209	1811	1	0.1537	0.3557	1.1738	0.4635	0.4696	0.3122	0.3498	0.36	0.9801	0.1162	0.5368	0.8353	0.1942	0.2881	0.1147	0.1567	0.6441	0.0269	0.3251	1.437	0.2729	0.2902	0.7086	0.0713	0.1293	0.1899	0.4137	0.6613	0.3184	0	0.4536	0.2261	0.0991	0.4196	1.7302	0.254	0.3852	1.8992	0.3134	3.1981	0.145	0.4211	3.2381	0.6547	0.2215	0.6802	0.4635
TCGA-CD-8534	367	0	0.0801	1.4301	0.211	0.6213	1.126	0.1453	0.843	0.23	1.7407	0.4057	0.6855	0.8708	1.5332	0.4929	0.0897	0.1634	0.2878	0.1545	0.4484	3.1866	0.2904	0.4421	0.6828	0.4088	0.3539	0.3017	0.2894	0.3217	0.2988	0.0292	0.7754	0.2652	0.5855	1.9903	1.7958	0.3178	0.9872	1.2407	1.3535	3.3767	0.1288	0.666	2.9343	1.3947	0.2309	1.4025	0.7594
TCGA-VQ-A924	1686	1	0	0.4995	0.117	0.7659	0.9167	0.4111	0.293	0.0168	0.1574	0.0798	0.349	0.3178	0.0535	0.3458	0.1244	0.2832	0.133	0.1363	0.1229	4.6536	0.3198	0.2905	0.326	0	0.0701	0.1532	0.1666	0.3824	0.1842	0.0405	0.4398	0.8785	0.2389	0.814	0.6882	0.1469	0.3017	0.8787	0.0324	4.9203	0.0815	1.8684	2.0402	0.3704	0.1423	0.459	0.4787
TCGA-CD-8527	218	1	0.0504	0.8333	0.2124	2.0852	0.6778	0.5669	0.4113	0	0.1905	0.2934	0.3549	0.0865	0.6796	0.3352	0	0.2056	0.4346	0.2474	0.2363	14.1723	0.245	0.1172	0.2254	0.5612	0.403	0.1551	0.2405	0.4049	0.5014	0.1103	0.3519	0.3708	0.2601	0.7662	0.6477	0.2	0.358	0.4984	0.3231	7.1011	0.1198	0.8192	6.7821	0.3735	0.4521	0.6545	4.1704
TCGA-BR-4369	0	0	0.5298	1.3582	0.1288	0.7727	0.9715	0.5973	0.5192	0.4558	1.5403	1.0012	0.5695	1.4224	0.5691	0.5247	0.1217	1.2052	0.5857	0.4715	0.3927	17.7061	0.7465	1.1603	1.0137	0.1134	0.5316	0.2681	0.2389	0.608	0.2027	1.0103	0.6172	0.8994	0.2103	2.6004	2.4527	0.9702	3.661	3.1698	0.4987	3.3492	0.1481	1.2631	6.1611	1.54	0.1828	0.7697	0.9132
TCGA-HU-A4GQ	3	1	0.0389	0.1338	0.246	0.6709	0.452	0.5224	0.1801	0.0235	0.2942	0.2118	0.1476	0.8908	0.0281	0.3359	0	0.7144	0.3356	0.0546	0.147	15.3418	0.2415	0.2714	0.0761	0.7945	0.1474	0.128	0.1114	0.3573	0.0968	0.0284	0.1906	0.4009	0.5356	0.7546	0.4899	1.2868	0.3252	0.7953	0.1361	1.8693	0.0707	0.912	5.8914	0.5479	0.2244	0.4135	0.6038
TCGA-D7-A6EZ	297	0	0.2527	0.2053	0.0761	0.6222	0.6398	0.6757	0.4131	0.12	0.3411	0.1337	0.1799	0.3511	0.0869	0.2962	0.0808	0	0.294	0.0506	0.3055	5.7586	0.1619	0.2936	0.2926	0.134	0.2127	0.1111	0.0738	0.3314	0.359	0	0.3941	0.3452	0.1552	1.3438	0.9442	0.2864	0.6485	0.0476	0.021	1.8877	0.0883	1.1869	1.9888	0.0535	0.37	0.2699	0.9333
TCGA-B7-A5TK	288	0	0.1296	0.0942	0.5461	0.0558	0.6336	1.4501	0.1741	0.0587	0.3061	0.1714	0.1404	0	0.0624	0.3391	0	0.033	0.0466	0	0.0844	5.004	0.0533	0.0847	0.0543	0.4508	0.2317	0.1292	0.0221	0.1115	0.3222	0.0472	0.1233	0.4528	0.5015	0.6074	0.6541	0.1928	0.0812	0.427	0.1132	0.9334	0.0679	1.1141	1.8974	0.096	0.166	0.4716	0.6142
TCGA-D7-A4YU	500	0	0.5394	0.6867	0.1421	0.8136	0.577	0.773	0.3808	0.265	0.3823	0.3593	0.4711	1.4083	0.1055	0.4484	0.151	0	0.3553	0.2837	0.2678	2.96	0.358	0.4702	0.1602	0.1564	0.1277	0.2325	0.1793	0.5803	0.1397	0.2213	0.4076	0.3968	0.058	0.7243	3.384	0.4905	1.5918	0.3556	0.2554	3.3825	0.0707	0.5352	2.5355	0.5746	0.3456	1.247	0.9299
TCGA-CG-5725	457	1	0.1481	0.4831	0.312	0.6806	0.0603	0.0824	0.2677	0.1343	0.0466	0.041	0.1497	0.3671	0.107	0.1746	0.0368	0	0.402	0.0346	0.3535	6.1529	0.1292	0.5736	0.0276	0	0.27	0.0817	0.0336	0.0566	0	0.072	0.1249	0.0545	0.2972	0.2157	0.2524	0.3917	0.165	0.3904	0.3164	3.3188	0.0276	0.1866	1.918	0.4023	0.0316	0.1942	0.8508
TCGA-BR-6563	1190	0	0.0759	0.3314	0.52	0.3926	0.4409	0.6446	0.1662	0.1033	0.287	0.1062	0.2755	0.8037	0.192	0.4082	0.0567	0.1936	0.2364	0.213	0.173	7.1287	0.1731	0.2206	0.2653	0.4227	0.1438	0.1474	0.2174	0.4792	0.1573	0.1107	0.3477	0.405	0.2286	0.4734	0.9458	0.3264	0.6028	0.5505	0.5973	2.3906	0.1114	0.9327	3.2366	0.225	0.2189	0.5975	0.2618
TCGA-IN-AB1X	411	0	0.2307	0.5405	0.2084	0.625	0.7454	0.1722	0.4215	0.0498	0.2803	0.1196	0.3142	0.679	0.119	0.6435	0.0246	0	0.3316	0.2311	0.4764	5.6586	0.3475	0.249	0.3409	0.0918	0.2081	0.1692	0.1348	0.3782	0.1093	0.0481	0.4988	0.5456	0.1701	0.585	1.6056	0.4141	0.7024	0.1955	0.1537	3.9752	0.106	0.3613	2.8547	0.5373	0.2957	0.3372	0.4545
TCGA-BR-4370	0	0	0.6	0.3373	0	1.1636	0.1605	1.1673	0.2314	0.0453	1.063	0.0907	0.4144	1.6522	0.0542	0.3502	0.056	0	0.0539	0.1183	0.21	1.6183	0.2776	0.316	0.3144	0.1044	0.0789	0.0971	0.1738	0.6025	0.1554	0	0.3101	0.3035	0.258	0.9353	2.193	0.4464	0.4701	1.8539	0.2185	2.1613	0.1258	0.6378	2.3852	0.5002	0.1682	0.4427	0.3879
TCGA-VQ-A91Y	296	1	0.1542	0.3671	0.3574	1.0632	0.3393	0.7719	0.4251	0.1771	0.3497	0.2448	0.451	0.7058	0.0743	0.445	0	0.283	0.1477	0.0865	0.2811	5.9161	0.4865	0.4838	0.6809	0.3434	0.1687	0.2035	0.1682	0.2831	0.2812	0.1124	0.3045	0.6012	0.7161	0.5839	1.3687	0.673	1.0308	1.4026	0.1438	6.1878	0.0884	0.7576	1.9853	0.6398	0.2766	0.7038	0.691
TCGA-HU-A4GX	616	0	0.1273	0.5769	0.1006	0.8781	1.1676	0.3142	0.5133	0.0481	0.2106	0.2527	0.3139	0.5101	0.2453	0.3829	0	0.1299	0.3965	0.067	0.1783	9.3903	0.0952	0.2497	0.3915	0.2954	0.3215	0.181	0.1128	0.3288	0	0	0.3897	0.6558	0.2738	0.9129	0.9226	0.4421	0.5055	0.0839	0.371	3.7038	0.0846	0.9627	2.7451	0.519	0.3876	0.5763	1.0976
TCGA-VQ-A8P8	881	0	0.1858	0.3994	0.2448	1.2014	0.71	0.2056	0.2451	0.2528	0.0878	0.3196	0.2567	0.3988	0.1119	0.6639	0.1734	0.1421	0.2003	0.0815	0.2541	2.5415	0.198	0.4725	0.1948	0.776	0.391	0.1439	0.1203	0.4266	0.0385	0	0.2895	0.4956	0	0.9474	1.2459	0.2765	0.3106	0.7044	0.1354	4.6119	0.0909	0.3161	2.039	0.3098	0.2084	0.6216	0.4005
TCGA-VQ-A8PK	543	1	0.6293	0.2081	0.0829	0.7458	0.1683	0.2797	0.2584	0.0713	0.0743	0.0922	0.3877	0.5626	0.0758	0.2727	0.2642	0.0401	0.2073	0.1931	0.2919	2.399	0.6411	0.3543	0.1539	0.1825	0.0331	0.1394	0.059	0.5416	0.326	0	0.2552	0.897	0.4059	0.4905	1.2661	0.1821	0.6409	0.6482	0.0458	8.312	0.077	0.1784	2.5702	0.4663	0.126	0.3405	0.2034
TCGA-FP-8631	17	0	0.071	1.0326	0.3739	2.3247	0.7809	0.412	1.4093	0.3647	0.4695	0.8477	0.6151	0.3655	0.3247	0.7029	0.2119	0.3619	0.816	0.224	0.2957	5.0501	0.9818	0.928	0.2381	0.461	0.5078	0.619	0.1451	0.4887	0.4119	0.207	0.5038	1.0182	0.8547	1.1953	3.262	0.3755	0.8601	1.7779	0.8272	13.1058	0.1836	1.6633	1.9485	1.42	0.3183	1.0054	2.08
TCGA-HU-A4H2	394	0	0.1557	0.9131	0.5469	1.2974	0.4601	0.2166	0.4236	0.0706	0.5395	0.1118	0.329	0.2673	0.3875	0.3635	0.0969	0.2647	0.4103	0.1911	0.2872	3.0862	0.5356	0.754	0.5731	0.3131	0.5789	0.4731	0.1309	0.4468	0.0645	0	0.3387	0.821	0.5134	2.405	1.8223	0.2574	0.4771	2.1214	0.121	7.5068	0.0871	0.7651	1.8414	0.7308	0.6485	0.8068	1.4316
TCGA-HU-A4GJ	650	0	0.5084	1.0951	0.2296	1.0016	0.5993	0.4769	0.6307	1.7563	1.6471	0.4392	0.5586	1.226	0.3847	0.5549	0.0542	0	0.3827	0.3565	0.6194	3.6472	0.4236	0.3904	0.6801	0.4044	0.3821	0.2759	0.3466	0.8335	0.4816	0	0.8112	1.0152	0.1874	1.7619	4.576	0.4323	0.4249	0.383	0.4444	4.4186	0.1472	0.9883	3.3489	1.1033	0.3956	1.1289	0.1252
TCGA-BR-8486	0	0	0.68	0.6382	0.2047	1.1723	0.2375	0.2044	0.4029	0.1664	0.2448	0.3036	0.2701	0.3891	0.3899	0.2612	0.0242	0.5614	0.2017	0.0908	0.2024	1.2917	0.2349	0.4046	0.2353	0.1502	0.2998	0.1574	0.1457	0.4088	0.3221	0.4014	0.4101	0.2978	0.4735	0.6986	1.0446	0.3426	1.5832	1.1314	0.2453	4.3896	0.0973	0.661	2.0348	0.216	0.5187	0.2294	0.3349
TCGA-IN-7806	645	0	0.0716	1.1036	0.2641	0.7408	0.2846	0.2079	0.4723	0	0.4738	0.1651	0.3918	0.2459	0.2328	0.2483	0.0267	0.3652	0.6691	0.2386	0.1026	8.9482	0.4258	0.4682	0.3403	0.0997	0.3165	0.2781	0.1953	0.2877	0.1187	0.47	0.6326	0.3557	0.1848	0.8997	3.3035	0.6394	3.277	0.3541	0.0626	9.1735	0.0676	1.0016	1.7655	0.5573	0.413	0.5214	0.6791
TCGA-HU-8238	46	0	0.1019	0.4787	0.1611	0.0879	0.7478	0.2626	0.5327	0.1695	0	0.3275	0.1878	0.0875	0.356	0.3534	0.038	0	0.1954	0.0179	0.3053	3.2279	0.2363	0.548	0.3704	0.1892	0.0429	0.1785	0.2085	0.585	0.3803	0	0.1009	0.375	1.0523	0.7424	0.9525	0.2023	0.213	0.3024	0.505	2.2307	0.1461	0.8285	1.7937	0.3777	0.1306	1.1434	0.8787
TCGA-IN-A6RL	406	1	0.0769	0.6306	0.4862	0.6629	0.188	0.2344	0.2258	0.0232	0.218	0.0988	0.3083	0.264	0.037	0.5332	0	0.1569	0.4053	0.1079	0.2303	10.7418	0.184	0.3575	0.5374	0.1427	0.1942	0.2334	0.1887	0.5295	0.4463	0	0.2531	0.7072	0.5953	1.5051	1.9362	0.3051	1.189	0.3042	0.1793	4.1042	0.0753	0.6104	1.472	0.057	0.2464	0.7263	0.6629
TCGA-VQ-A8P5	235	1	0.0543	0.8037	0.6289	0.4677	1.194	0.8858	0.5562	0.246	1.1792	0.5332	0.2939	0.4347	0.3136	0.4529	0.2025	0.1107	0.2859	0.3615	0.2543	1.6184	0.426	0.4887	0.3488	0.4531	0.2968	0.2809	0.1258	0.5604	0.1799	0.4352	0.3686	0.9181	0.8867	1.4768	1.1526	0.4306	0.4988	0.2146	0.3162	2.3165	0.2276	0.3486	1.2693	0.3216	0.3129	0.8327	0.7482
TCGA-MX-A666	427	0	0.3004	0.8542	0.1978	1.6182	1.2853	0.1335	1.108	0.3291	0.071	0.5138	0.5125	1.5899	0.2351	0.7597	0.0841	3.6377	0.2878	0.1185	0.4547	9.9051	0.6289	0.7418	0.1784	0.1394	0.3476	0.2573	0.4146	0.7325	0.1556	0.7119	0.6444	1.0083	0.0646	0.9604	2.026	0.8691	1.4434	1.9306	0.6783	9.0974	0.1444	0.4825	1.96	0.946	0.3849	0.7683	1.4887
TCGA-B7-A5TN	287	0	0.2157	0.5216	0.6168	2.39	0.5273	0.5365	0.4584	0.0186	0.1747	0.0559	0.2837	0.141	0.2448	0.3618	0.069	0.2514	0.1771	0.0864	0.1484	7.3871	0.2212	0.5729	0.5167	0.1715	0.2075	0.0837	0.042	0.7072	0.0511	0.0674	0.2205	0.4873	0.2385	0.8526	0.8524	0.1426	0.3347	0.4874	0.0359	2.4664	0.1184	0.9433	2.4422	0.1142	0.2566	0.8365	0.956
TCGA-BR-7957	276	1	0.1524	0.3305	0.1285	0.2627	0.5775	0.533	0.0925	0.0276	0.1728	0.0922	0.2773	0.4709	0.0734	0.3622	0.0227	0.0622	0.2628	0.0855	0.1905	2.3603	0.1618	0.2568	0.0937	0.1131	0.0257	0.1196	0.1205	0.2798	0.1769	0.0444	0.2656	0.1345	0.0524	0.2386	0.5375	0.2419	0.3693	1.2054	0.1421	1.659	0.0554	0.2534	1.3375	0.1581	0.0781	0.2399	0.1576
TCGA-BR-4253	124	1	0.5672	0.4019	0.0854	0.9079	0.3962	1.3405	0.244	0	0.536	0.0919	0.4038	0.8578	0.1561	0.3153	0.0907	0.2892	0.2717	0.2131	0.306	2.4992	0.2757	0.3649	0.2944	0.0376	0.2216	0.153	0.2044	0.7904	0.1343	0	0.3882	0.6557	0.2439	1.2539	0.9456	0.3751	0.7279	0.641	0.1417	1.1243	0.0595	0.6125	0.9478	1.0808	0.1558	0.2391	0.1397
TCGA-D7-8578	643	0	0.5781	0.368	0.2665	0.5606	0.4638	0.4929	0.3218	0.0765	0.0683	0.1967	0.1996	0.1861	0.1827	0.2863	0	0.1105	0.2077	0.0887	0.1788	2.569	0.2567	0.1785	0.2121	0.1341	0.0456	0.1794	0.1527	0.3317	0.03	0.1844	0.2328	0.1462	0.6215	0.4177	0.7462	0.215	0.7851	0.786	0.2737	4.4349	0.1162	0.7102	1.8931	0.4016	0.2778	0.7393	0.4983
TCGA-BR-8687	250	1	0.3592	0.2289	0.0344	0.9006	0.1597	0.2251	0.091	0.0197	0.0617	0.0815	0.1238	0.3176	0.0629	0.194	0	0.1332	0.2503	0	0.1828	4.9635	0.0757	0.2277	0.1369	0.0606	0.055	0.0637	0.0178	0.4871	0.1624	0.0952	0.2146	0.0601	0.1404	0.4756	0.2676	0.1943	0.0409	0.3229	0.1332	2.5441	0.0867	0.2715	1.3193	0.0242	0.1883	0.1413	0.1126
TCGA-BR-6453	485	0	0	0.1443	0.8047	0.1881	0.7335	0.5343	0.0896	0.4617	0.3608	0.1526	0.1418	0.1561	0.1576	0.3241	0.1628	0.1669	0.1829	0.0765	0.1776	10.3974	0.106	0.2377	0.2744	0.2025	0.0459	0.169	0.1933	0.0626	0.2713	0	0.2307	0.1204	0.4223	0.3128	0.8476	0.3247	0.2735	0.2517	0.2861	1.6302	0.1525	0.3093	2.4572	0.2829	0.7689	0.279	0.4702
TCGA-VQ-A91U	52	1	0.2755	0.8655	0.2903	3.0874	0.4632	0.2399	0.3325	0.0208	0.2604	0.3906	0.3731	0.5913	0.1493	0.5945	0.0514	0.281	0.264	0.3865	0.1256	3.8023	0.4533	0.3402	0.2118	0.0639	0.2609	0.133	0.0751	0.4743	0.1713	0.1005	0.3268	1.4951	0.237	1.367	1.233	0.82	0.9499	2.0888	0.1204	4.1909	0.0674	0.729	2.8634	0.6636	0.4414	0.3253	0.1187
TCGA-ZQ-A9CR	24	1	0.1785	0.2479	0.1411	0.9231	0.4637	0.4242	0.2554	0	0.1265	0.1721	0.4158	0.5618	0.1289	0.7008	0.0666	0.3641	0.1497	0.0313	0.2266	6.4058	0.347	0.3501	0.212	0.6211	0.1502	0.1998	0.0913	0.6146	0.074	0.0325	0.1976	1.4446	0.6141	0.9628	0.474	0.5902	0.3916	1.6768	0.156	3.4295	0.1716	0.3205	5.0559	0.2976	0.4575	0.4039	0.6154
TCGA-VQ-A91Q	633	1	0.3322	0.8229	0.1591	1.9783	0.2585	0.2389	0.3908	0.0548	0.2854	0.1872	0.7362	1.4516	0.3418	0.5555	0.1352	0.1232	0.5353	0.3495	0.2949	4.0134	0.691	0.4651	1.2915	0.2242	0.305	0.1609	0.3376	0.8665	0.3505	0.5285	0.5158	1.9331	0.1818	0.7533	2.9087	0.2996	1.8046	0.6172	0.3344	5.9957	0.1288	0.7192	2.4173	0.6266	0.3677	0.618	0.6247
TCGA-BR-8077	21	0	0.0451	0.5015	0.2378	2.9569	2.5109	0.2653	0.5571	0.9415	0.3839	1.4025	0.2396	0.8265	0.3261	0.7153	0.2358	0.3222	0.1514	0.1266	0.3997	20.3706	0.5299	0.2492	0.4542	0.2932	0.114	0.2385	0.3385	0.2072	0.0374	0.6583	0.3416	0.8634	0.2329	1.1998	1.4264	0.4179	0.5281	0.5654	0.9996	4.8661	0.1798	1.7915	5.1925	0.5352	0.8098	1.2789	1.6341
TCGA-RD-A8MV	3720	0	0.0899	0.6002	0.2367	1.0068	0.6042	0.5575	0.8116	0.1765	1.3161	0.3906	0.2239	0.3342	0.5301	0.6484	0.2347	0.3207	0.3874	0.1575	0.3276	8.4082	0.2452	0.6788	0.2637	0.2085	0.3971	0.1459	0.2021	0.4125	0.1862	0	0.3253	0.2975	0.1546	0.9897	1.573	0.3863	0.8073	3.4948	0.3142	2.5896	0.1413	0.5434	2.6754	1.2984	0.547	0.8663	0.6196
TCGA-D7-A6EY	348	1	0.0469	0.3099	0.1481	0.6463	0.7735	0.5509	0.2822	0.0567	0.0886	0.3224	0.1574	0.3754	0.0677	0.4376	0.035	0.0956	0.4041	0.1315	0.1831	3.2253	0.1367	0.2587	0.2227	0.2609	0.0789	0.0965	0.115	0.2689	0.1554	0	0.2931	0.1724	0.1612	0.5204	0.9125	0.3719	0.4895	0.3707	0.0273	1.8507	0.0426	0.4783	1.6218	0.2084	0.3904	0.5901	0.8886
TCGA-RD-A8N1	3519	0	0.3065	0.6486	0.1615	0.9686	0.7494	0.4633	0.4779	0.2162	0.3862	0.251	0.4649	0.7308	0.123	0.6505	0	0.3647	0.2692	0.5552	0.3924	2.8221	0.5615	0.5343	0.8852	0.3318	0.2365	0.2547	0.2925	0.5276	0.5081	0.0745	0.7199	0.8268	0.4394	1.4647	2.2138	0.4729	1.3661	1.8857	0.2679	5.8339	0.2178	0.7144	2.39	1.2491	0.36	1.0453	0.4403
TCGA-FP-8210	153	1	0.3217	0.6383	0.8052	0.416	0.1721	0.6303	0.3743	0.936	0.456	0.2797	0.4357	0.5983	0.3874	0.6031	0	0.082	0.3468	0.1692	0.2409	2.5586	0.2917	0.3389	0.5733	0.4478	0.0677	0.2782	0.5702	0.4615	0.3667	0	0.4202	0.3107	0.0692	0.6333	2.4047	0.266	0.3865	1.1135	0.1406	3.7345	0.1349	0.8969	2.0916	0.5662	0.5927	0.8388	0.6933
TCGA-CG-4442	0	0	0.412	0.4178	0.0965	0.8681	1.2593	0.4618	0.4283	0.2214	0.3028	0.1142	0.4117	1.2313	0.5292	0.5376	0.2392	0	0.4606	0.289	0.2146	5.2469	0.4553	0.2527	0.2175	0.2124	0.0193	0.3458	0.2871	0.3678	0.1518	0	0.3663	1.3978	0.4332	1.3544	0.7024	0.7569	0.3635	1.5995	0.4269	3.3228	0.1472	1.3671	2.797	0.5428	0.2053	0.7566	0.3157
TCGA-CD-A487	284	0	0.2721	0.5615	0.1147	1.3135	2.3288	0.3475	0.4523	0.0165	0.36	0.5184	0.1828	0.0311	0.2752	0.5005	0	0.0555	0.5736	0.1527	0.2622	6.0513	0.2889	0.7116	0.1369	0.808	0.3436	0.2379	0.2003	0.4372	0.3609	0.1191	0.4558	1.3414	0.1404	2.4771	1.2846	0.108	0.4321	0.4664	0.3489	5.6928	0.0989	1.5223	4.0826	0.6856	0.4185	0.6425	1.6887
TCGA-D7-A748	132	1	0.07	0.1388	0.6636	0.3619	0.6416	3.0414	0.1428	0.0635	0.1984	0.1693	0.0985	0.1602	0.1348	0.5445	0	0	0.1676	0.0245	0.1185	5.9358	0.0837	0.2236	0.0978	0	0.1178	0.1143	0.0477	0.0803	0	0	0.1516	0.1802	0.1806	0.7325	0.5781	0.0463	0.1462	1.107	0.0408	1.5684	0.0196	0.6083	1.0146	0	0.1793	0.4681	0.7237
TCGA-VQ-A8PF	76	1	0.8043	0.4718	0.2211	0.844	0.5772	1.0023	0.4699	0.148	0.2974	0.1903	0.2879	0.5603	0.1684	0.4404	0.1044	0.1783	0.2346	0.2207	0.255	3.3512	0.3739	0.3353	0.4692	0.0974	0.0589	0.1915	0.1001	0.3211	0.145	0	0.3429	0.4888	0.1504	0.8659	0.9607	0.6707	0.906	2.4667	0.3872	3.3221	0.088	0.5816	2.2988	1.1143	0.0672	0.5367	0.2411
TCGA-BR-4257	294	1	0.4346	0.1097	0.0416	0.1362	0.1449	1.4163	0.0865	0	0.1867	0.0986	0.2354	0.3165	0.019	0.1789	0.0885	0	0.1514	0.1801	0.1286	1.9813	0.1418	0.2526	0.0663	0	0	0.0629	0.0593	0.3174	0	0	0.0944	0.0872	0.034	0.1403	0.329	0.392	0.2642	0.4949	0.1382	1.0544	0.0359	0.2539	2.0855	0.1171	0	0.0777	0.0681
TCGA-BR-8371	359	1	0	0.6929	1.787	0.3248	1.0597	0.268	0.2569	0.2734	1.4245	0.2564	0.4736	0.3882	0.3176	0.4106	0.0844	0.4228	0.4875	0.2114	0.2356	3.7571	0.3212	0.5146	0.8322	0.9092	0.111	0.2863	0.3956	0.5623	0.6248	0	0.5849	0.6654	0.2917	0.8233	2.8168	0.1495	0.2677	0.9689	1.0322	4.1432	0.1528	1.7664	4.838	0.6144	0.5071	1.3792	0.6497
TCGA-R5-A7ZI	2267	0	0	0.5193	0	0.7521	0.7467	0.4875	0.4429	0.1846	0.0824	0.1385	0.104	0.0999	0.4412	0.4321	0	0	0.0418	0.0612	0.1477	11.2578	0.1501	0.3042	0.439	0.2429	0.0367	0.1222	0.226	0	0	0	0.3588	0.321	0.2251	1.795	0.6865	0.4039	0	0.2876	0.1525	4.6565	0.0244	0.3628	2.7834	0.5172	0.3354	0.3433	2.2562
TCGA-BR-8286	394	0	0.538	0.2244	0.3925	0.1427	0.5566	0.5255	0.6344	0.5254	0.2347	0.2878	0.4753	0.6394	0.4485	0.4626	0.0927	0.4221	0.1586	0.1161	0.291	3.9865	0.2692	0.5291	0.1504	0.384	0.1742	0.4172	0.1918	0.4275	0.1372	0.0604	0.2216	0.4263	0	0.9306	1.3974	0.3558	0.0346	0.6821	0.9165	4.4175	0.1707	0.7978	1.3043	0.3987	0.3447	1.3355	1.2842
TCGA-HU-A4H4	725	0	0.0799	0.4476	0.0842	1.1943	1.0587	0.5008	0.3381	0.0322	0.3022	0.3263	0.3204	0.3202	0.3144	0.6296	0.179	0	0.4468	0.1682	0.1041	9.4732	0.4184	0.5342	0.1936	0.3214	0.2018	0.225	0.2216	0.4893	0.2209	0.0972	0.3412	0.8822	0.2292	1.043	1.7645	0.4053	0.6569	0.9837	0.2019	4.0671	0.1956	0.7856	3.1838	0.4146	0.4098	0.734	0.7809
TCGA-BR-8364	675	0	0.3804	0.2206	0.555	0.5549	0.2862	0.6603	0.2767	0.0354	0.1383	0.0951	0.2726	0.7368	0.1409	0.2153	0.0874	0.1194	0.2243	0.0205	0.2439	1.8994	0.1597	0.3316	0.3599	0.2715	0.0369	0.0993	0.1795	0.0336	0.4366	0	0.3202	0.2045	0.151	0.3969	0.9995	0.1742	0.538	1.0416	0.2217	2.0301	0.1227	0.6415	1.6802	0.2602	0.1125	0.4491	0.4035
TCGA-IN-8462	572	0	0.0914	0.2903	0.7709	0.6306	0.0559	0.2621	0.3254	0.0276	0	0.2074	0.2675	0.157	0.3413	0.3235	0	0.1865	0.1095	0.0641	0.0834	6.8308	0.1778	0.3321	0.8435	0.4243	0.1347	0.2542	0.2119	0	0.1137	0.0667	0.18	0.4205	0.5113	0.6452	1.331	0.1512	0.0382	0.3316	0.2665	3.6603	0.0767	0.5876	3.5538	0.2372	0.9082	0.3239	1.1035
TCGA-HU-A4GU	200	0	0.2134	0.8065	0.0964	0.7884	0.2609	0.2234	0.7525	0.0276	0.6914	0.3111	0.218	0.2442	0.0954	0.5306	0.0228	0.1866	0.3359	0.1497	0.2144	3.3824	0.2325	0.7175	0.1449	0.1697	0.1925	0.1811	0.1081	0.5598	0.1264	0	0.465	0.3589	0.5769	1.5653	0.9715	0.1613	0.9682	0.0804	0.4442	6.0528	0.0426	0.8297	1.7153	0.4744	0.254	0.2279	0.6307
TCGA-BR-8059	439	1	0.4794	0.111	0.1684	0.6198	0.5372	0.4319	0.1352	0.0966	0.0377	0.0725	0.1471	0.0686	0.0481	0.1809	0.0298	0.163	0.0383	0.1121	0.078	10.2253	0.0508	0.2553	0.1117	0.1483	0	0.1068	0.0708	0.2292	0.1656	0	0.1161	0.0294	0.4467	0.2473	0.6914	0.1321	0.2337	0.4213	0.0698	2.4304	0.0168	0.6191	4.0007	0.1184	0.128	0.0314	0.482
TCGA-D7-6525	406	1	0.1927	0.1937	0.2031	0.2658	0.1414	0.6013	0.259	0.035	0.1821	0.2739	0.1044	0.0882	0.0743	0.1091	0	0.0393	0.0369	0.1487	0.1355	9.815	0.098	0.1344	0.0754	0.0358	0.0487	0.1202	0.0263	0.0442	0	0.787	0.1626	0.1702	0.1989	0.0702	1.1549	0.5863	0.3221	0.2541	0.0449	2.6742	0.0323	0.3934	1.0359	0.0857	0.1976	0.2882	1.1296
TCGA-CG-5717	212	1	0.0425	0.1856	0.3137	0.5866	0.208	0.6327	0.0783	0.0386	0	0.0193	0.0968	0.146	0.0717	0.2708	0	0.1735	0.0204	0.0895	0.1385	3.7386	0.089	0.173	0.0832	0.1184	0	0.0749	0.0464	0.2441	0	0	0.143	0.2816	0.1463	0.2207	0.4267	0.1125	0.0711	0.1122	0.0496	2.4969	0.0297	0.2412	0.773	0.063	0.0545	0.1674	0.5866
TCGA-BR-8485	280	0	0.2947	0.873	0.1863	0.7111	0.3963	0.2608	0.4546	0.2494	0	0.2718	0.4852	1.214	0.1987	0.4336	0	2.404	0.1412	0.3306	0.376	3.2968	0.3922	0.5822	0.0824	0	0.1488	0.2464	0.1446	0.1353	0.0977	0	0.2768	0.4986	0.1521	0.8583	1.0587	0.8574	1.773	1.0489	0.103	3.5854	0.1153	0.4678	5.1386	0.9171	0.2643	0.4174	0.1016
TCGA-CD-8531	383	0	0.2038	0.3019	0.0859	0.8431	0.4983	0.4111	0.1602	0.037	0.3081	0.4807	0.0971	0.3965	0.157	0.2537	0	0	0.3905	0.1286	0.2601	4.126	0.128	0.3316	0.1823	0.0756	0.1715	0.1496	0.15	0.5613	0.1014	0	0.2951	0.2849	0.3506	0.4489	2.0336	0.027	0.0341	0.3762	0.1663	3.3933	0.1197	0.5084	2.9393	0.1812	0.1045	0.5774	0.1405
TCGA-VQ-A8E0	562	1	0.2104	0.326	0.095	0.4663	0.6431	0.3642	0.1406	0.0182	0.0284	0.334	0.1075	0.258	0.275	0.3232	0.0224	0.3065	0.1728	0.0843	0.2779	1.8632	0.2	0.1397	0.1344	0.1116	0.1138	0.1091	0.25	0.276	0.2741	0.0438	0.4158	0.5086	0.2585	0.6895	0.7311	0.3578	0.5903	0.218	0	3.882	0.0609	0.3295	1.2262	0.1782	0.1733	0.4495	0.1554
TCGA-CD-A4MG	200	1	0.2517	0.5326	0.8334	0.8057	1.1428	0.7174	0.4097	0.1847	0.7474	0.2093	0.2921	0.4115	0.1299	0.4578	0.1342	0.7333	0.3961	0.0504	0.1639	11.9657	0.2366	0.7417	0.1507	0.2669	0.2421	0.1854	0.201	0.2063	0.0894	0	0.4826	0.5687	0.2165	1.1585	0.9617	0.5944	0.3005	0.948	0.2724	6.6387	0.186	1.3861	5.6997	0.6927	0.2534	0.6366	2.3551
TCGA-BR-8366	29	0	0.2928	0.4357	0.3857	0.8834	0.8951	1.5884	0.5538	0.3209	0.4151	0.238	0.3093	0.2933	0.1851	0.5542	0.0546	0.0373	0.2104	0.1027	0.2622	3.9432	0.2025	0.2127	0.2353	0.5775	0.2311	0.268	0.2595	0.2521	0.1214	0.0534	0.253	0.4444	0.3778	1.1396	1.1592	0.3147	0.2906	1.3754	0.4266	2.1099	0.1663	1.1899	2.1586	0.2984	0.2111	1.138	0.8834
TCGA-VQ-AA6D	521	0	0.0417	0.1655	0	0.5034	0.6375	0.1937	0.494	0.4665	0.1971	0.3942	0.3389	1.1935	0.0201	0.4957	0.0311	0	0.3997	0.2925	0.3639	6.1468	0.7049	0.2788	0.1632	0.1548	0.1755	0.2567	0.1308	0.383	0.1729	0.0913	0.1569	0.7826	0.1435	0.4253	0.897	0.7724	0.9238	0.4125	0.2188	11.0862	0.0991	0.5676	2.613	0.6182	0.4009	0.3775	1.1505
TCGA-D7-A6EV	342	0	0.0657	0.3825	0.1039	0.6231	0.8838	0.2265	0.2764	0.0298	0.3105	0.231	0.089	0.4701	0.0475	0.5114	0.1472	0.2681	0.3463	0.2765	0.184	4.0215	0.4889	0.5251	0.1378	0.1829	0.2904	0.1708	0.1658	0.4148	0.3541	0	0.266	1.0758	0.537	0.6999	0.9221	0.4563	0.6453	0.3466	0.2106	4.2438	0.0666	0.4844	1.6136	0.3652	0.1053	0.4267	0.3399
TCGA-F1-6177	0	0	0.1112	0.2647	0.1172	0.2556	1.2462	0.3497	0.1974	0.2353	0.1051	0.1149	0.1365	0.2545	0.1339	0.1573	0.0553	0.5292	0.2131	0.065	0.1351	9.1391	0.1081	0.2692	0.1969	0	0.0312	0.0873	0.0606	0.1276	0.1229	0	0.327	0.3954	0.0956	0.5567	0.5395	0.4167	0.2943	0.6109	0.0432	6.8446	0.0363	0.7846	2.0496	0.2472	0.3563	0.0729	0.0639
TCGA-VQ-AA69	864	0	0.1253	0.4103	0.033	0.7022	0.3065	0.6207	0.1809	0.0284	0.1777	0.064	0.4481	0.5379	0.0981	0.2616	0.0468	0.0639	0.2102	0.1758	0.3509	2.6752	0.232	0.2913	0.0963	0.3198	0.1978	0.1589	0.2649	0.3237	0.052	0.0914	0.1567	0.3919	0.2695	0.4678	0.4171	0.2487	0.4452	0.1033	0.3835	2.6422	0.0416	1.4924	1.6115	0.4876	0.1405	0.111	0.4321
TCGA-BR-6456	308	0	0.2075	0.2744	0.0729	0.1789	0.1057	0.7779	0.0809	0.0418	0	0.0732	0.1087	0.2375	0.0416	0.1321	0	0.388	0.0994	0.0606	0.1216	5.0619	0.0465	0.201	0.058	0	0.1164	0.0382	0.0519	0.1191	0.1147	0.0252	0.1163	0.0636	0.119	0.3904	0.2721	0.0915	0.3613	0.4787	0.0806	1.8087	0.0097	0.2484	1.2904	0.0769	0.0665	0.0136	0.4769
TCGA-BR-7715	469	0	0.1864	0.1602	0.1964	0.482	0.2849	0.2604	0.102	0.0141	0.1321	0.0986	0.2171	0.1333	0.2469	0.178	0.0696	0	0.4465	0.1144	0.3398	6.1395	0.1568	0.3249	0.1303	0.0432	0.1177	0.0574	0.0318	0.3744	0.1931	0.1019	0.0944	0.36	0	0.2545	0.3116	0.8321	0.4089	0.5529	0.0543	3.4817	0.0261	0.6341	4.3876	0.3108	0.209	0.11	0.8033
TCGA-D7-8575	554	1	0.2332	0.9408	1.2697	0.469	0.2614	0.3807	0.5609	0.1175	0.2938	0.1587	0.6022	1.201	0.833	0.4454	0.029	0.3567	0.149	0.109	0.3087	2.8253	0.5696	0.3162	0.6084	0	0.0818	0.2054	0.159	0.5799	0.1933	1.3038	0.5783	0.3003	0.468	0.9164	2.2426	0.3599	0.7471	0.1537	0.6569	2.8626	0.1087	0.4848	1.7209	2.1314	0.3985	0.9636	0.67
TCGA-HU-A4GH	358	0	0.1553	0.4861	0.4637	0.7585	0.8861	0.1052	0.3014	0.266	0.4892	0.4207	0.4963	0.4147	0.5173	0.509	0.1159	0.0792	0.7192	0.1452	0.3269	2.2868	0.449	1.1055	0.4341	0.7686	0.1852	0.2862	0.1023	0.4159	0.1073	0.0377	0.4433	0.5523	0.6456	0.7752	2.5269	0.291	0.5408	0.5119	0.5581	11.1892	0.1972	0.6457	3.7783	0.3261	0.4478	1.538	0.4462
TCGA-VQ-A8E2	1072	0	0.141	0.8905	0.1857	1.7622	1.5298	0.1816	0.5122	0.1492	0.0666	0.2292	0.4124	0.3429	0.1103	0.3491	0.1052	0.2876	0.5066	0.5191	0.3121	11.6095	0.6695	0.9934	0.2266	0.229	0.4599	0.3171	0.149	0.4854	0.1753	0.1028	0.3753	1.2837	0.6367	1.1231	1.4675	0.7226	3.3435	0.8597	0.1849	7.2614	0.1823	0.7062	5.4929	0.8881	0.1355	0.6242	0.5469
TCGA-BR-4363	0	0	0.1978	0.3662	0	1.6366	0.4836	0.9185	0.4941	0.1674	0.5607	0.1914	0.4543	0.6338	0.3524	0.4757	0.0886	0	0.2653	0.0971	0.2575	3.8769	0.4644	0.2643	2.1339	0.0734	0.0499	0.1939	0.124	1.0441	0.3935	0.0865	0.5713	0.8585	0.1021	0.9938	2.8399	0.4186	0.4628	0.8084	0.2766	3.2933	0.1189	1.0317	1.5602	0.9966	0.2535	0.4358	0.2728
TCGA-IN-A7NU	356	0	0	0.8422	1.0594	1.1554	1.0243	0.3972	0.6671	0	0.6334	0.304	0.2905	0.1918	0.2152	0.6322	0.0834	0	0.6422	0.0392	0.3055	22.2957	0.1921	0.4219	0.6557	0.311	0.2821	0.1114	0.1218	1.1538	0.1852	0.4888	0.5077	0.452	1.3452	1.6372	2.102	0.6649	0.2801	0.3682	0.3906	5.7233	0.0859	0.6334	2.6349	0.745	0.2147	2.154	3.0812
TCGA-CG-4440	122	1	1.1792	0.5486	0.0857	0.5608	0.5717	0.6698	0.2469	0.0492	0.3458	0.0861	0.4714	0.6515	0.1273	0.3682	0.0303	0.1659	0.1948	0.2139	0.1483	3.7918	0.5078	0.5671	0.1932	0	0.154	0.1786	0.2772	0.4667	0.1011	0	0.342	1.4659	0.5596	0.9846	1.9675	0.5109	1.6651	3.4042	0.0948	3.4721	0.1052	0.7531	0.9984	0.7834	0.3127	0.512	0.2804
TCGA-HU-A4G3	170	0	0.3219	0.3619	0.1357	0.4439	0.6689	0.0841	0.3011	0.0681	0.0912	0.1776	0.2511	0.3315	0.1783	0.378	0	0.3282	0.293	0.1354	0.1676	4.6776	0.1877	0.5798	0.1799	0.1792	0.2709	0.1851	0.158	0	0.2135	0	0.5961	0.4262	0.1384	1.1778	1.2957	0.3619	0.7532	0.488	0.3001	3.4355	0.1147	0.4988	1.8357	0.0477	0.3506	0.3546	0
TCGA-HU-A4HD	1016	0	0.1585	0.7066	0.2624	0.7024	0.7334	0.1478	0.3841	0.1642	0.0856	0.5972	0.1962	0.8679	0.1145	0.4292	0.0507	0.3694	0.0976	0.127	0.504	10.1474	0.2996	0.3683	0.0253	0.2941	0.4573	0.2128	0.0864	0.1819	0.1314	0.1486	0.2776	0.3414	0.6425	1.2322	0.9721	0.509	0.9648	1.1639	0.8838	3.745	0.4067	0.8214	3.5887	1.04	0.1741	0.6503	0.4683
TCGA-FP-A9TM	189	0	0.1726	1.0275	0.2274	1.2648	1.0289	0.2411	0.6272	0.4827	0.8973	0.7635	0.7481	1.0126	0.2806	0.8793	0.1933	0.5722	0.4756	0.4237	0.4665	3.751	0.5874	0.464	0.6756	0.6408	0.3269	0.2363	0.3236	0.4458	0.2505	0	0.6315	1.0637	0.297	1.2965	3.3136	0.5423	1.9838	1.9347	0.5785	6.2652	0.1146	0.7504	2.8538	1.1194	0.5807	0.9511	0.744
TCGA-D7-6528	463	0	0.1132	0.3095	0.1193	0.5205	0.3	0.2246	0.4752	0.1711	0.4637	0.1256	0.1677	0.1296	0.3636	0.1442	0	0.3079	0.3617	0.0265	0.1671	11.7304	0.1552	0.2961	0.2743	0.0701	0.2542	0.1177	0.0669	0.13	0.0939	0.0275	0.1676	0.2499	0.1299	0.5085	0.3069	0.2995	1.0725	0.2986	0.044	4.9555	0.095	0.5136	4.9479	0.2517	0.1693	0.1782	0.4555
TCGA-R5-A7ZF	259	1	0	0.5041	0.0758	1.7354	0.967	0.12	0.229	0.0869	0.3397	0.3425	0.1714	0.0411	0.0519	0.3459	0.161	0.1467	0.2067	0.1009	0.0843	8.975	0.1613	0.397	2.0903	0.1334	0.2421	0.1633	0.0882	0	0.1192	2.9888	0.3016	0.2381	0.7422	0.6218	1.7161	0.1902	0.4507	0.6162	0.0419	4.1445	0.0402	1.2503	1.849	0.2664	0.5068	0.3678	1.2396
TCGA-VQ-AA6J	642	0	0.4609	0.5419	0.054	1.3683	0.4382	0.4478	0.5912	0.2322	0.4597	0.5168	0.3828	1.1282	0.2035	0.5832	0.2676	0.0783	0.4048	0.395	0.8835	4.6878	0.5667	0.4166	0.4008	0.3326	0.431	0.1766	0.178	0.382	0.0849	0.2054	0.4772	1.1114	0.1321	0.8088	1.9507	0.2032	0.8559	0.9621	0.3283	5.6299	0.111	1.0452	2.2128	0.9107	0.1641	1.6121	0.2648
TCGA-CG-4437	245	0	0.103	0.286	0.1085	0.2663	0.2518	0.6314	0.2204	0.0311	0.0487	0.0973	0.0725	0.0295	0.0496	0.153	0	0.105	0.0493	0.0181	0.114	7.7634	0.0693	0.2094	0.2734	0.0478	0.0217	0.0656	0.0913	0.2364	0.0854	0	0.1725	0.4167	0.1771	0.2718	0.4996	0.0341	0.4948	0.4752	0	1.4289	0.018	0.3503	0.6072	0.1526	0.033	0.1621	1.5089
TCGA-VQ-A8DT	1484	0	0.0952	0.4111	0.1003	1.5857	0.4266	0.1611	0.3567	0.1726	0.03	0.2877	0.2577	0.3086	0.1909	0.368	0	0.2588	0.1368	0.0334	0.128	4.5751	0.1376	0.341	0.2216	0.3238	0.2136	0.1649	0.0822	0.3276	0.1052	0.0925	0.2809	0.4201	0.3001	1.0452	1.227	0.5664	0.1988	0.2927	0.2588	2.3361	0.1375	0.5875	1.3246	0.3526	0.1829	0.4993	0.4921
TCGA-CG-4436	243	0	0.2593	0.2793	0	0.447	0.2264	0.258	0.1051	0.0448	0	0.1344	0.1445	0.8691	0.0357	0.2096	0	0.4156	0.0532	0.039	0.1978	2.0466	0.18	0.2368	0.176	0	0.265	0.077	0.0859	0.2551	0.0307	0.1081	0.2074	0.109	0.4142	1.1465	0.3497	0.245	0.743	0.7082	0	2.1747	0.0725	0.252	1.103	0.3294	0.0712	0.1458	0.2554
TCGA-VQ-A8PD	496	1	0.6972	0.7931	0.1837	1.6827	0.7032	0.4047	0.5847	0.3583	0.8565	0.3611	0.5325	0.5386	0.1763	0.6905	0.2342	0.1067	0.3173	0.4767	0.2406	3.6465	0.477	0.5065	0.5944	0.3882	0.2054	0.2434	0.2757	0.4801	0.2601	0	0.7486	0.513	0.1799	1.1076	2.592	0.2536	1.7189	3.1254	0.4469	4.9118	0.1097	0.5271	3.4577	0.9817	0.3797	1.0015	0.8414
TCGA-BR-7716	468	0	0.1477	0.1407	0.0311	0.2037	0.0542	0.6132	0.1838	0.2144	0	0.0893	0.0512	0.2705	0.064	0.092	0	0.2109	0.1132	0	0.1847	5.3979	0.0685	0.1459	0.1156	0.0274	0.0622	0.0558	0.0161	0	0	0.0215	0.0955	0.0326	0.2033	0.1452	0.2073	0.1954	0.642	0.1558	0.0172	1.9238	0.0165	0.3686	1.0568	0.1095	0.0379	0.1046	0.2547
TCGA-HU-A4GP	273	0	0.159	0.3659	0.2345	0.2741	0.3693	0.1684	0.2817	0.1442	0.2404	0.149	0.2825	0.1092	0.2527	0.3239	0.0237	0.5189	0.198	0.1338	0.0911	4.4511	0.145	0.2495	0.1778	0.2361	0.0937	0.1889	0.0303	0.1825	0.0527	0.0696	0.1915	0.4211	0.6017	1.375	0.736	0.2524	0.3455	0.3773	0.315	4.8536	0.12	0.613	2.7235	0.1178	0.2241	0.2252	0.2193
TCGA-HU-8610	23	0	0.6572	0.5277	0.1978	1.942	0.1435	0.8651	0.3901	0.1845	0.0887	0.2271	0.2746	0.3223	0.1356	0.684	0.1051	0.1436	0.4722	0.2304	0.165	2.2374	0.4422	0.491	0.4592	0.2178	0.1383	0.2231	0.1536	0.4848	0.4669	1.3007	0.221	0.8116	0.5652	0.7093	2.1081	0.3725	1.6476	1.2686	0.465	5.2607	0.0886	0.4258	2.8496	0.2783	0.5414	0.3879	0.7283
TCGA-CG-4443	912	0	0.419	1.7666	0	1.2641	0.3522	0.4637	0.5787	0.1425	0.4455	0.2257	0.4029	0.2098	0.5676	0.5039	0.3128	0	1.5558	0.1837	0.3615	6.7739	0.1723	1.5371	0.5563	0	0.7715	0.1956	0.407	0.6612	0.3474	0.1146	0.902	1.079	0.3154	1.5592	3.029	0.6582	1.5759	0.6215	0.1221	7.7712	0.1245	1.2671	1.2659	0.6986	0.1342	0.3298	0.4515
TCGA-VQ-AA68	1219	0	0.0599	0.1942	0.1894	0.3099	0.0916	0.0913	0.1267	0.0272	0.0566	0.1201	0.172	0.823	0.1154	0.3858	0.0224	0.1222	0.1005	0.0946	0.16	2.4928	0.2756	0.296	0.0921	0.1112	0.0631	0.1189	0.094	0.1719	0.0497	0	0.1144	0.496	0.0515	0.3355	1.7308	0.0594	1.0893	0.1778	0.0524	2.9424	0.0293	0.2492	0.4982	0.2664	0.0576	0.2948	0.1033
TCGA-D7-8576	446	1	0.1058	0.4338	0.2601	0.5472	0.2587	0.5298	0.5371	0.2559	0	0.2853	0.1223	0.4036	0.1274	0.3593	0.0526	0.3597	0.169	0.0247	0.2618	3.7905	0.1688	0.2972	0.1183	0.1309	0.1336	0.3121	0.1106	0.2429	0.2047	0.0514	0.2099	0.1168	0.4247	0.3018	0.5827	0.2799	1.0021	0.279	0.37	2.9363	0.0962	0.5599	3.3072	0.392	0.1582	0.3053	0.6688
TCGA-CD-A4MH	371	0	0.0605	0.6438	0.6053	1.3029	0.9055	0.2238	0.5206	0.064	0.1143	0.5051	0.4585	3.3734	0.3421	0.9325	0.0226	3.1139	0.2462	0.1378	1.5668	6.648	0.9743	0.4568	1.6647	0.2805	0.2545	0.3586	0.408	0.7633	0.3007	0.0441	0.4993	1.012	0.26	1.7668	1.5203	1.9993	3.4108	2.5708	0.8985	10.4873	0.3741	1.3827	7.2536	1.8146	0.2712	2.2603	0.5212
TCGA-BR-8677	370	0	0.5535	0.5582	0.3645	0.3578	1.2688	0.5924	0.4407	0.1255	0.1961	0.2144	0.2249	0.9897	0.2832	0.8712	0.5164	0.2822	0.5966	0.2911	0.1892	7.8709	0.3621	0.3015	0.4448	0.7062	0.1165	0.2628	0.3113	0	0.0574	0	0.3623	0.6363	0.6546	1.3982	1.8643	0.5033	0.7806	2.0523	0.2822	3.7662	0.1306	1.0199	3.3307	0.7177	0.3103	1.0618	1.3119
TCGA-VQ-A925	138	1	0.1835	0.7699	0.221	1.0848	0.7052	0.1199	0.2597	0.0476	0.1487	0.222	0.5738	0.7502	0.1515	0.6233	0.1174	0.3209	0.2512	0.5241	0.2936	3.3598	0.4823	0.2514	1.8689	0.073	0.1986	0.3361	0.2467	0.9629	0.1304	0.0382	0.2556	1.0803	0.1353	1.055	1.585	0.6763	2.016	0.5704	0.2139	3.4144	0.11	0.6839	2.0734	0.408	0.3024	0.5881	0.4068
TCGA-BR-6452	1055	0	0.2675	0.1902	0.1057	0.0576	0.1431	0.5047	0.2246	0.0505	0.1264	0.0278	0.0869	0.2296	0.0564	0.1561	0	0.2046	0.1442	0.1759	0.344	2.7718	0.085	0.1943	0.1682	0.031	0.1266	0.0873	0.0319	0.1151	0.0554	0	0.1892	0.0984	0.1438	0.1948	0.3815	0.2211	0.1257	0.2425	0.0585	1.2491	0.0327	0.4676	0.8404	0.0496	0.1071	0.1842	0.4611
TCGA-BR-8384	113	0	0.0567	0.405	0.6572	0.8797	0.2773	0.4361	0.1862	0.1028	0	0.1072	0.688	0.3894	0.1365	0.2487	0	0.2313	0.1902	0.1193	0.1846	1.5481	0.2714	0.4284	0.5706	0.8419	0.0477	0.2106	0.116	0.1301	0.7051	0	0.4039	0.1669	0.1951	0.6246	1.4387	0.225	0.545	0.785	0.2643	4.1156	0.0515	0.8145	3.1135	0.3782	0.1453	0.4016	0.6842
TCGA-BR-7717	552	1	0.3263	0.2343	0.1965	0.0804	0.3704	0.2942	0.1948	0.0141	0	0.0493	0.0757	0.0267	0.1459	0.211	0.0348	0.5229	0.2233	0.0327	0.1275	7.4599	0.0906	0.0948	0.2215	0.1298	0.0981	0.1019	0.0635	0	0.0386	0	0.1371	0.4287	0.2005	0.2079	0.2445	0.4624	0.1753	0.3994	0	3.5821	0.0815	0.229	4.3437	0.1036	0.3883	0.4585	0.4821
TCGA-BR-4267	188	1	0.2805	0.2496	0.0537	0.3077	0.0779	0.6236	0.3198	0.0694	0.1205	0.0906	0.2431	0.1313	0.2518	0.249	0.0571	0	0.2199	0.1073	0.1627	1.8865	0.2078	0.3853	0.0855	0.0237	0.0215	0.0866	0.08	0.2049	0.0423	0.0558	0.2841	0.2064	0.1316	0.2229	0.9664	0.1349	0.3303	1.5298	0.1635	1.3065	0.0339	0.4048	0.6409	0.0945	0.049	0.4917	0.2198
TCGA-IN-A6RI	559	0	0	0.6604	0.29	2.1011	0.4807	0.1826	0.2602	0.1902	0.3344	0.1724	0.1917	0.225	0.1325	0.5007	0.0587	0.2807	0.2637	0.1103	0.2304	4.6522	0.244	0.3656	0.5055	0.1459	0.3806	0.2027	0.134	0.9927	0.2608	0.0573	0.385	0.3182	0.7778	1.0809	0.4589	0.286	0.23	0.1555	0.0916	7.8058	0.1429	0.2081	1.087	0.3496	1.3604	0.1857	0.9489
TCGA-BR-7722	466	1	0.1053	0.6754	0.4993	0.2723	0.708	0.2789	0.5685	0.1273	0.199	0.2746	0.4164	0.1506	0.1268	0.6257	0.4322	0.0537	0.1009	0.6461	0.1234	4.5155	0.4921	0.3365	0.3973	0.4397	0.2216	0.3865	0.1364	0.3625	0.3928	0	0.3737	0.5423	0.634	1.0975	2.1056	0.4874	0.462	0.9023	0.6136	4.8326	0.0846	1.3731	5.2929	0.4291	0.6072	1.4295	1.4521
TCGA-BR-4368	0	0	0.1919	0.5838	0.0809	0.8602	0.3285	0.752	0.3801	0.0116	0.2176	0.0145	0.4034	0.8127	0.0647	0.668	0.1432	0	0.4413	0.2288	0.2299	4.5303	0.3186	0.3234	0.4077	0.1069	0.0808	0.1629	0.2878	0.4405	0.1591	0.028	0.3593	0.819	0.1981	0.7303	1.7264	0.5331	0.9784	1.1892	0.1342	1.8846	0.1664	1.3493	1.2616	0.6542	0.0984	0.1661	1.7866
TCGA-BR-6457	356	0	0.1542	0.1156	0.5416	0.2658	0.1571	0.3133	0.1304	0.0155	0.0971	0.0894	0.0891	0.1176	0.1238	0.2618	0.0384	0.2097	0.0492	0.0541	0.0937	3.8074	0.0769	0.3285	0.2011	0.0477	0.0216	0.0676	0.028	0.2359	0.0426	0.3373	0.103	0.0567	0.1768	0.1357	0.2999	0.5099	0.3007	0.2711	0.1198	0.6035	0.0431	0.408	1.9576	0	0.0329	0.1416	0.5316
TCGA-CG-4301	92	0	0.4894	0.3745	0.1105	0.9642	0.2564	1.2683	0.127	0.1162	0.0991	0.0687	0.3598	0.3801	0.1347	0.7221	0.2087	0	0.5024	0.1226	0.1366	4.6837	0.4208	0.3555	0.1661	0.0324	0.2207	0.0964	0.162	0.8024	0.4057	0.051	0.5885	1.0802	0.1503	1.2697	1.0658	0.4624	0.9056	1.1983	0.1426	2.7984	0.215	0.8589	1.6221	0.6217	0.224	0.509	0.4218
TCGA-CG-5720	30	1	0.2074	0.2194	0.3059	0.286	0.2789	0.2528	0.1115	0.326	0.2743	0.0658	0.1573	0.0949	0.0599	0.2523	0	0.5921	0.0596	0.0291	0.1188	2.7722	0.0496	0.2772	0.0464	0	0.0698	0.0722	0.0452	0.0952	0	0	0.2492	0.1373	0.2497	0.2643	0.4487	0.1371	0.3466	0.3828	0.0725	1.0624	0.0377	0.4389	1.1627	0	0.1329	0.1142	0
TCGA-BR-8686	477	0	0.3689	1.0734	1.0884	1.7806	0.902	0.5514	0.4516	0.2007	1.0458	0.2064	0.4556	0.8866	0.3553	0.5011	0.6057	0.1505	0.106	0.1035	0.2882	3.4144	0.5793	0.686	0.8661	0.0685	0.1242	0.3742	0.1509	0.254	0.1835	0	0.312	0.9499	0.3808	1.088	2.8056	0.1952	1.6031	0.8754	1.2469	3.465	0.2733	0.9761	2.6246	1.3121	0.5673	1.5387	0.6359
TCGA-CD-5800	400	0	0	0.5621	0.3019	0.4116	0.7006	0.2044	0.3731	0.5774	0.0903	0.148	0.15	0.082	1.0119	0.277	0	0.487	0.6177	0.067	0.1368	3.9989	0.125	0.666	0.1201	0.0886	0.623	0.1216	0.0586	0.1644	0.1584	0.2438	0.2271	0.404	0.4108	0.639	0.836	0.379	3.5519	0.4092	0.1948	3.9758	0.0501	0.5596	1.3203	0.2477	0.6732	0.3758	0.4939
TCGA-VQ-A8PJ	82	1	0.0547	0.4272	0.0577	1.1323	0.2342	0.1112	0.5966	0.2482	0.181	0.2338	0.2253	0.1566	0.1582	0.4608	0.0817	0.8373	0.1573	0.0768	0.1247	4.1402	0.2333	0.6203	0.6579	0.1778	0.1382	0.2271	0.097	0.1885	0.2949	0	0.3328	0.594	0.5414	0.5531	0.7913	0.2172	0.9835	0.7217	0.2233	4.7909	0.1167	0.3724	2.2383	0.2231	0.3507	0.3231	0.1887
TCGA-D7-5577	376	0	0	0.1815	0.2314	0	0.3356	1.0756	0.1393	0.0498	0.1038	0.0374	0.1309	0	0.0661	0.1476	0	0.3359	0.0263	0	0.0643	5.2341	0.0534	0.1914	0.046	0	0.0231	0.0559	0.0299	0.063	0.0455	0	0.182	0.2626	0.1417	0.2899	0.2916	0.1815	0.2982	0.1448	0	1.758	0.0154	0.5188	1.157	0	0.0352	0.1296	0.1893
TCGA-RD-A8MW	1153	1	0.1731	0.3938	0.3283	0.5968	1.1851	0.7159	0.3601	0.1465	0.2617	0.1649	0.2663	0.0792	0.075	0.4555	0.3359	0.1059	0	0.0728	0.1127	7.0571	0.2511	0.1811	0.1935	0.4498	0.0583	0.169	0.1274	0.3973	0.0861	0.1767	0.1176	0.9042	0.8933	0.791	1.2575	0.4579	0.4774	1.4606	0.1816	3.88	0.1646	1.4264	2.3962	0	0.1996	0.2861	0.6565
TCGA-D7-A6F0	90	0	0.0901	0.3536	0.1266	1.3981	0.3672	0.2005	0.6548	0.0908	0.1703	0.1476	0.1432	0.4985	0.1447	0.3315	0.0448	3.0634	0.2734	0.1264	0.3247	5.0114	0.3751	0.7157	0.1092	0.1115	0.5309	0.1759	0.0614	0.2413	0.3735	0.3724	0.1897	0.7072	0.4651	0.3199	1.5618	0.596	1.4811	1.1485	0.2626	5.9956	0.0441	1.7712	2.7063	0.3784	0.231	0.5556	0.6214
TCGA-D7-A4YX	461	0	0.1294	0.3636	0.1363	0.5018	0.2965	0.4154	0.1449	0.0098	0.0917	0.1614	0.2733	0.6477	0.0857	0.3844	0.0483	0.066	0.1394	0.068	0.2064	7.9211	0.162	0.1597	0.0542	0	0.0544	0.1578	0.0705	0.2227	0.0268	0	0.2008	0.5711	0.4729	0.6977	0.7146	0.2994	0.6622	1.3431	0.0942	2.7616	0.0814	0.8435	1.3256	0.6471	0.1865	0.1527	0.669
TCGA-IN-A7NT	323	0	0	0.9332	0.7885	2.3958	0.1307	0.287	0.931	0	2.9296	0.1212	0.2548	0.7341	0.1287	0.5143	0.5585	0.109	0.2049	0.2999	0.3063	8.4171	0.5516	0.7455	0.4482	0.496	0.9448	0.3017	0.2332	0	0.4431	0	0.4909	2.5562	3.862	1.6544	3.056	1.2019	0.268	1.4094	0.0623	4.3361	0.0448	0.5657	1.1575	0.4753	0.3425	0.2103	2.7643
TCGA-CD-8524	388	0	0.2817	0.6542	0.4288	0.7015	0.3062	1.2447	0.539	0.0946	0.3845	0.1822	0.329	1.7375	0.2412	0.5492	0.257	0.2235	0.5699	0.1537	0.0611	2.7237	0.2598	0.382	0.805	0.4357	0.1186	0.2391	0.192	0.3952	0.0778	0.2739	0.2277	0.4376	0.6462	0.3533	1.4551	0.621	0.3924	1.4857	0.2189	5.6466	0.1444	0.5679	2.6327	0.232	0.8825	1.6383	1.1332
TCGA-HU-A4GD	692	0	0.5206	1.1103	0.2057	7.2919	4.2962	0.8216	3.3033	4.7997	2.0293	3.3945	1.2972	0.4841	1.473	1.243	0.4371	1.2609	0.8418	2.8523	0.9152	9.6541	1.2895	0.8509	2.7285	4.3478	0.7668	1.2939	0.7807	0.7468	2.4816	0.4271	0.4383	1.8194	1.8471	2.6006	3.0677	1.8936	1.0877	1.5872	8.5327	14.1699	1.069	2.9517	12.4936	1.3984	1.5428	4.4558	5.2726
TCGA-IN-A6RS	383	0	0.2344	0.5581	0.0823	1.1451	0.0955	0.1701	0.4083	0.1535	0.5538	0.2245	0.199	0.4025	0.0753	0.2875	0.1167	0	0.3744	0.2055	0.1628	5.1983	0.3185	0.4314	0.2949	0	0.2138	0.1368	0.0906	0.1794	0.1296	0	0.6564	0.8049	0.3697	2.0096	1.555	0.3618	0.8	0.5409	0.1366	4.4625	0.0382	0.2658	1.6922	0.4343	0.6009	0.1845	0.6736
TCGA-BR-4294	0	0	0	0.0409	0	0	0.0945	0.1767	0.0596	0.0234	0.1461	0.0205	0.0419	0.2876	0.0838	0.0164	0	0.0789	0.2593	0.0407	0.0805	14.5436	0.026	0.2247	0.1081	0	0	0.0386	0.0211	0	0	0	0.2346	0.128	0	0.1654	0.2687	0.7926	0.1939	0.1784	0.0901	0.619	0.0081	0.1169	1.3604	0.0859	0.1239	0.0456	0.3999
TCGA-RD-A7BT	262	1	0.0397	0.4407	0.0418	1.0257	0.291	0.1295	0.3376	0.0839	0.075	0.1979	0.2536	0.4086	0.0764	0.3816	0	0.5664	0.133	0.2226	0.1911	6.7792	0.2937	0.4495	0.122	0.0736	0.217	0.085	0.2001	0.1366	0	0	0.2955	0.3064	0.1024	1.235	0.4395	0.5509	0.9448	0.9152	0.1387	3.0062	0.0943	0.2849	1.5722	0.3821	0.2033	0.1717	0.0684
TCGA-BR-6566	378	0	0	0.0757	0.1292	0.1409	0.1499	0.9283	0.0956	0.0865	0	0.0865	0.031	0.0234	0.0295	0.1619	0	0.0834	0.0587	0	0.0266	6.9604	0.0214	0.1188	0.08	0.0379	0.0516	0.0824	0.0279	0.0938	0.0678	0.0596	0.0632	0.1955	0.2109	0.0484	0.2305	0.1892	0.1025	0.1078	0.0476	1.1342	0.0743	0.2472	1.8333	0	0.0524	0.0322	0.6341
TCGA-D7-6524	543	0	0.4232	0.2472	0.1115	0.3039	0.3665	0.7728	0.1264	0.032	0.0666	0.056	0.1643	0.0807	0.0764	0.459	0.079	0.0719	0.1014	0.0618	0.0964	2.0146	0.087	0.2561	0.1281	0	0.0742	0.0696	0.0673	0.2023	0.0292	0	0.1694	0.1946	0.0303	0.26	0.4462	0.2332	0.3831	0.6974	0.1233	1.6561	0.0345	0.3599	1.3499	0.1307	0.3163	0.1943	0.4863
TCGA-BR-8592	191	1	0.0278	0.5438	1.0831	0.862	0.5774	0.5543	0.2876	0.2015	0.6825	0.126	0.3581	0.5723	0.3813	0.4206	0.0207	0.1983	0.173	0.1851	0.123	2.1474	0.2555	0.2744	0.66	0.3867	0.0935	0.1539	0.1894	0.4463	0.5297	0.2431	0.564	0.3066	0.0478	0.6474	1.6793	0.3123	0.6268	0.8973	0.1619	3.9141	0.0952	0.5145	2.0947	0.2264	0.8722	0.8199	0.5268
TCGA-VQ-A91D	356	1	0.4586	0.4317	0.1705	0.372	0.6431	0.5833	0.3235	0	0.1275	0.1591	0.2601	0.7564	0.065	0.5229	0.1409	0.6602	0.3231	0.1608	0.1967	5.7234	0.1634	0.1803	0.0452	0.3004	0.193	0.1437	0.1508	0.2477	0.0447	0	0.3779	1.3297	0.116	0.6335	1.5299	0.2854	0.8905	0.978	0.0629	3.5127	0.083	1.6212	2.9258	0.5197	0.0346	0.69	0.0465
TCGA-IN-A6RR	205	1	0.0525	0.3819	0.6085	2.0817	1.0912	0.2171	0.3527	0.0952	1.0419	0.25	0.0967	0.2403	0.1391	0.6463	0.0784	0.4283	0.6288	0.2761	0.2051	10.3798	0.3729	0.5339	1.3354	0.7795	0.1547	0.234	0.1217	0.4218	0.4352	0	0.4674	1.7189	0.6774	2.3944	1.6385	0.7986	0.5046	1.1075	0.3366	4.1469	0.1578	1.6471	3.0757	0.8559	1.0765	0.5785	2.2627
TCGA-VQ-A91X	289	1	0	0.5085	0.0779	1.2109	0.8587	0.0456	0.7304	0.1229	0.1747	0.4863	0.3725	0.55	0.178	0.5701	0	0.2639	0.3365	0.2593	0.6643	4.7077	0.6441	0.4189	0.4753	0.1372	0.2956	0.2197	0.2318	0.594	0.0613	0.3505	0.5249	1.4416	0.477	1.8509	1.4155	0.4645	1.5911	0.853	0.237	6.2347	0.1034	0.2515	5.4536	0.8766	0.2606	0.5819	1.9756
TCGA-BR-6565	279	1	0.2029	0.7194	0.1283	0.4898	0.1241	0.5802	0.1697	0.0859	0	0.1074	0.1231	0.2787	0.2052	0.1723	0	0.7865	0.1167	0.0996	0.1268	1.991	0.1153	0.4599	0.1815	0	0.1708	0.1042	0.1107	0.0466	0	0.0296	0.2458	0.1344	0.1746	0.4434	0.62	0.0537	1.1533	0.5351	0.0473	2.5994	0.0596	0.5216	1.1928	0.3609	0.3381	0.0799	0.2099
TCGA-BR-8373	450	0	0.5062	0.4728	0.1	1.4725	0.2901	0.2204	0.3574	0.1339	0.1196	0.2296	0.281	2.1181	0.1524	0.2909	0.0472	1.097	0.2273	0.1109	0.5108	1.3669	0.3643	0.193	1.1761	0.0587	0.0932	0.1705	0.1208	0.5446	0.236	0.9459	0.1519	0.1047	0.1633	0.7344	1.0205	0.3975	1.7053	0.5422	0.59	5.7068	0.084	0.562	2.4589	0.5626	0.2838	0.9586	0.5454
TCGA-CD-8533	468	0	0.3097	1.6691	0.0408	1.0677	0.4259	0.1713	0.4315	1.1233	0.4024	0.1785	0.26	1.5727	0.7177	0.2245	0.0578	0.2763	0.6862	0.2715	0.3226	3.2089	0.5036	0.956	0.7033	0.9698	0.4398	0.1955	0.3694	0.3998	0.1604	0.1411	0.2721	0.2421	0.2664	0.2854	0.8147	0.8192	1.7307	0.3828	0.2933	6.5694	0.1678	3.1458	5.149	0.4589	0.4961	0.8073	0.2669
TCGA-IN-AB1V	479	0	0.0726	0.9073	0.1912	1.4391	0.7322	0.2318	0.5997	0.0549	0.2401	0.1838	0.4522	0.4985	0.1573	1.0887	0.1355	0.111	0.3478	0.2036	0.3497	3.6148	0.4695	0.4324	0.4362	0.3368	0.2597	0.2611	0.3018	0.7081	0.1504	0.0265	0.6284	0.7076	0.2497	1.5595	1.5206	0.384	0.6673	0.3828	0.423	5.5399	0.1776	0.5076	2.2876	0.8606	0.3488	1.5854	0.6882
TCGA-VQ-A8DV	403	1	0.1178	0.6736	0.031	4.1615	1.6376	0.0919	0.5787	0.0712	0.4173	0.434	0.1276	0.219	0.3544	0.4957	0.0439	1.5612	0.7898	0.1548	0.2875	13.4726	0.2245	0.6928	0.395	0.4371	0.0743	0.2574	0.2529	0.5744	0	5.4957	0.1124	1.1588	1.494	0.9406	0.8666	1.1487	0.1599	0.5434	0.326	2.7652	0.3169	9.1247	8.9474	0.8072	1.66	1.1585	3.045
TCGA-RD-A8N2	3540	0	0.0389	0.2779	1.7627	0.6706	0.2854	0.2851	0.1723	0.0588	0.8455	0.0765	0.6069	1.024	0.1312	0.2532	0.0581	0.119	0.5032	0.1637	0.1824	1.3686	0.1018	0.6217	0.9134	0.2166	0.131	0.0652	0.2069	0.5804	0.2258	0	0.407	0.1145	0.1004	0.7968	1.5687	0.0772	0.1138	1.3849	0.136	2.2838	0.0979	0.4853	3.0161	0.2883	0.7977	0.3674	0.2012
TCGA-HU-A4GY	8	0	0.4201	1.2688	0.332	1.8106	1.0701	1.2067	0.6778	0.7514	1.2572	0.487	0.751	0.8615	0.4805	0.961	0.4965	0.357	0.2684	0.3437	0.4057	4.4046	0.6492	0.6816	0.6263	1.332	0.4568	0.3321	0.6921	0.9241	0.8707	0	0.8961	1.4167	0.3614	1.7338	4.2902	0.8335	0.8339	2.0541	0.8977	4.7833	0.3769	0.8602	3.9531	0.8042	0.6506	1.915	0.6639
TCGA-KB-A6F7	1842	0	0.0553	0.3072	0.2331	1.4301	0.9804	0.4856	0.5009	0.2675	0.1568	0.1338	0.1678	0.2215	0.1998	0.3991	0	0.6768	0.159	0.0582	0.18	8.75	0.3019	0.4017	0.371	0.1026	0.2095	0.2265	0.0528	0.2539	0.1834	0	0.1782	0.9969	0.9514	1.9735	1.0769	0.4755	0.832	0.4375	0.1611	3.4829	0.1082	0.3345	1.8605	1.0246	0.2481	0.2612	1.5254
TCGA-CG-5718	1095	1	0.0424	0.2522	0.0446	0.7303	0.1813	0.3412	0.2467	0.2433	0	0.0705	0.1423	0.4364	0.1224	0.1918	0	0.3456	0.2436	0.0743	0.2262	3.2831	0.2566	0.0615	0.1421	0.0393	0.0891	0.1178	0.0347	0.1945	0.1054	1.0195	0.1201	0.452	0.2186	0.3818	0.7805	0.1681	0.4426	0.2793	0.1234	5.6525	0.0533	1.5693	1.1959	0.3453	0.1357	0.3501	0.8764
TCGA-BR-7707	385	0	0.2653	0.2527	0.1677	0.0915	0.2919	0.3196	0.1003	0	0.0501	0.0401	0.0402	0.0304	0.0128	0.2327	0	0	0.1525	0.0186	0.1036	2.2769	0.0516	0.2313	0.0593	0.0492	0.067	0.0743	0.0289	0.1218	0	0	0.0796	0.4294	0.4108	0.1449	0.1809	0.4211	0.0665	0.3498	0.0618	2.3221	0.0297	0.6819	1.3337	0	0.068	0.1044	1.0977
TCGA-D7-6822	375	0	0.3818	0.2433	0.0731	0.5385	0.1273	0.3501	0.2988	0.1364	0.2624	0.1889	0.2181	0.2185	0.117	0.1375	0.0777	0.2832	0.1829	0.1095	0.1943	4.669	0.1894	0.6353	0.2522	0	0.1168	0.1267	0.0946	0	0.1151	0.3037	0.0122	0.166	0.1493	0.417	0.6303	1.0329	0.4786	0.183	0.1416	2.6302	0.034	1.1676	1.1609	0.2829	0.2669	0.1502	0.4188
TCGA-VQ-A922	275	1	0.3008	0.5912	0.317	0.5186	0.6831	0.2245	0.4042	0.1559	0.0812	0.1365	0.4982	2.2134	0.1345	0.5169	0.1925	0.8328	0.4736	0.3767	0.4981	2.7365	0.5624	0.512	0.2763	0.2393	0.2351	0.2672	0.1289	0.3453	0.3563	0.1254	0.288	1.3122	0.2588	0.7629	0.9017	0.6253	1.5444	1.4166	0.2755	7.3856	0.2043	0.5036	2.6091	0.9236	0.3305	0.5581	0.5186
TCGA-VQ-A8P3	988	0	0.1167	0.5557	0.2049	2.2799	1.6169	0.1806	0.3388	0.047	0.6616	0.3411	0.3456	0.4229	0.1499	0.5504	0.1452	0.1983	0.4659	0.1637	0.1216	5.3159	0.2385	0.5425	0.1413	0.2527	0.1146	0.1981	0.1644	0.3125	0.1935	0	0.591	0.9301	0.2677	1.2429	0.9972	0.1543	0.4389	1.5642	0.3627	2.1175	0.1278	0.5587	1.9479	0.1729	0.5483	0.5664	1.207
TCGA-VQ-A927	200	1	0.1931	0.7355	0.3255	0.7323	0.9206	0.1653	0.4151	0.1284	0.1825	0.2861	0.4184	0.9502	0.2511	0.9507	0.0865	0.1181	0.222	0.2302	0.2615	2.7745	0.462	0.4039	0.6045	0.43	0.2925	0.195	0.2369	0.3989	0.3201	0	0.5894	0.7813	0.3322	1.262	2.0989	0.4086	1.0811	2.1893	0.2475	4.4516	0.135	0.6568	2.2174	0.5723	0.3959	0.9118	0.2663
TCGA-CD-5799	99	0	0.1316	0.1683	0.0462	0.3025	0.5364	0.3311	0.1637	0.0265	0	0.0365	0.1378	0.0753	0.1268	0.1614	0	0.0895	0.0631	0	0.1942	5.2129	0.059	0.153	0.0981	0	0.0923	0.0745	0.0299	0	0.0727	0	0.22	0.1453	0.1132	0.1438	0.3193	0.5222	0.2383	0.2314	0.1278	4.355	0.0276	0.6302	2.5023	0.13	0.1406	0.0345	0.1513
TCGA-D7-6521	564	0	0.2734	0.3048	0.0823	0.2693	0.191	1.4169	0.1497	0.0472	0	0.1092	0.1227	0.1341	0.1881	0.1934	0.0583	0.0398	0.131	0.0137	0.0814	1.8983	0.0847	0.3404	0.0655	0.1087	0.0164	0.0796	0.0586	0	0.0324	0.0285	0.1583	0.158	0.1344	0.192	0.5838	0.0517	0.3101	0.3862	0.0228	1.7508	0.0437	0.6643	1.412	0.1736	0.1251	0.2305	0.2693
TCGA-VQ-A94R	1294	1	0.4674	1.0023	0.2111	1.0934	1.0203	0.3561	0.3838	0.0605	0.347	0.323	0.4159	1.1461	0.0884	0.7037	0	0.4426	0.4958	0.4097	0.3651	4.8978	0.6265	0.5529	0.5039	0.4027	0.2248	0.2033	0.2549	1.0727	0.3321	0.0243	1.0762	0.7122	0.4594	1.249	2.1011	1.0376	3.1943	2.1566	0.4863	5.9148	0.266	0.6435	3.4981	1.7563	0.5347	0.6831	1.2085
TCGA-FP-8099	519	0	0.2116	1.1613	0.5574	0.7295	0.3449	0.5962	0.6002	0.437	0.6331	0.3199	0.3285	0.7062	0.5095	0.3742	0.0526	0.3596	0.321	0.1607	0.5235	3.5644	0.5748	0.3279	0.4041	0.2945	0.1336	0.3098	0.2115	0.2023	0.1462	0.6428	0.6089	0.7783	0.2123	0.6998	2.2865	0.3498	1.0462	0.7206	0.3493	2.8981	0.1602	0.5731	2.1066	0.7316	0.3163	1.679	0.4255
TCGA-BR-8484	766	1	0.3013	0.8767	0.2822	1.5581	0.2456	0.566	0.3165	0.0708	0.1898	0.1949	0.2611	0.498	0.1209	0.6157	0.025	0.6486	0.2887	0.1056	0.2267	3.7602	0.2103	0.6322	0.1778	0.0311	0.0986	0.1421	0.0821	0.3842	0.2775	0.0244	0.3514	0.3079	0.2591	0.4632	2.0807	0.2214	1.2169	0.2869	0.1366	5.0023	0.1006	0.5061	2.0516	0.2977	0.1501	0.382	0.4617
TCGA-BR-7196	390	0	0.4724	0.3332	0.4563	0.2036	0.2888	0.5884	0.1685	0.0714	0.1488	0.0446	0.2644	0.2253	0.1517	0.3063	0.0588	0	0.0754	0.2071	0.0871	2.0637	0.1707	0.2631	0.4842	0.0731	0.116	0.1153	0.0644	0.2259	0.1632	0.0287	0.1513	0.4779	0.237	0.5519	0.7898	0.2864	0.3454	1.1678	0.0688	2.8573	0.0605	0.625	2.2529	0.3501	0.3027	0.3873	0.3393
TCGA-D7-A747	255	1	0.2556	0.4845	2.603	3.5243	0.6249	0.5996	0.4705	0.1545	1.1269	0.3735	0.5445	0.4874	0.2667	0.8075	0.0636	0.4344	0.2449	0.2987	0.3217	4.1406	0.242	0.5445	0.7381	0.079	0.3943	0.2585	0.2903	0.5866	0.2825	0.1242	0.5399	0.47	0.4396	1.6672	1.2734	0.507	1.2814	1.0108	0.4964	1.7275	0.262	0.3542	4.0021	0.6312	0.8187	0.6704	1.0279
TCGA-R5-A805	281	1	0.267	0.2926	0.0402	1.2493	0.4197	1.132	0.2923	0.1038	0.2883	0.2797	0.2314	0.3929	0.799	0.4047	0.0285	0	0.1827	0.0267	0.2434	1.3758	0.2168	0.2327	0.1919	0	0.2087	0.1797	0.1144	0.4815	0.411	0	0.617	0.1824	0.0328	1.3298	0.6452	0.3531	0.1753	0.528	0.4445	2.2798	0.0827	0.4037	1.4085	0.3392	0.1466	0.3902	0.3945
TCGA-RD-A8N0	1236	0	0.207	0.7447	0.6543	0.9278	0.582	0.3274	0.5563	0.7008	1.2519	0.2817	0.5606	1.1134	0.1894	0.861	0.309	0.4222	0.5355	0.2613	0.2534	4.5888	0.3374	0.2646	1.0299	1.1141	0.1742	0.3163	0.4064	0.6652	0.1716	0.0302	0.8176	1.0356	0.3205	1.5677	2.8744	0.2738	0.4325	0.7641	0.193	3.4909	0.1968	1.0015	3.0415	0.7669	0.4775	1.2381	0.5709
TCGA-CG-4444	1431	0	0.537	0.4912	0.1414	0.5399	0.4923	0.6883	0.2828	0.1894	0.4651	1.3023	0.4896	1.3314	0.1724	0.4495	0.0334	0.2738	0	0.1255	0.2913	4.4852	0.3279	0.546	0.838	0.1246	0.3201	0.1538	0.1159	0.2568	0.3338	0.0979	0.4607	0.5432	0.1924	1.0305	1.8189	0.4735	1.4771	0.4424	1.3299	3.773	0.0876	0.3214	1.1333	0.4642	0.4587	0.3874	0.0771
TCGA-VQ-A91Z	1589	0	0.1644	0.6347	0.0346	0.85	0.643	0.093	0.3599	0.149	0.1864	0.1267	0.1602	1.0721	0.1108	0.1953	0	0.2682	0.4094	0.1037	0.5907	5.4414	0.2507	0.5444	0.6799	0.0305	0.1383	0.1479	0.1748	0.3395	0.1362	0.0719	0.5556	0.6046	0.311	1.2567	1.1314	0.6521	2.0602	0.1733	0.1149	3.7891	0.1838	0.6461	3.9782	0.7794	0.2106	0.3492	0.5666
TCGA-CG-4305	485	0	0.6356	0.7566	0.1435	1.3305	0.4718	0.9719	0.4835	0.1235	0.1716	0.1442	0.2558	0.8833	0.2843	0.4625	0.0678	0.2315	0.3045	0.4935	0.3252	3.2305	0.3021	0.3958	0.4442	0	0.1338	0.1908	0.1919	0.4168	0.1506	0.0331	0.5983	0.6013	0.2734	1.2275	2.182	0.5405	1.1762	1.0775	0.5556	3.4892	0.1396	1.064	2.7738	0.7402	0.2327	0.3573	0.1565
TCGA-D7-8574	523	0	0.4214	0.9598	0.888	0.9685	0.5151	0.7643	0.8387	0.467	0.4866	0.3928	1.0042	0.7501	0.5749	0.8545	0.3494	0	0.4486	0.591	0.4389	3.1339	0.5741	0.4489	0.7328	1.0426	0.3546	0.449	0.7276	0.7522	0.5821	0	0.8791	0.8783	0.0805	0.9077	3.7048	0.5263	0.7042	1.79	0.7093	5.3968	0.1833	1.1679	2.5253	1.2836	0.36	1.6212	0.6456
TCGA-BR-8367	418	0	0.4617	0.5038	0.4459	0.5306	0.5174	0.388	0.3274	0.1047	0.2545	0.2269	0.4626	0.7925	0.1297	0.283	0.201	0.3923	0.2212	0.1754	0.2455	1.7137	0.3567	0.3912	0.086	0.0714	0.081	0.2482	0.1469	0.4415	0.3508	0.0281	0.407	0.368	0.1655	0.5183	0.9509	0.5343	0.643	1.0144	0.2242	3.2851	0.1183	0.7271	2.4695	0.3421	0.1726	0.8024	0.3979
TCGA-BR-8296	474	1	0.3931	0.6955	0.6214	1.0166	0.4806	0.788	1.1152	0.7279	0.6501	0.6353	0.8358	0.703	0.7692	0.5771	0.4035	0.1503	0.4709	0.4308	0.4543	3.9446	0.79	0.771	0.522	0.8208	0.2482	0.7185	0.335	0.3384	0.6925	0.0358	0.3696	1.1027	0.3804	0.8231	1.6722	0.845	0.924	1.1014	1.2028	4.5634	0.3092	1.4303	4.4655	1.1289	0.7242	1.605	1.9484
TCGA-CG-5724	366	1	0.6678	0.1703	0.3016	0.2467	0.4957	0.9206	0.1875	0.0577	0	0.0469	0.1033	0.1365	0.023	0.1687	0.0356	0	0.1143	0.0502	0.0435	12.6417	0.0713	0.1247	0.04	0.1328	0.1807	0.0901	0.0325	0	0	0.2087	0.1196	0.193	0.6154	0.3083	0.3284	0.3154	0.1794	0.4088	0	2.2401	0.0467	0.3966	1.4109	0	0.3362	0.5631	0.74
TCGA-BR-4279	291	1	0.2727	0.0464	0.0411	0.1343	0.1667	2.0919	0.0349	0.3062	0.1841	0.0825	0.1055	0.0223	0.0657	0.1488	0.0872	0	0.0933	0	0.0609	2.3454	0.0408	0.3509	0.0544	0.2892	0.0164	0.0298	0.0212	0.3577	0.0969	0	0.1136	0	0.1005	0.0497	0.4981	0.1804	0	0.3339	0.0908	0.4574	0.0027	0.1031	1.0093	0	0.1997	0.184	0
TCGA-HU-8602	679	0	1.0134	0.2767	0.1378	0.3945	0.2198	0.491	0.1155	0.0395	0.0618	0.0816	0.17	0.1496	0.0551	0.1619	0.0244	0	0.2193	0.0573	0.2171	2.5382	0.1149	0.3229	0.0914	0.0303	0.0688	0.0895	0.0535	0.2251	0.2981	0	0.1643	0.1924	0.1687	0.2202	0.4587	0.3243	0.1912	0.0646	0.0381	1.3259	0.0411	0.6178	1.0049	0.0969	0.1466	0.283	0.1127
TCGA-BR-4187	141	1	0.1512	0.115	0.1593	0.3257	0.0693	1.9112	0.0884	0.0571	0.3214	0.1286	0.2211	0.4325	0.1001	0.262	0	0.1156	0.2354	0.0663	0.0984	1.6478	0.1526	0.2525	0.338	0.1403	0.1113	0.1171	0.2421	1.1276	0.0627	0.0551	0.1811	0.1529	0.5526	0.2408	0.9242	0.1999	0.379	1.8185	0.4845	0.6454	0.066	0.1286	0.5041	0.224	0.2906	0.7881	0
TCGA-CG-4477	942	0	0.3352	0.4623	0	1.2381	0.8195	0.9033	0.4575	0.1881	0.8597	0.1231	0.6691	0.4384	0.4266	0.7384	0.1429	0	0.5964	0.3526	0.2245	2.6239	0.4905	0.5426	0.4416	0.0444	0.4836	0.1737	0.2611	0.7143	0.2778	0	0.3853	0.9159	0.6177	1.203	1.601	0.2216	0.2001	0.5366	0.3348	2.7597	0.154	1.3935	2.1014	0.2484	0.1534	0.6029	0.4952
TCGA-CG-4466	577	0	0.294	0.5379	0.1033	1.6048	1.0183	0.2169	0.6315	0.548	0.3704	0.2852	0.6847	1.6542	0.5427	0.6031	0.1097	0.2498	0.3756	0.481	0.638	7.373	0.6741	0.5125	0.9723	0.1819	0.2887	0.2734	0.5277	0.6185	0.0812	0.2144	0.3306	1.2076	0.6321	1.3247	1.2657	0.7128	2.0883	1.8733	0.4568	5.0205	0.0993	1.4445	3.6186	0.9077	0.3139	2.2944	0.5912
TCGA-HU-A4H0	64	0	0.1871	0.4842	0.0282	0.8292	0.2777	0.4382	0.1968	0.0404	0.2778	0.1232	0.2953	0.6422	0.0579	0.2231	0.0798	0.1363	0.1664	0.0843	0.3236	2.5555	0.3037	0.4503	0.0672	0.0744	0.1237	0.1299	0.2113	0.276	0.2215	0.0195	0.2069	0.8159	0.3907	0.8149	0.6447	0.3888	1.6749	0.916	0.1713	2.1107	0.0915	1.0202	1.3743	0.4356	0.137	0.4101	0.2303
TCGA-VQ-A8PQ	476	1	0.2286	1.2783	0.344	1.0131	0.2994	0.4265	0.996	1.0462	0.7405	0.4344	0.856	0.7474	0.401	0.7484	0.3412	0.0666	0.4223	0.4122	0.4889	4.5817	0.6494	0.5313	0.7666	0.4545	0.3573	0.3319	0.6677	0.3372	0.3248	0.0238	1.1559	0.8047	0.1123	1.495	3.6585	0.2807	2.8242	0.9255	0.6469	4.9139	0.162	0.9256	2.967	0.992	0.272	1.9144	0.6191
TCGA-RD-A8N6	272	1	0.0282	0.8588	0.5057	1.9954	0.7421	0.1926	0.8697	0.1963	0.827	0.4375	0.3915	1.4701	0.4623	0.4833	0.1475	0.8637	0.4193	0.1584	0.6213	10.763	0.8001	1.0172	0.6786	0.6025	0.8911	0.3511	0.281	0.4212	0.0468	0.2265	0.4799	0.6127	0.5099	1.5034	1.814	0.8775	2.2414	1.2655	0.3949	4.1283	0.2447	1.3553	4.4322	0.5648	0.597	1.0221	0.876
TCGA-CG-4438	1645	0	0.3005	0.7022	0.1056	0.1727	0.4899	0.9449	0.5234	0.4996	0.3786	0.2726	0.3798	0.5159	0.4342	0.4748	0	0.2554	0.2879	0.281	0.3457	4.3479	0.9138	0.4075	0.28	0.3253	0.274	0.1817	0.2595	0.1724	0.0415	0.1096	0.4776	1.087	0.4308	1.3131	0.8833	0.3975	2.0091	0.6933	0.5254	4.0629	0.2206	1.1737	3.7668	0.7423	0.1605	1.4782	0.1727
TCGA-BR-8483	164	0	0.064	1.439	0.4721	1.8755	0.4303	0.0882	0.6019	0.2321	0.9071	0.7644	0.2981	0.1099	0.2158	0.5252	0	0.3263	0.5519	0.4039	0.2083	7.5282	0.6604	0.5021	0.3041	0.3563	0.6464	0.3083	0.2443	0.4407	0.1061	0.3733	0.1844	1.1536	0.4404	0.4952	1.1875	1.693	1.3906	1.7297	0.3357	4.3719	0.1074	2.0804	7.3127	0.9011	1.7633	0.6044	1.2136
TCGA-RD-A8N4	2171	0	0.031	0.3486	0.7842	1.2295	0.5308	0.2183	0.179	0.0562	1.3772	0.0563	0.3763	0.7808	0.1717	0.193	0.0694	0.1265	0.2971	0.0544	0.1777	1.4812	0.1554	0.3784	1.1094	0.1439	0.0131	0.1342	0.2198	0.605	0.3342	0	0.3789	0.2281	0.08	1.0275	1.9884	0.3896	0.1555	1.6558	0.3072	2.4162	0.091	0.5509	3.801	0.2987	0.4967	0.2563	0.588
TCGA-D7-6527	312	1	0	0.1624	0.2086	0.0683	0.0726	0.1437	0.1123	0.0718	0	0.0509	0.0386	0.3399	0.1812	0.1121	0	0.2019	0.0759	0.0278	0.1083	1.4775	0.0415	0.1151	0.1439	0	0.0167	0.0588	0.0108	0.0909	0.0328	0.2021	0.0881	0.0728	0.0341	0.0757	0.3921	0.1833	0.5957	0.1827	0.0462	1.6485	0.0194	0.2245	0.6891	0.1761	0.203	0.0156	0.1365
TCGA-D7-A6F2	476	0	0.1505	0.8905	0.2378	1.7507	0.7588	0.3685	0.4193	1.5008	0.391	1.2199	0.4931	1.2484	0.4076	0.7185	0.0561	1.2275	0.4865	0.2902	0.2008	5.8802	0.5372	0.306	1.6086	0.4887	0.3641	0.2099	0.3026	0.5612	0.0624	0.2743	0.6764	0.7057	0.3882	1.6333	2.2985	0.5721	2.389	0.4711	0.7891	7.307	0.1209	1.2512	3.018	0.7526	0.3856	1.5394	0.843
TCGA-BR-A4CS	45	1	0.2407	1.2555	0.2537	2.7272	0.2733	0.257	0.5117	0.0624	0.13	1.3805	0.2981	0.3149	0.4472	0.6082	0.1797	0.0351	0.4449	0.205	0.1567	8.3432	0.2983	0.7894	0.5095	0.351	0.7381	0.2547	0.3001	0.4342	0.3136	0.0502	0.2957	0.4048	0.1479	1.2429	1.7407	0.2957	0.7473	0.2267	0.6413	6.0202	0.0817	3.5489	4.3087	1.0449	0.5289	0.2842	2.7272
TCGA-HU-A4H6	476	0	0.3772	0.7256	0.2168	0.9457	0.9432	0.2737	0.3771	0.3317	0.3564	0.3758	0.3455	0.4709	0.4706	0.8053	0.3327	0.6294	0.4764	0.0842	0.1027	4.407	0.2923	0.269	1.0734	0.35	0.2453	0.3667	0.1823	0.4722	0.2842	0.475	0.2671	0.6054	0.2949	1.0706	2.0412	0.2948	0.7737	0.9041	0.2797	5.2334	0.5393	0.7646	3.8714	0.5336	0.5492	0.9445	0.8275
TCGA-BR-8297	225	0	0.209	0.2606	0.4404	0.3602	0.1825	0.1646	0.2184	0.0632	0.3949	0.1264	0.3234	0.3587	0.1366	0.2154	0.0446	0.1522	0.1001	0.1361	0.206	3.5247	0.1138	0.4944	0.3421	0.0831	0.0754	0.1267	0.118	0.1713	0.3217	0	0.3161	0.2745	0.1797	0.7744	1.053	0.1579	0.3368	1.0429	0.2435	3.0906	0.0584	0.4288	3.1108	0.2212	0.5164	0.2937	0.3088
TCGA-BR-A4QL	352	0	0.1215	0.7712	0.352	3.2983	3.6944	0.2689	0.3794	0	1.1479	0.2066	0.2402	0.1912	0.1609	0.5543	0	0.4955	0.7711	0.1278	0.1898	13.1882	0.0659	0.1412	0.1783	0.1127	0.409	0.1688	0.1325	0.4182	0.7049	0	0.7396	0.7262	0.7575	2.5268	1.3182	1.5063	0.3553	0.6006	0.1593	3.9872	0.2739	1.2283	4.3333	0.5851	0.6811	0.2749	3.2983
TCGA-BR-6458	213	0	0.3065	0.4234	0.4306	0.2348	0.1457	1.1936	0.3068	0.0412	0.0965	0.036	0.1144	0.2533	0.1066	0.4915	0.0254	0.1389	0.1468	0.1194	0.4612	3.25	0.1248	0.4651	0.1428	0.0316	0.1003	0.06	0.0696	0.2736	0.1129	0.2235	0.2178	0.1629	0.0879	0.3255	0.7368	0.2703	0.3415	1.6164	0.0397	4.2893	0.0262	0.3089	0.7901	0.3533	0.5674	0.9247	0.8806
TCGA-CG-5721	183	0	0	0.3769	0.231	0.0756	0.8843	0.7157	0.1832	0.371	0.3728	0.0729	0.1662	0.0251	0.1478	0.1861	0.0982	0	0.336	0	0.1256	6.2404	0.0524	0.1528	0.2083	0	0.0738	0.0772	0.0777	0.1509	0.218	0	0.2711	0.2258	0.0377	0.3352	0.7616	0	0.0916	0.1734	0.0255	1.4505	0.0552	0.9279	0.8814	0	0.1404	0.1035	1.5114
TCGA-CG-4441	426	1	0.1735	0.2983	0.2193	0.7177	0.509	0.6319	0.2538	0.021	0.0656	0.1862	0.1466	0.3375	0.0418	0.2209	0.0259	0.1061	0.0665	0.0973	0.122	6.2383	0.2127	0.3024	0.0873	0.0322	0.1314	0.1487	0.0851	0.0398	0.1726	0.0253	0.2373	0.3829	0.0298	0.2937	0.4322	0.3441	0.3624	0.7318	0.0809	3.1105	0.0267	0.2098	0.7982	0.2571	0.1111	0.2457	0.4784
TCGA-FP-8211	413	0	0.1756	0.6409	0.185	0.6053	0.3005	0.2344	0.3058	0.0425	0.7963	0.2097	0.3347	0.0804	0.5834	0.3726	0.2096	0	0.3701	0.0369	0.2195	2.2807	0.1785	0.5407	0.2355	0.1955	0.5763	0.1974	0.1484	0.1209	0.262	0.0768	0.2986	0.5554	0.5738	0.3356	2.523	0.3019	0.1614	0.6249	0.2864	2.9606	0.0344	0.8626	1.0114	0.1301	0.1575	0.8013	0.3026
TCGA-BR-8058	532	0	0.4105	0.385	0.2753	0.5146	0.2737	1.492	0.1931	0.1015	0.1411	0.1128	0.1658	0.2135	0.1258	0.1162	0.0279	0.1522	0.1967	0.1047	0.2673	1.4552	0.1144	0.2385	0.2399	0.0346	0.1099	0.1299	0.0814	0	0.2165	0.0272	0.3161	0.0686	0.1284	0.3295	0.6728	0.3208	0.1559	0.1476	0.3479	2.1509	0.0339	0.4655	1.5151	0.2212	0.1674	0.2056	0.6433
TCGA-VQ-A92D	1752	0	0.5896	0.2885	0	0.3049	0.4145	0.092	0.3477	0	0.5293	0.1226	0.2523	0.8097	0.0994	0.4296	0.11	0.3307	0.1836	0.1964	0.1881	3.3041	0.2006	0.334	0.1401	0.1368	0.1365	0.1189	0.1608	0.3721	0.1222	0.043	0.2935	0.5205	0.2028	0.5179	0.7557	0.3119	0.8746	0.719	0.0687	3.9961	0.0989	0.3789	1.5332	0.3058	0.4533	0.2204	0.4065
TCGA-CG-4462	0	1	1.7845	0.2922	0.1343	0.5859	0.2597	1.5785	0.1565	0.0771	0.0803	0.1542	0.313	0.5106	0.0512	0.6132	0.2537	0.0867	0.1221	0.1788	0.2047	2.0779	0.2637	0.6296	0.3444	0.1577	0.143	0.0748	0.1332	0.4388	0.3874	0	0.331	0.2188	0.0731	0.6614	0.9666	0.2248	0.9942	1.7645	0.4209	1.3152	0.0564	0.6424	0.994	0.2519	0.5445	0.5685	0.1465
TCGA-ZA-A8F6	525	0	0.0386	0.6385	0.1628	1.3981	0.3777	0.283	0.3075	0.07	0.5839	0.2774	0.3891	0.5525	0.2883	0.4863	0.1441	0.3151	0.2775	0.2167	0.1257	3.7315	0.2281	0.3479	0.7017	0.215	0.2113	0.1418	0.2527	0.4875	0.3522	0.3098	0.6392	0.1847	0.1661	1.1144	1.8484	0.5874	0.7423	2.2403	0.4726	3.1741	0.0675	0.7883	2.0907	0.5724	0.4454	0.4559	0.9986
TCGA-VQ-A91S	690	0	0.0853	0.6165	0.0299	1.9108	0.6428	0.2887	0.5431	0.0687	0.188	0.5092	0.2925	0.7156	0.1369	0.4504	0.0424	0.8985	0.2723	0.2093	0.1295	3.7727	0.3251	0.5698	0.6117	0.211	0.1555	0.2057	0.093	0.5545	0.1414	0.0414	0.306	1.1919	0.0978	1.0142	1.0342	0.5827	2.2801	1.9859	0.2816	5.5817	0.2265	0.4512	3.0936	0.4633	0.5827	0.3355	1.2738
TCGA-BR-A4J8	411	0	0.1529	1.4362	0.9347	1.0018	1.3836	0.233	0.4125	0.037	0.6359	0.7191	0.5269	0.2275	0.7144	0.9131	0.2055	0.8422	0.337	0.3003	0.235	8.3916	0.4323	0.7376	0.4617	0.7947	0.5664	0.4868	0.2544	0.5967	0.2282	0	0.5417	0.7876	0.4736	1.3225	2.8436	1.3755	1.6104	1.2501	0.4456	6.8885	0.2673	1.3873	6.7119	0.2946	1.1759	0.9027	1.0545
TCGA-BR-8369	427	0	0.1843	1.0387	0.6993	1.0805	0.8339	0.2434	0.7596	0.156	1.0103	0.4432	0.675	0.4852	0.5238	0.3964	0.1376	0.4136	0.5829	0.3232	0.4177	3.3394	0.6975	0.6534	0.6183	0.8553	0.1086	0.4334	0.3066	0.677	0.3362	0	0.444	0.7459	0.7928	1.0035	2.5913	0.4633	0.5854	1.0208	0.9883	7.595	0.2551	0.7665	4.7117	1.0928	0.2835	1.6829	1.0169
TCGA-D7-A74A	225	0	0.2304	0.2742	0.2023	0.3309	0.2816	0.1226	0.4643	0.0812	0.3628	0.1045	0.1081	0.1977	0.1387	0.1793	0	0.0783	0.3311	0.0808	0.23	15.4264	0.1148	0.3235	0.3219	0.0713	0.0485	0.0709	0.1099	0.0881	0	0	0.2226	0.4378	0.2972	1.2302	0.6243	0.5078	0.4171	0.2531	0.0671	1.1065	0.1047	1.161	3.229	0.1707	0.1968	0.9216	0.2647
TCGA-B7-5818	356	0	0.1317	0.1219	0.3469	0.1135	0.322	0.5542	0.0885	0.0199	0.1867	0.0647	0.0999	0.3768	0.1586	0.1584	0	0	0.0631	0.1154	0.0857	4.9397	0.0886	0.0957	0.1104	0	0.0554	0.1132	0.0718	0.0756	0	0	0.0987	0.0969	0.4531	0.2817	0.3799	0.3484	0.1651	0	0.1151	1.9679	0.0414	0.3236	0.8657	0.5367	0	0.285	0.5676
TCGA-FP-7998	678	0	0.5969	0.7154	0.2752	0.4501	0.3648	1.1071	0.2822	0.1353	0.0353	0.0874	0.295	0.3202	0.1617	0.3536	0.0278	0	0.1608	0.1177	0.3643	1.8114	0.2092	0.4552	0.2502	0.0692	0.1099	0.1425	0.1577	0.1284	0.1855	0	0.284	0.1098	0.1604	0.4279	1.465	0.1974	0.6858	0.7377	0.3043	1.9112	0.073	0.7332	1.19	0.1935	0.1912	0.5725	0.3858
TCGA-BR-8678	351	0	0.3306	0.9766	0.2322	1.5831	0.5614	0.4131	0.563	0.2443	0.1736	0.125	0.386	0.4624	0.2034	0.3014	0.0823	0.0749	1.0207	0.2318	0.617	3.4928	0.4093	0.4696	0.3902	0.0341	0.1546	0.2346	0.2704	0.2108	0.1523	0.4821	0.3627	0.6081	0.2844	0.5818	1.0573	0.4616	0.5372	0.1211	0.2141	3.9208	0.208	1.4718	3.7995	0.2722	0.5178	0.7372	0.5066
TCGA-HU-A4GF	785	0	0.3069	0.3834	0.0359	0.9406	1.1883	0.198	0.3259	0.0309	0.3867	0.4177	0.2623	0.9172	0.3038	0.4584	0.0255	0.6608	0.1634	0.1315	0.3419	2.6835	0.2117	0.1883	0.3336	0.0633	0.1292	0.2128	0.093	0.1957	0.1131	1.4921	0.139	0.6273	0.1173	0.7389	3.1349	0.6766	1.0118	0.9442	0.318	3.1669	0.0882	1.1988	3.0726	0.6823	0.5245	0.4965	0.9994
TCGA-BR-6709	370	1	0.7479	0.1978	0.3637	0.3967	0.3868	1.3525	0.1832	0.0696	0.0544	0.1044	0.0499	0.1646	0.1524	0.1058	0.0429	0.0587	0.1378	0.0202	0.1199	2.6539	0.0688	0.117	0.2412	0.1068	0.0242	0.0964	0.0706	0	0.0954	0	0.1651	0.1693	0.0495	0.5342	0.8902	0.0761	0.1442	0.3034	0.3353	1.9035	0.0322	0.6306	1.7574	0.0853	0.258	0.2717	0.595
TCGA-BR-4361	0	0	0.2547	0.4324	0.3132	1.0979	0.4153	1.4911	0.3127	0.154	0.7623	0.1765	1.5225	1.4577	0.0613	0.6428	0.0951	0.1299	0.9763	0.3424	0.2985	4.4999	0.6857	0.6291	0.1661	0.1182	0.1608	0.2532	0.2894	0.8283	0.4575	0	0.7983	1.7649	0.2556	0.8928	2.0181	0.8423	0.6209	0.5598	0.1485	3.0816	0.2256	0.9789	2.5282	0.5034	0.4625	0.3509	0.8051
TCGA-IN-7808	105	1	0	1.7501	0.8175	2.4519	1.6335	0.2471	0.9287	1.5243	2.0364	0.4171	0.9339	1.4058	1.2039	0.6891	0.5469	0.0879	0.9085	0.6196	0.8306	6.2679	0.7864	1.0018	0.9999	0.7599	0.3628	0.4783	0.5406	0.8903	0.6431	0	1.1421	0.9354	1.0009	3.2015	5.1147	0.9976	1.6569	0.3125	1.6075	12.329	0.1537	0.7168	5.6914	1.7246	0.4695	2.544	0.2229
TCGA-BR-8284	245	1	0.2752	0.232	0.29	1.0081	0.6308	1.0708	0.5153	0.2391	0.2275	0.2522	0.1304	0.6496	0.2485	0.3796	0.2054	0.1403	0.1813	0.1327	0.327	2.3691	0.1698	0.2599	0.2019	0.1277	0.0434	0.2416	0.1688	0.079	0.3422	0.0251	0.3671	0.3037	0.0592	0.3382	0.6856	0.2275	0.2156	0.2721	0.2606	2.6068	0.1298	0.8321	2.74	0.4333	0.1322	0.9746	0.6523
TCGA-CG-4465	274	1	0.509	0.1587	0.0383	0.3134	0.4445	1.9679	0.1954	0.0549	0.4122	0.1814	0.3111	0.5617	0.0525	0.3138	0	0.0741	0.2612	0.102	0.1657	2.4282	0.2229	0.169	0.0813	0	0.0765	0.0957	0.1437	0.2921	0.1205	0	0.3807	0.4681	0.0938	0.5891	0.7198	0.2645	0.395	0.2157	0.0847	2.5999	0.028	0.4122	0.9208	0.1616	0.2096	0.2432	0.188
TCGA-VQ-AA64	560	1	0.5739	0.4554	0.0288	0.848	0.4344	0.4085	0.2502	0.0413	0.3616	0.2004	0.3286	0.563	0.2567	0.4369	0.1632	0.0836	0.288	0.1821	0.2456	4.5865	0.4516	0.5638	0.275	0.3043	0.1955	0.1937	0.2161	0.3136	0.1586	0.0598	0.42	0.573	0.4466	0.7613	0.7042	0.2711	1.3361	1.0989	0.3982	7.0884	0.1452	0.7334	2.0924	0.4658	0.5078	0.6022	0.6125
TCGA-BR-7704	606	0	0.102	0.7484	0.4297	1.5817	0.8102	0.4143	0.3069	0.2774	1.2042	0.158	0.2154	0.175	0.4051	0.577	0.038	0.156	0.6594	0.1251	0.1659	5.7765	0.3583	0.2814	0.6697	0.2838	0.5792	0.2553	0.139	0.468	0.2113	0.2602	0.4126	0.9563	0.6138	0.9281	2.4932	0.4382	0.4686	1.0081	0.2376	4.4071	0.114	1.58	11.0085	0.6799	0.3919	0.7422	4.4816
TCGA-CG-4475	699	0	0.5623	0.3161	0.2963	0.2423	0.3223	0.8518	0.1084	0	0.1993	0.2152	0.2475	0.7039	0.0846	0.2636	0.0787	0.0358	0.1515	0.1602	0.2197	4.9562	0.2759	0.7557	0.3635	0	0.2219	0.2185	0.0479	0.5647	0.437	0	0.3018	0.6077	0.8162	0.7742	0.7443	0.1859	1.6155	0.8804	0.0205	2.626	0.0246	0.5314	1.4813	0.1563	0.1351	0.4426	0.0606
TCGA-B7-A5TJ	335	0	0.153	0.9662	0.1612	1.4505	0.3975	0.1221	0.3597	0.1503	0.3253	0.2371	0.3232	0.1751	0.1474	0.4167	0.1427	0.5461	0.3481	0.1743	0.1743	9.182	0.326	0.3445	0.1069	0.071	0.3058	0.0917	0.2138	0.1317	0.0317	0.0279	0.2903	0.6472	0.2961	1.0689	0.8727	0.43	1.726	1.9414	0.2898	2.6128	0.1684	0.3036	2.6621	0.4535	0.3431	0.6773	0.8571
TCGA-VQ-A8PU	820	0	0.2647	0.5111	0.0558	1.1863	0.1618	0.1268	0.1554	0.032	0.1	0.2921	0.2351	0.5755	0.102	0.6291	0.079	0.108	0.0761	0.0371	0.2688	6.5835	0.186	0.2922	0.2071	0.2456	0.2228	0.0899	0.0866	0.1823	0	0	0.39	0.6037	0.0911	1.6528	0.9197	0.3151	1.1723	0.5234	0.2468	2.599	0.037	0.3201	3.7458	0.1569	0.4409	0.5833	0
TCGA-RD-A8N9	1083	0	0.8234	0.7678	0.1735	1.4903	0.5536	0.6154	0.5777	0.1369	1.0115	0.2116	0.4549	0.4005	0.1487	0.6698	0.5224	0.126	0.2564	0.1588	0.3592	1.9236	0.274	0.3947	0.5408	0.1146	0.4158	0.1162	0.2021	0.5197	0.1706	0	0.3482	0.5452	0.1416	2.4472	0.9744	0.6806	0.7741	0.977	0.2399	2.7683	0.1899	0.5446	3.9319	0.4881	0.4748	0.567	1.2065
TCGA-BR-8060	348	1	0.2165	0.2349	0.3651	0.2986	0.4765	0.5531	0.2479	0.3535	0.532	0.0491	0.2721	0.7435	0.1147	0.2635	0.0647	0.1325	0.415	0.1063	0.4399	1.4485	0.2558	0.5663	0.3026	0.0804	0	0.1241	0.0945	0.1491	0.3231	0.0316	0.2821	0.2549	0.447	0.3351	1.1727	0.3723	0.2172	0.2284	0.1262	4.6689	0.1272	0.3438	5.1998	0.2246	0.4718	0.409	0.5973
TCGA-BR-8368	131	0	0.1005	0.2657	0.0353	0.7504	0.2866	0.2211	0.3566	0.2126	0.1266	0.2683	0.2358	0.2108	0.1048	0.1327	0.075	0.4098	0.1123	0.1526	0.2791	3.1674	0.2153	0.3308	0.2059	0.3729	0.0564	0.2189	0.1324	0.1153	0.1666	0.0244	0.1393	0.1848	0.3168	0.2652	0.483	0.2214	0.1819	0.2428	0.5074	2.5734	0.1217	0.8607	2.1235	0.2729	0.1287	0.4744	0.5195
TCGA-HU-A4G9	736	0	0.0815	0.3933	0.0859	0.4916	0.5479	0.0443	0.3163	0.0246	0.077	0.0739	0.2074	0.676	0.0687	0.4842	0.0608	0.1246	0.1952	0.1428	0.122	3.0944	0.1736	0.3078	0.2505	0.0756	0.0343	0.096	0.1888	0.561	0.1013	0	0.2911	0.4046	0.1051	0.8233	0.7131	0.3502	0.6469	0.5371	0.3561	1.7828	0.057	0.4773	1.8273	0.3321	0.2349	0.2725	0.2809
TCGA-CG-5723	2496	0	0	0.1404	0.4194	0	0.5271	0.8038	0.2509	0.0401	0.1254	0.0351	0.0287	0	0.0479	0.1877	0	0	0.0953	0	0.1727	6.271	0.0198	0.1735	0	0	0.1675	0.0479	0.0633	0	0	0	0.2549	0.1952	0	0.2355	0.2783	0.3071	0.1109	0.0437	0	0.5664	0.0093	0.4513	1.3337	0	0.34	0.1044	0.343
TCGA-D7-8570	752	0	0.0768	0.4522	0.2024	0.5298	0.728	1.1011	0.3747	0.1858	0.5446	0.0668	0.1956	0.4177	0.1665	0.25	0.3441	0.1567	0.2945	0.0269	0.2651	1.7399	0.1436	0.6474	0.1074	0.2139	0.194	0.1541	0.1152	0.1764	0.0955	0.028	0.2192	0.3674	0.3304	0.5561	1.0403	0.3049	0.3371	1.089	0.3806	4.3877	0.102	0.9294	2.6888	0.5409	0.0738	0.3326	0.3311
TCGA-IN-A6RN	594	0	0.118	0.4524	0.2486	0.8133	0.3605	0.1284	0.4696	0.0713	0.1115	0.1516	0.3067	0.6075	0.5112	0.5007	0	0	0.1695	0.4136	0.3993	6.2185	0.4674	0.3084	1.7474	0.2189	0.3475	0.2428	0.0965	0.4061	0.4889	0	0.3634	1.6488	0.3044	2.4051	1.6704	0.78	1.5772	0.311	0.2062	13.8488	0.1319	0.4013	2.4401	0.874	0.6046	0.2321	2.0333
TCGA-BR-4256	284	1	0.5325	0.1793	0.3061	0.2504	0.2219	1.7529	0.0554	0.0585	0.0229	0.0567	0.1993	0.4986	0.0874	0.2363	0.0181	0	0.1739	0.1443	0.1702	1.438	0.1864	0.1336	0.1421	0.292	0.0306	0.0801	0.0891	0.25	0.2207	0	0.1336	0.6322	0.0416	0.3481	0.6237	0.1601	0.2529	0.7978	0.1552	1.0334	0.0558	0.6404	1.9608	0.2332	0.1551	0.3715	0.0417
TCGA-EQ-8122	243	1	0.4073	0.4656	0.3066	0.6019	0.3735	0.2512	0.2751	0.0528	0.3299	0.4597	0.2049	0.4162	0.1191	0.4487	0.0434	0.4451	0.223	0.0918	0.2463	2.0471	0.3024	0.7016	0.2196	0.378	0.1959	0.1957	0.3689	0.3005	0.0724	0.4031	0.1305	0.5244	0.1502	0.5165	0.929	0.3656	1.0212	1.3426	0.3561	2.6707	0.1139	0.7698	2.8688	0.2803	0.3356	0.5267	0.6019
TCGA-HU-A4G2	739	0	0.4892	0.399	0.2864	0.5622	0.731	0.4003	0.3178	0.0411	0.3082	0.1438	0.2385	0.14	0.0851	0.8113	0.0609	0.4989	0.1042	0.2097	0.2017	12.268	0.1626	0.3317	0.4786	0.0252	0.1373	0.1217	0.0963	0.2183	0.0451	0	0.2407	0.4899	0.2571	2.9193	0.7074	0.3595	0.477	1.0929	0.0792	4.6704	0.1197	1.2122	3.1842	0.5236	0.8185	0.524	0.4217
TCGA-BR-8679	0	0	0.0944	0.6492	0.1658	2.2782	0.1346	0.4795	0.4541	0.0476	0.0892	0.4187	0.5352	0.2701	0.1515	0.3873	0.1644	0.2567	0.3316	0.2538	0.1516	8.6282	0.6541	0.3291	0.686	0.3796	0.1854	0.2424	0.193	0.5056	0.2608	0.3901	0.4807	0.8103	0.3789	1.2603	0.7262	0.3746	1.2622	2.9662	0.5501	4.8364	0.1914	0.4639	2.7255	0.8394	0.2016	0.3962	0.6509
TCGA-BR-8289	81	1	0.7475	0.5273	0.2042	0.7158	0.1692	0.3475	0.3995	0.0586	0.1308	0.0963	0.2249	0.602	0.1867	0.2272	0.0827	0.4235	0.2653	0.2718	0.1947	3.7955	0.3126	0.6033	0.1006	0.0514	0.1981	0.2085	0.0906	0.3813	0.2983	0.0807	0.1725	0.499	0.0714	0.8543	0.9366	0.4211	0.2429	1.0767	0.2259	12.8832	0.0871	0.3453	4.132	0.2872	0.2661	0.5556	0.6204
TCGA-CG-5726	881	1	0	0.1643	0.097	0	0.5345	0.0701	0.1031	0.0139	0.1305	0.0626	0.0997	0.0263	0.0111	0.0846	0	0.2347	0.2425	0.0161	0.2277	12.2108	0.0585	0.2273	0.0772	0	0.0968	0.0898	0.0376	0.0528	0	0	0.1671	0.1016	0.0396	0.2095	0.1659	0.2435	0.4807	0.2124	0	1.1298	0.029	0.2783	1.1478	0.1364	0.059	0.0543	0.238
TCGA-BR-A4J9	14	0	0.2098	0.5114	1.579	0.8783	0.4214	0.3371	0.2207	0.1268	0.3682	0.1858	0.4189	0.3773	0.2165	0.352	0.0671	0.1223	0.1436	0.1156	0.1366	2.6048	0.2107	0.418	0.6283	0.3059	0.1892	0.2124	0.1267	0.4815	0.1988	0	0.4248	0.3749	0.0773	1.4023	1.3205	0.4559	0.3882	1.304	0.262	2.9431	0.1131	0.7024	3.8476	0.5774	0.3649	0.7548	1.1366
TCGA-CG-5716	0	0	0.1151	0.1904	0.3033	0.4962	0.4575	0.1796	0.1833	0.1914	0	0.0392	0.1247	0.1647	0.1248	0.171	0	0.0587	0.0552	0.0807	0.1349	2.861	0.0517	0.1673	0.1448	0	0.1454	0.0867	0.0235	0.1321	0	0.084	0.234	0.1482	0.0495	0.5398	0.5926	0.0381	0.3368	0.1897	0	2.5192	0.0523	0.2611	1.3801	0.0427	0.0369	0.2039	0.2977
TCGA-CG-5734	243	1	0.084	0.1111	0.177	0	0	0.2925	0.0627	0.1269	0	0.0063	0.0728	0.1442	0.1618	0.3327	0	0	0.0805	0	0.1422	3.3834	0.0377	0.0488	0	0	0	0.0695	0.0802	0	0	0	0.0826	0.0309	0.3612	0.1911	0.3194	0.0555	0.1404	0	0	1.8826	0.0587	0.2857	1.1205	0	0	0.0331	0
TCGA-BR-8291	496	0	0.4504	0.5091	0.5178	0.353	0.4255	0.5972	0.3709	0.0743	0	0.1703	0.3904	0.4686	0.1676	0.3476	0.1528	0.1253	0.2746	0.1292	0.2133	2.4977	0.346	0.3569	0.5952	0.19	0.1034	0.1972	0.1228	0.6109	0.3055	0.1493	0.3257	0.4218	0.317	0.6188	1.039	0.4333	0.6331	0.5939	0.2386	3.584	0.0916	0.4953	2.0663	0.4855	0.1574	0.4673	0.7059
TCGA-HU-8608	641	0	1.0713	0.6065	0.2709	0.3694	0.3143	0.7929	0.4031	0.1295	0.2025	0.0713	0.3482	1.2016	0.1238	0.2486	0	0	0.1437	0.2254	0.3125	3.0151	0.3941	0.3362	0.1797	0.1193	0.1082	0.3255	0.1227	0.6393	0.1066	0	0.4187	0.2207	0.2949	0.6163	1.1547	0.17	0.8058	0.6215	0.1748	4.2538	0.0569	0.8423	1.6819	0.4763	0.1373	0.3878	0.1477
TCGA-HU-A4H8	270	0	0.1706	0.4363	0.03	1.1276	0.4172	0.1981	0.4104	0.0774	0.4031	0.1376	0.4621	1.188	0.0822	0.6156	0.1486	0.116	0.8038	0.3091	0.3592	5.3646	0.3041	0.3388	0.3895	0.0528	0.1436	0.1611	0.1667	0.3917	0.165	0	1.1317	0.272	0.1712	1.3229	1.6073	0.6771	0.9269	0.7874	0.3149	2.3677	0.3439	1.2254	2.1224	0.7376	0.328	0.3245	0.4902
TCGA-BR-A4PF	35	0	0.2116	0.3463	0.0279	0.6839	0.2587	0.8234	0.4199	0.5037	0.125	0.3319	0.3811	0.6054	0.4013	0.363	0	0.2158	0.4055	0.1206	0.217	4.0248	0.2947	0.3689	0.2366	0.1473	0.167	0.1706	0.0938	0.0911	0.1096	0.0193	0.6014	0.506	0.1365	0.6838	0.711	0.3323	0.6189	1.2903	0.1233	3.9242	0.1239	0.8298	1.4114	0.2352	0.322	0.6661	0.5928
TCGA-BR-6705	421	0	0.3166	0.4522	0.934	0.4366	0.6966	0.3032	0.1575	0.0191	0.359	0.0622	0.2332	0.1449	0.2897	0.3852	0	0.1291	0.1213	0.1554	0.1154	2.9928	0.2414	0.2575	0.3185	0.235	0.2931	0.2338	0.0691	0.3633	0.3674	0.3694	0.2262	0.4192	0.1089	0.5648	0.5728	0.6281	0.7937	1.2938	0.1107	2.568	0.0797	0.4547	2.1544	0.1877	0	0.1744	0.5457
TCGA-VQ-A928	174	1	0.3949	0.8277	0.1921	2.147	0.9656	0.2711	0.7876	0.0092	0.2296	0.4317	0.6352	0.9387	0.1756	0.9069	0.0907	0	0.3493	0.3089	0.2532	6.7688	0.5701	0.256	0.6623	0.3101	0.1918	0.2733	0.2361	0.5927	0.1763	0.0443	0.6615	1.0951	0.2352	1.0425	1.8263	0.8839	1.6501	1.4818	0.5311	6.3875	0.1741	0.7234	7.2885	0.8329	0.253	0.251	0.8902
TCGA-KB-A93J	1124	0	0	0.9242	0.0381	1.1858	0.2213	0.5044	0.5964	0.0985	0.3079	0.2326	0.3883	0.4558	0.4097	0.8247	0	1.0338	0.2081	0.1523	0.2923	1.2324	0.2193	0.5891	0.678	0.168	0.518	0.1037	0.1481	0.4986	0.1501	0.0264	0.3414	0.4262	0.2491	1.5127	1.5666	0.5507	1.2405	0.0955	0.4009	3.5552	0.0658	0.5611	2.3169	0.6975	0.6727	1.0258	0.4369
TCGA-CD-A48A	378	0	0.2235	1.0939	0.1413	1.6954	2.1588	0.7266	1.3081	0.6892	0.5492	1.1828	0.31	0.1535	0.6351	0.6578	0.2002	0.1368	0.4926	0.5643	0.2503	18.5314	1.1566	0.3637	0.8497	1.4934	0.5644	0.5957	0.323	0.513	0.7041	0.2934	0.4629	1.6281	0.6537	1.6197	3.0277	0.7982	1.0274	0.6189	1.511	9.0661	0.4	1.7574	6.3527	0.5963	1.1171	1.5481	2.1578
TCGA-VQ-A94O	640	1	0.078	0.7946	0.0822	1.076	0.9539	0.133	0.6349	0.283	0.1843	0.3333	0.317	0.3125	0.1221	0.414	0	0.6366	0.2056	0.1368	0.4115	7.9758	0.4813	0.6461	0.0981	0.181	0.6567	0.2757	0.1436	0.0895	0.097	0.0284	0.1983	0.6028	0.3691	0.6286	0.7136	1.161	2.0377	0.8487	0.341	7.1622	0.1963	1.0027	13.8634	1.1274	0.35	0.1996	0.4708
TCGA-RD-A8NB	513	1	0.1512	0.3749	0.0398	0.6514	0.7161	0.6718	0.3423	0.1256	0.1785	0.1885	0.2989	0.4108	0.2002	0.3689	0.0564	0.3468	0.181	0.1458	0.1378	1.7451	0.2713	0.3623	0.3169	0.2805	0.1908	0.1748	0.2885	0.9107	0.1253	0	0.3267	0.5004	0.26	0.7155	1.1149	0.3249	0.3632	1.121	0.2202	3.9124	0.0845	0.757	2.053	0.252	0.2906	0.4907	0.3257
TCGA-BR-8591	409	0	0.2686	0.3996	0.2122	0.4051	0.4309	0.5164	0.4143	0.0913	0.0634	0.0939	0.2582	0.4802	0.0323	0.2612	0.1253	0.3424	0.193	0.0353	0.188	3.0107	0.1431	0.3024	0.1126	0.1558	0.0989	0.0812	0.0915	0.2697	0.1391	0	0.3712	0.2223	0.2887	0.3973	0.6361	0.1998	0.2805	0.2877	0.0391	2.9024	0.0516	0.939	1.2591	0.0746	0.1076	0.3303	0.5208
TCGA-VQ-AA6G	792	1	0.3822	0.2839	0.2788	0.5068	0.0899	0.128	0.12	0.0267	0.3612	0.18	0.2771	0.6898	0.0354	0.3993	0	0.03	0.1972	0.0515	0.1531	1.4379	0.244	0.2221	0.2465	0.1637	0.1361	0.0824	0.1162	0.2699	0.1706	0.0429	0.6007	0.4759	0.177	0.4737	0.9195	0.2333	0.8723	0.4264	0.1028	2.7616	0.037	0.0667	0.9891	0.1089	0.2072	0.4975	0.0507
TCGA-R5-A7ZR	185	1	0	0.3021	0	1.7001	0.3173	0.1394	0.4675	0.1255	0.049	0.1413	0.135	0.2673	0.175	0.3231	0.0387	0.4764	0.0497	0.1638	0.1893	4.6526	0.1785	0.3016	0.2757	0.1445	0.1529	0.0815	0.092	0.1787	0.1721	0	0.2694	0.3246	0.0893	0.7655	0.405	0.0343	0.6507	1.0607	0.0605	4.2106	0.0544	0.2551	1.2043	0.3846	0.3326	0.1838	0.2684
TCGA-BR-4201	940	1	0.434	0.2452	0	2.2442	0.7717	1.1765	0.3141	0.0239	0.5219	0.0835	0.3034	0.6547	0.1235	0.4186	0.1767	0.1207	0.4158	0.1522	0.1593	3.6867	0.2596	0.3095	0.4301	0.183	0.2656	0.0988	0.0914	0.6791	0.1962	0.0575	0.2907	1.0884	0.3054	0.9984	1.4226	0.4435	0.3627	0.9362	0.1609	1.7264	0.0882	1.1333	3.0204	0.6431	0.2022	0.4036	0.136
TCGA-BR-A44U	422	1	0	0.5414	0.3247	2.4282	0.8341	0.4248	0.1599	0.1996	0.6239	1.1946	0.1335	0.0252	0.1378	0.3799	0	0.5387	0.0633	0.0617	0.063	10.4341	0.0757	0.1023	0.3814	0.2859	0.6669	0.1158	0.198	0	0.2189	0	0.3537	0.34	0.0379	2.6806	1.6969	0.0873	0.423	1.1317	0.5643	4.5104	0.2031	0.6322	3.8211	0.2936	0.4231	0.3811	0.9864
TCGA-CG-4476	0	0	0.3833	0.4766	0.2423	1.2554	0.2812	0.8233	0.3338	0.1159	0.5071	0.0927	0.6312	0.7677	0.2307	0.3308	0.0858	0.0782	0.1653	0.121	0.3045	2.602	0.192	0.6571	0.3536	0	0.1452	0.0789	0.1881	0.6598	0.286	0	0.5927	0.1551	0.033	1.1828	1.92	0.3802	0.5285	0.657	0.0893	6.096	0.067	0.4346	1.2005	0.6249	0.4666	0.4977	0.3304
TCGA-CG-4306	1	1	0.4157	0.3149	0.0398	0.9121	0.4852	0.4744	0.2201	0.0685	0.1786	0.0543	0.3808	1.0381	0.1001	0.5027	0.0564	0.2698	0.1811	0.3578	0.1723	3.9833	0.3109	0.5271	0.1585	0.0351	0.1909	0.1099	0.1134	0.7374	0.1253	0.0276	0.3808	0.8064	0.13	1.2867	1.1597	0.3499	0.4106	0.3986	0.1321	3.1063	0.103	0.3	1.7683	0.4761	0.0484	0.3569	0.0652
[truncated: 251 more columns]
