# Supplementary material for: Identification of cuproptosis-associated IncRNAs signature and establishment of a novel nomogram for prognosis of stomach adenocarcinoma
Source: Front Genet. 2022 Sep 9;13:982888. doi: 10.3389/fgene.2022.982888 (PMC9504471; doi:10.3389/fgene.2022.982888)
Supplement: Supplementary file 3 [file DataSheet2.zip › Raw Data2/mergeTime/time.txt]

Id	futime	fustat
TCGA-VQ-A923	0	1
TCGA-CG-4462	0	1
TCGA-CG-4306	1	1
TCGA-HU-A4GQ	3	1
TCGA-BR-8363	8	1
TCGA-BR-8285	17	1
TCGA-EQ-5647	19	1
TCGA-BR-A4J1	22	1
TCGA-ZQ-A9CR	24	1
TCGA-VQ-A8DL	28	1
TCGA-CG-5720	30	1
TCGA-BR-A4CS	45	1
TCGA-VQ-A91U	52	1
TCGA-BR-8295	67	1
TCGA-VQ-A8PF	76	1
TCGA-BR-8289	81	1
TCGA-VQ-A8PJ	82	1
TCGA-IN-8663	103	1
TCGA-IN-7808	105	1
TCGA-BR-7901	105	1
TCGA-FP-7735	106	1
TCGA-MX-A5UG	113	1
TCGA-CG-4440	122	1
TCGA-BR-4255	124	1
TCGA-BR-4253	124	1
TCGA-D7-A748	132	1
TCGA-VQ-A925	138	1
TCGA-R5-A804	140	1
TCGA-BR-4187	141	1
TCGA-FP-8210	153	1
TCGA-RD-A7BW	156	1
TCGA-VQ-A8DU	166	1
TCGA-VQ-A928	174	1
TCGA-HU-8243	180	1
TCGA-R5-A7ZR	185	1
TCGA-BR-4267	188	1
TCGA-BR-8592	191	1
TCGA-VQ-A927	200	1
TCGA-CD-A4MG	200	1
TCGA-BR-4280	201	1
TCGA-BR-4183	201	1
TCGA-IN-A6RR	205	1
TCGA-BR-4184	212	1
TCGA-CG-5717	212	1
TCGA-CG-4469	215	1
TCGA-D7-A74B	217	1
TCGA-CD-8527	218	1
TCGA-BR-4188	226	1
TCGA-BR-A452	229	1
TCGA-VQ-A8P5	235	1
TCGA-CG-5734	243	1
TCGA-EQ-8122	243	1
TCGA-BR-8284	245	1
TCGA-BR-8687	250	1
TCGA-D7-A747	255	1
TCGA-R5-A7ZF	259	1
TCGA-RD-A7BT	262	1
TCGA-RD-A8N6	272	1
TCGA-BR-A4IZ	273	1
TCGA-CG-4465	274	1
TCGA-VQ-A922	275	1
TCGA-BR-7957	276	1
TCGA-BR-6565	279	1
TCGA-R5-A805	281	1
TCGA-BR-4256	284	1
TCGA-BR-8590	284	1
TCGA-VQ-A91X	289	1
TCGA-BR-4279	291	1
TCGA-BR-4257	294	1
TCGA-VQ-A91Y	296	1
TCGA-MX-A663	300	1
TCGA-BR-8683	300	1
TCGA-D7-6527	312	1
TCGA-RD-A7BS	336	1
TCGA-CD-5803	341	1
TCGA-VQ-A94T	342	1
TCGA-CD-A489	344	1
TCGA-D7-A6EY	348	1
TCGA-BR-8060	348	1
TCGA-CD-A48C	353	1
TCGA-CD-8532	354	1
TCGA-VQ-A91D	356	1
TCGA-CD-A4MI	358	1
TCGA-BR-8371	359	1
TCGA-CG-5724	366	1
TCGA-BR-6709	370	1
TCGA-VQ-A8PH	389	1
TCGA-BR-8362	398	1
TCGA-CD-5801	401	1
TCGA-VQ-A8DV	403	1
TCGA-VQ-A8PS	406	1
TCGA-D7-6525	406	1
TCGA-IN-A6RL	406	1
TCGA-BR-A44U	422	1
TCGA-CG-4441	426	1
TCGA-FP-7916	428	1
TCGA-VQ-A8PY	436	1
TCGA-BR-8059	439	1
TCGA-D7-8576	446	1
TCGA-CG-5725	457	1
TCGA-BR-7722	466	1
TCGA-BR-8296	474	1
TCGA-VQ-A8PQ	476	1
TCGA-HU-A4HB	477	1
TCGA-VQ-AA6I	491	1
TCGA-VQ-A8PD	496	1
TCGA-RD-A7C1	507	1
TCGA-RD-A8NB	513	1
TCGA-BR-8365	533	1
TCGA-VQ-A8PK	543	1
TCGA-BR-7717	552	1
TCGA-D7-8575	554	1
TCGA-R5-A7ZE	554	1
TCGA-BR-4191	558	1
TCGA-VQ-AA64	560	1
TCGA-VQ-A8E0	562	1
TCGA-VQ-A91N	570	1
TCGA-BR-6707	605	1
TCGA-CG-4300	609	1
TCGA-VQ-A91Q	633	1
TCGA-VQ-A94O	640	1
TCGA-CG-5733	641	1
TCGA-VQ-A8E3	661	1
TCGA-CG-4460	669	1
TCGA-VQ-A8PE	675	1
TCGA-VQ-A8PP	712	1
TCGA-BR-8484	766	1
TCGA-VQ-AA6G	792	1
TCGA-BR-6564	794	1
TCGA-CG-5726	881	1
TCGA-BR-4201	940	1
TCGA-VQ-A8PB	1043	1
TCGA-CG-5718	1095	1
TCGA-RD-A8MW	1153	1
TCGA-VQ-A94R	1294	1
TCGA-VQ-A924	1686	1
TCGA-FP-8209	1811	1
TCGA-CG-5732	2100	1
TCGA-F1-6875	2197	1
TCGA-BR-4366	0	0
TCGA-BR-4368	0	0
TCGA-BR-4370	0	0
TCGA-CG-4474	0	0
TCGA-BR-4371	0	0
TCGA-BR-4363	0	0
TCGA-BR-4361	0	0
TCGA-BR-4367	0	0
TCGA-CG-4476	0	0
TCGA-BR-4369	0	0
TCGA-CG-4442	0	0
TCGA-BR-8679	0	0
TCGA-BR-4357	0	0
TCGA-BR-8486	0	0
TCGA-F1-6177	0	0
TCGA-CD-5804	0	0
TCGA-BR-6454	0	0
TCGA-CG-5716	0	0
TCGA-BR-4292	0	0
TCGA-BR-A4CR	0	0
TCGA-BR-4362	0	0
TCGA-BR-4294	0	0
TCGA-HU-A4GY	8	0
TCGA-BR-A4J9	14	0
TCGA-BR-A4J4	16	0
TCGA-FP-8631	17	0
TCGA-BR-A4J6	20	0
TCGA-BR-8380	21	0
TCGA-BR-8077	21	0
TCGA-HU-8610	23	0
TCGA-BR-8366	29	0
TCGA-CG-5722	30	0
TCGA-CG-5719	31	0
TCGA-BR-8487	34	0
TCGA-BR-A4PF	35	0
TCGA-HU-8238	46	0
TCGA-HU-A4H0	64	0
TCGA-D7-A6F0	90	0
TCGA-CG-4301	92	0
TCGA-CD-5799	99	0
TCGA-HU-A4GC	99	0
TCGA-BR-8370	101	0
TCGA-CD-A486	104	0
TCGA-BR-8384	113	0
TCGA-CG-5730	122	0
TCGA-BR-8368	131	0
TCGA-BR-A4QM	156	0
TCGA-BR-8483	164	0
TCGA-KB-A6F5	169	0
TCGA-HU-A4G3	170	0
TCGA-D7-A4YV	180	0
TCGA-CG-5721	183	0
TCGA-BR-8360	188	0
TCGA-FP-A9TM	189	0
TCGA-IN-A6RP	196	0
TCGA-HU-A4GT	198	0
TCGA-IN-A7NR	198	0
TCGA-HU-A4GU	200	0
TCGA-BR-6458	213	0
TCGA-BR-8381	224	0
TCGA-VQ-A91W	224	0
TCGA-D7-A74A	225	0
TCGA-BR-8297	225	0
TCGA-BR-8676	229	0
TCGA-CG-4436	243	0
TCGA-CG-4437	245	0
TCGA-HU-A4H8	270	0
TCGA-HU-A4GP	273	0
TCGA-BR-6710	273	0
TCGA-BR-7197	280	0
TCGA-BR-8485	280	0
TCGA-CD-A487	284	0
TCGA-B7-A5TN	287	0
TCGA-B7-A5TK	288	0
TCGA-D7-A6EZ	297	0
TCGA-BR-6456	308	0
TCGA-D7-6818	321	0
TCGA-IN-A7NT	323	0
TCGA-BR-8690	325	0
TCGA-B7-A5TJ	335	0
TCGA-FP-A4BE	337	0
TCGA-D7-A6EV	342	0
TCGA-D7-A6EX	344	0
TCGA-D7-6820	344	0
TCGA-F1-A72C	346	0
TCGA-BR-8678	351	0
TCGA-BR-A4QL	352	0
TCGA-IN-A7NU	356	0
TCGA-BR-6457	356	0
TCGA-B7-5818	356	0
TCGA-HU-A4GH	358	0
TCGA-VQ-A91E	363	0
TCGA-CG-4472	365	0
TCGA-CD-8534	367	0
TCGA-MX-A5UJ	368	0
TCGA-BR-8677	370	0
TCGA-CD-A4MH	371	0
TCGA-BR-8078	373	0
TCGA-CD-8528	375	0
TCGA-D7-6822	375	0
TCGA-D7-5577	376	0
TCGA-CD-8530	377	0
TCGA-CD-8536	378	0
TCGA-BR-7851	378	0
TCGA-CD-A48A	378	0
TCGA-BR-6566	378	0
TCGA-IN-A6RJ	379	0
TCGA-CD-8526	381	0
TCGA-BR-A44T	382	0
TCGA-IN-A6RS	383	0
TCGA-CD-8531	383	0
TCGA-CD-A4MJ	384	0
TCGA-D7-5578	385	0
TCGA-BR-7707	385	0
TCGA-CD-8524	388	0
TCGA-BR-7958	388	0
TCGA-D7-6817	389	0
TCGA-BR-8588	389	0
TCGA-CD-8535	390	0
TCGA-BR-7196	390	0
TCGA-BR-A4IY	392	0
TCGA-BR-8286	394	0
TCGA-HU-A4H2	394	0
TCGA-BR-6803	397	0
TCGA-BR-6455	399	0
TCGA-CD-5800	400	0
TCGA-BR-6706	402	0
TCGA-CD-5802	406	0
TCGA-BR-A4IU	408	0
TCGA-BR-8591	409	0
TCGA-IN-AB1X	411	0
TCGA-BR-A4J8	411	0
TCGA-BR-A4IV	411	0
TCGA-FP-8211	413	0
TCGA-BR-A4QI	415	0
TCGA-D7-A6ET	417	0
TCGA-BR-8367	418	0
TCGA-D7-A4YY	419	0
TCGA-BR-6705	421	0
TCGA-BR-6852	423	0
TCGA-MX-A666	427	0
TCGA-BR-8369	427	0
TCGA-BR-A4J2	431	0
TCGA-D7-A4YT	434	0
TCGA-BR-7703	438	0
TCGA-F1-6874	440	0
TCGA-BR-8373	450	0
TCGA-D7-A4YX	461	0
TCGA-D7-6528	463	0
TCGA-CD-8533	468	0
TCGA-BR-7716	468	0
TCGA-BR-6802	469	0
TCGA-BR-7715	469	0
TCGA-D7-A6F2	476	0
TCGA-HU-A4H6	476	0
TCGA-BR-8686	477	0
TCGA-IN-AB1V	479	0
TCGA-BR-8680	481	0
TCGA-BR-8589	481	0
TCGA-BR-8382	482	0
TCGA-BR-6453	485	0
TCGA-CG-4305	485	0
TCGA-D7-6815	486	0
TCGA-EQ-A4SO	494	0
TCGA-BR-8291	496	0
TCGA-D7-A4YU	500	0
TCGA-D7-8572	511	0
TCGA-FP-8099	519	0
TCGA-VQ-AA6D	521	0
TCGA-D7-8574	523	0
TCGA-D7-6526	523	0
TCGA-ZA-A8F6	525	0
TCGA-BR-8058	532	0
TCGA-D7-6524	543	0
TCGA-HU-A4G8	544	0
TCGA-HU-8245	552	0
TCGA-IN-A6RI	559	0
TCGA-BR-7723	564	0
TCGA-D7-6521	564	0
TCGA-D7-6522	566	0
TCGA-IN-8462	572	0
TCGA-D7-6520	573	0
TCGA-CG-4466	577	0
TCGA-CG-5728	579	0
TCGA-D7-6518	582	0
TCGA-BR-8372	583	0
TCGA-BR-8361	593	0
TCGA-D7-8573	593	0
TCGA-IN-A6RN	594	0
TCGA-B7-A5TI	595	0
TCGA-BR-7704	606	0
TCGA-HU-A4GX	616	0
TCGA-BR-A4PE	621	0
TCGA-D7-6519	625	0
TCGA-BR-8081	625	0
TCGA-BR-A4PD	628	0
TCGA-D7-8579	636	0
TCGA-HU-8608	641	0
TCGA-BR-6801	642	0
TCGA-VQ-AA6J	642	0
TCGA-D7-8578	643	0
TCGA-IN-7806	645	0
TCGA-HU-A4GJ	650	0
TCGA-BR-8364	675	0
TCGA-BR-A4CQ	677	0
TCGA-FP-7998	678	0
TCGA-HU-8602	679	0
TCGA-VQ-A91S	690	0
TCGA-HU-A4GD	692	0
TCGA-HU-8604	694	0
TCGA-CG-4475	699	0
TCGA-HU-A4H5	724	0
TCGA-HU-A4H4	725	0
TCGA-HU-A4G9	736	0
TCGA-HU-A4G6	738	0
TCGA-HU-A4G2	739	0
TCGA-HU-8244	742	0
TCGA-D7-8570	752	0
TCGA-HU-A4GF	785	0
TCGA-VQ-A8E7	787	0
TCGA-VQ-A8PT	798	0
TCGA-B7-5816	812	0
TCGA-VQ-A8PU	820	0
TCGA-VQ-AA69	864	0
TCGA-HU-8249	881	0
TCGA-VQ-A8P8	881	0
TCGA-HU-A4H3	882	0
TCGA-CG-4443	912	0
TCGA-VQ-AA6B	912	0
TCGA-HU-A4GN	912	0
TCGA-CG-4477	942	0
TCGA-VQ-A91V	974	0
TCGA-VQ-A8P3	988	0
TCGA-VQ-AA6A	1002	0
TCGA-HU-A4HD	1016	0
TCGA-BR-6452	1055	0
TCGA-VQ-A8E2	1072	0
TCGA-RD-A8N9	1083	0
TCGA-KB-A93J	1124	0
TCGA-KB-A93H	1145	0
TCGA-BR-6563	1190	0
TCGA-VQ-AA68	1219	0
TCGA-RD-A8N0	1236	0
TCGA-R5-A7O7	1389	0
TCGA-CG-4444	1431	0
TCGA-VQ-A8DT	1484	0
TCGA-VQ-A91Z	1589	0
TCGA-CG-4438	1645	0
TCGA-VQ-AA6F	1646	0
TCGA-VQ-A92D	1752	0
TCGA-3M-AB46	1765	0
TCGA-KB-A6F7	1842	0
TCGA-VQ-A91K	1862	0
TCGA-VQ-A8PX	1964	0
TCGA-RD-A8N4	2171	0
TCGA-R5-A7ZI	2267	0
TCGA-CG-5727	2405	0
TCGA-CG-5723	2496	0
TCGA-RD-A8N1	3519	0
TCGA-RD-A8N2	3540	0
TCGA-RD-A8MV	3720	0
