# Supplementary material for: Identification of cuproptosis-associated IncRNAs signature and establishment of a novel nomogram for prognosis of stomach adenocarcinoma
Source: Front Genet. 2022 Sep 9;13:982888. doi: 10.3389/fgene.2022.982888 (PMC9504471; doi:10.3389/fgene.2022.982888)
Supplement: Supplementary file 3 [file DataSheet2.zip › Raw Data2/model/geneCoef.txt]

Gene	Coef
LINC01094	0.52504404199169
AC022182.1	2.02146890312212
AC011747.1	0.165546733611889
LINC02476	0.129569466401204
AC005014.2	-0.690391924903863
AC090809.1	0.295961943861114
AC084781.2	0.394241128004874
SENCR	0.695846386665682
AC010422.4	-0.816697028698803
