# Supplementary material for: Identification of cuproptosis-associated IncRNAs signature and establishment of a novel nomogram for prognosis of stomach adenocarcinoma
Source: Front Genet. 2022 Sep 9;13:982888. doi: 10.3389/fgene.2022.982888 (PMC9504471; doi:10.3389/fgene.2022.982888)
Supplement: Supplementary file 3 [file DataSheet2.zip › Raw Data2/model/risk.train.txt]

id	futime	fustat	LINC01094	AC022182.1	AC011747.1	LINC02476	AC005014.2	AC090809.1	AC084781.2	SENCR	AC010422.4	riskScore	risk
TCGA-BR-6852	1.15890410958904	0	0.803723006774158	0.0650207699484113	0	0.0112093614203034	0.469781806806864	0.0547790315196195	0	0.661111097901239	0.59569460683892	1.24643631000163	low
TCGA-CD-8530	1.03287671232877	0	0.423094054149902	0.304160547001356	0.190930859562615	0.602836911803539	0.61720443185865	0.537743345048506	0	0.998484374364287	1.09767821070746	1.61296025369554	high
TCGA-D7-5578	1.05479452054795	0	0.429642742515458	0.0650207699484113	0.199499603660362	0.0443241688122014	0.188907266642588	0.460585313253668	0	0.787766769938567	0.305562015620484	2.01435115607034	high
TCGA-VQ-A8PX	5.38082191780822	0	0.179638434938132	0.0611540632071007	0	0.00791308164326493	0.916476644437716	0.0056155674069098	0	0.255077682005451	0.352758525040637	0.592915363863289	low
TCGA-HU-A4G8	1.49041095890411	0	0.465608848395593	0.101381142355025	0	0	0.339137384919586	0.0592168165537986	0	0.333309229574896	0.605209844081142	0.970883431524274	low
TCGA-D7-8573	1.62465753424658	0	0.306495572259637	0.0654344459486331	0	0.0905824763624423	0.337996463515016	0.16478627814334	0.135140816394815	0.271545198485687	0.800413312638757	0.747434331790599	low
TCGA-HU-A4GC	0.271232876712329	0	0.212880566344385	0.192446693735047	0.198494153639083	0.0074825763312062	0.479437532735403	0.781401682224489	0.229710961847024	0.413377445267708	0.580338474195709	1.40373931408536	low
TCGA-CG-5719	0.0849315068493151	0	0.583519083851487	0.191057239926314	0	0	0.0997664862929298	0	0	1.07498488495381	0.164400135024412	3.44688442288284	high
TCGA-CG-4469	0.589041095890411	1	1.03731193064197	0.174022842055414	0	0.018634174139051	0.765619608281233	0.00662118012237996	0.283329168051641	0.516822023445776	0.372952097911829	1.71421034254003	high
TCGA-HU-8244	2.03287671232877	0	0.165172317937167	0.123268887494347	0.363787841103289	0.0429244451738409	0.715981203188397	0.0380146901867159	0.323888827147044	0.108357178090419	0.876723206515167	0.551953663423896	low
TCGA-HU-A4H3	2.41643835616438	0	0.392097566783076	0.0522767654523578	0	0	0.462471189392651	0	0.209390977467428	0.312897472897257	0.462052318796433	0.918677932432085	low
TCGA-BR-8380	0.0575342465753425	0	0.386038359888614	0.0926133927142838	0	0	0.175301033900244	0.0291348040530228	0	0.533363998339815	0.16478627814334	1.67206193514311	high
TCGA-CD-8526	1.04383561643836	0	0.423739507165316	0.356369213716225	0.913645804481218	1.00941883938333	0.689746438493556	0.198242681607614	0	0.433814084458027	0.470719061350819	2.06436391728356	high
TCGA-BR-8372	1.5972602739726	0	1.19993926779604	0.184851545680415	0.139469495038796	0.0305479641629666	0.416731670820911	0.0588013536161862	0.12300395405482	0.376401526593598	0.694568225008833	1.65465620164251	high
TCGA-BR-8589	1.31780821917808	0	0.902189376272068	0.159370846660203	0.358058618305492	0.109828565307087	0.339935493391058	0.0398402645317911	0.410883777195581	0.473319355917436	0.483467554092807	2.10214666830218	high
TCGA-HU-A4HB	1.30684931506849	1	0.431034530351614	0.674099028537714	0	0.128029388740641	0.232537969008518	0.00992040959306388	0.314986485468515	0.787766769938567	0.856547537804078	4.14030816803771	high
TCGA-BR-6455	1.09315068493151	0	0.562083642696159	0.0447438212243978	0	0	0.281075049277474	0	0	0.570657220305291	0.21549222999098	1.5107600482896	low
TCGA-VQ-A8PH	1.06575342465753	1	0.170053235302304	0.522256667626701	0.0820212693455023	0.0350607969051143	1.69291813080855	0.814427373861248	0.496002086365443	0.492724861891776	0.389346536162498	1.57746920253452	high
TCGA-BR-8382	1.32054794520548	0	0.94673086014031	0	0.185359134758002	0.0206266505899578	0.538538163629804	0	0	0.503552275664581	0.284514133244245	1.31872368791831	low
TCGA-BR-6803	1.08767123287671	0	0.53615239301918	0.156396616597665	0.0489336451979224	0	0.217727042033043	0	0	1.13907651504611	0.0518592988352499	3.33911990875938	high
TCGA-BR-4191	1.52876712328767	1	1.32486819488736	0.650764559116902	0.462680579094163	0.148738912737525	1.35411359249238	0.329295848102515	0	0.854394677753101	1.29725012117171	2.23588881991881	high
TCGA-FP-7916	1.17260273972603	1	1.07963411236871	0.282854909322555	0.0772429989324604	0.00834345852933497	0.175939705406043	0.00590295685823641	0	0.770702210123939	0.552180304176821	3.05907406869744	high
TCGA-BR-7901	0.287671232876712	1	0.605115001689438	0.526068811667588	0.130140135336449	0.325846898238815	0.391217807602897	0.777535442108079	0	0.692516471010802	0.169925001442312	5.74335181037242	high
TCGA-BR-A4J6	0.0547945205479452	0	0.29983076182237	0.102053382729188	0	0	1.01564029037688	0	0.208142647337722	0.449640605117181	0.599889044959259	0.648913288889126	low
TCGA-CD-8534	1.00547945205479	0	0.195725547512056	0.298658315564515	0.0415233621843504	0.0176369030494984	1.39237238154301	0.0248869993131795	0.140778655782796	0.817786958299181	1.24000896473507	0.53450106621063	low
TCGA-VQ-A924	4.61917808219178	1	0.496820230594296	0.0240359354555094	0.0572769650732476	0	0	0.00863030514344006	0	0.297719672043513	0.379066399280904	1.24490772476986	low
TCGA-B7-A5TK	0.789041095890411	0	1.29284063353801	0.0822938359514309	0.0665370023957913	0.0425042631289634	0.181038924431668	0.0152120850685033	0	0.558659484412159	0.137634671883373	2.76633871693381	high
TCGA-BR-8077	0.0575342465753425	0	0.339479485472322	0.957171707246391	0.729705025748386	0.0779265786850691	0.926303111861394	0.305328532039964	0.429214229839585	0.666665710594598	0.188527526774402	8.79361689576603	high
TCGA-D7-A6EY	0.953424657534247	1	0.633105666286871	0.0795658498102748	0	0	0.293488202375508	0.007339046008162	0	0.424492170889205	0.0513024887006311	1.72681935929854	high
TCGA-CD-A487	0.778082191780822	0	0.430285272977781	0.0236102151826453	0.162338957724597	0.0357646536009747	0.74312715259193	0.530070742225084	0.762476388046985	0.42814239097833	0.847435749362521	0.865376277665052	low
TCGA-BR-4257	0.805479452054795	1	1.27279958613779	0	0	0	0.217975140922887	0.0123541304078741	0	0.562279063629867	0.0433445048771692	2.40440973513849	high
TCGA-R5-A7ZI	6.21095890410959	0	0.572889668420581	0.244399991245549	0	0	1.68728469191784	0.0136409106693863	0.29077825132018	0.850559420622772	0.0941009164388665	1.30164943958726	low
TCGA-BR-8059	1.2027397260274	1	0.517930742223911	0.13303737874735	0	0	0.185739709402782	0	0	0.579662897016007	0.0439043942956211	2.18176443428187	high
TCGA-BR-8485	0.767123287671233	0	0.334339439906927	0.321235435016064	0	0.739761711188126	0.314058408858261	0.703277923981373	0	0.314058408858261	0.125783331627324	2.79516335800597	high
TCGA-F1-6177	0.00273972602739726	0	0.432638772750753	0.304861451488449	0	0	1.11955538469528	0.00575926928868495	0	0.277151610677493	0.228849467661798	1.08128391793394	low
TCGA-D7-8575	1.51780821917808	1	0.465399883296605	0.160274831408593	1.20401547739989	0.0170667241898334	0.566766454622181	0.0420839586712525	0.136847604192881	0.505382849062305	1.25223397847316	0.797691346480408	low
TCGA-HU-A4GH	0.980821917808219	0	0.144307467263042	0.340277404766254	0.0533894195446349	0.453965265396409	0.790688642674781	0.580627910457265	0	0.15704371014558	0.238909116698404	1.44977314552179	low
TCGA-VQ-A8E2	2.93698630136986	0	0.24074173121534	0.200629897983074	0.141171172460741	2.1394694950388	0.661658402551539	0.839798383506919	0	0.488309335703363	0.347665656300971	1.97415997939637	high
TCGA-IN-A7NU	0.975342465753425	0	0.482538547845415	0	0.574149960509702	0	0.691266147138285	0	0	0.475084882948783	0.229833990460998	1.01413845197307	low
TCGA-CG-4440	0.334246575342466	1	0.739675314503314	0.0692897127155347	0	2.14505785988821	0.387031609525704	0.695281195144861	0	1.07724299893246	0.249263286061193	3.636273735159	high
TCGA-HU-A4HD	2.78356164383562	0	0.198871279517819	0.219338922698467	0.19987646683658	0.707436441896801	0.0658480033660813	1.01385526250707	0	0.238297727512287	0.592062297787477	1.839398816622	high
TCGA-R5-A7ZF	0.70958904109589	1	0.16349873228288	0.120219211624994	1.99595478794205	2.09413470597761	0.480988873478695	1.13527217947625	0	0.213876043382942	0.353774944932223	2.21321807204679	high
TCGA-VQ-AA6J	1.75890410958904	0	0.533862321387458	0.301236440765232	0.269511969904999	0	0.964213777946939	0	0	0.475188670225608	0.439676323490687	1.27092975207267	low
TCGA-CG-4443	2.4986301369863	0	0.549619889097734	0.192194165283345	0.156526058528656	0.0343565966466416	0.282380494638606	0.125915549474723	0	0.449746239021009	1.36686771213727	0.776004945284873	low
TCGA-D7-8576	1.22191780821918	1	0.613343053003822	0.328721595401828	0.0723116400224266	0.0908534304511135	0.313361959392219	0.0436244767470346	0	0.641268561053033	0.702214251010441	1.97303333455099	high
TCGA-CD-A4MH	1.01643835616438	0	0.291367804285308	0.0894981508391026	0.0622598944701261	0.059078342201253	1.12783134782781	0.774165051506417	0	0.537047519404657	0.598460492470133	0.731454499634425	low
TCGA-BR-8677	1.01369863013699	0	0.6712027765419	0.170566056792069	0	0	0.855192407959154	0	0.235114320376357	0.991462889946032	0.618050670053344	1.46906262065998	low
TCGA-BR-8384	0.30958904109589	0	0.522156211891473	0.141171172460741	0	0	0.591679416935737	0.0176369030494984	0	0.992695931709089	0.479747934366225	1.57650830554166	low
TCGA-BR-7717	1.51232876712329	1	0.372060582332161	0.0201999229434977	0	0	0.534858451400718	0	0	0.573568424039259	0	1.3047810744362	low
TCGA-IN-A6RI	1.53150684931507	0	0.241962182215193	0.251204022914663	0.0803847874146045	0.00863030514344006	0.545671894458041	0.601601442834945	0	0.391767719955997	0.278222697991528	1.64210302109475	high
TCGA-D7-5577	1.03013698630137	0	1.0535284409893	0.0701145026613282	0	0.0120680233090903	0.612305312534048	0.00863030514344006	0	0.792355631179492	0.466757615726172	1.56272111888151	low
TCGA-D7-A4YX	1.26301369863014	0	0.501209824411169	0.0140695825016559	0	0.0142124448121047	0.0628124924050212	0	0	0.442863896685096	0.20163386116965	1.48225738212467	low
TCGA-IN-A6RS	1.04931506849315	0	0.226631831807891	0.206018004020896	0	0	0.111832587077983	0	0.263034405833794	0.290660311811355	0	2.1472678683831	high
TCGA-RD-A7BT	0.717808219178082	1	0.175684270730997	0.11623166060415	0	0	0.378622595527227	0.455333796677223	0	0.27988725484113	0.605304680238342	0.905717493645516	low
TCGA-VQ-A91X	0.791780821917808	1	0.0643310462459839	0.167229454071669	0.43349363984688	0.140386032283056	0.568615876713782	0.17976580835815	0.733093981174815	0.0335111023613237	0.263034405833794	1.2459894601105	low
TCGA-BR-8373	1.23287671232877	0	0.287354085029207	0.181293412885475	0.960437571778306	0	0.476848252021543	0.807437359418896	0.112366523072563	0.263995882071239	0.526269172065228	1.46859478316632	low
TCGA-VQ-A8DV	1.1041095890411	1	0.126840735277693	0.0992278657748611	2.6994850040584	2.33170521649889	0.551589842351025	0.572113556484231	2.50355227566458	0.258458622717901	0.423631951714348	5.08133603398659	high
TCGA-HU-A4GY	0.0219178082191781	0	1.14189050912319	0.808508616673974	0	0.0154975693953256	0.679874147746623	0.0380146901867159	0	1.24299875442416	1.49221212241846	4.15390191131938	high
TCGA-VQ-A922	0.753424657534247	1	0.292192773901891	0.209016591831257	0.170437868508108	0.467696836372603	0.469156631999643	0.539431811434833	0	0.589475877911847	0.180020521466313	2.14611890314732	high
TCGA-D7-6521	1.54520547945205	0	1.27315778237588	0.0665370023957913	0.0405417938628468	0	0.181802255158941	0	0	0.739329676015583	0.0429244451738409	3.20133131376264	high
TCGA-FP-8099	1.42191780821918	0	0.674641429085824	0.523060061795249	0.716156852429606	0	0.593879595457209	0	0	0.264836648467779	0.522156211891473	2.40597700688995	high
TCGA-BR-8484	2.0986301369863	1	0.647084212628953	0.0986890440913283	0.034779158048019	0	1.16568687702988	0.00518437585972326	0	0.614756951755606	0.361319201557216	0.882006173604962	low
TCGA-CG-4305	1.32876712328767	0	0.979586390883085	0.16800012451782	0.0469799081444094	0	0.700084549493092	1.02998286621571	0	0.381394131786851	0.737081005153099	1.41429796350347	low
TCGA-CG-5724	1.0027397260274	1	0.941557082717288	0.0809304876729839	0.273456211320305	0.0104934192484527	0.512479746919632	0.0223323000980564	0	0.736561582990553	0.151339301042281	2.10922335285785	high
TCGA-BR-4187	0.386301369863014	1	1.54161395629222	0.0801118598615982	0.0773797407970136	0	0.241107974934054	0.0352015957185661	0.367482898138868	1.42830321758135	0.43349363984688	5.01709806107779	high
TCGA-HU-A4H0	0.175342465753425	0	0.52426431482084	0.0571383043935418	0.0278617753545096	0	0.351289097598875	0	0	0.327112470747085	0.319502329004307	1.12697140052061	low
TCGA-RD-A8N4	5.94794520547945	0	0.284869433096032	0.0788830465219891	0	0	0.533961965345151	0	0	0.772899122289308	0.223793216243033	1.34370859822205	low
TCGA-D7-6527	0.854794520547945	1	0.193708673382423	0.100035721161844	0.265556915602505	0	0.149259365499623	0.107687869314373	0	0.525968621033089	0.280124891975729	1.51274671097792	low
TCGA-BR-A4QL	0.964383561643836	0	0.343578377146895	0	0	0	0.956056652412403	0.820730400605102	0.107955630087393	0.14535138557262	0.219462838957155	0.761635708375069	low
TCGA-CG-5721	0.501369863013699	0	0.778797311374994	0.455228571117139	0	0	0.276317992652217	0	0	0.738032793681325	0.0946414541150623	4.82895281710918	high
TCGA-D7-A74A	0.616438356164384	0	0.166843964412491	0.112633416985245	0	0	0.425781538703535	0.0120680233090903	0	0.242206148570875	0.272262124974296	0.971497604157986	low
TCGA-BR-8678	0.961643835616438	0	0.498863563618952	0.315334360334379	0.567642792203069	0.0714881055841824	0.265556915602505	0.568907674127396	0.12961273813047	0.369047643455913	0.595599136829893	2.24590778507842	high
TCGA-IN-7808	0.287671232876712	1	0.318577153796079	1.33588337735403	0	0.00949050294745244	0.698218478224414	0.30929262305752	0.412402175364041	1.30888505741176	0.519139282642972	22.8243328045461	high
TCGA-CG-4465	0.750684931506849	1	1.56944248281634	0.0771062441059786	0	0	0.350610395199237	0.260266586997568	0	0.465504369629506	0.32527127079596	2.39440836741882	high
TCGA-CG-4475	1.91506849315068	0	0.888928291584564	0	0	0	1.2349917412488	0.0699770704115563	0	0.758473748785078	0.283684759814742	0.933238433175559	low
TCGA-BR-8368	0.358904109589041	0	0.288181352329059	0.278103727551442	0.034779158048019	0.0439043942956211	0.377845610296965	0.0617070847915972	0	0.290660311811355	0.719928147732452	1.10144760947995	low
TCGA-IN-A6RN	1.62739726027397	0	0.174278571036122	0.0993625397577723	0	0.0513024887006311	0.980829620750674	0.157690513582053	0	0.104202449382443	1.24342536189527	0.279579129982325	low
TCGA-BR-4256	0.778082191780822	1	1.46095220451234	0.0820212693455023	0	0.010636636108737	0.158983251160387	0.0448836782397648	0	1.18612018368064	0.201257456843241	4.47613550680576	high
TCGA-HU-A4G2	2.02465753424658	0	0.485735942989206	0.058108649401174	0	0	2.12591554947472	0	0	0.568615876713782	0.171206827418142	0.431981661528906	low
TCGA-BR-8291	1.35890410958904	0	0.675544977083599	0.103396924492231	0.200755431595587	0	0.293135019043321	0.0567222423745402	0	1.2096405139276	0.288771967247402	2.76553273424279	high
TCGA-BR-6705	1.15342465753425	0	0.382058508976068	0.0272956240509075	0.453543917542686	0	0.120484656895456	0.00992040959306388	0	0.913952109161963	0.47664090866952	1.64429381710126	high
TCGA-KB-A93J	3.07945205479452	0	0.589188211490857	0.135534869761189	0.0375930755402331	0.023894042655701	1.0844725169369	0.0113525072299052	0.127765328148545	0.534260855931674	0.38714192839717	0.954329428773143	low
TCGA-CD-A48A	1.03561643835616	0	0.787933893604076	0.756340152251853	0.371168515498428	0.132379425052866	1.30795304620907	0.273933569266885	0	0.344374033285733	1.5703171968938	1.16934982521651	low
TCGA-VQ-A94O	1.75342465753425	1	0.180147861158429	0.359521170427595	0.0404015152842066	1.76689193841122	0.873261995378487	1.54705492185596	0.924859998957002	0.245739032429285	0.680864422375987	2.43878723293492	high
TCGA-R5-A7ZR	0.506849315068493	1	0.188274311321204	0.170566056792069	0	0.492314684892527	0.440420720756767	0.509341141080355	0	0.318577153796079	0.214746522682395	1.49244518038912	low
