# Supplementary material for: Identification of cuproptosis-associated IncRNAs signature and establishment of a novel nomogram for prognosis of stomach adenocarcinoma
Source: Front Genet. 2022 Sep 9;13:982888. doi: 10.3389/fgene.2022.982888 (PMC9504471; doi:10.3389/fgene.2022.982888)
Supplement: Supplementary file 3 [file DataSheet2.zip › Raw Data2/model/uni.SigExp.txt]

id	futime	fustat	LINC01094	AC022182.1	AC011747.1	LINC02476	AC005014.2	AC090809.1	AC084781.2	SENCR	AC010422.4	AC115619.1	AL023581.2	MIR194-2HG	AC100821.2
TCGA-RD-A7C1	1.38904109589041	1	1.03717133764464	0.86544377502178	0.887291301223402	0.638676282800239	0.699018518626197	0.745022149037265	0.995665409736109	0.959918496689248	0.26327483497207	0.301821736339363	1.1739589027268	1.62152444367146	1.22255729134873
TCGA-BR-6852	1.15890410958904	0	0.803723006774158	0.0650207699484113	0	0.0112093614203034	0.469781806806864	0.0547790315196195	0	0.661111097901239	0.59569460683892	0.0187765851791836	0	1.06080831703609	0.251567620608247
TCGA-BR-6564	2.17534246575342	1	0.604830437099103	0.026729250487489	0	0	0.22675512326982	0	0	1.08365589708063	0.0673633671196102	0.172615521813478	0.187134291474536	1.20163386116965	0.158207747625736
TCGA-CD-8530	1.03287671232877	0	0.423094054149902	0.304160547001356	0.190930859562615	0.602836911803539	0.61720443185865	0.537743345048506	0	0.998484374364287	1.09767821070746	0.0284277045726673	0.334225008414431	1.59731663112903	0.661293555855307
TCGA-MX-A5UJ	1.00821917808219	0	0.439357178474257	0.140516918655647	0	0	0.217727042033043	0.17951105027151	0	0.589571753973746	0.477470103341899	0.613343053003822	0.105409894040082	1.461790462903	0.735868729073579
TCGA-D7-5578	1.05479452054795	0	0.429642742515458	0.0650207699484113	0.199499603660362	0.0443241688122014	0.188907266642588	0.460585313253668	0	0.787766769938567	0.305562015620484	0.0912597661926783	0	2.45293801433115	0.067087964801147
TCGA-VQ-A8PX	5.38082191780822	0	0.179638434938132	0.0611540632071007	0	0.00791308164326493	0.916476644437716	0.0056155674069098	0	0.255077682005451	0.352758525040637	0	0.146655222119465	2.67287788119757	0.26471656897702
TCGA-HU-A4G8	1.49041095890411	0	0.465608848395593	0.101381142355025	0	0	0.339137384919586	0.0592168165537986	0	0.333309229574896	0.605209844081142	0	0	2.18513708651082	0.994362489034637
TCGA-BR-6710	0.747945205479452	0	0.108491002592243	0.119953717505568	0	0	0.714751059343086	0	0	0.322389683450215	0.151728955343337	0	0.0751903141552192	1.37172612190621	0
TCGA-D7-8573	1.62465753424658	0	0.306495572259637	0.0654344459486331	0	0.0905824763624423	0.337996463515016	0.16478627814334	0.135140816394815	0.271545198485687	0.800413312638757	0.0142124448121047	0.426211072027404	0.866868424618348	0.23842002607896
TCGA-HU-A4GC	0.271232876712329	0	0.212880566344385	0.192446693735047	0.198494153639083	0.0074825763312062	0.479437532735403	0.781401682224489	0.229710961847024	0.413377445267708	0.580338474195709	0.99660567676017	0.0708014676002111	3.15127434842579	0.324925784055321
TCGA-VQ-A8PP	1.95068493150685	1	0.516216908424998	0.0585243118408003	0	0	0.277508728144778	0	0	0.163112244347124	0.509847829892816	0	0.268554164033543	0.0708014676002111	0.469990138221073
TCGA-CG-5719	0.0849315068493151	0	0.583519083851487	0.191057239926314	0	0	0.0997664862929298	0	0	1.07498488495381	0.164400135024412	0	0.0549179191289579	1.13323470635714	0
TCGA-VQ-A8PE	1.84931506849315	1	0.293488202375508	0.102590949588091	0.180657107560076	0.177726482932068	0.417379975973023	2.1650114805764	1.44158971241955	0.399772661101706	0.557091443998695	0.52426431482084	1.1413673907597	3.33164789732127	0.892429885862521
TCGA-CG-4469	0.589041095890411	1	1.03731193064197	0.174022842055414	0	0.018634174139051	0.765619608281233	0.00662118012237996	0.283329168051641	0.516822023445776	0.372952097911829	0	0.088548697010238	2.84979914918894	0.212631589720954
TCGA-HU-8244	2.03287671232877	0	0.165172317937167	0.123268887494347	0.363787841103289	0.0429244451738409	0.715981203188397	0.0380146901867159	0.323888827147044	0.108357178090419	0.876723206515167	0	0.150689643247321	2.58477012855728	0.243912758873174
TCGA-BR-8690	0.89041095890411	0	1.21256933885081	0.761880953629982	0	0.234869151705381	0.91034891538093	0.503043370568864	1.20714320494175	0.165815488132335	0.84052365962151	0	1.49221212241846	2.50591632906695	1.86155841957203
TCGA-CD-8528	1.02739726027397	0	0.913798964950696	0	0	0	0	0.0053281206952817	0.231063699912273	0.147567207094632	0.274887811577583	0	0.0360461001568596	1.11982095212187	0.32676742469588
TCGA-RD-A7BS	0.920547945205479	1	0.661840791305371	0.948301812350635	0.664482840364683	0.636543421351801	0.243547226577594	0.916170875339791	0.752149127694699	1.01335505866907	0	0.350044565862694	0.137241191711593	1.17229548475702	1.08868437153339
TCGA-VQ-A8PB	2.85753424657534	1	0.404031139621825	0.0465609057577412	0	0	0.709467101388172	0	0	0.271306143797337	0.299713560064242	0	0.0289934118795487	0.868212636477131	0.106080260225132
TCGA-HU-A4H3	2.41643835616438	0	0.392097566783076	0.0522767654523578	0	0	0.462471189392651	0	0.209390977467428	0.312897472897257	0.462052318796433	0.248534836138679	0	2.48707468005172	0
TCGA-BR-8380	0.0575342465753425	0	0.386038359888614	0.0926133927142838	0	0	0.175301033900244	0.0291348040530228	0	0.533363998339815	0.16478627814334	0.0114956388378294	0	1.14632937343578	0.160016607845905
TCGA-D7-6520	1.56986301369863	0	0.533164620915383	0	0.0418036876570852	0.0352015957185661	0.288771967247402	0.0126401807787703	0	0.533463676720404	0	0	0.0427843980892395	1.30421896871636	0.0533894195446349
TCGA-BR-6801	1.75890410958904	0	0.431997289840723	0.0184917490398792	0.128425389028837	0	0.6915341649192	0	0.149259365499623	0.375512140703744	0.0919367382105852	0	0.498863563618952	1.59459632011842	0.110630508096434
TCGA-R5-A7O7	3.80547945205479	0	0.420293749346622	0.326077084923131	0.094911647025467	0.0607391578576785	1.51571245195603	0.178619042533318	0.308593868584276	0.469573445304352	1.44858384046336	0.0340748202705723	0.188021051416948	1.60549433385251	0.687956494044482
TCGA-CD-8526	1.04383561643836	0	0.423739507165316	0.356369213716225	0.913645804481218	1.00941883938333	0.689746438493556	0.198242681607614	0	0.433814084458027	0.470719061350819	0	0.0378741656611201	1.00776959414592	1.20276248527589
TCGA-BR-7197	0.767123287671233	0	0.177343788281726	0.0538064436957938	0.279768421593595	0.0275787274742827	0.489234634532018	0.306962124140456	0.147046143417315	0.110764121899807	0.633105666286871	0	0.129480858698878	1.10802256251641	0.350270924228404
TCGA-RD-A7BW	0.427397260273973	1	1.1018517435049	0.235972082773581	0.668482249541329	0.0322419311374938	0.382058508976068	0.391437797698	0.248534836138679	1.2485955543492	0.360645202460216	0.104873376726018	0.468739698237363	0.211261449712961	0.973207154113456
TCGA-BR-4357	0.00273972602739726	0	0.928427176875685	0.343350966200508	0.0539454249627852	0.0114956388378294	0.32400408139443	0.398897571202473	0	0.466548816964552	0.570560078936309	0	0.159758338056298	0.869634555813393	0.197739606006356
TCGA-BR-6707	1.65753424657534	1	0.469156631999643	0.0663992289113826	0	0	0.459431618637297	0	0	0.840845887562073	0.444879056415559	0	0	2.24741108806311	0.285461405137036
TCGA-MX-A663	0.821917808219178	1	0.312316654401997	0.0625362198953893	0.737600240372269	0.153805336079035	0.0359053837421279	0.511973981781801	0.727528423783232	0.904195048237875	0.154712813782158	1.00396196615242	0.252536766696175	1.73122669558768	0.0957219222733257
TCGA-D7-A6EX	0.942465753424658	0	0.130008304108606	0.224534263279729	0.048096653272944	0	1.12551885957509	0	0	0.252900028700081	0.480058269227255	0	0.465922239303937	1.59187087006333	0.283803270928366
TCGA-BR-8081	1.71232876712329	0	1.00827173796354	0.088413009726725	0.105946211905325	0	0.468322643947868	0.479437532735403	0	0.853995647176393	0.433173124044276	0	0	2.08545864960905	0.134746655368488
TCGA-BR-8372	1.5972602739726	0	1.19993926779604	0.184851545680415	0.139469495038796	0.0305479641629666	0.416731670820911	0.0588013536161862	0.12300395405482	0.376401526593598	0.694568225008833	0	0.33296566258596	1.08133962745194	0.605115001689438
TCGA-BR-8589	1.31780821917808	0	0.902189376272068	0.159370846660203	0.358058618305492	0.109828565307087	0.339935493391058	0.0398402645317911	0.410883777195581	0.473319355917436	0.483467554092807	0	0.253626278421377	0.726482487265049	0.380064458843981
TCGA-BR-8680	1.31780821917808	0	0.45343856134876	0.179638434938132	0	0.019346088804812	0.681314322601321	0.0473987888754111	0	0.0970713705439032	0.747086583027818	0	0	1.26477660997172	0.578310792848726
TCGA-HU-A4HB	1.30684931506849	1	0.431034530351614	0.674099028537714	0	0.128029388740641	0.232537969008518	0.00992040959306388	0.314986485468515	0.787766769938567	0.856547537804078	1.73699444777849	0.279174108489047	2.47972207011429	0.874442886858751
TCGA-BR-6455	1.09315068493151	0	0.562083642696159	0.0447438212243978	0	0	0.281075049277474	0	0	0.570657220305291	0.21549222999098	0	0.208642109015166	0.925087954879983	0.295958067720822
TCGA-VQ-A91K	5.1013698630137	0	0.749233898401897	0.0116387562468937	0	0	0.510050455601139	0	0.0957219222733257	0.298423711931038	0.195473592387265	0.00992040959306388	0.137634671883373	2.40784217821151	0.202386375334789
TCGA-VQ-A8PH	1.06575342465753	1	0.170053235302304	0.522256667626701	0.0820212693455023	0.0350607969051143	1.69291813080855	0.814427373861248	0.496002086365443	0.492724861891776	0.389346536162498	0.219834523885371	0.201131966907887	2.54049849912919	0.982436917767054
TCGA-BR-8382	1.32054794520548	0	0.94673086014031	0	0.185359134758002	0.0206266505899578	0.538538163629804	0	0	0.503552275664581	0.284514133244245	0	0	1.36255404935075	0.121678556588252
TCGA-BR-6803	1.08767123287671	0	0.53615239301918	0.156396616597665	0.0489336451979224	0	0.217727042033043	0	0	1.13907651504611	0.0518592988352499	0	0.0985543072207295	1.00791308164326	0.122606462651041
TCGA-BR-4191	1.52876712328767	1	1.32486819488736	0.650764559116902	0.462680579094163	0.148738912737525	1.35411359249238	0.329295848102515	0	0.854394677753101	1.29725012117171	0.0344974641994449	0.233765376808338	1.2887719672474	0.43626846471939
TCGA-BR-8588	1.06575342465753	0	0.880489626687819	0.105409894040082	0	0	0.271545198485687	0	0	0.609376748763307	0.431997289840723	0	0.153545951856674	1.5070080777531	0.30439421966803
TCGA-VQ-AA6A	2.74520547945205	0	0.0932897300014767	0.0970713705439032	0.034215715337913	0.228603231948469	0.646531349989159	0.802317314403593	0	0.334453862323681	0.543495883425772	0	0.135140816394815	1.87463960816493	0.244521773632055
TCGA-FP-7916	1.17260273972603	1	1.07963411236871	0.282854909322555	0.0772429989324604	0.00834345852933497	0.175939705406043	0.00590295685823641	0	0.770702210123939	0.552180304176821	0.0277202583559274	0.225151511841273	0.9379469587418	0.358958825832329
TCGA-HU-8604	1.9013698630137	0	0.745194298078802	0.348459062086472	0	0	0	0.00877370706601613	0	0.442014565559888	0.688135588457335	0	0	1.7127278288697	0.0743684217815534
TCGA-IN-A6RJ	1.03835616438356	0	0.408168370708106	0.0750533646045073	0	0.0194884295913602	0	0.0274371827068511	0	0.224410781870753	0.18472462050188	0	0	0.250597823048234	0.499475999615508
TCGA-BR-8590	0.778082191780822	1	1.09112433366116	0.139207520271254	0	0.782827892074894	0.428356822465183	0.651591344797654	0	0.360195694732358	0.427927927615234	0	0.058939854556233	1.09024371217442	0.655443425389886
TCGA-CD-8535	1.06849315068493	0	0.412727338591643	0.309176187478514	0.242937800200565	0.0392787953513676	0.800413312638757	0.957543200757105	0	0.282973488621589	0.415109632227579	0	0.431569476051276	0.356256516372818	0.523561956057013
TCGA-BR-7901	0.287671232876712	1	0.605115001689438	0.526068811667588	0.130140135336449	0.325846898238815	0.391217807602897	0.777535442108079	0	0.692516471010802	0.169925001442312	0	0.339821504923343	1.26939227894041	0.277389698810864
TCGA-BR-7958	1.06301369863014	0	0.666756591884803	0.0367494764278683	0	0	0.0821575590854259	0.0264459803038009	0.522256667626701	0.649017565131599	0.337425664282688	0	0	1.19541059673016	0.309641873422161
TCGA-BR-A4J6	0.0547945205479452	0	0.29983076182237	0.102053382729188	0	0	1.01564029037688	0	0.208142647337722	0.449640605117181	0.599889044959259	0	0.124989769978664	0.391437797698	0.117960952732417
TCGA-CD-8534	1.00547945205479	0	0.195725547512056	0.298658315564515	0.0415233621843504	0.0176369030494984	1.39237238154301	0.0248869993131795	0.140778655782796	0.817786958299181	1.24000896473507	0	0.563841478880328	3.04154088412226	0.292781749227846
TCGA-VQ-A924	4.61917808219178	1	0.496820230594296	0.0240359354555094	0.0572769650732476	0	0	0.00863030514344006	0	0.297719672043513	0.379066399280904	0.020484422065084	0	1.3819478006891	0.0731347046302154
TCGA-CD-8527	0.597260273972603	1	0.647913109543964	0	0.150949541471927	0.022190239634066	1.05290273896431	0.937721025761793	0	0.549817005512973	0.347892388195338	0	0.293605910941713	1.5677401301946	0.811553233033541
TCGA-BR-4369	0.00273972602739726	0	0.675635300767515	0.541812169528895	1.00741081295462	0.044464066513246	1.32975508574475	1.51010110758187	0	0.459536538097791	0.812292844873271	1.19981366314326	1.95958470691236	3.60452209543972	0.849038476896004
TCGA-B7-A5TK	0.789041095890411	0	1.29284063353801	0.0822938359514309	0.0665370023957913	0.0425042631289634	0.181038924431668	0.0152120850685033	0	0.558659484412159	0.137634671883373	0.0928839656784844	0.195347598322219	0.596744360181071	0.241230035515445
TCGA-IN-AB1X	1.12602739726027	0	0.229218742449247	0.0701145026613282	0.0677763720484928	0.325616674821605	0.267835392097615	0	0.22490464410609	0.43903796284271	0.665392771041891	0	0.453122446595813	1.14652489147744	0.245130531411833
TCGA-BR-4370	0.00273972602739726	0	1.11589886665539	0.0639170536923114	0	0	0.270588741972067	0.0174943794592725	0	0.561790461653818	0.195221593252845	0	0.153156788061421	0.434668255614352	0.507312604411938
TCGA-VQ-A91Y	0.810958904109589	1	0.825297185396852	0.235236889089815	0.153675649797238	0	0.902729639233376	0.0240359354555094	0.634500338235999	0.536251878937289	0.280362489973778	0	0.186627326682922	1.05408439284238	0.333309229574896
TCGA-VQ-A8P8	2.41369863013699	0	0.269751322048375	0.325156117741591	0	0	0.847114990083586	0.0217639742916567	0	0.821220391000695	0.323543009149889	0	0.0968015818491687	1.43044586089041	0.383496944155365
TCGA-HU-A4H2	1.07945205479452	0	0.282854909322555	0.0984195577655445	0	0	0.747000623898834	0.0714881055841824	0.0927486855395238	0.328147114033631	0.164013888525057	0.00963381939726868	0.0814759815979586	2.57191946324556	0.133826527298828
TCGA-BR-8486	0.00273972602739726	0	0.268314613175228	0.222062624777488	0.486868801344148	0.0142124448121047	0.75745001623129	0.53684865042083	0	0.598269911883213	0.104470857762917	0.440845918237266	1.27857955045842	2.41845983758099	0.348119084462443
TCGA-VQ-A8P5	0.643835616438356	1	0.915176677970458	0.317304068361915	0.521251795369812	0.20163386116965	0.37684601401632	0.227864272546507	0.187514398192816	0.389566811762726	0.462052318796433	0.257010618206024	0.404903122145131	0.931456140912712	0.936967660188074
TCGA-MX-A666	1.16986301369863	0	0.180784391078699	0.410449655461803	0.775598429707675	0.693498108722245	0.848477724769995	0.811881996218668	0.742092468081248	0.349478514519109	0.301236440765232	0.0942360698457655	0.589188211490857	2.22184615480685	0.643856189774725
TCGA-BR-7957	0.756164383561644	1	0.61635769699669	0.0392787953513676	0.0626743627633925	0	0	0.00949050294745244	0	0.850319378187307	0.0336520524899971	0	0.0951817893426852	0.677260160827648	0.362217377487169
TCGA-BR-4253	0.33972602739726	1	1.22681676504987	0	0	0.0177794125612347	0.475188670225608	0	0	0.635057829725214	0.170309668833176	0	0.084744620868468	1.35912755222757	0.105543992198926
TCGA-BR-8687	0.684931506849315	1	0.292899515444873	0.0281447677133787	0.13119435170845	0.00719550140420377	0.369606070031838	0.0651586751285468	0	0.208517259805544	0.234746551744322	0.0120680233090903	0.0686020273786715	0.945457882833256	0.166458371722533
TCGA-ZQ-A9CR	0.0657534246575342	1	0.510151757784299	0	0.0461417816447206	0	0.280837568611771	0.400865777566253	0.156008221107128	0.784420224617784	0.464040871889887	0	0.262793936620655	1.05227676545236	0.416083074208358
TCGA-BR-8077	0.0575342465753425	0	0.339479485472322	0.957171707246391	0.729705025748386	0.0779265786850691	0.926303111861394	0.305328532039964	0.429214229839585	0.666665710594598	0.188527526774402	0.202386375334789	0.265556915602505	1.97342759800431	0.850479410915246
TCGA-RD-A8MV	10.1917808219178	0	0.639232163249277	0.23450132056221	0	0	0.388465097283154	0	0	0.869555597050224	0.43007112795128	0.016496319896196	0.181547856455956	2.36507658712317	0.372394965238024
TCGA-D7-A6EY	0.953424657534247	1	0.633105666286871	0.0795658498102748	0	0	0.293488202375508	0.007339046008162	0	0.424492170889205	0.0513024887006311	0	0.0496307677246004	1.06391705369231	0.480161699348165
TCGA-RD-A8N1	9.64109589041096	0	0.549225575452399	0.282380494638606	0.103665482765696	0	0.542802827427389	0	0	0.706906234231557	0.559540758771391	0	0.0539454249627852	1.89005751138785	0.467383830757731
TCGA-FP-8210	0.419178082191781	1	0.705137466719021	0.953078952612507	0	0	0.635243612359028	0	0	1.56223021087802	0.582459659560762	0	0.0840642647884745	0.999639281148042	0.537942090749452
TCGA-CG-4442	0.00273972602739726	0	0.547745938687144	0.288535750293802	0	0.0596321598820996	0.887681229342992	0.326537348139952	0	0.231923873293763	1.13960046458551	0	0.0953168415347697	1.40871186102943	0.716332480287987
TCGA-CD-A487	0.778082191780822	0	0.430285272977781	0.0236102151826453	0.162338957724597	0.0357646536009747	0.74312715259193	0.530070742225084	0.762476388046985	0.42814239097833	0.847435749362521	0	0	2.41535305430647	0.544584299200436
TCGA-BR-4257	0.805479452054795	1	1.27279958613779	0	0	0	0.217975140922887	0.0123541304078741	0	0.562279063629867	0.0433445048771692	0	0.0827025893302493	0.954121846785688	0.102993993323326
TCGA-R5-A7ZI	6.21095890410959	0	0.572889668420581	0.244399991245549	0	0	1.68728469191784	0.0136409106693863	0.29077825132018	0.850559420622772	0.0941009164388665	0	0.0909888884147723	2.10832372002525	0.407950917238573
TCGA-BR-8364	1.84931506849315	0	0.731443946034715	0.0501882233114782	0	0	0.488000770834068	0	0	0.698040631202383	0.24000896473507	0	0.20526738223451	0.69438992740731	0.219586744573316
TCGA-BR-8059	1.2027397260274	1	0.517930742223911	0.13303737874735	0	0	0.185739709402782	0	0	0.579662897016007	0.0439043942956211	0	0.0835197488201729	0.355918371512278	0.24731993497982
TCGA-BR-8485	0.767123287671233	0	0.334339439906927	0.321235435016064	0	0.739761711188126	0.314058408858261	0.703277923981373	0	0.314058408858261	0.125783331627324	0.414460305816098	0.286762889249558	1.79493566280354	0.733093981174815
TCGA-F1-6177	0.00273972602739726	0	0.432638772750753	0.304861451488449	0	0	1.11955538469528	0.00575926928868495	0	0.277151610677493	0.228849467661798	0	0.0394191831333972	2.30585381696872	0.0492125346325603
TCGA-BR-6456	0.843835616438356	0	0.830174180432411	0.059078342201253	0.0359053837421279	0.00762609237617795	0.27988725484113	0.620961696931431	0	0.546956178141411	0.214622200648548	0	0.107553970289646	1.45958899496684	0.0905824763624423
TCGA-BR-7715	1.28493150684932	0	0.33388165946809	0.0201999229434977	0.139993301903365	0	0.174022842055414	0	0	0.323658291026245	0.238909116698404	0	0	0.294429602109328	0.0615688492680028
TCGA-D7-8575	1.51780821917808	1	0.465399883296605	0.160274831408593	1.20401547739989	0.0170667241898334	0.566766454622181	0.0420839586712525	0.136847604192881	0.505382849062305	1.25223397847316	0	0.120351940365222	2.91506191878964	0.284987846937843
TCGA-HU-A4GH	0.980821917808219	0	0.144307467263042	0.340277404766254	0.0533894195446349	0.453965265396409	0.790688642674781	0.580627910457265	0	0.15704371014558	0.238909116698404	0.413810687024985	0.975263321678493	1.90188056371866	0.368265482937493
TCGA-VQ-A8E2	2.93698630136986	0	0.24074173121534	0.200629897983074	0.141171172460741	2.1394694950388	0.661658402551539	0.839798383506919	0	0.488309335703363	0.347665656300971	0.0637790297705713	0.178236584604805	1.54567189445804	0.515106871266764
TCGA-IN-A7NU	0.975342465753425	0	0.482538547845415	0	0.574149960509702	0	0.691266147138285	0	0	0.475084882948783	0.229833990460998	0	1.11589886665539	2.25882039687641	0
TCGA-CG-4440	0.334246575342466	1	0.739675314503314	0.0692897127155347	0	2.14505785988821	0.387031609525704	0.695281195144861	0	1.07724299893246	0.249263286061193	0	0	1.60824151326272	0.425136998838359
TCGA-HU-A4G3	0.465753424657534	0	0.116497840501748	0.0950467245070402	0	0	0.734742131297059	0	0.318577153796079	0.304511041809953	0.483467554092807	0.402940419799033	0.0676387168753633	1.79447825181382	0.311619363406843
TCGA-HU-A4HD	2.78356164383562	0	0.198871279517819	0.219338922698467	0.19987646683658	0.707436441896801	0.0658480033660813	1.01385526250707	0	0.238297727512287	0.592062297787477	0	0.24598236099132	2.14290351149252	0.277389698810864
TCGA-FP-A9TM	0.517808219178082	0	0.311619363406843	0.568226721666338	0	0	0.699018518626197	0.154064673674717	0.287945038644519	0.395172505995779	0.766043843012695	0	0.21549222999098	2.75561401004188	0.683651544812484
TCGA-R5-A7ZF	0.70958904109589	1	0.16349873228288	0.120219211624994	1.99595478794205	2.09413470597761	0.480988873478695	1.13527217947625	0	0.213876043382942	0.353774944932223	0	0.975336702062573	1.12293771309239	0.621711977149024
TCGA-VQ-AA6J	1.75890410958904	0	0.533862321387458	0.301236440765232	0.269511969904999	0	0.964213777946939	0	0	0.475188670225608	0.439676323490687	0	0	1.76094477417644	0.417596012966671
TCGA-BR-7716	1.28219178082192	0	0.689925310856427	0.280243695866017	0.0306892040711404	1.12439431215599	0.291132012008753	0.947628756569411	0	0.469365053704843	0.0644690173684425	0.525968621033089	0.121943733510401	1.19648114898231	0.11503324294624
TCGA-CG-4443	2.4986301369863	0	0.549619889097734	0.192194165283345	0.156526058528656	0.0343565966466416	0.282380494638606	0.125915549474723	0	0.449746239021009	1.36686771213727	0	0.0553345017510994	2.28563894939416	0.425781538703535
TCGA-VQ-AA68	3.33972602739726	0	0.126047755205939	0.0387171075728536	0	0.00662118012237996	0.114233744427088	0	0	0.204391162929781	0.0969364825029574	0	0.181675061414897	1.46304693796088	0.116630912036306
TCGA-D7-8576	1.22191780821918	1	0.613343053003822	0.328721595401828	0.0723116400224266	0.0908534304511135	0.313361959392219	0.0436244767470346	0	0.641268561053033	0.702214251010441	0	0.178364081846803	2.20097508913723	0.515308759741889
TCGA-CD-A4MH	1.01643835616438	0	0.291367804285308	0.0894981508391026	0.0622598944701261	0.059078342201253	1.12783134782781	0.774165051506417	0	0.537047519404657	0.598460492470133	0.0440443327060212	0.645332753624862	4.47928230687234	0.226261894191208
TCGA-BR-8677	1.01369863013699	0	0.6712027765419	0.170566056792069	0	0	0.855192407959154	0	0.235114320376357	0.991462889946032	0.618050670053344	0	0.141825129700028	1.98061030507858	0.404794153147693
TCGA-VQ-A925	0.378082191780822	1	0.163369914474776	0.067087964801147	0.0540843928423792	0	0.828225360358885	0.00820001383213613	0.555521697454558	0.201382935864054	0.382943869568991	0	0.0280032784727525	1.63236128959657	0.399663303888018
TCGA-BR-8384	0.30958904109589	0	0.522156211891473	0.141171172460741	0	0	0.591679416935737	0.0176369030494984	0	0.992695931709089	0.479747934366225	0	0.225645120618953	0.428571222085267	0.51075942155217
TCGA-BR-7717	1.51232876712329	1	0.372060582332161	0.0201999229434977	0	0	0.534858451400718	0	0	0.573568424039259	0	0	0.0493519591352915	0.922350103690782	0.477988108101652
TCGA-IN-A6RI	1.53150684931507	0	0.241962182215193	0.251204022914663	0.0803847874146045	0.00863030514344006	0.545671894458041	0.601601442834945	0	0.391767719955997	0.278222697991528	0	0.197488002405981	3.18543842942173	0.287945038644519
TCGA-BR-4368	0.00273972602739726	0	0.809002774939086	0.0166389421137891	0.0398402645317911	0	0.397036240872176	0.0119249484797086	0	0.5489297694764	0.407515911946301	0	0.228849467661798	0.203890227146661	0.588036971870606
TCGA-CG-4301	0.252054794520548	0	1.18161146033741	0.158595551500897	0.0717626693000913	0.015354834293464	0.589667623664507	0	0	0.327917257418648	0.345055675179296	0	0.176960992089442	1.04152336218435	0.297602298652008
TCGA-CG-5720	0.0821917808219178	1	0.325156117741591	0.407080775450501	0	0	0.192320435034499	0.01292617444427	0	1.05623668498427	0.132511039799195	0.0453031679565722	0.245739032429285	2.50961984194878	0.302172799740752
TCGA-BR-8686	1.30684931506849	0	0.633570706757935	0.263875732577862	0	0.0639170536923114	0.54270379224349	0	0	0.643394453479892	0.597698019021249	0	0	1.75505847811068	0.634779110909094
TCGA-CD-5800	1.0958904109589	0	0.268314613175228	0.657548547789753	0.314754522281121	0.131457785479088	0.178109076094325	0.788435148473056	0.315450299984932	0.49497875319664	0	0.0858325236749548	0	2.31185183118706	0.291132012008753
TCGA-D7-5577	1.03013698630137	0	1.0535284409893	0.0701145026613282	0	0.0120680233090903	0.612305312534048	0.00863030514344006	0	0.792355631179492	0.466757615726172	0	0	0.71817528312111	0.0723116400224266
TCGA-D7-A4YX	1.26301369863014	0	0.501209824411169	0.0140695825016559	0	0.0142124448121047	0.0628124924050212	0	0	0.442863896685096	0.20163386116965	0	0.283684759814742	1.09261339271428	0.569977093324568
TCGA-IN-A7NT	0.884931506849315	0	0.364012053558615	0	0	0	0.102322191196686	0	0	0.527170449668413	0.319502329004307	0	0	0.0344974641994449	0.485838966879055
TCGA-IN-A6RS	1.04931506849315	0	0.226631831807891	0.206018004020896	0	0	0.111832587077983	0	0.263034405833794	0.290660311811355	0	0	0.662934639875537	1.63895424979783	0.286289758134097
TCGA-BR-4294	0.00273972602739726	0	0.234746551744322	0.0333701384605922	0	0	0.145873061601045	0.00604663011841478	0	0.24379092506481	0.0425042631289634	0.123401335971914	0.0809304876729839	0.0676387168753633	0
TCGA-RD-A7BT	0.717808219178082	1	0.175684270730997	0.11623166060415	0	0	0.378622595527227	0.455333796677223	0	0.27988725484113	0.605304680238342	0	0.306728867059771	2.45806697084525	0.290306435424914
TCGA-VQ-A91X	0.791780821917808	1	0.0643310462459839	0.167229454071669	0.43349363984688	0.140386032283056	0.568615876713782	0.17976580835815	0.733093981174815	0.0335111023613237	0.263034405833794	0	0.114766792665514	2.8467339957901	0.272262124974296
TCGA-BR-8373	1.23287671232877	0	0.287354085029207	0.181293412885475	0.960437571778306	0	0.476848252021543	0.807437359418896	0.112366523072563	0.263995882071239	0.526269172065228	0.101784524166932	0.22070141650652	2.2563162673354	0.644133160634224
TCGA-VQ-A8DV	1.1041095890411	1	0.126840735277693	0.0992278657748611	2.6994850040584	2.33170521649889	0.551589842351025	0.572113556484231	2.50355227566458	0.258458622717901	0.423631951714348	3.58261621440535	1.14306683237807	0.548239319575263	0.607673560349056
TCGA-HU-A4GY	0.0219178082191781	0	1.14189050912319	0.808508616673974	0	0.0154975693953256	0.679874147746623	0.0380146901867159	0	1.24299875442416	1.49221212241846	0	0.334911461262063	1.36630822440789	0.698574106510158
TCGA-CG-5718	3	1	0.423524388244335	0.314174451089644	1.013998146041	0.018634174139051	0.740020870203383	0	0.283092058175047	0.798755613914619	0.177598929327733	0.605968358841458	0.130799110838194	1.34545315093843	0.397693455236692
TCGA-D7-6822	1.02739726027397	0	0.433066269617616	0.184470736640092	0.382611923015188	0	0.466757615726172	0	0.122738971954545	0.234256047688296	0.431676441392633	0	0.208392399790676	1.02509968685491	0.295723024539968
TCGA-VQ-A922	0.753424657534247	1	0.292192773901891	0.209016591831257	0.170437868508108	0.467696836372603	0.469156631999643	0.539431811434833	0	0.589475877911847	0.180020521466313	0.0157829972409275	0.401412025363809	1.41694780490984	0.358058618305492
TCGA-VQ-A8P3	2.70684931506849	0	0.239520246898117	0.0662614422687213	0	0.0172092900322231	0.643302088484766	0.0122110839508744	0	0.660198461837854	0.163885116708942	0	0.231678161798511	1.59941301795098	0.448055167717188
TCGA-D7-6521	1.54520547945205	0	1.27315778237588	0.0665370023957913	0.0405417938628468	0	0.181802255158941	0	0	0.739329676015583	0.0429244451738409	0	0.0413831790194062	0.959176636724895	0.101784524166932
TCGA-FP-8099	1.42191780821918	0	0.674641429085824	0.523060061795249	0.716156852429606	0	0.593879595457209	0	0	0.264836648467779	0.522156211891473	0	0.10969486482593	3.20136725158328	0.338224719989013
TCGA-BR-8484	2.0986301369863	1	0.647084212628953	0.0986890440913283	0.034779158048019	0	1.16568687702988	0.00518437585972326	0	0.614756951755606	0.361319201557216	0	0.232537969008518	1.73370141345868	0.322851124375591
TCGA-R5-A805	0.76986301369863	1	1.09220743809709	0.142478790642247	0	0	0.451329820140333	0.023752135898995	0.475499987264951	0.64984535230601	0.122208861700229	0	0.0798388806666704	1.77648304061933	0.362554049350754
TCGA-CG-4305	1.32876712328767	0	0.979586390883085	0.16800012451782	0.0469799081444094	0	0.700084549493092	1.02998286621571	0	0.381394131786851	0.737081005153099	0	0.048096653272944	2.50662732901349	0.173127433480656
TCGA-D7-8574	1.43287671232877	0	0.819095896333639	0.552868871011303	0	0	0.254835882785763	0	0	1.61616946618673	1.03527198997269	0	0.607957564754493	2.07573798239408	0.729095908137104
TCGA-BR-8367	1.14520547945205	0	0.473007567916174	0.143654634526038	0.0399805976908813	0.025312343046069	0.245130531411833	0.0821575590854259	0	0.450274292553821	0.646162657157894	0.02828624307911	0.0408223101073411	1.68356172163026	0.324465006331542
TCGA-CG-5724	1.0027397260274	1	0.941557082717288	0.0809304876729839	0.273456211320305	0.0104934192484527	0.512479746919632	0.0223323000980564	0	0.736561582990553	0.151339301042281	0.0174943794592725	0.476744584070441	0.570462931026041	0.123401335971914
TCGA-BR-4187	0.386301369863014	1	1.54161395629222	0.0801118598615982	0.0773797407970136	0	0.241107974934054	0.0352015957185661	0.367482898138868	1.42830321758135	0.43349363984688	0	0.225521734256603	0.588612706513786	0.0986890440913283
TCGA-CG-4466	1.58082191780822	0	0.283210617984531	0.630405471482323	0.280243695866017	0.0740943535738734	1.2722621249743	1.19849415363908	0	0.128689328846787	0.988920951337253	0	0.242206148570875	2.53714694361757	0.589475877911847
TCGA-HU-A4H0	0.175342465753425	0	0.52426431482084	0.0571383043935418	0.0278617753545096	0	0.351289097598875	0	0	0.327112470747085	0.319502329004307	0	0.110764121899807	1.01464094688175	0.459746354130868
TCGA-VQ-A8PQ	1.3041095890411	1	0.512479746919632	1.03294716409913	0.0339339114419318	0.0214797274104514	0.512682003339547	0.0454429707611671	0.115832298652565	1.02602097071437	0.988630158685044	0.0120680233090903	0.165944087770598	2.11709656577113	0.660746112752018
TCGA-RD-A8N6	0.745205479452055	1	0.254110241874721	0.258579224184294	0.294547233895515	0.0124971626829022	0.731357049781661	1.09916052406874	0.282973488621589	0.248777693649712	0.335597587641937	0.257855464115157	1.09619437275993	2.68730709036283	0.426211072027404
TCGA-RD-A8N4	5.94794520547945	0	0.284869433096032	0.0788830465219891	0	0	0.533961965345151	0	0	0.772899122289308	0.223793216243033	0	0.548831154004822	0	0.367818343606193
TCGA-D7-6527	0.854794520547945	1	0.193708673382423	0.100035721161844	0.265556915602505	0	0.149259365499623	0.107687869314373	0	0.525968621033089	0.280124891975729	0	0.0420839586712525	0.763751492016703	0.199499603660362
TCGA-BR-A4QL	0.964383561643836	0	0.343578377146895	0	0	0	0.956056652412403	0.820730400605102	0.107955630087393	0.14535138557262	0.219462838957155	0	0.125254339031466	2.58221877277573	0.0798388806666704
TCGA-CG-5721	0.501369863013699	0	0.778797311374994	0.455228571117139	0	0	0.276317992652217	0	0	0.738032793681325	0.0946414541150623	0	0.218595201550857	0.556306784224977	0.167486389965649
TCGA-BR-8058	1.45753424657534	0	1.31730406836191	0.139469495038796	0.0387171075728536	0	0.23842002607896	0	0.252173413202027	0.463622456851893	0.0809304876729839	0	0	1.73608528166865	0.188780697792142
TCGA-VQ-A92D	4.8	0	0.126972856257766	0	0.0607391578576785	0.00647756407120479	0.360532838657761	0	0.611738957498946	0.201257456843241	0.711935356978922	0.125386605365814	0.0922074380970889	1.78286981808704	0.0775164697020952
TCGA-ZA-A8F6	1.43835616438356	0	0.359521170427595	0.0976107966264223	0.389346536162498	0	0.734742131297059	0.138552375152649	0.480575345696318	0.622368152416905	0.162725652846203	0	0.0409625477784978	2.8901548165537	0.483157951808084
TCGA-BR-8369	1.16986301369863	0	0.314290483987996	0.209141397838592	0	0.087191249562623	0.542505701478261	0.0951817893426852	0	0.706552654169524	1.15412950079018	0	0.254110241874721	2.39300425689832	0.390337511615924
TCGA-D7-A74A	0.616438356164384	0	0.166843964412491	0.112633416985245	0	0	0.425781538703535	0.0120680233090903	0	0.242206148570875	0.272262124974296	0	0	1.87306508612287	0.100170319756977
TCGA-BR-8678	0.961643835616438	0	0.498863563618952	0.315334360334379	0.567642792203069	0.0714881055841824	0.265556915602505	0.568907674127396	0.12961273813047	0.369047643455913	0.595599136829893	0	0	0.0982847957234225	0.389126226924704
TCGA-IN-7808	0.287671232876712	1	0.318577153796079	1.33588337735403	0	0.00949050294745244	0.698218478224414	0.30929262305752	0.412402175364041	1.30888505741176	0.519139282642972	0	0.366811773127127	1.790313304665	1.03513119802949
TCGA-CG-4465	0.750684931506849	1	1.56944248281634	0.0771062441059786	0	0	0.350610395199237	0.260266586997568	0	0.465504369629506	0.32527127079596	0.026729250487489	0.183581791117823	1.82130203988953	0.0482361856528476
TCGA-VQ-AA64	1.53424657534247	1	0.494159563712844	0.058385771000353	0.0837920324938865	0.00604663011841478	0.15419432499279	0.00848688896549116	0	0.293370484204753	0.144829520838809	0	0.362441834125644	0.582170590591843	0.41435205632883
TCGA-BR-7704	1.66027397260274	0	0.500088175738225	0.353210355624001	0.333652714765414	0	0.609660418115207	0.0159256899902542	0	1.114367024952	0.306145559308774	0	0	1.48073043250549	0.466653220122747
TCGA-CG-4475	1.91506849315068	0	0.888928291584564	0	0	0	1.2349917412488	0.0699770704115563	0	0.758473748785078	0.283684759814742	0.01292617444427	0.21088754922081	0.261229908987046	0.337197281340801
TCGA-RD-A8N9	2.96712328767123	0	0.691891444525011	0.185105362542592	0	0.0090604681563836	1.03400436757658	0.0382956981815445	0.144568517664712	0.792272327484524	0.818605183729966	0	0.167229454071669	1.74957717246	0.548535267138451
TCGA-BR-8060	0.953424657534247	1	0.635150724032634	0.436694887552877	0.0448836782397648	1.59893683382253	0.123533772290994	1.04257430196874	0	0.778040322267523	0.0475383887633606	0	0.294311960731117	0.257855464115157	0.057415612427243
TCGA-BR-8368	0.358904109589041	0	0.288181352329059	0.278103727551442	0.034779158048019	0.0439043942956211	0.377845610296965	0.0617070847915972	0	0.290660311811355	0.719928147732452	0	0.104336659814736	1.40974392891271	0.286289758134097
TCGA-HU-A4G9	2.01643835616438	0	0.0625362198953893	0.0350607969051143	0	0	0.534360472368164	0	0	0.107821755912854	0.249627373139691	0	0.0432044985651676	1.9666519490314	0.466235562150405
TCGA-IN-A6RN	1.62739726027397	0	0.174278571036122	0.0993625397577723	0	0.0513024887006311	0.980829620750674	0.157690513582053	0	0.104202449382443	1.24342536189527	0	0	1.68347189285523	0.287945038644519
TCGA-BR-4256	0.778082191780822	1	1.46095220451234	0.0820212693455023	0	0.010636636108737	0.158983251160387	0.0448836782397648	0	1.18612018368064	0.201257456843241	0	0.124725152398888	0.55080218380917	0.347098670622268
TCGA-HU-A4G2	2.02465753424658	0	0.485735942989206	0.058108649401174	0	0	2.12591554947472	0	0	0.568615876713782	0.171206827418142	0	0.0289934118795487	2.10040583708597	0.439676323490687
TCGA-BR-8679	0.00273972602739726	0	0.565109696531834	0.067087964801147	0.475188670225608	0.00690836934217749	0.282617721481348	0.843179890257174	0	0.274649310165089	0.728312378843609	0	0.0982847957234225	2.93160742230968	1.1807843910787
TCGA-BR-8289	0.221917808219178	1	0.430285272977781	0.0821575590854259	0.111966089603492	1.08882003329859	0.228233799560068	0.444985039522375	0	0.327457434294153	0.254110241874721	0.0102069428692571	0.114633549068939	0.933648170055543	0.302523777735644
TCGA-CG-5726	2.41369863013699	1	0.0977456216385189	0.0199153677076859	0	0.0102069428692571	0.088548697010238	0.0214797274104514	0	0.0415233621843504	0.23621706410222	0	0	1.60312186984	0.175428790822257
TCGA-CG-5716	0.00273972602739726	0	0.238297727512287	0.252657864194117	0.116364756691785	0	0	0	0	0.664209749211855	0.236339539168374	0	0.118891252178427	1.35659458199613	0.0757379823940781
TCGA-BR-8291	1.35890410958904	0	0.675544977083599	0.103396924492231	0.200755431595587	0	0.293135019043321	0.0567222423745402	0	1.2096405139276	0.288771967247402	0	0	1.43669488755288	0.427713432366417
TCGA-BR-6705	1.15342465753425	0	0.382058508976068	0.0272956240509075	0.453543917542686	0	0.120484656895456	0.00992040959306388	0	0.913952109161963	0.47664090866952	0	0	0.871607121737595	0
TCGA-KB-A93J	3.07945205479452	0	0.589188211490857	0.135534869761189	0.0375930755402331	0.023894042655701	1.0844725169369	0.0113525072299052	0.127765328148545	0.534260855931674	0.38714192839717	0	0.0758748669751276	2.41781201761461	0.267116261880404
TCGA-CD-A48A	1.03561643835616	0	0.787933893604076	0.756340152251853	0.371168515498428	0.132379425052866	1.30795304620907	0.273933569266885	0	0.344374033285733	1.5703171968938	0	1.13829023377991	1.78634543658521	0.461214212583979
TCGA-VQ-A94O	1.75342465753425	1	0.180147861158429	0.359521170427595	0.0404015152842066	1.76689193841122	0.873261995378487	1.54705492185596	0.924859998957002	0.245739032429285	0.680864422375987	0.150819598212133	1.29625181785742	1.89844055837448	0.560617141325461
TCGA-R5-A7ZR	0.506849315068493	1	0.188274311321204	0.170566056792069	0	0.492314684892527	0.440420720756767	0.509341141080355	0	0.318577153796079	0.214746522682395	0	0.34619102979907	2.95952906777389	0.47383885289503
