# Supplementary material for: Identification of cuproptosis-associated IncRNAs signature and establishment of a novel nomogram for prognosis of stomach adenocarcinoma
Source: Front Genet. 2022 Sep 9;13:982888. doi: 10.3389/fgene.2022.982888 (PMC9504471; doi:10.3389/fgene.2022.982888)
Supplement: Supplementary file 3 [file DataSheet2.zip › Raw Data2/model/uni.trainCox.txt]

id	HR	HR.95L	HR.95H	pvalue
LINC01094	2.78856404675833	1.28164068968486	6.06729288907425	0.00972143866538228
AC022182.1	3.83153346292568	1.304625786253	11.2527659902257	0.0145362446463276
AC011747.1	1.87143709893898	1.10329069490356	3.1743916915671	0.0200951833330913
LINC02476	1.72887121529196	1.12746204954196	2.65108318304762	0.0120735151754369
AC005014.2	0.464669261300408	0.217727109211602	0.991688739079448	0.047530537710853
AC090809.1	1.79452414942729	1.06740875548211	3.01694819940207	0.0273787298073731
AC084781.2	1.9153517055051	1.09500196556571	3.35028819230109	0.0227211949383243
SENCR	3.05789141337306	1.36146705239282	6.86810590057728	0.00678188980070525
AC010422.4	0.36556068126848	0.140862973157491	0.948685156177031	0.0386183750659434
AC115619.1	1.56821268057678	1.00624526669113	2.44402740855495	0.0468709060905713
AL023581.2	2.15372483691769	1.02044883990036	4.54557885881769	0.0441063029789604
MIR194-2HG	0.707221904106225	0.500868260783711	0.998591567501256	0.0490713773845154
AC100821.2	2.40491465417276	1.01943227953662	5.67336802056515	0.0450792332050089
