# Supplementary material for: Identification of cuproptosis-associated IncRNAs signature and establishment of a novel nomogram for prognosis of stomach adenocarcinoma
Source: Front Genet. 2022 Sep 9;13:982888. doi: 10.3389/fgene.2022.982888 (PMC9504471; doi:10.3389/fgene.2022.982888)
Supplement: Supplementary file 3 [file DataSheet2.zip › Raw Data2/Nomo/nomoRisk.txt]

ID	futime	fustat	LINC01094	AC022182.1	AC011747.1	LINC02476	AC005014.2	AC090809.1	AC084781.2	SENCR	AC010422.4	riskScore	risk	Nomogram
TCGA-BR-6852	1.15890410958904	0	0.803723006774158	0.0650207699484113	0	0.0112093614203034	0.469781806806864	0.0547790315196195	0	0.661111097901239	0.59569460683892	1.24643631000163	low	3956411.05494675
TCGA-CD-8530	1.03287671232877	0	0.423094054149902	0.304160547001356	0.190930859562615	0.602836911803539	0.61720443185865	0.537743345048506	0	0.998484374364287	1.09767821070746	1.61296025369554	high	11271581.3960995
TCGA-D7-5578	1.05479452054795	0	0.429642742515458	0.0650207699484113	0.199499603660362	0.0443241688122014	0.188907266642588	0.460585313253668	0	0.787766769938567	0.305562015620484	2.01435115607034	high	29297599.3537243
TCGA-VQ-A8PX	5.38082191780822	0	0.179638434938132	0.0611540632071007	0	0.00791308164326493	0.916476644437716	0.0056155674069098	0	0.255077682005451	0.352758525040637	0.592915363863289	low	1374714.15023267
TCGA-HU-A4G8	1.49041095890411	0	0.465608848395593	0.101381142355025	0	0	0.339137384919586	0.0592168165537986	0	0.333309229574896	0.605209844081142	0.970883431524274	low	6617780.86232766
TCGA-D7-8573	1.62465753424658	0	0.306495572259637	0.0654344459486331	0	0.0905824763624423	0.337996463515016	0.16478627814334	0.135140816394815	0.271545198485687	0.800413312638757	0.747434331790599	low	3857679.62231449
TCGA-HU-A4GC	0.271232876712329	0	0.212880566344385	0.192446693735047	0.198494153639083	0.0074825763312062	0.479437532735403	0.781401682224489	0.229710961847024	0.413377445267708	0.580338474195709	1.40373931408536	low	6128608.18237158
TCGA-CG-5719	0.0849315068493151	0	0.583519083851487	0.191057239926314	0	0	0.0997664862929298	0	0	1.07498488495381	0.164400135024412	3.44688442288284	high	3.48528071368193
TCGA-CG-4469	0.589041095890411	1	1.03731193064197	0.174022842055414	0	0.018634174139051	0.765619608281233	0.00662118012237996	0.283329168051641	0.516822023445776	0.372952097911829	1.71421034254003	high	242132933.293349
TCGA-HU-8244	2.03287671232877	0	0.165172317937167	0.123268887494347	0.363787841103289	0.0429244451738409	0.715981203188397	0.0380146901867159	0.323888827147044	0.108357178090419	0.876723206515167	0.551953663423896	low	0.395970266704636
TCGA-HU-A4H3	2.41643835616438	0	0.392097566783076	0.0522767654523578	0	0	0.462471189392651	0	0.209390977467428	0.312897472897257	0.462052318796433	0.918677932432085	low	3950437.44275589
TCGA-BR-8380	0.0575342465753425	0	0.386038359888614	0.0926133927142838	0	0	0.175301033900244	0.0291348040530228	0	0.533363998339815	0.16478627814334	1.67206193514311	high	15598336.3347
TCGA-CD-8526	1.04383561643836	0	0.423739507165316	0.356369213716225	0.913645804481218	1.00941883938333	0.689746438493556	0.198242681607614	0	0.433814084458027	0.470719061350819	2.06436391728356	high	16675083.0443552
TCGA-BR-8372	1.5972602739726	0	1.19993926779604	0.184851545680415	0.139469495038796	0.0305479641629666	0.416731670820911	0.0588013536161862	0.12300395405482	0.376401526593598	0.694568225008833	1.65465620164251	high	19390010.5288623
TCGA-BR-8589	1.31780821917808	0	0.902189376272068	0.159370846660203	0.358058618305492	0.109828565307087	0.339935493391058	0.0398402645317911	0.410883777195581	0.473319355917436	0.483467554092807	2.10214666830218	high	10493158.00341
TCGA-HU-A4HB	1.30684931506849	1	0.431034530351614	0.674099028537714	0	0.128029388740641	0.232537969008518	0.00992040959306388	0.314986485468515	0.787766769938567	0.856547537804078	4.14030816803771	high	30083814.9851746
TCGA-BR-6455	1.09315068493151	0	0.562083642696159	0.0447438212243978	0	0	0.281075049277474	0	0	0.570657220305291	0.21549222999098	1.5107600482896	low	5632157.35011301
TCGA-VQ-A8PH	1.06575342465753	1	0.170053235302304	0.522256667626701	0.0820212693455023	0.0350607969051143	1.69291813080855	0.814427373861248	0.496002086365443	0.492724861891776	0.389346536162498	1.57746920253452	high	15280797.8234611
TCGA-BR-8382	1.32054794520548	0	0.94673086014031	0	0.185359134758002	0.0206266505899578	0.538538163629804	0	0	0.503552275664581	0.284514133244245	1.31872368791831	low	5328222.65796392
TCGA-BR-6803	1.08767123287671	0	0.53615239301918	0.156396616597665	0.0489336451979224	0	0.217727042033043	0	0	1.13907651504611	0.0518592988352499	3.33911990875938	high	10368363.6090062
TCGA-BR-7901	0.287671232876712	1	0.605115001689438	0.526068811667588	0.130140135336449	0.325846898238815	0.391217807602897	0.777535442108079	0	0.692516471010802	0.169925001442312	5.74335181037242	high	19985451.9344217
TCGA-BR-A4J6	0.0547945205479452	0	0.29983076182237	0.102053382729188	0	0	1.01564029037688	0	0.208142647337722	0.449640605117181	0.599889044959259	0.648913288889126	low	3109441.40376196
TCGA-CD-8534	1.00547945205479	0	0.195725547512056	0.298658315564515	0.0415233621843504	0.0176369030494984	1.39237238154301	0.0248869993131795	0.140778655782796	0.817786958299181	1.24000896473507	0.53450106621063	low	2496471.5896042
TCGA-VQ-A924	4.61917808219178	1	0.496820230594296	0.0240359354555094	0.0572769650732476	0	0	0.00863030514344006	0	0.297719672043513	0.379066399280904	1.24490772476986	low	3667705.20203429
TCGA-BR-8077	0.0575342465753425	0	0.339479485472322	0.957171707246391	0.729705025748386	0.0779265786850691	0.926303111861394	0.305328532039964	0.429214229839585	0.666665710594598	0.188527526774402	8.79361689576603	high	6443735.82148917
TCGA-D7-A6EY	0.953424657534247	1	0.633105666286871	0.0795658498102748	0	0	0.293488202375508	0.007339046008162	0	0.424492170889205	0.0513024887006311	1.72681935929854	high	24787919.294685
TCGA-CD-A487	0.778082191780822	0	0.430285272977781	0.0236102151826453	0.162338957724597	0.0357646536009747	0.74312715259193	0.530070742225084	0.762476388046985	0.42814239097833	0.847435749362521	0.865376277665052	low	4530801.28586039
TCGA-R5-A7ZI	6.21095890410959	0	0.572889668420581	0.244399991245549	0	0	1.68728469191784	0.0136409106693863	0.29077825132018	0.850559420622772	0.0941009164388665	1.30164943958726	low	9288522.13900355
TCGA-BR-8059	1.2027397260274	1	0.517930742223911	0.13303737874735	0	0	0.185739709402782	0	0	0.579662897016007	0.0439043942956211	2.18176443428187	high	16214581.4004232
TCGA-BR-8485	0.767123287671233	0	0.334339439906927	0.321235435016064	0	0.739761711188126	0.314058408858261	0.703277923981373	0	0.314058408858261	0.125783331627324	2.79516335800597	high	18833383.6563422
TCGA-D7-8575	1.51780821917808	1	0.465399883296605	0.160274831408593	1.20401547739989	0.0170667241898334	0.566766454622181	0.0420839586712525	0.136847604192881	0.505382849062305	1.25223397847316	0.797691346480408	low	7434232.94093672
TCGA-HU-A4GH	0.980821917808219	0	0.144307467263042	0.340277404766254	0.0533894195446349	0.453965265396409	0.790688642674781	0.580627910457265	0	0.15704371014558	0.238909116698404	1.44977314552179	low	2640655.19284026
TCGA-VQ-A8E2	2.93698630136986	0	0.24074173121534	0.200629897983074	0.141171172460741	2.1394694950388	0.661658402551539	0.839798383506919	0	0.488309335703363	0.347665656300971	1.97415997939637	high	10751370.5582318
TCGA-IN-A7NU	0.975342465753425	0	0.482538547845415	0	0.574149960509702	0	0.691266147138285	0	0	0.475084882948783	0.229833990460998	1.01413845197307	low	7833957.0827392
TCGA-CG-4440	0.334246575342466	1	0.739675314503314	0.0692897127155347	0	2.14505785988821	0.387031609525704	0.695281195144861	0	1.07724299893246	0.249263286061193	3.636273735159	high	110668954.76796
TCGA-HU-A4HD	2.78356164383562	0	0.198871279517819	0.219338922698467	0.19987646683658	0.707436441896801	0.0658480033660813	1.01385526250707	0	0.238297727512287	0.592062297787477	1.839398816622	high	16613585.064278
TCGA-R5-A7ZF	0.70958904109589	1	0.16349873228288	0.120219211624994	1.99595478794205	2.09413470597761	0.480988873478695	1.13527217947625	0	0.213876043382942	0.353774944932223	2.21321807204679	high	38802583.1151743
TCGA-VQ-AA6J	1.75890410958904	0	0.533862321387458	0.301236440765232	0.269511969904999	0	0.964213777946939	0	0	0.475188670225608	0.439676323490687	1.27092975207267	low	6297589.19434334
TCGA-CG-4443	2.4986301369863	0	0.549619889097734	0.192194165283345	0.156526058528656	0.0343565966466416	0.282380494638606	0.125915549474723	0	0.449746239021009	1.36686771213727	0.776004945284873	low	2182852.55995456
TCGA-D7-8576	1.22191780821918	1	0.613343053003822	0.328721595401828	0.0723116400224266	0.0908534304511135	0.313361959392219	0.0436244767470346	0	0.641268561053033	0.702214251010441	1.97303333455099	high	15192022.7991469
TCGA-CD-A4MH	1.01643835616438	0	0.291367804285308	0.0894981508391026	0.0622598944701261	0.059078342201253	1.12783134782781	0.774165051506417	0	0.537047519404657	0.598460492470133	0.731454499634425	low	4937355.25096743
TCGA-BR-8677	1.01369863013699	0	0.6712027765419	0.170566056792069	0	0	0.855192407959154	0	0.235114320376357	0.991462889946032	0.618050670053344	1.46906262065998	low	7609068.54934051
TCGA-BR-8384	0.30958904109589	0	0.522156211891473	0.141171172460741	0	0	0.591679416935737	0.0176369030494984	0	0.992695931709089	0.479747934366225	1.57650830554166	low	5349331.3988483
TCGA-BR-7717	1.51232876712329	1	0.372060582332161	0.0201999229434977	0	0	0.534858451400718	0	0	0.573568424039259	0	1.3047810744362	low	22136313.2945607
TCGA-IN-A6RI	1.53150684931507	0	0.241962182215193	0.251204022914663	0.0803847874146045	0.00863030514344006	0.545671894458041	0.601601442834945	0	0.391767719955997	0.278222697991528	1.64210302109475	high	4016715.73530532
TCGA-D7-5577	1.03013698630137	0	1.0535284409893	0.0701145026613282	0	0.0120680233090903	0.612305312534048	0.00863030514344006	0	0.792355631179492	0.466757615726172	1.56272111888151	low	2910957.84987079
TCGA-D7-A4YX	1.26301369863014	0	0.501209824411169	0.0140695825016559	0	0.0142124448121047	0.0628124924050212	0	0	0.442863896685096	0.20163386116965	1.48225738212467	low	6279494.17278958
TCGA-IN-A6RS	1.04931506849315	0	0.226631831807891	0.206018004020896	0	0	0.111832587077983	0	0.263034405833794	0.290660311811355	0	2.1472678683831	high	9333782.67827063
TCGA-RD-A7BT	0.717808219178082	1	0.175684270730997	0.11623166060415	0	0	0.378622595527227	0.455333796677223	0	0.27988725484113	0.605304680238342	0.905717493645516	low	63135040.454745
TCGA-VQ-A91X	0.791780821917808	1	0.0643310462459839	0.167229454071669	0.43349363984688	0.140386032283056	0.568615876713782	0.17976580835815	0.733093981174815	0.0335111023613237	0.263034405833794	1.2459894601105	low	7234752.76418564
TCGA-BR-8373	1.23287671232877	0	0.287354085029207	0.181293412885475	0.960437571778306	0	0.476848252021543	0.807437359418896	0.112366523072563	0.263995882071239	0.526269172065228	1.46859478316632	low	2266164.8705286
TCGA-VQ-A8DV	1.1041095890411	1	0.126840735277693	0.0992278657748611	2.6994850040584	2.33170521649889	0.551589842351025	0.572113556484231	2.50355227566458	0.258458622717901	0.423631951714348	5.08133603398659	high	15764222.913577
TCGA-HU-A4GY	0.0219178082191781	0	1.14189050912319	0.808508616673974	0	0.0154975693953256	0.679874147746623	0.0380146901867159	0	1.24299875442416	1.49221212241846	4.15390191131938	high	15326520.8158782
TCGA-VQ-A922	0.753424657534247	1	0.292192773901891	0.209016591831257	0.170437868508108	0.467696836372603	0.469156631999643	0.539431811434833	0	0.589475877911847	0.180020521466313	2.14611890314732	high	92114098.1761601
TCGA-BR-8484	2.0986301369863	1	0.647084212628953	0.0986890440913283	0.034779158048019	0	1.16568687702988	0.00518437585972326	0	0.614756951755606	0.361319201557216	0.882006173604962	low	2397472.66854573
TCGA-CG-4305	1.32876712328767	0	0.979586390883085	0.16800012451782	0.0469799081444094	0	0.700084549493092	1.02998286621571	0	0.381394131786851	0.737081005153099	1.41429796350347	low	7298727.83640422
TCGA-CG-5724	1.0027397260274	1	0.941557082717288	0.0809304876729839	0.273456211320305	0.0104934192484527	0.512479746919632	0.0223323000980564	0	0.736561582990553	0.151339301042281	2.10922335285785	high	102194051.539164
TCGA-HU-A4H0	0.175342465753425	0	0.52426431482084	0.0571383043935418	0.0278617753545096	0	0.351289097598875	0	0	0.327112470747085	0.319502329004307	1.12697140052061	low	7200402.29964213
TCGA-RD-A8N4	5.94794520547945	0	0.284869433096032	0.0788830465219891	0	0	0.533961965345151	0	0	0.772899122289308	0.223793216243033	1.34370859822205	low	3223646.62951081
TCGA-D7-6527	0.854794520547945	1	0.193708673382423	0.100035721161844	0.265556915602505	0	0.149259365499623	0.107687869314373	0	0.525968621033089	0.280124891975729	1.51274671097792	low	4138838.62316184
TCGA-BR-A4QL	0.964383561643836	0	0.343578377146895	0	0	0	0.956056652412403	0.820730400605102	0.107955630087393	0.14535138557262	0.219462838957155	0.761635708375069	low	5363676.60513622
TCGA-CG-5721	0.501369863013699	0	0.778797311374994	0.455228571117139	0	0	0.276317992652217	0	0	0.738032793681325	0.0946414541150623	4.82895281710918	high	96885289.2716011
TCGA-D7-A74A	0.616438356164384	0	0.166843964412491	0.112633416985245	0	0	0.425781538703535	0.0120680233090903	0	0.242206148570875	0.272262124974296	0.971497604157986	low	2954392.21795505
TCGA-BR-8678	0.961643835616438	0	0.498863563618952	0.315334360334379	0.567642792203069	0.0714881055841824	0.265556915602505	0.568907674127396	0.12961273813047	0.369047643455913	0.595599136829893	2.24590778507842	high	33761500.7104672
TCGA-CG-4465	0.750684931506849	1	1.56944248281634	0.0771062441059786	0	0	0.350610395199237	0.260266586997568	0	0.465504369629506	0.32527127079596	2.39440836741882	high	96333300.7239852
TCGA-CG-4475	1.91506849315068	0	0.888928291584564	0	0	0	1.2349917412488	0.0699770704115563	0	0.758473748785078	0.283684759814742	0.933238433175559	low	8943073.065539
TCGA-BR-8368	0.358904109589041	0	0.288181352329059	0.278103727551442	0.034779158048019	0.0439043942956211	0.377845610296965	0.0617070847915972	0	0.290660311811355	0.719928147732452	1.10144760947995	low	15078471.7830159
TCGA-IN-A6RN	1.62739726027397	0	0.174278571036122	0.0993625397577723	0	0.0513024887006311	0.980829620750674	0.157690513582053	0	0.104202449382443	1.24342536189527	0.279579129982325	low	1567804.07450438
TCGA-HU-A4G2	2.02465753424658	0	0.485735942989206	0.058108649401174	0	0	2.12591554947472	0	0	0.568615876713782	0.171206827418142	0.431981661528906	low	3848577.10346768
TCGA-BR-6705	1.15342465753425	0	0.382058508976068	0.0272956240509075	0.453543917542686	0	0.120484656895456	0.00992040959306388	0	0.913952109161963	0.47664090866952	1.64429381710126	high	22232596.7678299
TCGA-KB-A93J	3.07945205479452	0	0.589188211490857	0.135534869761189	0.0375930755402331	0.023894042655701	1.0844725169369	0.0113525072299052	0.127765328148545	0.534260855931674	0.38714192839717	0.954329428773143	low	9323079.86286114
TCGA-CD-A48A	1.03561643835616	0	0.787933893604076	0.756340152251853	0.371168515498428	0.132379425052866	1.30795304620907	0.273933569266885	0	0.344374033285733	1.5703171968938	1.16934982521651	low	2646334.71873287
TCGA-VQ-A94O	1.75342465753425	1	0.180147861158429	0.359521170427595	0.0404015152842066	1.76689193841122	0.873261995378487	1.54705492185596	0.924859998957002	0.245739032429285	0.680864422375987	2.43878723293492	high	17940470.9195677
TCGA-RD-A7C1	1.38904109589041	1	1.03717133764464	0.86544377502178	0.887291301223402	0.638676282800239	0.699018518626197	0.745022149037265	0.995665409736109	0.959918496689248	0.26327483497207	22.3548475654399	high	57939927.6570826
TCGA-BR-6564	2.17534246575342	1	0.604830437099103	0.026729250487489	0	0	0.22675512326982	0	0	1.08365589708063	0.0673633671196102	2.49449832949901	high	9851355.52717472
TCGA-MX-A5UJ	1.00821917808219	0	0.439357178474257	0.140516918655647	0	0	0.217727042033043	0.17951105027151	0	0.589571753973746	0.477470103341899	1.54936761601061	low	8500829.32884309
TCGA-BR-6710	0.747945205479452	0	0.108491002592243	0.119953717505568	0	0	0.714751059343086	0	0	0.322389683450215	0.151728955343337	0.910650603445562	low	3788364.47590111
TCGA-VQ-A8PP	1.95068493150685	1	0.516216908424998	0.0585243118408003	0	0	0.277508728144778	0	0	0.163112244347124	0.509847829892816	0.90020007185073	low	31525893.9251431
TCGA-VQ-A8PE	1.84931506849315	1	0.293488202375508	0.102590949588091	0.180657107560076	0.177726482932068	0.417379975973023	2.1650114805764	1.44158971241955	0.399772661101706	0.557091443998695	3.18533796954871	high	34421274.0451156
TCGA-BR-8690	0.89041095890411	0	1.21256933885081	0.761880953629982	0	0.234869151705381	0.91034891538093	0.503043370568864	1.20714320494175	0.165815488132335	0.84052365962151	5.11624831065231	high	10421595.7044777
TCGA-CD-8528	1.02739726027397	0	0.913798964950696	0	0	0	0	0.0053281206952817	0.231063699912273	0.147567207094632	0.274887811577583	1.56931698874011	low	1313332.98402939
TCGA-RD-A7BS	0.920547945205479	1	0.661840791305371	0.948301812350635	0.664482840364683	0.636543421351801	0.243547226577594	0.916170875339791	0.752149127694699	1.01335505866907	0	35.2199961938249	high	9437204.03203764
TCGA-VQ-A8PB	2.85753424657534	1	0.404031139621825	0.0465609057577412	0	0	0.709467101388172	0	0	0.271306143797337	0.299713560064242	0.786987773566586	low	2788897.12691042
TCGA-D7-6520	1.56986301369863	0	0.533164620915383	0	0.0418036876570852	0.0352015957185661	0.288771967247402	0.0126401807787703	0	0.533463676720404	0	1.59520199929149	high	13878515.5096514
TCGA-BR-6801	1.75890410958904	0	0.431997289840723	0.0184917490398792	0.128425389028837	0	0.6915341649192	0	0.149259365499623	0.375512140703744	0.0919367382105852	1.0545217906907	low	3768832.9814927
TCGA-R5-A7O7	3.80547945205479	0	0.420293749346622	0.326077084923131	0.094911647025467	0.0607391578576785	1.51571245195603	0.178619042533318	0.308593868584276	0.469573445304352	1.44858384046336	0.438320777924656	low	10733130.6026459
TCGA-RD-A7BW	0.427397260273973	1	1.1018517435049	0.235972082773581	0.668482249541329	0.0322419311374938	0.382058508976068	0.391437797698	0.248534836138679	1.2485955543492	0.360645202460216	5.44517349456049	high	33565360.5559359
TCGA-BR-6707	1.65753424657534	1	0.469156631999643	0.0663992289113826	0	0	0.459431618637297	0	0	0.840845887562073	0.444879056415559	1.32993778158081	low	6294346.21096356
TCGA-MX-A663	0.821917808219178	1	0.312316654401997	0.0625362198953893	0.737600240372269	0.153805336079035	0.0359053837421279	0.511973981781801	0.727528423783232	0.904195048237875	0.154712813782158	3.85286036510303	high	16950086.1512909
TCGA-D7-A6EX	0.942465753424658	0	0.130008304108606	0.224534263279729	0.048096653272944	0	1.12551885957509	0	0	0.252900028700081	0.480058269227255	0.629379816527215	low	5808803.81738901
TCGA-BR-8081	1.71232876712329	0	1.00827173796354	0.088413009726725	0.105946211905325	0	0.468322643947868	0.479437532735403	0	0.853995647176393	0.433173124044276	2.19174480745929	high	9567071.03227547
TCGA-BR-8680	1.31780821917808	0	0.45343856134876	0.179638434938132	0	0.019346088804812	0.681314322601321	0.0473987888754111	0	0.0970713705439032	0.747086583027818	0.673527190796241	low	9509429.10774988
TCGA-VQ-A91K	5.1013698630137	0	0.749233898401897	0.0116387562468937	0	0	0.510050455601139	0	0.0957219222733257	0.298423711931038	0.195473592387265	1.16244476173151	low	3518157.41164358
TCGA-BR-8588	1.06575342465753	0	0.880489626687819	0.105409894040082	0	0	0.271545198485687	0	0	0.609376748763307	0.431997289840723	1.74914613998752	high	9025283.48312536
TCGA-VQ-AA6A	2.74520547945205	0	0.0932897300014767	0.0970713705439032	0.034215715337913	0.228603231948469	0.646531349989159	0.802317314403593	0	0.334453862323681	0.543495883425772	0.869744907396368	low	3196508.40477907
TCGA-HU-8604	1.9013698630137	0	0.745194298078802	0.348459062086472	0	0	0	0.00877370706601613	0	0.442014565559888	0.688135588457335	2.32525943000652	high	15232739.400557
TCGA-IN-A6RJ	1.03835616438356	0	0.408168370708106	0.0750533646045073	0	0.0194884295913602	0	0.0274371827068511	0	0.224410781870753	0.18472462050188	1.46515532999045	low	2854012.70801766
TCGA-BR-8590	0.778082191780822	1	1.09112433366116	0.139207520271254	0	0.782827892074894	0.428356822465183	0.651591344797654	0	0.360195694732358	0.427927927615234	2.12545979167371	high	15210578.3670256
TCGA-CD-8535	1.06849315068493	0	0.412727338591643	0.309176187478514	0.242937800200565	0.0392787953513676	0.800413312638757	0.957543200757105	0	0.282973488621589	0.415109632227579	1.60911076456851	high	13440191.6572556
TCGA-BR-7958	1.06301369863014	0	0.666756591884803	0.0367494764278683	0	0	0.0821575590854259	0.0264459803038009	0.522256667626701	0.649017565131599	0.337425664282688	2.13274020922397	high	8461208.81443914
TCGA-CD-8527	0.597260273972603	1	0.647913109543964	0	0.150949541471927	0.022190239634066	1.05290273896431	0.937721025761793	0	0.549817005512973	0.347892388195338	1.01727449241513	low	4605652.36873456
TCGA-IN-AB1X	1.12602739726027	0	0.229218742449247	0.0701145026613282	0.0677763720484928	0.325616674821605	0.267835392097615	0	0.22490464410609	0.43903796284271	0.665392771041891	0.981501543517623	low	5789965.74684936
TCGA-VQ-A91Y	0.810958904109589	1	0.825297185396852	0.235236889089815	0.153675649797238	0	0.902729639233376	0.0240359354555094	0.634500338235999	0.536251878937289	0.280362489973778	2.03904639638887	high	21618617.9748469
TCGA-VQ-A8P8	2.41369863013699	0	0.269751322048375	0.325156117741591	0	0	0.847114990083586	0.0217639742916567	0	0.821220391000695	0.323543009149889	1.69508161846395	high	9830859.04034063
TCGA-HU-A4H2	1.07945205479452	0	0.282854909322555	0.0984195577655445	0	0	0.747000623898834	0.0714881055841824	0.0927486855395238	0.328147114033631	0.164013888525057	0.98398324944465	low	3377929.53203683
TCGA-BR-8486	0.00273972602739726	0	0.268314613175228	0.222062624777488	0.486868801344148	0.0142124448121047	0.75745001623129	0.53684865042083	0	0.598269911883213	0.104470857762917	1.89485635005068	high	11580311.1478775
TCGA-VQ-A8P5	0.643835616438356	1	0.915176677970458	0.317304068361915	0.521251795369812	0.20163386116965	0.37684601401632	0.227864272546507	0.187514398192816	0.389566811762726	0.462052318796433	2.74357274189964	high	17417442.2989872
TCGA-BR-4253	0.33972602739726	1	1.22681676504987	0	0	0.0177794125612347	0.475188670225608	0	0	0.635057829725214	0.170309668833176	1.86112543443056	high	20172294.473721
TCGA-BR-8687	0.684931506849315	1	0.292899515444873	0.0281447677133787	0.13119435170845	0.00719550140420377	0.369606070031838	0.0651586751285468	0	0.208517259805544	0.234746551744322	0.952010365963563	low	4294993.57655059
TCGA-RD-A8MV	10.1917808219178	0	0.639232163249277	0.23450132056221	0	0	0.388465097283154	0	0	0.869555597050224	0.43007112795128	2.21512383112709	high	15252208.8111368
TCGA-RD-A8N1	9.64109589041096	0	0.549225575452399	0.282380494638606	0.103665482765696	0	0.542802827427389	0	0	0.706906234231557	0.559540758771391	1.71006036613915	high	22320675.3175612
TCGA-FP-8210	0.419178082191781	1	0.705137466719021	0.953078952612507	0	0	0.635243612359028	0	0	1.56223021087802	0.582459659560762	11.8184255909632	high	9964793.09686485
TCGA-CG-4442	0.00273972602739726	0	0.547745938687144	0.288535750293802	0	0.0596321598820996	0.887681229342992	0.326537348139952	0	0.231923873293763	1.13960046458551	0.66567950165272	low	18276029.1599589
TCGA-BR-8364	1.84931506849315	0	0.731443946034715	0.0501882233114782	0	0	0.488000770834068	0	0	0.698040631202383	0.24000896473507	1.55006500648681	low	2175959.23423497
TCGA-BR-6456	0.843835616438356	0	0.830174180432411	0.059078342201253	0.0359053837421279	0.00762609237617795	0.27988725484113	0.620961696931431	0	0.546956178141411	0.214622200648548	2.13421834203256	high	16943453.2751753
TCGA-BR-7715	1.28493150684932	0	0.33388165946809	0.0201999229434977	0.139993301903365	0	0.174022842055414	0	0	0.323658291026245	0.238909116698404	1.16098368218553	low	3289610.95325112
TCGA-HU-A4G3	0.465753424657534	0	0.116497840501748	0.0950467245070402	0	0	0.734742131297059	0	0.318577153796079	0.304511041809953	0.483467554092807	0.732481693928807	low	4099618.28044771
TCGA-BR-7716	1.28219178082192	0	0.689925310856427	0.280243695866017	0.0306892040711404	1.12439431215599	0.291132012008753	0.947628756569411	0	0.469365053704843	0.0644690173684425	4.19097724449597	high	12225096.1261704
TCGA-VQ-AA68	3.33972602739726	0	0.126047755205939	0.0387171075728536	0	0.00662118012237996	0.114233744427088	0	0	0.204391162929781	0.0969364825029574	1.13825343712376	low	2430602.41081775
TCGA-VQ-A925	0.378082191780822	1	0.163369914474776	0.067087964801147	0.0540843928423792	0	0.828225360358885	0.00820001383213613	0.555521697454558	0.201382935864054	0.382943869568991	0.746294405735746	low	3992478.14623747
TCGA-BR-4368	0.00273972602739726	0	0.809002774939086	0.0166389421137891	0.0398402645317911	0	0.397036240872176	0.0119249484797086	0	0.5489297694764	0.407515911946301	1.27578936288789	low	50655473.7634585
TCGA-CG-4301	0.252054794520548	0	1.18161146033741	0.158595551500897	0.0717626693000913	0.015354834293464	0.589667623664507	0	0	0.327917257418648	0.345055675179296	1.63908138565491	high	74244916.9453357
TCGA-CG-5720	0.0821917808219178	1	0.325156117741591	0.407080775450501	0	0	0.192320435034499	0.01292617444427	0	1.05623668498427	0.132511039799195	4.44343932612206	high	42957675.4464257
TCGA-BR-8686	1.30684931506849	0	0.633570706757935	0.263875732577862	0	0.0639170536923114	0.54270379224349	0	0	0.643394453479892	0.597698019021249	1.5828673878014	high	14944050.6083077
TCGA-CD-5800	1.0958904109589	0	0.268314613175228	0.657548547789753	0.314754522281121	0.131457785479088	0.178109076094325	0.788435148473056	0.315450299984932	0.49497875319664	0	8.31785841033717	high	1.09806843593325
TCGA-IN-A7NT	0.884931506849315	0	0.364012053558615	0	0	0	0.102322191196686	0	0	0.527170449668413	0.319502329004307	1.25404333018707	low	6987749.42553067
TCGA-CG-5718	3	1	0.423524388244335	0.314174451089644	1.013998146041	0.018634174139051	0.740020870203383	0	0.283092058175047	0.798755613914619	0.177598929327733	2.82698318267364	high	18650887.2189366
TCGA-D7-6822	1.02739726027397	0	0.433066269617616	0.184470736640092	0.382611923015188	0	0.466757615726172	0	0.122738971954545	0.234256047688296	0.431676441392633	1.22167307920271	low	10085575.7479845
TCGA-VQ-A8P3	2.70684931506849	0	0.239520246898117	0.0662614422687213	0	0.0172092900322231	0.643302088484766	0.0122110839508744	0	0.660198461837854	0.163885116708942	1.15831874657694	low	3233633.83916367
TCGA-R5-A805	0.76986301369863	1	1.09220743809709	0.142478790642247	0	0	0.451329820140333	0.023752135898995	0.475499987264951	0.64984535230601	0.122208861700229	2.99443418860115	high	22936112.0025011
TCGA-D7-8574	1.43287671232877	0	0.819095896333639	0.552868871011303	0	0	0.254835882785763	0	0	1.61616946618673	1.03527198997269	5.21132498917187	high	28866877.0188289
TCGA-BR-8367	1.14520547945205	0	0.473007567916174	0.143654634526038	0.0399805976908813	0.025312343046069	0.245130531411833	0.0821575590854259	0	0.450274292553821	0.646162657157894	1.20843185894692	low	5353115.33112151
TCGA-CG-4466	1.58082191780822	0	0.283210617984531	0.630405471482323	0.280243695866017	0.0740943535738734	1.2722621249743	1.19849415363908	0	0.128689328846787	0.988920951337253	1.26780272310331	low	9533196.25245261
TCGA-VQ-A8PQ	1.3041095890411	1	0.512479746919632	1.03294716409913	0.0339339114419318	0.0214797274104514	0.512682003339547	0.0454429707611671	0.115832298652565	1.02602097071437	0.988630158685044	7.2228613011784	high	25803200.6479385
TCGA-RD-A8N6	0.745205479452055	1	0.254110241874721	0.258579224184294	0.294547233895515	0.0124971626829022	0.731357049781661	1.09916052406874	0.282973488621589	0.248777693649712	0.335597587641937	1.71169736647499	high	23224305.4528267
TCGA-BR-8058	1.45753424657534	0	1.31730406836191	0.139469495038796	0.0387171075728536	0	0.23842002607896	0	0.252173413202027	0.463622456851893	0.0809304876729839	3.22622777469813	high	10095351.5936696
TCGA-VQ-A92D	4.8	0	0.126972856257766	0	0.0607391578576785	0.00647756407120479	0.360532838657761	0	0.611738957498946	0.201257456843241	0.711935356978922	0.689652994108104	low	7683798.89913457
TCGA-BR-8369	1.16986301369863	0	0.314290483987996	0.209141397838592	0	0.087191249562623	0.542505701478261	0.0951817893426852	0	0.706552654169524	1.15412950079018	0.820200145262953	low	8034455.27898247
TCGA-VQ-AA64	1.53424657534247	1	0.494159563712844	0.058385771000353	0.0837920324938865	0.00604663011841478	0.15419432499279	0.00848688896549116	0	0.293370484204753	0.144829520838809	1.45361236200294	low	4215678.55648247
TCGA-BR-7704	1.66027397260274	0	0.500088175738225	0.353210355624001	0.333652714765414	0	0.609660418115207	0.0159256899902542	0	1.114367024952	0.306145559308774	3.12994693911406	high	15591836.6948386
TCGA-RD-A8N9	2.96712328767123	0	0.691891444525011	0.185105362542592	0	0.0090604681563836	1.03400436757658	0.0382956981815445	0.144568517664712	0.792272327484524	0.818605183729966	0.976129759622891	low	5256059.85198364
TCGA-BR-8060	0.953424657534247	1	0.635150724032634	0.436694887552877	0.0448836782397648	1.59893683382253	0.123533772290994	1.04257430196874	0	0.778040322267523	0.0475383887633606	8.64255850046151	high	30853764.3960456
TCGA-HU-A4G9	2.01643835616438	0	0.0625362198953893	0.0350607969051143	0	0	0.534360472368164	0	0	0.107821755912854	0.249627373139691	0.674318903448732	low	1800942.66887418
TCGA-BR-8679	0.00273972602739726	0	0.565109696531834	0.067087964801147	0.475188670225608	0.00690836934217749	0.282617721481348	0.843179890257174	0	0.274649310165089	0.728312378843609	1.17658961920232	low	5842706.40444823
TCGA-BR-8289	0.221917808219178	1	0.430285272977781	0.0821575590854259	0.111966089603492	1.08882003329859	0.228233799560068	0.444985039522375	0	0.327457434294153	0.254110241874721	1.72645121166947	high	81985837.7030643
TCGA-CG-5726	2.41369863013699	1	0.0977456216385189	0.0199153677076859	0	0.0102069428692571	0.088548697010238	0.0214797274104514	0	0.0415233621843504	0.23621706410222	0.881704374545168	low	2500844.88366686
TCGA-CG-5716	0.00273972602739726	0	0.238297727512287	0.252657864194117	0.116364756691785	0	0	0	0	0.664209749211855	0.236339539168374	2.52008032899435	high	99769835.438084
