# Supplementary material for: Identification of cuproptosis-associated IncRNAs signature and establishment of a novel nomogram for prognosis of stomach adenocarcinoma
Source: Front Genet. 2022 Sep 9;13:982888. doi: 10.3389/fgene.2022.982888 (PMC9504471; doi:10.3389/fgene.2022.982888)
Supplement: Supplementary file 3 [file DataSheet2.zip › Raw Data2/pRRophetic/pRRophetic.R]

######Video source: https://ke.biowolf.cn
######ÉúÐÅ×ÔÑ§Íø: https://www.biowolf.cn/
######Î¢ÐÅ¹«ÖÚºÅ£ºbiowolf_cn
######ºÏ×÷ÓÊÏä£ºbiowolf@foxmail.com
######´ðÒÉÎ¢ÐÅ: 18520221056

#if (!requireNamespace("BiocManager", quietly = TRUE))
#    install.packages("BiocManager")
#BiocManager::install(c("car", "ridge", "preprocessCore", "genefilter", "sva"))

#install.packages("ggpubr")


#ÒýÓÃ°ü
library(limma)
library(ggpubr)
library(pRRophetic)
library(ggplot2)
set.seed(12345)

pFilter=0.001               #pvalueµÄ¹ýÂËÌõ¼þ
expFile="symbol.txt"        #±í´ïÊý¾ÝÎÄ¼þ
riskFile="risk.all.txt"     #·çÏÕÎÄ¼þ
setwd("C:\\biowolf\\cuproptosis\\35.pRRophetic")     #ÉèÖÃ¹¤×÷Ä¿Â¼

#»ñÈ¡Ò©ÎïÁÐ±í
data(cgp2016ExprRma)
data(PANCANCER_IC_Tue_Aug_9_15_28_57_2016)
allDrugs=unique(drugData2016$Drug.name)

#¶ÁÈ¡±í´ïÊäÈëÎÄ¼þ,²¢¶ÔÊý¾Ý½øÐÐ´¦Àí
rt = read.table(expFile, header=T, sep="\t", check.names=F)
rt=as.matrix(rt)
rownames(rt)=rt[,1]
exp=rt[,2:ncol(rt)]
dimnames=list(rownames(exp),colnames(exp))
data=matrix(as.numeric(as.matrix(exp)),nrow=nrow(exp),dimnames=dimnames)
data=avereps(data)
data=data[rowMeans(data)>0.5,]

#É¾µôÕý³£ÑùÆ·
group=sapply(strsplit(colnames(data),"\\-"), "[", 4)
group=sapply(strsplit(group,""), "[", 1)
group=gsub("2","1",group)
data=data[,group==0]
data=t(data)
rownames(data)=gsub("(.*?)\\-(.*?)\\-(.*?)\\-(.*)", "\\1\\-\\2\\-\\3", rownames(data))
data=avereps(data)
data=t(data)

#¶ÁÈ¡·çÏÕÊäÈëÎÄ¼þ
riskRT=read.table(riskFile, header=T, sep="\t", check.names=F, row.names=1)
riskRT$riskScore[riskRT$riskScore>quantile(riskRT$riskScore,0.99)]=quantile(riskRT$riskScore,0.99)

#¶ÔÒ©Îï½øÐÐÑ­»·
for(drug in allDrugs){
	#Ô¤²âÒ©ÎïÃô¸ÐÐÔ
	possibleError=tryCatch(
    	{senstivity=pRRopheticPredict(data, drug, selection=1, dataset = "cgp2016")},
    	error=function(e) e)
    if(inherits(possibleError, "error")){next}
	senstivity=senstivity[senstivity!="NaN"]
	senstivity[senstivity>quantile(senstivity,0.99)]=quantile(senstivity,0.99)
	
	#½«·çÏÕÎÄ¼þÓëÒ©ÎïÃô¸ÐÐÔµÄ½á¹û½øÐÐºÏ²¢
	sameSample=intersect(row.names(riskRT), names(senstivity))
	risk=riskRT[sameSample, c("riskScore","risk"),drop=F]
	senstivity=senstivity[sameSample]
	rt=cbind(risk, senstivity)
	
	#ÉèÖÃ±È½Ï×é
	rt$risk=factor(rt$risk, levels=c("low", "high"))
	type=levels(factor(rt[,"risk"]))
	comp=combn(type, 2)
	my_comparisons=list()
	for(i in 1:ncol(comp)){my_comparisons[[i]]<-comp[,i]}
	
	#»ñÈ¡¸ßµÍ·çÏÕ×é²îÒìµÄpvalue
	test=wilcox.test(senstivity~risk, data=rt)
	diffPvalue=test$p.value
	#»ñÈ¡Ïà¹ØÐÔ¼ìÑéµÄpvalue
	x=as.numeric(rt[,"riskScore"])
	y=as.numeric(rt[,"senstivity"])
	corT=cor.test(x, y, method="spearman")
	corPvalue=corT$p.value
	
	if((diffPvalue<pFilter) & (corPvalue<pFilter)){
		#»æÖÆÏäÏßÍ¼
		boxplot=ggboxplot(rt, x="risk", y="senstivity", fill="risk",
					      xlab="Risk",
					      ylab=paste0(drug, " senstivity (IC50)"),
					      legend.title="Risk",
					      palette=c("#0066FF","#FF0000")
					     )+ 
			stat_compare_means(comparisons=my_comparisons)
		pdf(file=paste0("durgSenstivity.", drug, ".pdf"), width=5, height=4.5)
		print(boxplot)
		dev.off()
		#»æÖÆÏà¹ØÐÔÍ¼ÐÎ
		df1=as.data.frame(cbind(x,y))
		p1=ggplot(df1, aes(x, y)) + 
				xlab("Risk score") + ylab(paste0(drug, " senstivity (IC50)"))+
				geom_point() + geom_smooth(method="lm",formula = y ~ x) + theme_bw()+
				stat_cor(method = 'spearman', aes(x =x, y =y))
		#Ïà¹ØÐÔÍ¼ÐÎ
		pdf(file=paste0("Cor.", drug, ".pdf"), width=5, height=4.6)
		print(p1)
		dev.off()
	}
}


######Video source: https://ke.biowolf.cn
######ÉúÐÅ×ÔÑ§Íø: https://www.biowolf.cn/
######Î¢ÐÅ¹«ÖÚºÅ£ºbiowolf_cn
######ºÏ×÷ÓÊÏä£ºbiowolf@foxmail.com
######´ðÒÉÎ¢ÐÅ: 18520221056
