# Supplementary material for: Identification of cuproptosis-associated IncRNAs signature and establishment of a novel nomogram for prognosis of stomach adenocarcinoma
Source: Front Genet. 2022 Sep 9;13:982888. doi: 10.3389/fgene.2022.982888 (PMC9504471; doi:10.3389/fgene.2022.982888)
Supplement: Supplementary file 3 [file DataSheet2.zip › Raw Data2/riskTMB/TMB.txt]

id	TMB
TCGA-VQ-A91Z	3.05263157894737
TCGA-CG-4469	6.52631578947368
TCGA-HU-8610	1.28947368421053
TCGA-MX-A5UJ	33.3157894736842
TCGA-VQ-AA6G	2.71052631578947
TCGA-BR-4368	29.3947368421053
TCGA-CD-5804	1.5
TCGA-BR-4357	4.84210526315789
TCGA-KB-A6F7	2.31578947368421
TCGA-VQ-A925	2.44736842105263
TCGA-BR-8382	21.4473684210526
TCGA-HU-A4H3	21.5789473684211
TCGA-VQ-A8PK	1.97368421052632
TCGA-IN-A6RR	2.84210526315789
TCGA-D7-6519	1.05263157894737
TCGA-CG-5722	1.71052631578947
TCGA-RD-A7C1	5.68421052631579
TCGA-R5-A805	2.60526315789474
TCGA-D7-A4YX	1.52631578947368
TCGA-VQ-A94O	1.28947368421053
TCGA-FP-7998	1.28947368421053
TCGA-HU-8249	3.02631578947368
TCGA-D7-A74A	2.84210526315789
TCGA-BR-7716	3.23684210526316
TCGA-BR-7958	3.44736842105263
TCGA-CD-A4MG	53.4210526315789
TCGA-HU-A4G8	35.1842105263158
TCGA-HU-A4GU	32.1052631578947
TCGA-CG-4437	11.1578947368421
TCGA-VQ-A91N	2.15789473684211
TCGA-BR-4267	1.89473684210526
TCGA-D7-6521	1.42105263157895
TCGA-BR-8590	2.21052631578947
TCGA-VQ-A922	2.92105263157895
TCGA-VQ-AA6A	1.94736842105263
TCGA-CG-5725	2.34210526315789
TCGA-CD-5799	0.684210526315789
TCGA-BR-8059	16.4473684210526
TCGA-B7-A5TI	13.8947368421053
TCGA-FP-8099	2.71052631578947
TCGA-BR-4370	25.1578947368421
TCGA-CG-4436	3.23684210526316
TCGA-BR-8295	1.13157894736842
TCGA-BR-8485	6.57894736842105
TCGA-VQ-A91V	5.05263157894737
TCGA-VQ-A8E2	2.44736842105263
TCGA-BR-7717	2.60526315789474
TCGA-VQ-A8PD	1.31578947368421
TCGA-CG-4440	2.94736842105263
TCGA-VQ-A91Y	0.973684210526316
TCGA-RD-A8N9	2.26315789473684
TCGA-CD-A48C	4.36842105263158
TCGA-BR-7703	15.1052631578947
TCGA-BR-6802	9.92105263157895
TCGA-VQ-AA6I	2.15789473684211
TCGA-BR-4362	36.3421052631579
TCGA-VQ-A8E0	2.15789473684211
TCGA-BR-8680	132.684210526316
TCGA-CG-4442	33.6842105263158
TCGA-BR-4255	1.07894736842105
TCGA-BR-7722	0.789473684210526
TCGA-CG-5728	32.3684210526316
TCGA-CD-A489	1.52631578947368
TCGA-VQ-A8DU	3.07894736842105
TCGA-BR-8592	0.605263157894737
TCGA-CG-5733	25.5526315789474
TCGA-BR-8284	6.05263157894737
TCGA-VQ-A91K	30.0526315789474
TCGA-CG-4304	1.5
TCGA-IN-7808	2.31578947368421
TCGA-VQ-A91D	53.8421052631579
TCGA-D7-8579	2.23684210526316
TCGA-D7-5577	2.52631578947368
TCGA-CG-5716	0.210526315789474
TCGA-HU-A4G2	0.921052631578947
TCGA-BR-4188	1.65789473684211
TCGA-CD-A4MI	23.6842105263158
TCGA-BR-8369	4.13157894736842
TCGA-FP-8210	0.0789473684210526
TCGA-B7-5816	26.2105263157895
TCGA-R5-A7ZR	1.44736842105263
TCGA-CD-8528	2.02631578947368
TCGA-VQ-A928	1.31578947368421
TCGA-CD-8531	5
TCGA-VQ-A8PY	1.55263157894737
TCGA-R5-A7ZE	3.15789473684211
TCGA-CD-8533	2.28947368421053
TCGA-BR-A4IU	0.447368421052632
TCGA-RD-A8NB	13.1052631578947
TCGA-FP-8631	1.94736842105263
TCGA-BR-A4PE	4.26315789473684
TCGA-CG-5717	1.86842105263158
TCGA-BR-8380	1.42105263157895
TCGA-BR-8286	2.73684210526316
TCGA-R5-A7O7	2.26315789473684
TCGA-CG-4306	26
TCGA-CG-5720	1.5
TCGA-CD-5801	8.47368421052632
TCGA-HU-A4GJ	0.0526315789473684
TCGA-BR-8058	0.842105263157895
TCGA-D7-8572	3.76315789473684
TCGA-BR-8372	29.7894736842105
TCGA-IN-A6RO	6.10526315789474
TCGA-D7-6526	4.15789473684211
TCGA-IN-A7NR	1.52631578947368
TCGA-HU-A4G9	17.7631578947368
TCGA-ZA-A8F6	1.02631578947368
TCGA-BR-8077	2.36842105263158
TCGA-VQ-A8PT	31.7105263157895
TCGA-F1-6875	1.68421052631579
TCGA-BR-6852	24
TCGA-HU-A4GF	2.94736842105263
TCGA-D7-A6EX	2.5
TCGA-CG-4460	41.7105263157895
TCGA-HU-A4GH	16.6052631578947
TCGA-VQ-A8PP	33.9736842105263
TCGA-BR-A4QM	2.02631578947368
TCGA-HU-A4HD	3.92105263157895
TCGA-IN-A6RS	1.86842105263158
TCGA-HU-A4GX	29.1578947368421
TCGA-CD-5803	0.684210526315789
TCGA-VQ-A94R	6.28947368421053
TCGA-HU-A4H4	13.8947368421053
TCGA-D7-6527	4.47368421052632
TCGA-B7-A5TK	0.947368421052632
TCGA-RD-A7BS	0.815789473684211
TCGA-D7-A4YU	4.63157894736842
TCGA-RD-A8N0	0.0526315789473684
TCGA-HU-8602	37.8684210526316
TCGA-VQ-A8P3	6.02631578947368
TCGA-D7-6518	1.28947368421053
TCGA-BR-A44T	0.184210526315789
TCGA-D7-8575	1.05263157894737
TCGA-BR-6565	2.65789473684211
TCGA-BR-4369	3.5
TCGA-BR-8365	0.552631578947368
TCGA-BR-A4PF	2.42105263157895
TCGA-D7-6524	1.60526315789474
TCGA-RD-A7BW	1.13157894736842
TCGA-R5-A7ZF	1.05263157894737
TCGA-BR-8081	20.3421052631579
TCGA-D7-6817	1.68421052631579
TCGA-BR-6458	6.15789473684211
TCGA-HU-A4H6	2
TCGA-BR-A4J2	0.605263157894737
TCGA-D7-6820	1.55263157894737
TCGA-CD-8536	21.2631578947368
TCGA-BR-A452	2.10526315789474
TCGA-CG-5734	1.55263157894737
TCGA-IN-A6RJ	2.18421052631579
TCGA-CG-4465	14.7631578947368
TCGA-VQ-AA64	5.73684210526316
TCGA-D7-8578	1.15789473684211
TCGA-VQ-AA6D	16.2368421052632
TCGA-CG-4475	1.10526315789474
TCGA-BR-8368	22.5526315789474
TCGA-BR-6706	4.15789473684211
TCGA-D7-6822	5.28947368421053
TCGA-CG-4301	1.05263157894737
TCGA-BR-7704	7.5
TCGA-HU-A4GQ	42.6842105263158
TCGA-BR-4292	32.1052631578947
TCGA-BR-6455	1.71052631578947
TCGA-BR-6707	1.39473684210526
TCGA-HU-8608	1.89473684210526
TCGA-B7-A5TN	1.63157894736842
TCGA-BR-4191	4.47368421052632
TCGA-BR-7707	28.7894736842105
TCGA-IN-A7NU	1.86842105263158
TCGA-HU-A4GC	2.78947368421053
TCGA-HU-8245	1.39473684210526
TCGA-RD-A8MV	1.57894736842105
TCGA-CG-4462	1.18421052631579
TCGA-D7-A747	2.02631578947368
TCGA-IN-8462	2.55263157894737
TCGA-BR-8678	2.44736842105263
TCGA-D7-8570	2.26315789473684
TCGA-BR-8370	2.23684210526316
TCGA-FP-A4BE	34.2894736842105
TCGA-BR-6452	96.8947368421053
TCGA-BR-A4J8	1.55263157894737
TCGA-BR-8360	20.0789473684211
TCGA-ZQ-A9CR	2.21052631578947
TCGA-IN-AB1X	2.65789473684211
TCGA-IN-A6RP	3.36842105263158
TCGA-D7-6525	3.23684210526316
TCGA-VQ-A8PQ	0.131578947368421
TCGA-VQ-A8PS	0.815789473684211
TCGA-BR-8364	0.342105263157895
TCGA-BR-6564	0.473684210526316
TCGA-CD-A487	3.81578947368421
TCGA-VQ-AA68	3.78947368421053
TCGA-D7-8574	0.5
TCGA-BR-8677	1.36842105263158
TCGA-CG-5721	92.9210526315789
TCGA-BR-8483	2.47368421052632
TCGA-BR-8381	2.23684210526316
TCGA-D7-A748	0.763157894736842
TCGA-IN-A6RL	9.26315789473684
TCGA-HU-A4H2	3.63157894736842
TCGA-CD-A486	2.05263157894737
TCGA-VQ-A91X	4.65789473684211
TCGA-FP-8211	2.42105263157895
TCGA-CG-5723	40.7368421052632
TCGA-BR-A4J6	0.684210526315789
TCGA-BR-8291	0.605263157894737
TCGA-VQ-A8PB	18.8684210526316
TCGA-CD-8530	1.52631578947368
TCGA-BR-8676	1.60526315789474
TCGA-F1-A72C	0.973684210526316
TCGA-D7-6522	0.473684210526316
TCGA-CG-5719	1.05263157894737
TCGA-BR-7196	1.39473684210526
TCGA-VQ-A8DT	3.81578947368421
TCGA-IN-A6RI	2.10526315789474
TCGA-BR-6566	19.4473684210526
TCGA-BR-8366	3.84210526315789
TCGA-D7-6815	2.42105263157895
TCGA-HU-8604	4.36842105263158
TCGA-VQ-A8E3	17.1578947368421
TCGA-RD-A7BT	4.89473684210526
TCGA-BR-8683	2.92105263157895
TCGA-VQ-A923	1.89473684210526
TCGA-D7-A4YY	9.97368421052632
TCGA-BR-A4J4	1.57894736842105
TCGA-BR-8367	1.26315789473684
TCGA-HU-A4H5	5.94736842105263
TCGA-FP-A9TM	3
TCGA-BR-7197	3.65789473684211
TCGA-D7-A4YV	20.9473684210526
TCGA-CG-5730	3
TCGA-VQ-A8DL	3.65789473684211
TCGA-F1-6874	20.7631578947368
TCGA-BR-4183	0.973684210526316
TCGA-VQ-A8PH	4.31578947368421
TCGA-CG-4466	3.97368421052632
TCGA-CG-4441	2.23684210526316
TCGA-BR-A4CR	1.23684210526316
TCGA-BR-4361	54
TCGA-CG-4476	2.52631578947368
TCGA-BR-6457	2.21052631578947
TCGA-BR-6801	0.868421052631579
TCGA-VQ-A91W	0.815789473684211
TCGA-VQ-A8PX	13.0263157894737
TCGA-HF-7136	1.73684210526316
TCGA-BR-6705	1.60526315789474
TCGA-BR-8060	4.23684210526316
TCGA-BR-4371	2.94736842105263
TCGA-HU-A4GP	3.71052631578947
TCGA-HU-8244	2.34210526315789
TCGA-R5-A7ZI	19.3157894736842
TCGA-D7-6818	3.60526315789474
TCGA-VQ-A8PF	1.97368421052632
TCGA-CG-5732	0.947368421052632
TCGA-HU-A4H8	26.8947368421053
TCGA-CG-4477	2.94736842105263
TCGA-D7-6520	1.18421052631579
TCGA-BR-8591	35.3157894736842
TCGA-BR-6456	0.921052631578947
TCGA-HU-8238	3.63157894736842
TCGA-HU-A4GT	33.0789473684211
TCGA-VQ-A91Q	2.07894736842105
TCGA-VQ-A91S	5.28947368421053
TCGA-BR-7723	3.18421052631579
TCGA-BR-4294	0.631578947368421
TCGA-BR-6803	0.210526315789474
TCGA-VQ-A8PJ	3.31578947368421
TCGA-EQ-A4SO	3.89473684210526
TCGA-RD-A8N4	0.0263157894736842
TCGA-D7-A6ET	0.289473684210526
TCGA-CG-4443	1.89473684210526
TCGA-BR-4363	14.2105263157895
TCGA-HU-A4H0	3.44736842105263
TCGA-CG-4474	1.84210526315789
TCGA-D7-6528	6.73684210526316
TCGA-HF-7134	5.71052631578947
TCGA-CD-8532	0.684210526315789
TCGA-MX-A666	2.15789473684211
TCGA-BR-4280	16.9473684210526
TCGA-BR-4253	1.84210526315789
TCGA-BR-8078	37.9210526315789
TCGA-BR-4279	0.789473684210526
TCGA-BR-6454	2.92105263157895
TCGA-HU-A4G3	2.21052631578947
TCGA-BR-8589	24.1052631578947
TCGA-RD-A8N6	3.23684210526316
TCGA-EQ-8122	3.71052631578947
TCGA-FP-7916	1.81578947368421
TCGA-VQ-A94T	1.44736842105263
TCGA-CG-5724	2.15789473684211
TCGA-BR-A4QI	2.60526315789474
TCGA-CD-8526	1.07894736842105
TCGA-CD-A4MJ	15.8947368421053
TCGA-BR-8690	3.15789473684211
TCGA-BR-8384	0.921052631578947
TCGA-D7-A6EZ	6.13157894736842
TCGA-CD-5802	1.05263157894737
TCGA-CG-5718	1.63157894736842
TCGA-BR-8687	3.81578947368421
TCGA-VQ-A8E7	1.86842105263158
TCGA-KB-A93H	4.28947368421053
TCGA-BR-8361	36.7894736842105
TCGA-B7-5818	8
TCGA-BR-6709	0.710526315789474
TCGA-BR-8371	0.368421052631579
TCGA-KB-A93J	3.68421052631579
TCGA-BR-8373	1.63157894736842
TCGA-D7-8573	1.63157894736842
TCGA-BR-6563	1.23684210526316
TCGA-VQ-A927	0.842105263157895
TCGA-IN-A7NT	2.31578947368421
TCGA-KB-A6F5	1.15789473684211
TCGA-BR-8363	29.2894736842105
TCGA-CD-8527	4.97368421052632
TCGA-VQ-A8PE	2.5
TCGA-CD-A4MH	1.55263157894737
TCGA-BR-4187	0.421052631578947
TCGA-VQ-A8P5	4.47368421052632
TCGA-F1-6177	30.1052631578947
TCGA-FP-7735	1.02631578947368
TCGA-BR-8686	2.07894736842105
TCGA-D7-5578	4.57894736842105
TCGA-RD-A8MW	1.47368421052632
TCGA-BR-8484	1.57894736842105
TCGA-MX-A5UG	0.684210526315789
TCGA-VQ-AA6J	2.84210526315789
TCGA-CG-4300	2.13157894736842
TCGA-CG-5726	29.2105263157895
TCGA-VQ-A924	31.9473684210526
TCGA-VQ-A92D	2.52631578947368
TCGA-CD-8524	3.05263157894737
TCGA-BR-7715	2.81578947368421
TCGA-VQ-A91U	2.86842105263158
TCGA-BR-4184	70.4210526315789
TCGA-HU-A4GN	25.3684210526316
TCGA-BR-7851	31.0526315789474
TCGA-BR-A4QL	42
TCGA-BR-8297	4.55263157894737
TCGA-BR-8487	66.5263157894737
TCGA-VQ-AA69	1.31578947368421
TCGA-CG-5727	2.97368421052632
TCGA-HU-A4HB	0.289473684210526
TCGA-VQ-AA6F	1.05263157894737
TCGA-BR-7901	3
TCGA-IN-7806	1.5
TCGA-HU-A4GY	0.947368421052632
TCGA-R5-A804	1.57894736842105
TCGA-D7-A6EV	3.10526315789474
TCGA-BR-A4J1	1.26315789473684
TCGA-BR-8486	1.21052631578947
TCGA-BR-8296	1.18421052631579
TCGA-BR-4201	34.0263157894737
TCGA-D7-A6F2	1.39473684210526
TCGA-D7-A6EY	31.8421052631579
TCGA-BR-4256	22.6578947368421
TCGA-VQ-A91E	17.7105263157895
TCGA-CG-4444	3.36842105263158
TCGA-HU-A4G6	1.63157894736842
TCGA-B7-A5TJ	4.84210526315789
TCGA-VQ-A8DV	1.52631578947368
TCGA-D7-A6F0	2.44736842105263
TCGA-IN-8663	3.26315789473684
TCGA-D7-A4YT	6
TCGA-BR-8588	2.39473684210526
TCGA-BR-A4CQ	3.68421052631579
TCGA-BR-A4CS	3.13157894736842
TCGA-HU-8243	2.5
TCGA-EQ-5647	1.57894736842105
TCGA-CD-A48A	4.84210526315789
TCGA-BR-4257	24.7105263157895
TCGA-RD-A8N1	2.13157894736842
TCGA-BR-A4PD	3.23684210526316
TCGA-BR-A4IZ	0.184210526315789
TCGA-BR-A44U	1.76315789473684
TCGA-CG-4438	2.94736842105263
TCGA-MX-A663	1.78947368421053
TCGA-BR-7957	1.02631578947368
TCGA-IN-AB1V	0.921052631578947
TCGA-BR-6453	3.81578947368421
TCGA-BR-A4IY	3
TCGA-3M-AB46	3.94736842105263
TCGA-VQ-AA6B	1.78947368421053
TCGA-BR-A4IV	0.263157894736842
TCGA-HF-7131	1.84210526315789
TCGA-D7-A74B	0.368421052631579
TCGA-BR-4366	2.81578947368421
TCGA-IN-A6RN	2.10526315789474
TCGA-HU-A4GD	1.65789473684211
TCGA-BR-8285	2.05263157894737
TCGA-CD-5800	3.26315789473684
TCGA-CG-4305	28.5789473684211
TCGA-3M-AB47	2.42105263157895
TCGA-VQ-A8P8	1.71052631578947
TCGA-VQ-A8PU	2.5
